# Supplementary material for: Multi-omics of cockroaches infected with Salmonella Typhimurium identifies molecular signatures of vector colonization
Source: BMC Genomics. 2025 Nov 18;26:1118. doi: 10.1186/s12864-025-12333-y (PMC12752085; doi:10.1186/s12864-025-12333-y)
Supplement: Supplementary file 2 — Supplementary Material 2. RNA sample metadata. [file 12864_2025_12333_MOESM2_ESM.xlsx]

## Sheet: Sheet1
Sample	Total RNA Concentration (ng/uL)	RNA Concentration after rRNA depletion (ng/uL)	Library Concentration (ng/uL)	Average Library size (bp)	Total Raw Reads	B. germanica Clean Reads	% B. germanica Clean Reads
N1	126	14.8	30.6	521	52717336	13259412	25.1519
N2	133.2	34.8	32	482	44616590	10521304	23.5816
N3	188.4	30.6	31	441	50753328	11725570	23.1031
N4	162.4	20.4	32.6	445	47722806	9113498	19.0967
N5	172.8	27.6	28.6	404	48329948	9768782	20.2127
N6	110	19.12	34	458	46241724	13350792	28.8717
N7	172	22.6	29.6	444	51522902	12200312	23.6794
N8	144.8	28.8	30.2	451	48513432	14296202	29.4685
N9	169.2	23	24.8	442	62270364	16907604	27.1519
N10	173.2	27.2	32	465	44306208	11028646	24.8919
I1	171.6	25	34.2	448	45536556	10700094	23.4978
I2	100	27.2	33.4	446	45895474	11269016	24.5537
I3	104	48.8	31.2	450	54877578	12011238	21.8873
I4	39.2	47.6	34.8	459	52398030	10592824	20.2161
I5	83.6	40	31.4	448	56813846	15613696	27.4822
I6	95.6	20.8	31.2	451	50658108	12875308	25.4161
I7	111.8	14.96	28	428	46550022	9146276	19.6483
I8	93.4	29.4	28.2	455	51846210	12876048	24.8351
I9	166.8	21	30.2	454	50968874	11770694	23.0939
I10	139.2	68	29.8	441	44498172	8258486	18.5592
Table S1. RNA sample metadata.
