# Supplementary material for: Multi-omics of cockroaches infected with Salmonella Typhimurium identifies molecular signatures of vector colonization
Source: BMC Genomics. 2025 Nov 18;26:1118. doi: 10.1186/s12864-025-12333-y (PMC12752085; doi:10.1186/s12864-025-12333-y)
Supplement: Supplementary file 3 — Supplementary Material 3. List of all cockroach genes differentially expressed in S. Typhimurium infected individuals. [file 12864_2025_12333_MOESM3_ESM.xlsx]

## Sheet: Sheet1
Table S2. List of all cockroach genes differentially expressed in S. Typhimurium infected individuals.
Trinity Gene ID	Log2FoldChange	Padj	Annotated Gene ID	Pfam
TRINITY_DN100940_c0_g1	-3.20063	3.56e-05	BCD	Acyl-CoA_dh_1,Acyl-CoA_dh_M,Acyl-CoA_dh_N
TRINITY_DN39262_c2_g1	22.4837	3.27e-09	BLAG8	Ins_allergen_rp
TRINITY_DN99157_c0_g1	1.97865	0.00297964	C0J52_01456	Uncharacterized protein
TRINITY_DN9757_c6_g1	-6.18759	7.32e-05	C0J52_05708	Uncharacterized protein
TRINITY_DN77112_c1_g1	5.11643	0.0364578	C0J52_05708	DUF659
TRINITY_DN16703_c2_g1	1.70211	0.0364578	C0J52_05898	Uncharacterized protein
TRINITY_DN4079_c20_g1	1.52902	0.0438758	C0J52_08337	Uncharacterized protein
TRINITY_DN1390_c8_g1	0.682796	0.0195401	C0J52_11126	Uncharacterized protein
TRINITY_DN1_c824_g3	1.40839	0.0333985	C0J52_13758	Uncharacterized protein
TRINITY_DN26254_c0_g1	2.80007	0.0370983	C0J52_14940	DUF4817,HTH_Tnp_Tc3_2
TRINITY_DN97675_c1_g1	-0.989659	0.0104357	C0J52_16870,C0J52_23548	Uncharacterized protein
TRINITY_DN14836_c1_g2	1.16848	0.00205472	C0J52_24202	DUF4817,HTH_32
TRINITY_DN691_c1_g1	1.71637	0.0263174	C0J52_26418	Uncharacterized protein
TRINITY_DN402_c0_g1	0.668542	0.00413888	PRM, APOLP(APLP), C0J52_27665,C0J52_20599,C0J52_27665	DDE_3, Glyco_transf_7C,Glyco_transf_7N
TRINITY_DN728_c1_g1	1.22951	0.00500394	C0J52_28415	Uncharacterized protein
TRINITY_DN34_c4_g2	-0.817786	0.0362718	CIB	Thymosin
TRINITY_DN4591_c10_g1	-0.721555	2.34e-07	EIF4EBP2	eIF_4EBP
TRINITY_DN47178_c5_g1	-5.31527	0.0265025	F52C9.6_2	Uncharacterized transposon-derived protein F52C9.6.
TRINITY_DN4020_c1_g1	1.3567	0.0244729	FUSL	Fuseless
TRINITY_DN13750_c0_g1	1.04361	0.0482123	GNB2L1	WD40
TRINITY_DN2078_c0_g1	-0.861481	0.0354064	GSTD1	GST_C,GST_C_2,GST_C_3,GST_N,GST_N_3
TRINITY_DN14769_c0_g1	-1.0759	0.00413888	LRRC20	LRR_1,LRR_8
TRINITY_DN345_c0_g1	-1.13559	0.00147218	PICOT	MFS_1
TRINITY_DN2652_c2_g2	1.02403	0.010694	PLEKHG4, C0J52_22090	PH,RhoGEF
TRINITY_DN25783_c1_g2	-3.94497	0.0443748	POGK, C0J52_11099	BrkDBD,DDE_1,HTH_Tnp_Tc5,KRAB
TRINITY_DN34159_c0_g1	-1.56983	0.0263174	POLR3E	Sin_N
TRINITY_DN2062_c1_g1	-0.683938	0.00955072	REL	relish
TRINITY_DN32215_c1_g1	1.87734	0.0402167	SLC20A2	PHO4
TRINITY_DN15266_c0_g1	-22.7925	2.19e-09	UNC_15266
TRINITY_DN169361_c0_g1	22.0186	6.59e-09	UNC_169361
TRINITY_DN19226_c4_g1	-23.1016	1.91e-09	UNC_19226
TRINITY_DN26668_c2_g2	-5.85342	7.79e-07	UNC_26668, C0J52_28415	Uncharacterized protein
TRINITY_DN3574_c0_g3	-22.0497	6.59e-09	UNC_3574
TRINITY_DN482_c21_g2	-5.77155	6.83e-06	UNC_482
TRINITY_DN6376_c2_g1	21.876	7.94e-09	UNC_6376
TRINITY_DN32841_c2_g1	1.32988	0.0398318	ZBED5	zf-BED
TRINITY_DN11591_c8_g1	-5.86824	0.030301
TRINITY_DN150464_c0_g1	-5.85664	0.0363954
TRINITY_DN158_c216_g1	-5.74423	0.043915
TRINITY_DN39092_c0_g2	-5.67222	0.0482972
TRINITY_DN200289_c0_g2	-5.43357	0.0269794
TRINITY_DN186_c66_g1	-5.39083	0.0391991
TRINITY_DN13524_c0_g1	-5.3537	0.0271558
TRINITY_DN141427_c3_g1	-5.32879	0.0354064
TRINITY_DN144682_c1_g1	-5.23917	0.0323593
TRINITY_DN412794_c0_g1	-5.20111	0.0116012
TRINITY_DN276792_c0_g1	-5.15209	0.00303816
TRINITY_DN195582_c0_g1	-5.08955	0.0418842
TRINITY_DN113450_c4_g1	-5.08506	0.0438758
TRINITY_DN31881_c1_g1	-5.07847	7.32e-05
TRINITY_DN10357_c12_g1	-5.04111	0.042456
TRINITY_DN6_c32_g2	-5.03315	0.0482123
TRINITY_DN14228_c4_g2	-5.02679	0.00874305
TRINITY_DN21460_c0_g2	-5.02309	0.0475591
TRINITY_DN3248_c1_g1	-5.01105	0.0476189
TRINITY_DN33456_c6_g1	-4.99483	0.0482123
TRINITY_DN148245_c0_g3	-4.72913	0.0257566
TRINITY_DN96403_c2_g1	-4.66348	0.0438758		Helitron_like_N,PIF1
TRINITY_DN933_c33_g1	-4.61913	0.0337329
TRINITY_DN50824_c0_g4	-4.58197	0.00421389
TRINITY_DN46950_c0_g1	-4.58016	0.00297964
TRINITY_DN3685_c5_g2	-4.51185	0.0363954
TRINITY_DN22783_c1_g1	-4.41177	0.00032409
TRINITY_DN1605_c1_g1	-4.33203	0.00974868
TRINITY_DN5521_c7_g1	-4.00923	0.0418842
TRINITY_DN1074_c41_g1	-3.53955	0.00629584
TRINITY_DN186776_c0_g1	-3.51036	0.0396582
TRINITY_DN37306_c0_g1	-2.72258	0.0265025
TRINITY_DN75397_c1_g1	-2.14629	0.0187542
TRINITY_DN196559_c0_g1	-1.92811	0.039809
TRINITY_DN245110_c0_g1	-1.92496	0.0341388
TRINITY_DN87876_c1_g1	-1.84532	0.010166
TRINITY_DN110_c3_g2	-1.78979	0.0109491
TRINITY_DN1755_c24_g2	-1.64084	0.019199
TRINITY_DN9957_c1_g1	-1.61903	0.0173587
TRINITY_DN18040_c0_g1	-1.5619	0.0479047
TRINITY_DN185000_c2_g1	-1.49136	0.0479047
TRINITY_DN6247_c0_g1	-1.48153	0.0337329
TRINITY_DN49028_c0_g2	-1.47266	0.0405104
TRINITY_DN1204_c0_g3	-1.37828	0.0116012
TRINITY_DN8574_c14_g1	-1.28716	0.000123386
TRINITY_DN4694_c0_g1	-1.26619	0.039809
TRINITY_DN38440_c0_g5	-1.23843	0.0469262
TRINITY_DN3014_c1_g1	-1.21071	0.0370983
TRINITY_DN10_c1_g4	-1.12474	0.043915
TRINITY_DN1_c55_g1	-1.1172	0.00140361
TRINITY_DN5353_c37_g1	-1.09479	0.00363835
TRINITY_DN903_c0_g1	-1.06357	0.0298074
TRINITY_DN196_c0_g1	-1.00603	0.0297135
TRINITY_DN187_c2_g2	-0.932718	0.0391991
TRINITY_DN85742_c0_g1	-0.928842	0.00874305
TRINITY_DN903_c11_g1	-0.890627	0.00355949
TRINITY_DN28010_c0_g1	-0.882236	0.030301
TRINITY_DN34_c3_g1	-0.751004	0.0362718
TRINITY_DN76341_c0_g1	-0.75021	0.0482123
TRINITY_DN3369_c1_g1	-0.710058	0.0173587
TRINITY_DN33792_c0_g1	-0.692972	0.00741496
TRINITY_DN13871_c0_g1	-0.691298	0.0265025
TRINITY_DN905_c0_g1	0.659112	0.00363835
TRINITY_DN424_c1_g2	0.706197	0.00431252
TRINITY_DN302_c143_g1	0.726472	0.021727
TRINITY_DN38553_c0_g3	0.738515	0.00413888
TRINITY_DN351_c6_g1	0.772554	0.0479047
TRINITY_DN584_c39_g1	0.783474	0.019199
TRINITY_DN4851_c0_g1	0.796704	0.0482123
TRINITY_DN1794_c5_g1	0.804492	0.0367253
TRINITY_DN12252_c2_g1	0.805742	0.0212761
TRINITY_DN72014_c0_g1	0.873963	0.00426795		I-set,Ig_3
TRINITY_DN67112_c0_g3	0.973294	0.0402167
TRINITY_DN168_c12_g3	1.00825	0.0416196
TRINITY_DN4383_c0_g4	1.02211	0.030301
TRINITY_DN2676_c2_g1	1.0241	0.00269772
TRINITY_DN968_c5_g1	1.06167	0.0249012
TRINITY_DN94838_c0_g1	1.16598	0.0479047
TRINITY_DN2817_c5_g1	1.1696	0.0482123
TRINITY_DN2074_c3_g2	1.19434	0.0373633
TRINITY_DN25765_c2_g2	1.22627	0.00672666
TRINITY_DN3564_c1_g2	1.25931	0.0212761
TRINITY_DN866_c5_g2	1.26104	0.0067396
TRINITY_DN3268_c0_g1	1.26106	0.0443061
TRINITY_DN199007_c2_g1	1.27303	0.0263174
TRINITY_DN42909_c0_g1	1.3366	0.0392247
TRINITY_DN1084_c0_g1	1.36615	0.00677599
TRINITY_DN82866_c0_g1	1.4204	0.00147218
TRINITY_DN48396_c0_g2	1.51501	7.67e-05
TRINITY_DN493_c11_g3	1.51685	0.00245885
TRINITY_DN6125_c1_g1	1.52437	0.0197872		Peptidase_M13,Peptidase_M13_N
TRINITY_DN107194_c1_g1	1.56872	0.0116822
TRINITY_DN337_c40_g1	1.59929	0.00147218
TRINITY_DN88476_c0_g1	1.65472	0.0229361		DDE_3,Transposase_1
TRINITY_DN2481_c1_g7	1.68443	0.0324283
TRINITY_DN39059_c0_g2	1.76618	0.0482123
TRINITY_DN44407_c0_g2	1.84883	0.0482123
TRINITY_DN948_c1_g1	2.10332	0.00499953		SSF
TRINITY_DN9770_c1_g2	2.56102	0.0482123
TRINITY_DN96840_c0_g3	2.99745	0.0482123
TRINITY_DN888_c0_g1	3.06453	0.0223296
TRINITY_DN70798_c0_g1	3.14305	0.00874305
TRINITY_DN1804_c41_g1	3.15185	0.0482123
TRINITY_DN66040_c3_g1	3.43545	0.0412788
TRINITY_DN20833_c0_g1	3.48474	0.0257566
TRINITY_DN5413_c14_g1	3.77859	0.0391991
TRINITY_DN75163_c2_g1	3.95235	0.0107014
TRINITY_DN105266_c2_g1	4.07214	0.042456
TRINITY_DN266802_c1_g1	4.1301	0.0360711
TRINITY_DN122890_c1_g2	4.13267	0.0341388
TRINITY_DN147945_c0_g1	4.37989	0.0190473
TRINITY_DN21773_c1_g1	4.40703	0.0138222
TRINITY_DN123966_c0_g3	4.66809	0.00294823
TRINITY_DN70798_c0_g2	4.71628	0.00297964
TRINITY_DN53726_c1_g1	4.76971	0.030301
TRINITY_DN125239_c0_g1	4.99045	0.021727
TRINITY_DN40190_c5_g1	5.01272	0.0469262
TRINITY_DN14443_c13_g1	5.01566	0.0391991
TRINITY_DN108442_c0_g1	5.02688	0.0482123
TRINITY_DN341_c74_g1	5.06438	0.0443748
TRINITY_DN240985_c0_g1	5.07574	0.00499953
TRINITY_DN9097_c7_g1	5.13517	0.00433573
TRINITY_DN77302_c1_g1	5.16131	0.00741942
TRINITY_DN62159_c0_g1	5.16991	0.041425
TRINITY_DN119486_c0_g1	5.18753	0.0283919
TRINITY_DN15198_c9_g1	5.21739	0.0362718
TRINITY_DN175084_c1_g1	5.22025	0.0341388
TRINITY_DN88847_c8_g1	5.23129	0.0269794
TRINITY_DN181674_c1_g1	5.23467	0.0341388
TRINITY_DN128389_c0_g2	5.24059	0.0324505
TRINITY_DN23197_c1_g2	5.25228	0.030301
TRINITY_DN156690_c0_g1	5.25738	0.0031381
TRINITY_DN136566_c1_g1	5.26496	0.042456
TRINITY_DN31860_c0_g1	5.36956	0.0171128
TRINITY_DN10111_c3_g2	5.37724	0.0398318
TRINITY_DN2668_c2_g2	5.397	0.0263174
TRINITY_DN1641_c6_g1	5.51638	0.0135375
TRINITY_DN55027_c4_g1	5.61513	0.00626845
TRINITY_DN32132_c5_g1	5.64827	0.00629584
TRINITY_DN655_c2_g2	5.6646	0.0482123
TRINITY_DN62658_c2_g1	5.67301	0.0363954
TRINITY_DN9208_c3_g1	5.67862	0.0392247
TRINITY_DN1648_c96_g1	5.70794	0.000172265
TRINITY_DN123006_c6_g1	5.79561	0.0405104
TRINITY_DN184313_c5_g1	5.87682	0.000708866
TRINITY_DN62948_c0_g5	5.88288	0.030301
TRINITY_DN215041_c1_g1	5.93152	0.00386832
TRINITY_DN181796_c4_g1	6.27006	0.00303816
