# Supplementary material for: Multi-omics of cockroaches infected with Salmonella Typhimurium identifies molecular signatures of vector colonization
Source: BMC Genomics. 2025 Nov 18;26:1118. doi: 10.1186/s12864-025-12333-y (PMC12752085; doi:10.1186/s12864-025-12333-y)
Supplement: Supplementary file 4 — Supplementary Material 4. List of all cockroach proteins differentially expressed in S. Typhimurium infected individuals. [file 12864_2025_12333_MOESM4_ESM.xlsx]

## Sheet: Sheet1
Table S3. List of all cockroach proteins differentially expressed in S. Typhimurium infected individuals.
Protein ID	Log2C	Padj	Germanica ID	Seq Name	Protein ID	Regulated
A0A2P8ZEJ5	3.24825	7.89364e-08	A0A2P8ZEJ5_BLAGE	Glyceraldehyde-3-phosphate dehydrogenase OS=Blattella germanica OX=6973 GN=Gapdh_0 PE=4 SV=1	GAPDH_0	Up
A0A2P8XTF1	2.86764	0.000237158	A0A2P8XTF1_BLAGE	Cytochrome c oxidase subunit 6A OS=Blattella germanica OX=6973 GN=COX6A PE=3 SV=1	COX6A	Up
A0A2P8YP90	2.70666	0.00431984	A0A2P8YP90_BLAGE	Ndufa4 - Cytochrome c oxidase subunit NDUFA4. a.k.a. Cytochrome c oxidase subunit NDUFA4	NDUFA4	Up
A0A2P8YL31	2.45534	0.000387976	A0A2P8YL31_BLAGE	ADP/ATP translocase 1 OS=Blattella germanica OX=6973 GN=SLC25A4 PE=3 SV=1	SLC25A4	Up
A0A2P8XJ03	2.35064	0.000211683	A0A2P8XJ03_BLAGE	Histone H2A OS=Blattella germanica OX=6973 GN=h2afv PE=3 SV=1	H2AFV	Up
A0A2P8ZMQ6	2.29815	0.000920844	A0A2P8ZMQ6_BLAGE	60S ribosomal protein L18 OS=Blattella germanica OX=6973 GN=RpL18 PE=4 SV=1	RPL18	Up
A0A2P8YBA0	2.13502	0.0163794	A0A2P8YBA0	cat_4 - Catalase. a.k.a.C0J52_18697, Catalase	CAT_4,C0J52_18697	Up
A0A2P8XGS3	2.04234	5.1385e-05	A0A2P8YT87_BLAGE	Malate dehydrogenase OS=Blattella germanica OX=6973 GN=MDH2_2 PE=3 SV=1	MDH2_2	Up
A0A109ZT31	2.03197	0.025555	A0A109ZT31_BLAGE	Chemosensory protein 8	KWMTBOMO11541	Up
A0A2P8XKB8	2.0293	0.0102153	A0A2P8XKB8_BLAGE	60S ribosomal protein L27 OS=Blattella germanica OX=6973 GN=Rpl27 PE=3 SV=1	RPL27	Up
A0A2P8XHG0	2.02589	0.0249258	A0A2P8XHG0_BLAGE	Histone H3, C0J52_26908	H3, C0J52_26908	Up
A0A2P8YII6	1.94235	0.0212895	A0A2P8YII6_BLAGE	Four and a half LIM domains protein 2 OS=Blattella germanica OX=6973 GN=Fhl2_0 PE=4 SV=1	FHL2_0	Up
A0A2P8ZP67	1.87243	0.0102153	A0A2P8ZP67_BLAGE	Myosin light chain alkali OS=Blattella germanica OX=6973 GN=Mlc1 PE=4 SV=1	MLC1	Up
A0A2P8XJ80	1.824	0.000212811	A0A2P8XJ80_BLAGE	Histone H2A OS=Blattella germanica OX=6973 GN=H2A_0 PE=3 SV=1	H2A_0	Up
A0A2P8ZN71	1.68431	0.00147921	A0A2P8ZN71_BLAGE	Paramyosin OS=Blattella germanica OX=6973 GN=Prm PE=4 SV=1	PRM	Up
A0A2P8XTT4	1.60583	0.0249258	A0A2P8XTT4_BLAGE	Calcium-transporting ATPase OS=Blattella germanica OX=6973 GN=Ca-P60A PE=3 SV=1	CA-P60A	Up
A0A2P8ZBC0	1.5961	0.0249258	A0A2P8ZBC0_BLAGE	Superoxide dismutase [Cu-Zn] OS=Blattella germanica OX=6973 GN=Sod_0 PE=3 SV=1	SOD_0	Up
A0A2P8YG09	1.58739	0.0320185	A0A2P8YG09_BLAGE	40S ribosomal protein S16 OS=Blattella germanica OX=6973 GN=Rps16 PE=3 SV=1	RPS16	Up
A0A2P9A976	1.56383	0.0212895	A0A2P9A976_BLAGE	Myosin Heavy Chain (Fragment) OS=Blattella germanica OX=6973 GN=Mhc PE=2 SV=1	MHC	Up
A0A2P8ZKK1	1.53479	0.01688	A0A2P8ZKK1_BLAGE	Heat shock 70 kDa protein cognate 2 OS=Blattella germanica OX=6973 GN=Hsc70-2 PE=3 SV=1	HSC70-2	Up
B9VAT1	1.49858	2.47142e-05	B9VAT1_BLAGE	Arginine kinase OS=Blattella germanica OX=6973 PE=2 SV=1	ARGK	Up
A0A2P8XVK1	1.46502	0.0144136	A0A2P8XVK1_BLAGE	Aspartate aminotransferase OS=Blattella germanica OX=6973 GN=got2 PE=4 SV=1	GOT2	Up
A0A2P8YL28	1.45772	0.0138447	A0A2P8YL28_BLAGE	Phosphate carrier protein OS=Blattella germanica OX=6973 GN=Slc25a3_1 PE=3 SV=1	SLC25A3_1	Up
A0A2P8Z9A3	1.42202	0.0451591	A0A2P8Z9A3_BLAGE	Peroxiredoxin 1 OS=Blattella germanica OX=6973 GN=Jafrac1 PE=4 SV=1	JAFRAC1	Up
A0ERA8	1.41565	0.0144136	A0ERA8_BLAGE	Allergen Bla g 8 (Fragment) OS=Blattella germanica OX=6973 PE=2 SV=1	BLA G 8	Up
G9JWG6	1.41565	0.0144136	G9JWG6_BLAGE	Allergen bla g 8 OS=Blattella germanica OX=6973 GN=Bla g 8 PE=2 SV=1	BLA G 8	Up
Q2HZF2	1.40376	4.40237e-05	Q2HZF2_BLAGE	Arginine kinase OS=Blattella germanica OX=6973 PE=2 SV=1	ARGK	Up
A0A2P8XGR1	1.40195	4.82189e-05	A0A2P8XGR1_BLAGE	Arginine kinase OS=Blattella germanica OX=6973 GN=ARGK PE=3 SV=1	ARGK	Up
A0A2P8XQ42	1.38534	0.0369707	A0A2P8XQ42_BLAGE	Myosin heavy chain OS=Blattella germanica OX=6973 GN=Mhc PE=3 SV=1	MHC	Up
A0A2P8YRT0	1.36009	0.0481759	A0A2P8YRT0_BLAGE	Tropomyosin OS=Blattella germanica OX=6973 GN=TPM_0 PE=4 SV=1	TPM_0	Up
A0A068TKL7	1.35175	0.00519422	A0A068TKL7_BLAGE	Aspartate aminotransferase (Fragment) OS=Blattella germanica OX=6973 GN=AATm PE=2 SV=1	AATM	Up
G8XWV9	1.33595	7.4534e-05	G8XWV9_BLAGE	Arginine kinase OS=Blattella germanica OX=6973 PE=2 SV=1	ARGK	Up
A0A2P8XM06	1.33455	0.0218895	A0A2P8XM06_BLAGE	Troponin T (Fragment) OS=Blattella germanica OX=6973 GN=TNT PE=4 SV=1	TNT	Up
A0A2P8YIU3	1.29962	0.0320185	A0A2P8YIU3_BLAGE	Farnesol dehydrogenase OS=Blattella germanica OX=6973 GN=SDR-1_7 PE=3 SV=1	SDR-1_7	Up
A0A2P8XCA5	1.27802	0.025555	A0A2P8XCA5_BLAGE	Aconitate hydratase (Fragment) OS=Blattella germanica OX=6973 GN=Aco2_1 PE=4 SV=1	ACO2_1	Up
A0A2P8XV80	1.2654	0.0102153	A0A2P8XV80_BLAGE	40S ribosomal protein S3 OS=Blattella germanica OX=6973 GN=rps3 PE=4 SV=1	RPS3	Up
G8XWV7	1.24598	1.24287e-05	G8XWV7_BLAGE	Glutathione S transferase class sigma OS=Blattella germanica OX=6973 PE=2 SV=1	GST1	Up
A0A2P8ZEL2	1.19774	0.0260654	A0A2P8ZEL2_BLAGE	Glyceraldehyde-3-phosphate dehydrogenase OS=Blattella germanica OX=6973 GN=Gapdh_1 PE=4 SV=1	GAPDH_1	Up
P54985	1.17774	0.0395073	A0A2P8Z1V1_BLAGE	Peptidyl-prolyl cis-trans isomerase OS=Blattella germanica OX=6973 GN=CYPA_1 PE=3 SV=1	CYPA_1	Up
A0A2P8Z1V1	1.17774	0.0395073	PPIA_BLAGE	Peptidyl-prolyl cis-trans isomerase OS=Blattella germanica OX=6973 GN=CYPA PE=2 SV=1	CYPA	Up
A0A2P8Z4A8	1.16607	0.00391196	A0A2P8Z4A8_BLAGE	Fatty acid-binding protein OS=Blattella germanica OX=6973 GN=FABPM_0 PE=3 SV=1	FABPM_0	Up
A0A2P8ZEH6	1.14785	0.00804666	A0A2P8ZEH6_BLAGE	"ADP,ATP carrier protein OS=Blattella germanica OX=6973 GN=sesB PE=3 SV=1"	SESB	Up
A0A2P8ZI29	1.13639	0.000211683	A0A2P8ZI29_BLAGE	Glutathione S-transferase OS=Blattella germanica OX=6973 GN=GST1 PE=4 SV=1	GST1	Up
A9XFW9	1.09485	0.000346836	A9XFW9_BLAGE	Bla g 5 variant allergen (Fragment) OS=Blattella germanica OX=6973 PE=2 SV=1	BLA 5	Up
A0A2P8Z956	1.05951	0.00245393	A0A2P8Z956_BLAGE	Catalase (Fragment) OS=Blattella germanica OX=6973 GN=cat_2 PE=4 SV=1	CAT_2	Up
O18598	1.03306	0.00245393	GST1_BLAGE	Glutathione S-transferase OS=Blattella germanica OX=6973 PE=1 SV=3	GST1	Up
A0A2P8YR56	1.02562	0.00122538	A0A2P8YR56_BLAGE	Apolipophorin OS=Blattella germanica OX=6973 GN=APLP PE=4 SV=1	APOLP(APLP)	Up
A0A2P8YT87	1.01882	0.0320185	A0A2P8YT87_BLAGE	Malate dehydrogenase OS=Blattella germanica OX=6973 GN=MDH2_2 PE=3 SV=1	MDH2_2	Up
A0A2P8XCT5	1.00433	0.0229618	A0A2P8XCT5_BLAGE	Tropomyosin OS=Blattella germanica OX=6973 GN=TPM_1 PE=4 SV=1	TPM_1	Up
A0A2P8YUZ9	3.03734	0.000435022	A0A2P8YUZ9	VCP - Carboxypeptidase; Belongs to the peptidase S10 family.a.k.a. C0J52_09115, Carboxypeptidase	C0J52_09115	Up
A0A2P8Z2L6	2.45639	0.0243981	A0A2P8Z2L6_BLAGE	PDZ domain-containing protein. a.k.a. PDZ domain-containing protein C0J52_01168	C0J52_01168	Up
A0A2P8Y6M9	2.27883	0.00122538	A0A2P8Y6M9_BLAGE	Uncharacterized protein OS=Blattella germanica OX=6973 GN=C0J52_07952 PE=4 SV=1	C0J52_07952	Up
A0A2P8XIP9	2.08272	0.0249258	A0A2P8XIP9_BLAGE	Uncharacterized protein OS=Blattella germanica OX=6973 GN=C0J52_20822 PE=4 SV=1	C0J52_20822	Up
A0A2P8Y4F2	1.96866	0.0159175	A0A2P8Y4F2_BLAGE	Histone domain-containing protein. a.k.a.Histone domain-containing protein C0J52_22761	C0J52_22761	Up
A0A2P8YUX8	1.85481	0.00799329	A0A2P8YUX8_BLAGE	Carboxypeptidase OS=Blattella germanica OX=6973 GN=C0J52_09116 PE=3 SV=1	C0J52_09116	Up
A0A2P8XWK9	1.80021	0.00171879	A0A2P8XWK9_BLAGE	Uncharacterized protein OS=Blattella germanica OX=6973 GN=C0J52_21591 PE=4 SV=1	C0J52_21591	Up
A0A2P8YZI2	1.75138	0.0144897	A0A2P8YZI2_BLAGE	Uncharacterized protein OS=Blattella germanica OX=6973 GN=C0J52_14795 PE=4 SV=1	C0J52_14795	Up
A0A2P8Y999	1.70533	0.00310745	A0A2P8Y999_BLAGE	14-3-3 protein zeta (Fragment) OS=Blattella germanica OX=6973 GN=C0J52_15307 PE=3 SV=1	C0J52_15307	Up
A0A2P8YGC9	1.5721	0.0144136	A0A2P8YGC9_BLAGE	Uncharacterized protein OS=Blattella germanica OX=6973 GN=C0J52_17725 PE=4 SV=1	C0J52_17725	Up
A0A2P8Y3N7	1.55322	0.0102153	A0A2P8Y3N7_BLAGE	Uncharacterized protein OS=Blattella germanica OX=6973 GN=C0J52_18971 PE=4 SV=1	C0J52_18971	Up
A0A2P8Y994	1.47393	0.0358986	A0A2P8Y994_BLAGE	14-3-3 protein zeta OS=Blattella germanica OX=6973 GN=C0J52_15306 PE=3 SV=1	C0J52_15306	Up
A0A2P8ZA25	1.09817	0.0192269	A0A2P8ZA25_BLAGE	Putative hydroxyacid-oxoacid transhydrogenase OS=Blattella germanica OX=6973 GN=C0J52_04106 PE=4 SV=1	C0J52_04106	Up
