# Supplementary material for: Multi-omics of cockroaches infected with Salmonella Typhimurium identifies molecular signatures of vector colonization
Source: BMC Genomics. 2025 Nov 18;26:1118. doi: 10.1186/s12864-025-12333-y (PMC12752085; doi:10.1186/s12864-025-12333-y)
Supplement: Supplementary file 5 — Supplementary Material 5. IMD pathway expression matrix. [file 12864_2025_12333_MOESM5_ESM.xlsx]

## Sheet: Sheet1
Table S4. IMD pathway expression matrix.
Transcript Id	IMD Pathway gene	N1	N10	N2	N3	N4	N5	N6	N7	N8	N9	I1	I10	I2	I3	I4	I5	I6	I7	I8	I9
TRINITY_DN1100_c5_g2	Dredd_1_Blattella_germanica	32.3327	19.5091	11.5936	25.0753	16.5188	12.4578	22.2447	18.0225	15.3102	19.3285	31.3174	22.9239	7.77891	18.5005	17.1723	8.75196	9.71629	29.8331	17.3914	15.8315
TRINITY_DN113330_c0_g1	Duox_Blatella_germanica	0.850859	0.975454	1.05397	0	2.54136	1.13252	1.64776	0	1.6116	1.9995	0	0	0.972363	0.925024	1.07327	1.45866	0.883299	0	1.73914	1.86253
TRINITY_DN11445_c0_g1	Tab2_Blatella_germanica	16.1663	19.5091	17.9175	19.2887	19.0602	22.6505	16.4776	20.8682	16.9218	22.661	18.7905	22.9239	23.3367	17.5754	22.5387	16.7746	22.0825	16.4082	18.2609	21.4191
TRINITY_DN1287_c20_g1	Diap2_Blatella_germanica	7.65773	7.80363	4.21587	6.75104	7.62408	7.92767	5.76715	8.53699	5.6406	5.99849	7.3074	5.39387	3.88945	4.62512	4.29308	5.10531	6.18309	4.47496	3.47827	4.65633
TRINITY_DN13260_c0_g1	casp_Blatella_germanica	11.912	15.6073	12.6476	12.5376	19.0602	15.8553	16.4776	12.3312	9.6696	15.996	11.4831	12.1362	15.5578	12.9503	17.1723	10.94	22.9658	13.4249	13.0435	7.45012
TRINITY_DN141_c0_g1	imd_Blatella_germanica	106.357	80.9627	82.2095	86.799	127.068	87.2044	110.4	96.7525	93.4728	95.9758	92.9084	101.135	111.822	106.378	82.6417	82.4143	79.4969	98.4491	79.1307	118.271
TRINITY_DN15907_c1_g4	RYBP_Blatella_germanica	15.3155	9.75454	12.6476	10.6088	10.1654	14.7228	10.7104	13.2798	14.5044	15.3295	11.4831	18.8785	15.5578	13.8754	17.1723	16.7746	17.666	7.45827	15.6522	9.31265
TRINITY_DN1595_c4_g1	CASP_Blatella_germanica	14.4646	42.92	20.0254	80.048	72.4288	27.1806	46.961	39.8393	26.5914	21.9945	31.3174	60.681	56.3971	45.3262	49.3704	32.8199	33.5654	35.7997	60.0002	31.663
TRINITY_DN1799_c56_g1	eff_Blatella_germanica	66.367	70.2327	77.9936	80.048	82.5942	83.8068	69.2058	72.0901	68.493	78.6468	70.9862	78.2111	76.8167	73.0769	71.909	71.4744	73.3138	56.6828	66.9567	66.1198
TRINITY_DN18030_c0_g1	Uev1A_Blattella_germanica	23.8241	21.46	25.2952	25.0753	30.4963	28.3131	22.2447	27.5081	26.5914	20.6615	26.0979	29.6663	34.0327	24.9756	25.7585	25.5266	31.7988	22.3748	21.7392	27.0067
TRINITY_DN1941_c0_g1	nemo_Blatella_germanica	31.4818	27.3127	35.8349	39.5418	35.579	36.2408	28.0119	33.1994	33.8436	33.9914	39.6688	20.227	26.2538	25.9007	28.9783	21.1506	23.8491	26.8498	28.6957	32.5943
TRINITY_DN2018_c8_g2	Npc2_Blatella_germanica	2.55258	16.5827	13.7016	133.092	11.4361	15.8553	42.8417	23.7139	42.7074	33.9914	12.527	26.9694	16.5302	24.9756	62.2496	60.5344	20.3159	0	38.261	31.663
TRINITY_DN2062_c1_g1	rel_Blatella_germanica	76.5773	88.7663	70.6159	82.9413	109.278	82.6743	78.2684	55.9647	90.2496	95.3093	45.9323	64.7264	57.3694	47.1762	76.2021	36.4665	42.3983	37.2913	53.9132	56.8072
TRINITY_DN31198_c1_g2	Skp2_Blattella_germanica	0	0.975454	2.10794	0.964434	16.5188	1.13252	1.64776	0.948554	3.2232	1.333	1.04391	4.0454	1.94473	1.85005	2.14654	2.18799	1.7666	0	3.47827	0.931265
TRINITY_DN3169_c0_g1	cad_Blatella_germanica	11.0612	9.75454	13.7016	9.64434	15.2482	12.4578	7.4149	10.4341	8.058	5.33199	15.6587	8.09081	14.5854	12.0253	8.58615	5.83464	12.3662	10.4416	6.08698	17.694
TRINITY_DN351_c0_g1	dnr1_Blatella_germanica	51.0516	52.6745	80.1016	78.1191	58.4513	27.1806	57.6715	41.7364	63.6582	79.9798	25.054	87.6504	63.2036	68.4517	79.4219	37.9252	84.7967	79.0576	73.9133	89.4015
TRINITY_DN446_c10_g1	Ntf2_Blatella_germanica	29.7801	26.3373	32.673	39.5418	43.2031	31.7107	22.2447	28.4566	24.174	25.3269	30.2735	26.9694	33.0604	23.1256	33.2713	26.2559	30.9155	23.8665	26.087	23.2816
TRINITY_DN4725_c0_g1	Tak1_Blattella_germanica	17.0172	11.7054	17.9175	10.6088	12.7068	12.4578	12.3582	12.3312	13.6986	9.33098	11.4831	12.1362	11.6684	12.0253	11.806	8.75196	11.4829	10.4416	17.3914	14.9002
TRINITY_DN4884_c1_g1	scny_Blatella_germanica	24.6749	24.3863	21.0794	30.8619	21.6016	18.1204	18.1253	18.0225	24.174	17.9955	27.1418	28.3178	16.5302	28.6757	16.099	36.4665	25.6157	16.4082	20.8696	18.6253
TRINITY_DN557_c0_g1	akirin_Blatella_germanica	28.0784	33.1654	33.727	32.7908	49.5565	31.7107	34.6029	31.3023	31.4262	29.3259	30.2735	31.0148	35.0051	34.2259	35.4179	29.9025	30.9155	25.3581	26.9566	32.5943
TRINITY_DN624_c1_g1	SkpA_Blatella_germanica	59.5602	45.8463	59.0222	54.0083	80.0528	78.1442	51.9043	55.9647	49.1538	69.9824	49.064	49.8933	38.8945	61.9766	63.3229	52.5118	43.2816	38.783	49.5654	40.9757
TRINITY_DN6431_c7_g1	Diap2_Blatella_germanica	7.65773	5.85272	10.5397	7.71547	10.1654	5.66262	6.59102	7.58843	5.6406	10.664	5.21957	5.39387	9.72363	7.40019	6.43961	5.10531	7.06639	11.9332	12.174	7.45012
TRINITY_DN681_c3_g1	dsp1_Blatella_germanica	107.208	94.619	109.613	157.203	121.985	115.518	91.4505	124.261	91.0554	126.635	126.314	142.938	106.96	123.028	149.184	119.61	138.678	85.0242	128.696	119.202
TRINITY_DN698_c1_g1	Dredd_2_Blattella_germanica	25.5258	24.3863	36.8889	22.182	34.3084	37.3733	24.7163	32.2508	19.3392	25.9934	28.1857	41.8025	21.392	21.2755	33.2713	26.9852	25.6157	22.3748	19.1305	24.2129
TRINITY_DN7144_c0_g1	scny_Blatella_germanica	25.5258	13.6564	21.0794	34.7196	22.8722	18.1204	24.7163	23.7139	19.3392	19.3285	27.1418	24.2724	12.6407	20.3505	22.5387	21.8799	18.5493	19.3915	18.2609	20.4878
TRINITY_DN96566_c0_g1	ben_Blatella_germanica	15.3155	14.6318	13.7016	17.3598	17.7895	15.8553	10.7104	22.7653	17.7276	13.9965	20.8783	17.5301	16.5302	19.4255	13.9525	14.5866	14.1328	16.4082	11.3044	14.9002
TRINITY_DN824_c2_g1	Cyld_Blattella_germanica	15.3155	19.5091	18.9714	24.1108	35.579	18.1204	23.0686	16.1254	20.145	27.9929	17.7466	20.227	25.2814	19.4255	19.3188	23.3386	21.1992	25.3581	25.2175	26.0754
TRINITY_DN1182_c0_g1	PGRP-LC_Blattella_germanica	30.6309	55.6009	44.2667	56.9016	36.8497	44.1685	23.0686	33.1994	43.5132	35.9909	18.7905	44.4994	30.1433	46.2512	26.8317	25.5266	22.9658	13.4249	49.5654	42.8382
TRINITY_DN523_c0_g1	Bruce_Blattella_germanica	21.2715	18.5336	20.0254	23.1464	21.6016	22.6505	18.9492	19.9196	19.3392	23.3275	19.8344	20.227	20.4196	24.0506	21.4654	21.1506	19.4326	16.4082	21.7392	17.694
TRINITY_DN91476_c0_g1	Attacin-like_g3B	0	0	0	0	0	0	0	0	24.174	0.666499	0	0	0	0.925024	0	0	0	0	0	0
