# Supplementary material for: Multi-omics of cockroaches infected with Salmonella Typhimurium identifies molecular signatures of vector colonization
Source: BMC Genomics. 2025 Nov 18;26:1118. doi: 10.1186/s12864-025-12333-y (PMC12752085; doi:10.1186/s12864-025-12333-y)
Supplement: Supplementary file 6 — Supplementary Material 6. IMD pathway differential expression analysis. [file 12864_2025_12333_MOESM6_ESM.xlsx]

## Sheet: Sheet1
Table S5. IMD pathway differential expression analysis.
Transcript Id	IMD Pathway gene	log2FoldChange	padj	Regulated
TRINITY_DN2062_c1_g1	rel_Blatella_germanica	-0.683938	0.00955072	Down
TRINITY_DN31198_c1_g2	Skp2_Blattella_germanica	-0.497281	0.999999	Down
TRINITY_DN1287_c20_g1	Diap2_Blatella_germanica	-0.452267	0.999999	Down
TRINITY_DN1182_c0_g1	PGRP-LC_Blattella_germanica	-0.32222	0.999999	Down
TRINITY_DN113330_c0_g1	Duox_Blatella_germanica	-0.321795	NA	Down
TRINITY_DN624_c1_g1	SkpA_Blatella_germanica	-0.294465	0.999999	Down
TRINITY_DN1941_c0_g1	nemo_Blatella_germanica	-0.285974	0.999999	Down
TRINITY_DN2018_c8_g2	Npc2_Blatella_germanica	-0.191838	0.999999	Down
TRINITY_DN1100_c5_g2	Dredd_1_Blattella_germanica	-0.14025	0.999999	Down
TRINITY_DN4884_c1_g1	scny_Blatella_germanica	-0.123354	0.999999	Down
TRINITY_DN446_c10_g1	Ntf2_Blatella_germanica	-0.110311	0.999999	Down
TRINITY_DN698_c1_g1	Dredd_2_Blattella_germanica	-0.0961641	0.999999	Down
TRINITY_DN557_c0_g1	akirin_Blatella_germanica	-0.0872989	0.999999	Down
TRINITY_DN4725_c0_g1	Tak1_Blattella_germanica	-0.0820553	0.999999	Down
TRINITY_DN1799_c56_g1	eff_Blatella_germanica	-0.0773675	0.999999	Down
TRINITY_DN13260_c0_g1	casp_Blatella_germanica	-0.0423496	0.999999	Down
TRINITY_DN523_c0_g1	Bruce_Blattella_germanica	-0.0358327	0.999999	Down
TRINITY_DN141_c0_g1	imd_Blatella_germanica	-0.0241946	0.999999	Down
TRINITY_DN6431_c7_g1	Diap2_Blatella_germanica	-0.0131664	0.999999	Down
TRINITY_DN96566_c0_g1	ben_Blatella_germanica	0.0351535	0.999999	Up
TRINITY_DN824_c2_g1	Cyld_Blattella_germanica	0.0351535	0.999999	Up
TRINITY_DN11445_c0_g1	Tab2_Blatella_germanica	0.0616725	0.999999	Up
TRINITY_DN91476_c0_g1	Attacin-like_g3B	0.105318	NA	Up
TRINITY_DN18030_c0_g1	Uev1A_Blattella_germanica	0.112205	0.999999	Up
TRINITY_DN7144_c0_g1	scny_Blatella_germanica	0.116809	0.999999	Up
TRINITY_DN681_c3_g1	dsp1_Blatella_germanica	0.126263	0.999999	Up
TRINITY_DN3169_c0_g1	cad_Blatella_germanica	0.138853	0.999999	Up
TRINITY_DN1595_c4_g1	CASP_Blatella_germanica	0.161265	0.999999	Up
TRINITY_DN15907_c1_g4	RYBP_Blatella_germanica	0.180593	0.999999	Up
TRINITY_DN351_c0_g1	dnr1_Blatella_germanica	0.2142	0.999999	Up
