# Supplementary material for: Multi-omics of cockroaches infected with Salmonella Typhimurium identifies molecular signatures of vector colonization
Source: BMC Genomics. 2025 Nov 18;26:1118. doi: 10.1186/s12864-025-12333-y (PMC12752085; doi:10.1186/s12864-025-12333-y)
Supplement: Supplementary file 7 — Supplementary Material 7. GO enrichment of cockroach genes upregulated during infection. [file 12864_2025_12333_MOESM7_ESM.xlsx]

## Sheet: Sheet1
Table S6. GO enrichment of cockroach genes upregulated during infection.
Biological Process (BP)	GO ID	geneID	ngenes/pathway genes	pvalue	p.adjust
monocarboxylic acid metabolic process	GO:0032787	TRINITY_DN888_c0_g1_i7, TRINITY_DN888_c0_g1_i40, TRINITY_DN888_c0_g1_i30, TRINITY_DN888_c0_g1_i52, TRINITY_DN888_c0_g1_i76, TRINITY_DN888_c0_g1_i67, TRINITY_DN888_c0_g1_i14, TRINITY_DN888_c0_g1_i36, TRINITY_DN20833_c0_g1_i3	9/15	8.97192e-16	2.06354e-15
monocarboxylic acid biosynthetic process	GO:0072330	TRINITY_DN888_c0_g1_i7, TRINITY_DN888_c0_g1_i40, TRINITY_DN888_c0_g1_i30, TRINITY_DN888_c0_g1_i52, TRINITY_DN888_c0_g1_i76, TRINITY_DN888_c0_g1_i67, TRINITY_DN888_c0_g1_i14, TRINITY_DN888_c0_g1_i36, TRINITY_DN20833_c0_g1_i3	9/15	8.97192e-16	2.06354e-15
long-chain fatty acid transport	GO:0015909	TRINITY_DN888_c0_g1_i7, TRINITY_DN888_c0_g1_i40, TRINITY_DN888_c0_g1_i30, TRINITY_DN888_c0_g1_i52, TRINITY_DN888_c0_g1_i76, TRINITY_DN888_c0_g1_i67, TRINITY_DN888_c0_g1_i14, TRINITY_DN888_c0_g1_i36, TRINITY_DN20833_c0_g1_i3	9/15	8.97192e-16	2.06354e-15
triglyceride metabolic process	GO:0006641	TRINITY_DN888_c0_g1_i7, TRINITY_DN888_c0_g1_i40, TRINITY_DN888_c0_g1_i30, TRINITY_DN888_c0_g1_i52, TRINITY_DN888_c0_g1_i76, TRINITY_DN888_c0_g1_i67, TRINITY_DN888_c0_g1_i14, TRINITY_DN888_c0_g1_i36, TRINITY_DN20833_c0_g1_i3	9/15	8.97192e-16	2.06354e-15
monocarboxylic acid transport	GO:0015718	TRINITY_DN888_c0_g1_i7, TRINITY_DN888_c0_g1_i40, TRINITY_DN888_c0_g1_i30, TRINITY_DN888_c0_g1_i52, TRINITY_DN888_c0_g1_i76, TRINITY_DN888_c0_g1_i67, TRINITY_DN888_c0_g1_i14, TRINITY_DN888_c0_g1_i36, TRINITY_DN20833_c0_g1_i3	9/15	8.97192e-16	2.06354e-15
positive regulation of Rho protein signal transduction	GO:0035025	TRINITY_DN14836_c1_g2_i6, TRINITY_DN2652_c2_g2_i3	2/15	0.000821821	0.000945095
maturation of 5.8S rRNA from tricistronic rRNA transcript (SSU-rRNA 5.8S rRNA LSU-rRNA)	GO:0000466	TRINITY_DN888_c0_g1_i41, , TRINITY_DN888_c0_g1_i45	2/15	0.000821821	0.000945095
maturation of LSU-rRNA from tricistronic rRNA transcript (SSU-rRNA 5.8S rRNA LSU-rRNA)	GO:0000463	TRINITY_DN888_c0_g1_i45, TRINITY_DN888_c0_g1_i41	2/15	0.000821821	0.000945095
positive regulation of Ras protein signal transduction	GO:0046579	TRINITY_DN14836_c1_g2_i6, TRINITY_DN2652_c2_g2_i3	2/15	0.000821821	0.000945095
Rho protein signal transduction	GO:0007266	TRINITY_DN14836_c1_g2_i6, TRINITY_DN2652_c2_g2_i3	2/15	0.000821821	0.000945095
ribosome assembly	GO:0042255	TRINITY_DN888_c0_g1_i45, TRINITY_DN888_c0_g1_i41	2/15	0.000821821	0.000945095
Ras protein signal transduction	GO:0007265	TRINITY_DN14836_c1_g2_i6, TRINITY_DN2652_c2_g2_i3	2/15	0.000821821	0.000945095
assembly of large subunit precursor of preribosome	GO:1902626	TRINITY_DN888_c0_g1_i45, TRINITY_DN888_c0_g1_i41	2/15	0.000821821	0.000945095
ribosomal large subunit assembly	GO:0000027	TRINITY_DN888_c0_g1_i45, TRINITY_DN888_c0_g1_i41	2/15	0.000821821	0.000945095
regulation of Rho protein signal transduction	GO:0035023	TRINITY_DN14836_c1_g2_i6, TRINITY_DN2652_c2_g2_i3	2/15	0.000821821	0.000945095
non-membrance-bounded organelle assembly	GO:0140694	TRINITY_DN888_c0_g1_i45, TRINITY_DN888_c0_g1_i41	2/15	0.000821821	0.000945095
regulation of Ras protein signal transduction	GO:0046578	TRINITY_DN14836_c1_g2_i6, TRINITY_DN2652_c2_g2_i3	2/15	0.000821821	0.000945095
estrogen receptor signaling pathway	GO:0030520	TRINITY_DN72014_c0_g1, TRINITY_DN888_c0_g1_i41	2/15	0.000821821	0.000945095
