# Supplementary material for: Multi-omics of cockroaches infected with Salmonella Typhimurium identifies molecular signatures of vector colonization
Source: BMC Genomics. 2025 Nov 18;26:1118. doi: 10.1186/s12864-025-12333-y (PMC12752085; doi:10.1186/s12864-025-12333-y)
Supplement: Supplementary file 8 — Supplementary Material 8. GO enrichment of cockroach proteins upregulated during infection. [file 12864_2025_12333_MOESM8_ESM.xlsx]

## Sheet: enrichment
Table S7. GO enrichment of cockroach proteins upregulated during infection.
Pathway	GO ID	Genes	Enrichment FDR	nGenes	Pathway Genes	Fold Enrichment
Protein nitrosylation	GO:0017014	Gapdh_0 Gapdh_1	0.000222635	2	3	381
Peptidyl-cysteine s-nitrosylation	GO:0018119	Gapdh_0 Gapdh_1	0.000222635	2	3	381
ADP transport	GO:0015866	SLC25A4 sesB	0.000358687	2	4	285.75
ATP transport	GO:0015867	SLC25A4 sesB	0.000902023	2	7	163.286
Removal of superoxide radicals	GO:0019430	Jafrac1 Sod_0	0.00105425	2	8	142.875
Cellular response to oxygen radical	GO:0071450	Jafrac1 Sod_0	0.00105425	2	8	142.875
Cellular response to superoxide	GO:0071451	Jafrac1 Sod_0	0.00105425	2	8	142.875
Hydrogen peroxide catabolic process	GO:0042744	cat_4 cat_2 Jafrac1	0.00020584	3	21	81.6429
Glycolytic process	GO:0006096	A0A2P8Y994 Gapdh_0 Gapdh_1	0.000222635	3	23	74.5435
Glucose metabolic process	GO:0006006	A0A2P8Y994 Gapdh_0 Gapdh_1	0.000236684	3	24	71.4375
Muscle system process	GO:0003012	TPM_1 TNT Mhc A0A2P8YGC9 TPM_0	2.36e-06	5	42	68.0357
ATP generation from ADP	GO:0006757	A0A2P8Y994 Gapdh_0 Gapdh_1	0.000281628	3	26	65.9423
Muscle contraction	GO:0006936	TPM_1 TNT Mhc TPM_0	2.58e-05	4	35	65.3143
ADP metabolic process	GO:0046031	A0A2P8Y994 Gapdh_0 Gapdh_1	0.000358687	3	29	59.1207
Reactive oxygen species metabolic process	GO:0072593	cat_4 cat_2 Jafrac1 Sod_0	3.1e-05	4	39	58.6154
Nucleoside diphosphate phosphorylation	GO:0006165	A0A2P8Y994 Gapdh_0 Gapdh_1	0.000503371	3	34	50.4265
Purine nucleoside diphosphate metabolic process	GO:0009135	A0A2P8Y994 Gapdh_0 Gapdh_1	0.000503371	3	35	48.9857
Nucleotide phosphorylation	GO:0046939	A0A2P8Y994 Gapdh_0 Gapdh_1	0.000503371	3	35	48.9857
Response to reactive oxygen species	GO:0000302	cat_4 cat_2 Jafrac1 Sod_0	8.62e-05	4	51	44.8235
Ribonucleoside diphosphate metabolic process	GO:0009185	A0A2P8Y994 Gapdh_0 Gapdh_1	0.0006653	3	39	43.9615
Myofibril assembly	GO:0030239	TNT Mhc A0A2P8YGC9 A0A2P8Z2L6 Prm	9.91e-06	5	68	42.0221
Pyruvate metabolic process	GO:0006090	A0A2P8Y994 Gapdh_0 Gapdh_1	0.000944196	3	45	38.1
Striated muscle cell development	GO:0055002	TNT Mhc A0A2P8YGC9 Fhl2_0 A0A2P8Z2L6 Prm	2.36e-06	6	91	37.6813
Muscle cell development	GO:0055001	TNT Mhc A0A2P8YGC9 Fhl2_0 A0A2P8Z2L6 Prm	2.36e-06	6	94	36.4787
Cellular oxidant detoxification	GO:0098869	cat_4 cat_2 Jafrac1 Sod_0	0.000201527	4	67	34.1194
Cellular response to toxic substance	GO:0097237	cat_4 cat_2 Jafrac1 Sod_0	0.00020584	4	70	32.6571
Detoxification	GO:0098754	cat_4 cat_2 Jafrac1 Sod_0	0.000293781	4	83	27.5422
Actomyosin structure organization	GO:0031032	TNT Mhc A0A2P8YGC9 TPM_0 A0A2P8Z2L6 Prm	8.99e-06	6	129	26.5814
Muscle cell differentiation	GO:0042692	TNT Mhc A0A2P8YGC9 Fhl2_0 A0A2P8Z2L6 Prm	1.19e-05	6	141	24.3191
Response to inorganic substance	GO:0010035	cat_4 cat_2 Jafrac1 Sod_0	0.000503371	4	98	23.3265
Cellular component assembly involved in morphogenesis	GO:0010927	TNT Mhc A0A2P8YGC9 A0A2P8Z2L6 Prm	0.00014732	5	136	21.011
ATP metabolic process	GO:0046034	COX6A A0A2P8Y994 Gapdh_0 Gapdh_1	0.000783371	4	117	19.5385
Generation of precursor metabolites and energy	GO:0006091	Aco2_1 COX6A A0A2P8Y994 Ndufa4 MDH2_2 Gapdh_0 Gapdh_1	7.73e-06	7	208	19.2332
Supramolecular fiber organization	GO:0097435	TPM_1 TNT Mhc A0A2P8YGC9 TPM_0 A0A2P8Z2L6 Prm	2.8e-05	7	275	14.5473
Actin cytoskeleton organization	GO:0030036	TPM_1 TNT Mhc A0A2P8YGC9 TPM_0 A0A2P8Z2L6 Prm	9.11e-05	7	344	11.6294
Muscle structure development	GO:0061061	TNT Mhc A0A2P8YGC9 Fhl2_0 A0A2P8Z2L6 Prm	0.000281628	6	295	11.6237
Actin filament-based process	GO:0030029	TPM_1 TNT Mhc A0A2P8YGC9 TPM_0 A0A2P8Z2L6 Prm	0.000111123	7	358	11.1746
Peptide metabolic process	GO:0006518	Rpl27 rps3 A0A2P8XWK9 Rps16 GST1 RpL18	0.00110789	6	420	8.16429
Oxidation-reduction process	GO:0055114	Aco2_1 COX6A A0A2P8XWK9 A0A2P8Y994 cat_4 SDR-1_7 Ndufa4 MDH2_2 cat_2 Jafrac1 A0A2P8ZA25 Sod_0 Gapdh_0 Gapdh_1	8.41e-07	14	1017	7.86726
Anatomical structure formation involved in morphogenesis	GO:0048646	TNT Mhc A0A2P8Y999 A0A2P8YGC9 Fhl2_0 A0A2P8Z2L6 Prm	0.000503371	7	517	7.73791
Cytoskeleton organization	GO:0007010	TPM_1 TNT Mhc A0A2P8Y999 A0A2P8YGC9 TPM_0 A0A2P8Z2L6 Prm	0.000503371	8	715	6.39441
Cellular component assembly	GO:0022607	H3.1 TNT Mhc got2 A0A2P8Y4F2 A0A2P8Y994 A0A2P8YGC9 TPM_0 A0A2P8Z2L6 Prm	0.000503371	10	1171	4.88044
Organonitrogen compound metabolic process	GO:1901564	A0A2P8XIP9 Rpl27 rps3 got2 A0A2P8XWK9 A0A2P8Y994 Rps16 A0A2P8YUX8 VCP A0A2P8YZI2 CYPA_1 A0A2P8ZA25 Gapdh_0 Gapdh_1 GST1 RpL18	0.000944196	16	3198	2.85929
Cellular metabolic process	GO:0044237	Aco2_1 ARGK Mal-B1_0 H2A_0 Rpl27 COX6A rps3 got2 A0A2P8XWK9 A0A2P8Y6M9 A0A2P8Y994 cat_4 Rps16 Ndufa4 MDH2_2 CYPA_1 cat_2 Jafrac1 A0A2P8ZA25 Sod_0 Gapdh_0 Gapdh_1 GST1 RpL18	3.1e-05	24	4973	2.75809
