# Supplementary material for: Multi-omics of cockroaches infected with Salmonella Typhimurium identifies molecular signatures of vector colonization
Source: BMC Genomics. 2025 Nov 18;26:1118. doi: 10.1186/s12864-025-12333-y (PMC12752085; doi:10.1186/s12864-025-12333-y)
Supplement: Supplementary file 12 — Supplementary Material 12. Cockroach raw proteome FDR 1 perc results matrix. [file 12864_2025_12333_MOESM12_ESM.txt]

Protein Group	Is Top?	Source	Sequence Id	Sequence Id2	Sequence Name	Protein Weight (kDa)	Protein Isoelectric Point (pI)	F-Statistic	P Value	Group I Group Probability	Group I Protein Probability	Group I Score	Group I Peptides	Group I Peptides (Paris Guidelines)	Group I % Seq Coverage	Group I Spectral Count	Group I Normalized SC (N-SC)	Group I N-SC Standard Deviation	Group I N-SC Log2 Relative Expression	Group I N-SC Log2 Relative Expression Std Dev	Group I:rep1 Protein Probability	Group I:rep1 Score	Group I:rep1 Peptides	Group I:rep1 Normalized SC (N-SC)	Group I:rep1 N-SC Log2 Relative Expression	Group I:rep2 Protein Probability	Group I:rep2 Score	Group I:rep2 Peptides	Group I:rep2 Normalized SC (N-SC)	Group I:rep2 N-SC Log2 Relative Expression	Group I:rep3 Protein Probability	Group I:rep3 Score	Group I:rep3 Peptides	Group I:rep3 Normalized SC (N-SC)	Group I:rep3 N-SC Log2 Relative Expression	Group I:rep4 Protein Probability	Group I:rep4 Score	Group I:rep4 Peptides	Group I:rep4 Normalized SC (N-SC)	Group I:rep4 N-SC Log2 Relative Expression	Group I:rep5 Protein Probability	Group I:rep5 Score	Group I:rep5 Peptides	Group I:rep5 Normalized SC (N-SC)	Group I:rep5 N-SC Log2 Relative Expression	Group I:rep6 Protein Probability	Group I:rep6 Score	Group I:rep6 Peptides	Group I:rep6 Normalized SC (N-SC)
1	Yes	TOP PROTEIN	A0A2P8XQ42	A0A2P8XQ42_BLAGE	Myosin heavy chain OS=Blattella germanica OX=6973 GN=Mhc PE=3 SV=1	259.6816725800007	0.005465332	0	0.975	1	1	14347.09	248	155	53.42	3670	458.75	110.47	0	0.41	1	5884.43	140	313	-0.51	1	6425.8	143	263	-0.76	1	8944.84	183	502	0.17	1	9259.16	182	489	0.13	1	9107.69	187	540	0.28	1	6813.24	148	466
2	Yes	TOP PROTEIN	A0A2P9A976	A0A2P9A976_BLAGE	Myosin Heavy Chain (Fragment) OS=Blattella germanica OX=6973 GN=Mhc PE=2 SV=1	199.32448164000024	0.00557959	0	0.984	1	1	13356.37	231	144	66.09	3382	422.75	105.72	0	0.42	1	5361.41	129	276	-0.56	1	6009.35	130	243	-0.75	1	8336.99	170	461	0.18	1	8778.56	169	450	0.14	1	8446.11	175	497	0.28	1	6197.77	131	428
3	Yes	TOP PROTEIN	A0A2P8YR56	A0A2P8YR56_BLAGE	Apolipophorin OS=Blattella germanica OX=6973 GN=APLP PE=4 SV=1	371.5737963	0.006727051	0.14	0.709	1	1	11934.12	241	184	65.73	2312	289	41.45	0.02	0.21	1	6662.31	176	307	0.12	1	6930.32	174	345	0.29	1	5146.9	138	227	-0.31	1	6038.23	166	256	-0.14	1	7265.17	178	312	0.15	1	5175	152	308
4	Yes	TOP PROTEIN	A0A140KPS4	A0A140KPS4_BLAGE	Apolipophorin (Fragment) OS=Blattella germanica OX=6973 GN=apoLp PE=2 SV=1	256.4594204700007	0.007239746	0.19	0.668	1	1	8404.91	166	133	68.55	1743	217.88	32.31	0.02	0.22	1	4700.01	129	225	0.09	1	5068.8	129	261	0.3	1	3788.85	103	169	-0.33	1	4287.1	118	185	-0.2	1	5030.19	126	235	0.15	1	3796.06	113	233
5	Yes	TOP PROTEIN	A0A2P8ZIB5	A0A2P8ZIB5_BLAGE	Spectrin beta chain OS=Blattella germanica OX=6973 GN=beta-Spec PE=3 SV=1	241.62461428000086	0.005084473	0.26	0.621	1	1	7468.77	140	121	67.61	1124	140.5	9.24	0.02	0.1	1	4194.3	98	148	0.1	1	3891.8	99	149	0.11	1	3202.63	82	123	-0.17	1	3798.37	89	131	-0.07	1	3669.54	90	142	0.04	1	3486.61	84	144
6	Yes	TOP PROTEIN	A0A2P8ZL17	A0A2P8ZL17_BLAGE	Uncharacterized protein OS=Blattella germanica OX=6973 GN=C0J52_01465 PE=4 SV=1	249.36264870000215	0.004995605	0.99	0.336	1	1	6214.53	112	83	55.89	813	101.62	31.26	-0.11	0.42	1	2169.75	61	88	-0.26	1	2858.13	63	79	-0.42	1	2386.96	54	76	-0.47	1	2847.42	62	85	-0.31	1	4405.01	92	149	0.5	1	1919.78	51	72
7	Yes	TOP PROTEIN	A0A2P8Z123	A0A2P8Z123_BLAGE	Uncharacterized protein OS=Blattella germanica OX=6973 GN=C0J52_06636 PE=4 SV=1	699.0639083799934	0.005224121	1.39	0.258	1	1	5386.83	146	138	31.24	634	79.25	13.83	0.15	0.25	1	1264.85	60	64	-0.14	1	1628.87	59	63	-0.16	1	2440.37	76	81	0.2	1	2370.55	85	92	0.39	1	2074.87	72	78	0.15	1	1618.59	62	67
8	Yes	TOP PROTEIN	A0A2P8Y8W7	A0A2P8Y8W7_BLAGE	Uncharacterized protein OS=Blattella germanica OX=6973 GN=C0J52_13751 PE=4 SV=1	414.38137808000033	0.005693848	0.65	0.433	1	1	4409.67	113	106	38.09	539	67.38	13.31	0.14	0.34	1	1840.45	63	72	0.27	1	2232.47	68	83	0.47	1	1613.19	60	75	0.32	1	1971.06	63	72	0.27	1	1573.62	54	62	0.05	1	1547.26	51	68
9	Yes	TOP PROTEIN	A0A2P8XDH0	A0A2P8XDH0_BLAGE	Alpha-amylase OS=Blattella germanica OX=6973 GN=C0J52_23587 PE=3 SV=1	169.43302843000043	0.005084473	0.76	0.398	1	1	4453.64	81	37	36.82	897	112.12	21.27	0.1	0.26	1	2419.69	48	96	-0.1	1	3138.54	61	151	0.55	1	2310.1	52	104	0.02	1	2631.81	59	131	0.35	1	2450.37	53	96	-0.1	1	1624.94	41	106
10	Yes	TOP PROTEIN	A0A2P8ZIW5	A0A2P8ZIW5_BLAGE	Actin-5C OS=Blattella germanica OX=6973 GN=Act5C_0 PE=3 SV=1	41.728807299999986	0.00517334	0.06	0.812	1	1	4402.41	77	35	91.76	3632	454	67.16	0.01	0.21	1	2577.51	53	351	-0.34	1	2889.85	57	424	-0.07	1	2504.65	54	402	-0.15	1	2900.22	59	450	0.02	1	2909.72	57	465	0.06	1	2170.19	47	447
10	No	OTHER PROTEIN	Q9NAS3	Q9NAS3_BLAGE	Actin (Fragment) OS=Blattella germanica OX=6973 PE=2 SV=1	18.17932849000001	0.005414551	0.01	0.943	1	0.59	1055.56	15	8	76.88	1525	190.62	40.17	0.01	0.31	0.54	534.62	10	132	-0.49	0.53	672.6	11	183	-0.02	0.55	540.54	10	150	-0.31	0.57	729.16	12	202	0.12	0.64	726.27	13	214	0.2	0.55	518.66	11	165
11	Yes	TOP PROTEIN	A0A2P8Z2J3	A0A2P8Z2J3_BLAGE	Actin-5C OS=Blattella germanica OX=6973 GN=Act5C_1 PE=3 SV=1	41.77677427999999	0.005186035	0.02	0.894	1	1	4313.09	73	33	86.7	3376	422	61.47	0.01	0.21	1	2567.24	51	333	-0.32	1	2864.89	56	409	-0.02	1	2434.07	51	371	-0.16	1	2870.71	57	417	0	1	2890.33	54	424	0.03	1	2109.95	46	403
11	No	OTHER PROTEIN	A0A2P8Z3T3	A0A2P8Z3T3_BLAGE	Actin OS=Blattella germanica OX=6973 GN=ACT4 PE=3 SV=1	37.29832641999998	0.00498291	0.22	0.65	1	1	2612.98	37	21	56.42	2492	311.5	55.24	0.03	0.26	0.99	1461.35	26	225	-0.42	0.99	1626.79	27	283	-0.09	0.99	1472	25	272	-0.14	1	1704.39	31	317	0.08	1	1777.97	29	328	0.13	0.99	1304.12	25	298
12	Yes	TOP PROTEIN	A0A2P8Z921	A0A2P8Z921_BLAGE	Talin-1 OS=Blattella germanica OX=6973 GN=TLN1 PE=4 SV=1	266.7974504000006	0.005757324	0.09	0.767	1	1	3876.42	82	75	48.29	443	55.38	6.63	-0.03	0.17	1	1527.31	48	55	-0.03	1	1584.7	46	53	-0.08	1	1759.26	46	55	-0.03	1	1597.76	43	51	-0.14	1	1419.55	42	45	-0.32	1	1638.38	43	57
13	Yes	TOP PROTEIN	A0A2P8YCS5	A0A2P8YCS5_BLAGE	Sodium/potassium-transporting ATPase subunit alpha OS=Blattella germanica OX=6973 GN=Atpalpha_4 PE=4 SV=1	87.37461153	0.005020996	0.86	0.368	1	1	3865.26	62	45	60.65	710	88.75	12.33	-0.05	0.19	1	1824.21	38	76	-0.26	1	2568.54	47	92	0.01	1	2136.34	46	81	-0.17	1	2059.73	40	78	-0.23	1	2749.94	51	103	0.17	1	2168.37	48	110
14	Yes	TOP PROTEIN	A0A2P8YHT8	A0A2P8YHT8_BLAGE	60 kDa heat shock protein OS=Blattella germanica OX=6973 GN=Hsp60 PE=3 SV=1	61.21707275000002	0.005236816	0.72	0.409	1	1	3736.92	61	41	77.24	527	65.88	13.96	0.07	0.29	1	2152.31	43	78	0.34	1	2151.98	39	70	0.18	1	1737.05	36	59	-0.06	1	2124.96	41	63	0.03	1	1766	34	50	-0.3	1	1945.02	40	93
15	Yes	TOP PROTEIN	A0A140KPR3	A0A140KPR3_BLAGE	Paramyosin (Fragment) OS=Blattella germanica OX=6973 GN=prm PE=2 SV=1	54.383779070000024	0.00577002	0.28	0.605	1	1	3600.37	59	47	71.15	806	100.75	24.76	-0.05	0.4	1	1655.28	36	63	-0.69	1	1612.43	36	63	-0.69	1	2205.11	45	112	0.14	1	2401.34	47	105	0.05	1	2331.99	45	112	0.14	1	1866.44	40	102
16	Yes	TOP PROTEIN	A0A2P8XYX6	A0A2P8XYX6_BLAGE	Titin (Fragment) OS=Blattella germanica OX=6973 GN=sls_1 PE=4 SV=1	473.85329045000026	0.005655762	0.68	0.423	1	1	3515.42	89	83	28.53	383	47.88	15.64	0.12	0.45	1	814.13	36	40	-0.07	1	599.6	29	31	-0.44	1	1017.38	36	40	-0.07	1	925.55	39	42	0	1	2146.07	64	69	0.71	1	887.64	32	35
16	No	OTHER PROTEIN	A0A140KPR4	A0A140KPR4_BLAGE	Titin (Fragment) OS=Blattella germanica OX=6973 GN=ttn PE=2 SV=1	22.985709169999993	0.00557959	0.47	0.504	1	0	315.16	8	8	51.47	41	5.12	2.53	0.15	0.83	0	125.9	7	9	1.15	0	33.71	2	2	-1.02	0	29.57	2	2	-1.02	0	76.91	4	4	-0.02	0	91.4	5	7	0.79	0	102.65	4	6
17	Yes	TOP PROTEIN	A0A2P8YXL7	A0A2P8YXL7_BLAGE	Uncharacterized protein OS=Blattella germanica OX=6973 GN=C0J52_03867 PE=4 SV=1	761.5458149499981	0.005871582	0	0.99	1	1	3108.56	87	86	16.73	256	32	26.33	0	1.14	0.75	138.25	8	8	-1.6	0.35	124.42	13	13	-0.9	1	358.11	20	22	-0.14	1	367.13	18	18	-0.43	1	2575.43	76	84	1.8	0.99	278.03	16	16
17	No	OTHER PROTEIN	A0A140KPR5	A0A140KPR5_BLAGE	Twitchin (Fragment) OS=Blattella germanica OX=6973 GN=twitchin PE=2 SV=1	14.565574420000015	0.006341309	0.29	0.6	1	0	77.63	2	2	19.23	10	1.25	0.71	-0.07	0.53	0	24.23	1	1	-0.5	0	5.16	1	1	-0.5	0	10.71	1	1	-0.5	0	0	0	0	-10	0	22.11	1	2	0.5	0	27.55	2	2
18	Yes	TOP PROTEIN	A0A2P8YLY6	A0A2P8YLY6_BLAGE	Myosin-11 OS=Blattella germanica OX=6973 GN=Myh11 PE=3 SV=1	155.85887597000027	0.006227051	4.6	0.05	1	1	3532.18	65	61	49.96	545	68.12	5.38	0.11	0.12	1	2464.89	51	75	0.26	1	2181.07	45	67	0.09	1	2058.39	50	75	0.26	1	2175.36	45	59	-0.09	1	2088.07	47	66	0.07	1	1715.64	45	71
19	Yes	TOP PROTEIN	A0A2P8ZPK1	A0A2P8ZPK1_BLAGE	Heat shock 70 kDa protein cognate 4 OS=Blattella germanica OX=6973 GN=HSP7D_1 PE=3 SV=1	71.30636442000001	0.00519873	0.85	0.372	1	1	3509.79	63	43	71.71	693	86.62	11.86	0.05	0.19	1	2339.04	49	98	0.24	1	2352.4	54	110	0.4	1	1636.39	41	79	-0.08	1	1873.85	46	76	-0.13	1	2116.93	48	80	-0.06	1	1665.41	41	89
19	No	OTHER PROTEIN	A0A2P8YZG4	A0A2P8YZG4_BLAGE	Heat shock 70 kDa protein cognate 4 OS=Blattella germanica OX=6973 GN=HSP7D_0 PE=3 SV=1	70.19076965000006	0.005630371	0.2	0.664	1	0	189.04	5	3	3.17	36	4.5	1.51	0.05	0.57	0	166.01	5	6	0.55	0	111.85	4	4	-0.04	0	57.77	3	5	0.29	0	130.42	4	6	0.55	0	157.97	4	4	-0.04	0	139.38	3	6
19	No	OTHER PROTEIN	A0A2P8YCD9	A0A2P8YCD9_BLAGE	Uncharacterized protein OS=Blattella germanica OX=6973 GN=C0J52_06818 PE=3 SV=1	34.58270889999999	0.009129395	0.05	0.829	1	0	108.17	3	1	3.47	23	2.88	1.36	-0.04	0.76	0	102.84	3	3	0.18	0	61.87	2	2	-0.4	0	48.86	2	4	0.6	0	77.61	2	4	0.6	0	81.28	2	2	-0.4	0	83.79	2	5
20	Yes	TOP PROTEIN	A0A2P8YFB3	A0A2P8YFB3_BLAGE	Clathrin heavy chain OS=Blattella germanica OX=6973 GN=CLTC PE=3 SV=1	160.01252217000004	0.005122559	0.05	0.831	1	1	3155.01	72	61	54.27	413	51.62	5.71	0.02	0.16	1	1612.68	46	60	0.24	1	1428.48	43	55	0.12	1	1116.03	36	45	-0.17	1	1547.5	45	55	0.12	1	1518.95	46	55	0.12	1	852.96	34	44
21	Yes	TOP PROTEIN	A0A2P8XRT3	A0A2P8XRT3_BLAGE	Uncharacterized protein OS=Blattella germanica OX=6973 GN=C0J52_20229 PE=4 SV=1	770.7757749599953	0.004729004	0.72	0.41	1	1	2918.9	83	79	16.05	370	46.25	2.82	0.12	0.09	1	1138.37	42	47	0.15	1	1019.52	42	46	0.12	1	1243.73	44	50	0.24	1	1117.27	42	46	0.12	1	961.6	37	41	-0.05	1	1161.72	40	44
22	Yes	TOP PROTEIN	A0A2P8ZNK7	A0A2P8ZNK7_BLAGE	V-type proton ATPase catalytic subunit A isoform 2 OS=Blattella germanica OX=6973 GN=Vha68-2 PE=3 SV=1	74.23242953000003	0.004919434	0.17	0.683	1	1	3164.87	56	42	72.99	693	86.62	19.2	0.03	0.29	1	1707.43	36	73	-0.19	1	2040.53	41	92	0.14	1	1899.91	41	84	0.01	1	1863.36	37	84	0.01	1	1563.45	31	64	-0.38	1	1880.18	44	129
23	Yes	TOP PROTEIN	A0A2P8Y6H9	A0A2P8Y6H9_BLAGE	Uncharacterized protein OS=Blattella germanica OX=6973 GN=C0J52_21000 PE=4 SV=1	158.96250653000016	0.007210449	0.74	0.405	1	1	3139.04	55	44	36.5	446	55.75	4.53	0.05	0.12	1	1255.74	35	53	-0.02	1	1784.64	38	56	0.06	1	1205.67	34	48	-0.16	1	1856.65	40	59	0.13	1	1703.38	39	53	-0.02	1	1282.58	33	62
24	Yes	TOP PROTEIN	A0A2P8YWS3	A0A2P8YWS3_BLAGE	Dystonin OS=Blattella germanica OX=6973 GN=DST PE=4 SV=1	418.5324942100012	0.005465332	0.47	0.505	1	1	2808	82	80	28.41	396	49.5	5.71	0.07	0.17	1	1240.82	49	59	0.33	1	898.53	40	43	-0.13	1	927.56	45	53	0.18	1	975.48	40	42	-0.16	1	1036.59	45	49	0.06	1	1220.04	45	49
25	Yes	TOP PROTEIN	A0A2P8XTT4	A0A2P8XTT4_BLAGE	Calcium-transporting ATPase OS=Blattella germanica OX=6973 GN=Ca-P60A PE=3 SV=1	112.1910417799999	0.00663916	0.17	0.683	1	1	3094.19	52	43	44.06	540	67.5	17.39	0.05	0.39	1	1035.29	33	48	-0.4	1	1046.78	29	43	-0.55	1	1600.14	35	62	-0.03	1	1929.29	39	71	0.17	1	2119.5	44	85	0.43	1	1379.09	35	59
26	Yes	TOP PROTEIN	A0A2P8XDV0	A0A2P8XDV0_BLAGE	Uncharacterized protein (Fragment) OS=Blattella germanica OX=6973 GN=C0J52_23236 PE=4 SV=1	152.9506048000004	0.007942871	0.02	0.88	1	1	2979.26	62	50	42.83	491	61.38	8	0.01	0.2	1	1330.04	41	63	0.06	1	1643.12	43	62	0.04	1	1425.43	43	68	0.17	1	1709.14	49	66	0.13	1	1319.18	40	54	-0.16	1	1255.54	42	72
27	Yes	TOP PROTEIN	A0A2P8XJ69	A0A2P8XJ69_BLAGE	Alpha-amylase OS=Blattella germanica OX=6973 GN=C0J52_18082 PE=3 SV=1	211.11341333000104	0.004919434	0	0.973	1	1	2855.24	54	36	28.04	420	52.5	6.14	0	0.16	1	1530.1	35	51	-0.04	1	1327.91	31	50	-0.06	1	1018.72	26	56	0.1	1	1371.17	30	50	-0.06	1	1586.64	38	64	0.29	1	860.49	22	46
27	No	OTHER PROTEIN	A0A2P8XDI8	A0A2P8XDI8_BLAGE	Alpha-amylase A OS=Blattella germanica OX=6973 GN=Amy-p PE=3 SV=1	31.320673099999983	0.004665527	3.16	0.097	1	1	771.81	13	11	56.38	116	14.5	3.21	0.19	0.32	0.96	341.51	11	18	0.53	0.98	351.66	8	15	0.27	0.92	288.59	7	12	-0.05	0	289.51	6	11	-0.18	0.99	438.67	11	19	0.61	0.92	291.1	7	13
28	Yes	TOP PROTEIN	B1PZ13	B1PZ13_BLAGE	Beta-actin (Fragment) OS=Blattella germanica OX=6973 PE=2 SV=1	30.44222583	0.005097168	0.06	0.806	1	1	2832.6	53	21	86.72	2314	289.25	49.7	-0.02	0.25	1	1655.84	34	230	-0.33	1	1887.57	39	303	0.07	1	1522.63	36	244	-0.24	1	1906.52	38	292	0.02	1	1920.86	39	292	0.02	0.97	1251.4	31	241
29	Yes	TOP PROTEIN	A0A2P8ZID8	A0A2P8ZID8_BLAGE	Alpha-actinin (Fragment) OS=Blattella germanica OX=6973 GN=Actn PE=4 SV=1	78.56655381999994	0.00536377	0.05	0.833	1	1	2880.92	58	45	68.58	555	69.38	14.38	-0.02	0.33	1	1109.93	30	45	-0.61	1	1409.2	39	50	-0.46	1	1646.99	44	82	0.26	1	1621.89	41	68	-0.01	1	1860.6	42	79	0.2	1	1435.61	38	72
30	Yes	TOP PROTEIN	A0A2P8XE57	A0A2P8XE57_BLAGE	Heat shock 70 kDa protein cognate 3 (Fragment) OS=Blattella germanica OX=6973 GN=Hsc70-3 PE=3 SV=1	69.78487862	0.004970215	0.39	0.543	1	1	2927.97	58	36	60.1	491	61.38	13	0.04	0.32	1	1603.09	40	66	0.18	1	2090.02	48	81	0.47	1	1302.78	35	55	-0.08	1	1137.29	33	48	-0.28	1	1320.13	39	58	-0.01	1	1353.46	35	72
30	No	OTHER PROTEIN	A0A140KPS3	A0A140KPS3_BLAGE	Heat shock 70 kDa protein cognate (Fragment) OS=Blattella germanica OX=6973 GN=Hsc70 PE=2 SV=1	21.769962600000003	0.004411621	1.11	0.309	1	0.99	656.12	14	13	63.73	125	15.62	4.17	0.09	0.38	0.98	427.4	13	20	0.49	0.96	525.66	13	23	0.69	0.94	354.56	12	16	0.17	0	264.83	9	12	-0.25	0.91	319.58	10	14	-0.02	0	204.08	10	15
31	Yes	TOP PROTEIN	A0A2P8XGR1	A0A2P8XGR1_BLAGE	Arginine kinase OS=Blattella germanica OX=6973 GN=ARGK PE=3 SV=1	47.4682695	0.006727051	0.32	0.583	1	1	2925.24	52	32	53.16	838	104.75	18.5	0.04	0.25	1	1841.43	41	101	0	1	1447.51	30	81	-0.32	1	1912.16	41	133	0.4	1	1885.05	41	101	0	1	1913.14	40	90	-0.16	1	1720.21	36	132
32	Yes	TOP PROTEIN	A0A2P8ZIA7	A0A2P8ZIA7_BLAGE	Pyruvate carboxylase OS=Blattella germanica OX=6973 GN=PC PE=4 SV=1	128.39959240999994	0.005782715	0.3	0.594	1	1	2698.02	57	50	55.07	389	48.62	6.48	0.07	0.19	1	1490.76	38	53	0.2	1	1685.71	43	61	0.41	1	936.8	32	41	-0.17	1	1254.76	37	46	0	1	1292.98	38	52	0.18	1	1201.33	33	48
33	Yes	TOP PROTEIN	A0A1S6M253	A0A1S6M253_BLAGE	Vacuolar ATPase subunit B OS=Blattella germanica OX=6973 GN=vha55 PE=2 SV=1	55.56247529	0.005147949	0.11	0.74	1	1	2719.39	56	30	78	496	62	8.67	0.02	0.2	1	1596.54	43	66	0.12	1	1553.83	40	74	0.29	1	1423.87	36	58	-0.07	1	1486.16	34	56	-0.12	1	1191.33	32	52	-0.22	1	1242.06	30	75
33	No	OTHER PROTEIN	A0A2P8XDU8	A0A2P8XDU8_BLAGE	V-type proton ATPase subunit B OS=Blattella germanica OX=6973 GN=ATP6V1B2 PE=4 SV=1	46.67199563	0.005706543	0.01	0.918	1	1	2094.89	40	25	69.52	374	46.75	10.44	-0.01	0.3	0.99	1253.97	33	49	0.09	1	1257.2	31	54	0.23	1	1104.14	26	40	-0.2	0.99	1133.7	24	39	-0.24	0.99	977.41	24	35	-0.39	1	1132.19	25	68
34	Yes	TOP PROTEIN	A0A2P8XUI7	A0A2P8XUI7_BLAGE	Tubulin alpha chain OS=Blattella germanica OX=6973 GN=C0J52_24371 PE=3 SV=1	49.91453055000001	0.004881348	0.01	0.936	1	1	2687.48	50	30	81.78	965	120.62	25.43	-0.01	0.29	1	1415.68	30	112	-0.09	1	1647.3	35	143	0.26	1	1414.01	32	111	-0.1	1	1673.62	38	99	-0.27	1	1577.42	39	92	-0.37	1	1558.74	31	171
34	No	OTHER PROTEIN	A0A1B2AS19	A0A1B2AS19_BLAGE	Tubulin alpha chain (Fragment) OS=Blattella germanica OX=6973 GN=C0J52_04588 PE=2 SV=1	49.928546200000014	0.004881348	0.01	0.907	1	1	2498.85	47	28	68.89	933	116.62	26.09	-0.01	0.3	1	1311.57	29	108	-0.09	1	1486.67	33	139	0.27	1	1282.35	30	106	-0.12	1	1523.63	36	95	-0.28	1	1443.9	37	88	-0.39	1	1464.78	30	169
34	No	OTHER PROTEIN	A0A2P8Y1B8	A0A2P8Y1B8_BLAGE	Tubulin alpha chain OS=Blattella germanica OX=6973 GN=TUBA1D PE=3 SV=1	33.48580404000001	0.005896973	0.01	0.911	1	0.95	1117.81	23	13	50.17	416	52	7.65	0.01	0.2	0.5	531.49	13	54	0.08	0.92	692.89	15	52	0.02	0.89	696.91	15	54	0.08	0.92	696.04	17	45	-0.19	0.83	693.26	20	43	-0.25	0.65	590.2	14	68
34	No	OTHER PROTEIN	A0A2P8YT86	A0A2P8YT86_BLAGE	Tubulin alpha-8 chain OS=Blattella germanica OX=6973 GN=TBA8_0 PE=4 SV=1	15.279471430000006	0.004475098	0.48	0.501	1	0	617.45	13	9	46.38	236	29.5	8.4	-0.07	0.44	0	310.52	8	33	0.14	0	426.26	11	42	0.49	0	341.3	9	28	-0.09	0	368.34	9	18	-0.73	0	373.89	9	19	-0.65	0	356.5	10	38
35	Yes	TOP PROTEIN	A0A2P8Y2K2	A0A2P8Y2K2_BLAGE	Uncharacterized protein (Fragment) OS=Blattella germanica OX=6973 GN=C0J52_15865 PE=4 SV=1	196.1439733700009	0.004449707	1.86	0.196	1	1	2779.86	52	40	32.43	192	24	26.09	0.65	1.52	1	231.05	5	9	-0.3	1	207.5	6	6	-0.89	1	208.35	7	7	-0.66	1	248.77	7	9	-0.3	1	1624.26	39	52	2.23	0	0	0	0
36	Yes	TOP PROTEIN	A0A2P8ZA55	A0A2P8ZA55_BLAGE	Elongation factor 2 OS=Blattella germanica OX=6973 GN=EF2 PE=4 SV=1	87.78585723999998	0.007972168	0.38	0.545	1	1	2635.98	55	44	52.25	473	59.12	7.38	-0.04	0.18	1	1554.39	39	62	0.04	1	1670.66	39	73	0.27	1	1316.7	35	63	0.06	1	1510.66	35	54	-0.16	1	1404.91	33	50	-0.27	1	1247.85	29	52
37	Yes	TOP PROTEIN	Q9NG56	TPM_BLAGE	Tropomyosin OS=Blattella germanica OX=6973 PE=2 SV=1	32.799570860000024	0.00457666	0.54	0.473	1	1	2774.34	49	27	65.14	550	68.75	16.25	-0.06	0.39	1	1282.85	31	56	-0.32	1	1077.38	22	38	-0.87	1	1656.65	34	82	0.23	1	1561.31	33	61	-0.19	1	1715.65	37	70	0.01	1	1245.86	26	78
37	No	OTHER PROTEIN	A0A2P8YRT6	A0A2P8YRT6_BLAGE	Tropomyosin OS=Blattella germanica OX=6973 GN=TPM_2 PE=4 SV=1	10.726475030000001	0.005351074	0.03	0.855	1	1	987.95	15	3	32.98	113	14.12	5.11	-0.02	0.53	0.93	387.68	6	11	-0.3	0.89	438.15	6	7	-0.95	0.94	443.29	7	12	-0.18	0.98	537.3	7	12	-0.18	0.99	580.44	8	14	0.05	0.91	416.6	8	20
37	No	OTHER PROTEIN	A0A2P8XCT7	A0A2P8XCT7_BLAGE	Uncharacterized protein OS=Blattella germanica OX=6973 GN=C0J52_26508 PE=4 SV=1	13.401614450000002	0.004500488	1.01	0.333	1	0	37.6	1	1	14.04	24	3	1.31	0.21	0.75	0	19.39	1	1	-1.23	0	15.63	1	3	0.36	0	21.54	1	2	-0.23	0	34.28	1	3	0.36	0	37.6	1	4	0.77	0	21.02	1	2
38	Yes	TOP PROTEIN	A0A2P8YI57	A0A2P8YI57_BLAGE	ATP synthase subunit beta OS=Blattella germanica OX=6973 GN=ATP5B PE=3 SV=1	58.64641378000002	0.00519873	0.28	0.605	1	1	2670.96	43	27	65.07	956	119.5	17.99	-0.03	0.24	1	1670.43	34	83	-0.54	1	1731.01	34	125	0.05	1	1753.75	34	104	-0.21	1	1872.95	35	138	0.2	1	2031.01	39	121	0.01	1	1572.15	33	122
39	Yes	TOP PROTEIN	A0A2P8XLG1	A0A2P8XLG1_BLAGE	Heat shock 70 kDa protein cognate 5 OS=Blattella germanica OX=6973 GN=Hsc70-5 PE=3 SV=1	74.15530301000003	0.006741699	0	0.95	1	1	2444.49	47	34	66.42	314	39.25	8.33	-0.01	0.3	1	1371.55	30	45	0.22	1	1552.45	38	51	0.4	1	916.86	26	33	-0.23	1	1355.35	29	41	0.09	1	1218.72	26	33	-0.23	1	1155.18	32	49
40	Yes	TOP PROTEIN	A0A2P8XTI1	A0A2P8XTI1_BLAGE	Laminin subunit gamma-1 (Fragment) OS=Blattella germanica OX=6973 GN=LanB2 PE=4 SV=1	133.3066794099997	0.004716309	0.72	0.411	1	1	2542.5	56	48	47.97	347	43.38	5.4	0.08	0.18	1	1178.43	32	39	-0.06	1	1081.79	33	41	0.01	1	1090.49	35	47	0.21	1	1162.87	35	41	0.01	1	1412.35	34	49	0.27	1	927.43	36	44
41	Yes	TOP PROTEIN	A0A2P8YWQ2	A0A2P8YWQ2_BLAGE	Uncharacterized protein (Fragment) OS=Blattella germanica OX=6973 GN=C0J52_04770 PE=4 SV=1	358.4221603300009	0.005884277	1.25	0.283	1	1	2438.12	68	67	28.17	303	37.88	5.79	0.11	0.23	1	923.68	38	42	0.28	1	946.51	32	36	0.06	1	1113.73	42	47	0.44	1	921.38	38	40	0.21	1	709	33	33	-0.07	1	996.03	36	40
42	Yes	TOP PROTEIN	Q2HZF2	Q2HZF2_BLAGE	Arginine kinase OS=Blattella germanica OX=6973 PE=2 SV=1	39.80612757999997	0.005884277	0.14	0.718	1	1	2720.27	48	31	62.92	803	100.38	17.69	0.02	0.25	1	1756.6	38	96	-0.02	1	1394.05	29	79	-0.3	1	1805.43	39	128	0.39	1	1718.47	36	94	-0.05	1	1795.15	37	85	-0.2	1	1610	33	126
43	Yes	TOP PROTEIN	Q2L7A6	Q2L7A6_BLAGE	Alpha-amylase OS=Blattella germanica OX=6973 PE=2 SV=1	56.74135092000005	0.005719238	0.03	0.862	1	1	2401.32	46	21	60	624	78	23.56	-0.03	0.41	0.97	1280.58	24	60	-0.35	0.99	1675.72	33	125	0.71	0.96	1204.94	27	80	0.06	0.96	1259.76	27	92	0.26	0.97	1361.66	30	68	-0.17	0.99	719.35	18	57
43	No	OTHER PROTEIN	A0A0A6ZIK4	A0A0A6ZIK4_BLAGE	Alpha-amylase (Fragment) OS=Blattella germanica OX=6973 PE=2 SV=1	54.91417965000005	0.005681152	0.04	0.838	1	0.99	2097.36	42	20	58.43	564	70.5	23.19	-0.03	0.44	1	1132.84	22	55	-0.33	0.98	1527.15	30	118	0.77	1	1020.26	24	69	0	1	1104.86	25	86	0.31	0.96	1250.24	28	62	-0.16	0.93	558.1	15	49
44	Yes	TOP PROTEIN	A0A2P8ZN71	A0A2P8ZN71_BLAGE	Paramyosin OS=Blattella germanica OX=6973 GN=Prm PE=4 SV=1	68.47672404999997	0.00639209	0.15	0.707	1	1	2503.07	38	29	42.3	446	55.75	12.61	-0.04	0.37	0.99	1150.61	23	36	-0.63	0.99	1084.7	22	37	-0.59	1	1658.94	30	56	0.01	1	1732.99	32	58	0.06	1	1688.25	28	60	0.11	1	1188.94	25	64
45	Yes	TOP PROTEIN	A0A068TJS2	A0A068TJS2_BLAGE	Glutamate dehydrogenase, mitochondrial OS=Blattella germanica OX=6973 GN=GLDHm PE=2 SV=1	61.91447143000001	0.008147949	0.12	0.736	1	1	2217.42	49	39	71.89	464	58	3.7	-0.02	0.09	1	1313.77	35	52	-0.18	1	1272.24	36	57	-0.04	1	1023.45	35	55	-0.1	1	1224.3	36	57	-0.04	1	1348.94	36	61	0.05	1	1011.15	29	60
45	No	OTHER PROTEIN	A0A2P8ZB91	A0A2P8ZB91_BLAGE	Glutamate dehydrogenase OS=Blattella germanica OX=6973 GN=Gdh_0 PE=3 SV=1	43.31201820999999	0.008645996	0.09	0.763	1	1	1065.77	25	22	61.82	244	30.5	3.12	-0.02	0.15	0.99	672.6	18	27	-0.19	0.99	577.9	18	30	-0.04	0.95	462.72	16	26	-0.25	0.99	579.59	19	30	-0.04	1	650.42	18	32	0.05	0.97	497.38	16	32
46	Yes	TOP PROTEIN	A0A2P8ZJT1	A0A2P8ZJT1_BLAGE	Villin-1 OS=Blattella germanica OX=6973 GN=VIL1 PE=4 SV=1	87.28554374000005	0.005325684	1.14	0.304	1	1	2483.22	47	40	56.47	425	53.12	6.42	0.09	0.17	1	1540.4	41	65	0.39	1	1312.3	35	55	0.15	1	1105.16	34	50	0.01	1	1270.66	33	49	-0.02	1	1176.6	34	50	0.01	1	1337.41	32	60
47	Yes	TOP PROTEIN	A0A2P8Z9J4	A0A2P8Z9J4_BLAGE	Uncharacterized protein (Fragment) OS=Blattella germanica OX=6973 GN=C0J52_18560 PE=4 SV=1	109.05297069999985	0.004690918	1.3	0.273	1	1	2163.38	51	41	68.95	356	44.5	6.91	0.12	0.23	1	690.63	24	35	-0.21	1	709.93	28	37	-0.13	1	1173.74	32	48	0.25	1	1093.02	29	45	0.16	1	1274.22	34	53	0.39	1	912.58	27	42
48	Yes	TOP PROTEIN	A0A2P8YWA6	A0A2P8YWA6_BLAGE	Protein disulfide-isomerase OS=Blattella germanica OX=6973 GN=Pdi PE=3 SV=1	50.42658965000001	0.004640137	0	0.969	1	1	2430.74	44	34	71.46	540	67.5	12.15	0	0.25	1	1477.1	30	88	0.4	1	1686.56	32	78	0.23	1	1273.74	30	64	-0.06	1	1240.79	27	61	-0.13	1	1308.14	29	63	-0.08	1	1211.21	28	77
49	Yes	TOP PROTEIN	A0A2P8YUY6	A0A2P8YUY6_BLAGE	Alpha-1,4 glucan phosphorylase OS=Blattella germanica OX=6973 GN=GlyP PE=3 SV=1	82.38182330999996	0.00538916	0.14	0.711	1	1	2219.04	49	41	64.08	304	38	8.26	0.04	0.32	1	695.64	25	30	-0.27	1	652.03	21	26	-0.47	1	1215.24	38	50	0.47	1	974.5	30	39	0.11	1	950.68	28	40	0.15	1	799.28	25	32
49	No	OTHER PROTEIN	T2KG60	T2KG60_BLAGE	Alpha-1,4 glucan phosphorylase (Fragment) OS=Blattella germanica OX=6973 GN=glyp PE=2 SV=1	10.169253099999999	0.006683105	1.03	0.327	1	0	257.12	4	4	62.5	30	3.75	1.39	-0.13	0.58	0	136.36	2	2	-0.94	0	108.12	2	2	-0.94	0	223.95	4	5	0.38	0	170.94	3	4	0.06	0	91.58	2	4	0.06	0	176.35	4	4
50	Yes	TOP PROTEIN	A0A2P8ZCY7	A0A2P8ZCY7_BLAGE	Aconitate hydratase OS=Blattella germanica OX=6973 GN=Aco2_0 PE=4 SV=1	64.36934113000001	0.008821777	0.11	0.741	1	1	2198.61	42	33	64.12	365	45.62	5.18	0.02	0.16	1	1178.43	26	41	-0.13	1	1387.92	34	56	0.32	1	1031.02	22	39	-0.2	1	1246.32	26	45	0.01	1	1447.17	32	43	-0.06	1	1051.49	27	46
51	Yes	TOP PROTEIN	A0A2P8Z8P6	A0A2P8Z8P6_BLAGE	Lamin-C OS=Blattella germanica OX=6973 GN=LamC PE=3 SV=1	56.16383518999999	0.005808105	0.01	0.914	1	1	2378.39	46	39	65.98	400	50	5.35	0	0.16	1	1190.43	33	51	0.03	1	1300.65	34	55	0.14	1	1214.52	30	44	-0.18	1	1262.08	32	48	-0.06	1	1426.12	34	51	0.03	1	1309.29	33	54
52	Yes	TOP PROTEIN	A0A2P8ZI99	A0A2P8ZI99_BLAGE	Filamin-A OS=Blattella germanica OX=6973 GN=cher_2 PE=4 SV=1	81.34198503000013	0.006565918	0.01	0.905	1	1	2255.38	48	39	69.14	406	50.75	16.81	0.02	0.5	1	684.5	17	28	-0.77	1	862.85	28	37	-0.36	1	1030.73	26	49	0.04	1	1321.16	32	53	0.15	1	1411.31	41	72	0.6	1	663.54	26	35
53	Yes	TOP PROTEIN	A0A2P8XDK3	A0A2P8XDK3_BLAGE	Endoplasmin OS=Blattella germanica OX=6973 GN=Hsp90b1 PE=3 SV=1	90.70966703999999	0.004652832	0	0.972	1	1	2161.02	47	37	53.11	260	32.5	4.14	0	0.18	1	1068.57	31	41	0.35	1	1067.11	27	33	0.03	1	865.8	24	31	-0.06	1	786.48	22	30	-0.1	1	981.02	27	32	-0.01	1	738.23	24	27
54	Yes	TOP PROTEIN	A0A076JY37	A0A076JY37_BLAGE	Phenol oxidase OS=Blattella germanica OX=6973 PE=2 SV=1	79.69007029000007	0.005935059	0.17	0.685	1	1	2419.25	52	38	65.27	378	47.25	13.14	-0.04	0.43	1	1209.35	35	53	0.18	1	1260.45	38	50	0.1	1	750.23	24	29	-0.69	1	878.75	26	30	-0.64	1	1471.15	40	57	0.29	1	1098.08	30	41
54	No	OTHER PROTEIN	A0A2P8Y1G5	A0A2P8Y1G5_BLAGE	Phenoloxidase subunit 1 OS=Blattella germanica OX=6973 GN=PRP1 PE=4 SV=1	66.37739054000008	0.005858887	0.18	0.68	1	1	2075.6	42	31	67.88	311	38.88	11.06	-0.04	0.44	1	1038.7	29	44	0.19	1	1037.88	30	39	0.02	0.99	638.73	20	23	-0.74	1	777.35	22	26	-0.56	1	1255.26	32	46	0.26	1	939.72	25	34
54	No	OTHER PROTEIN	A0A068B248	A0A068B248_BLAGE	Polyphenol oxidase (Fragment) OS=Blattella germanica OX=6973 PE=2 SV=1	36.41253691999999	0.006624512	0.26	0.616	1	0.98	860.49	23	17	48.89	171	21.38	5.18	-0.04	0.4	0.93	415.86	14	23	0.11	0.96	497.12	18	23	0.11	0.76	291.89	11	14	-0.61	0.85	318.71	12	13	-0.71	0.89	435.75	19	24	0.17	0.93	452.44	15	22
55	Yes	TOP PROTEIN	A0A2P8YYP7	A0A2P8YYP7_BLAGE	Transitional endoplasmic reticulum ATPase TER94 OS=Blattella germanica OX=6973 GN=TER94 PE=3 SV=1	78.43797335000004	0.00495752	0.17	0.688	1	1	2387.2	44	35	61.3	326	40.75	5.8	0.02	0.2	1	1164.46	29	48	0.27	1	1534.34	33	49	0.3	1	1094.88	27	35	-0.18	1	1255.95	25	38	-0.06	1	1118.62	25	34	-0.22	1	1094.09	28	45
56	Yes	TOP PROTEIN	B9VAT1	B9VAT1_BLAGE	Arginine kinase OS=Blattella germanica OX=6973 PE=2 SV=1	39.69202579999998	0.005503418	0.54	0.473	1	1	2436.42	44	25	55.34	710	88.75	16.87	0.05	0.26	1	1553.68	35	85	0.01	0.99	1165.81	25	70	-0.27	1	1563.71	33	115	0.44	1	1524.05	32	81	-0.06	1	1456.34	31	74	-0.19	1	1441.83	30	114
57	Yes	TOP PROTEIN	A0A2P8YQX9	A0A2P8YQX9_BLAGE	Moesin/ezrin/radixin 1 OS=Blattella germanica OX=6973 GN=Moe PE=4 SV=1	61.66432785999994	0.005465332	0.68	0.424	1	1	2251.97	49	42	64.02	472	59	5.45	0.04	0.14	1	1169.07	35	61	0.09	1	1428.08	37	64	0.16	1	1173.79	35	62	0.12	1	1174.51	36	52	-0.14	1	1193.38	32	51	-0.16	1	988.45	31	64
58	Yes	TOP PROTEIN	G8XWV9	G8XWV9_BLAGE	Arginine kinase OS=Blattella germanica OX=6973 PE=2 SV=1	39.79103265999998	0.005706543	0.57	0.462	1	1	2373.15	44	28	55.9	719	89.88	14.58	0.04	0.23	1	1444.52	33	86	0	0.99	1186.26	24	69	-0.32	1	1426.67	34	113	0.39	1	1455.26	34	85	-0.02	1	1581.38	35	80	-0.11	0.99	1323.48	27	109
59	Yes	TOP PROTEIN	A0A2P8XPS9	A0A2P8XPS9_BLAGE	Ubiquitin-like modifier-activating enzyme 1 OS=Blattella germanica OX=6973 GN=UBA1 PE=3 SV=1	116.7814898099997	0.00498291	0.41	0.532	1	1	2214.17	43	40	55.46	277	34.62	3.54	0.09	0.14	1	1508.67	33	40	0.31	1	1278.87	31	39	0.27	1	1012.97	28	33	0.03	1	1093.86	26	31	-0.06	1	1040.62	27	33	0.03	1	858.28	24	33
60	Yes	TOP PROTEIN	A0A2P8Z1N8	A0A2P8Z1N8_BLAGE	Transferrin OS=Blattella germanica OX=6973 GN=C0J52_08568 PE=3 SV=1	75.84944806000001	0.006239746	0.08	0.787	1	1	2084.04	44	37	55.64	287	35.88	4.42	-0.03	0.18	1	742.39	20	31	-0.23	1	1151.9	29	43	0.24	1	910.43	22	35	-0.06	1	958.93	25	35	-0.06	1	1068.46	28	41	0.17	1	509.38	18	30
60	No	OTHER PROTEIN	A0A2P8YN84	A0A2P8YN84_BLAGE	Uncharacterized protein OS=Blattella germanica OX=6973 GN=C0J52_11951 PE=4 SV=1	203.96270782000084	0.005808105	0.18	0.685	1	0	20.33	1	1	0.39	7	0.88	0.83	0.07	0.55	0	0	0	0	-10	0	5.25	1	1	-0.33	0	19.65	1	2	0.67	0	20.33	1	1	-0.33	0	9.83	1	1	-0.33	0	7.09	1	2
61	Yes	TOP PROTEIN	A0A2P8YP12	A0A2P8YP12_BLAGE	Peroxisomal multifunctional enzyme type 2 OS=Blattella germanica OX=6973 GN=HSD17B4 PE=4 SV=1	74.09332761000007	0.007049316	0.09	0.771	1	1	2227.51	41	35	60.61	342	42.75	10.35	0.03	0.34	1	1347.28	30	45	0.14	1	1594.27	33	58	0.5	1	1209.64	25	34	-0.27	1	1039.51	24	34	-0.27	1	1140.03	25	32	-0.35	1	1146.02	29	58
62	Yes	TOP PROTEIN	A0A2P8XZD1	A0A2P8XZD1_BLAGE	Pyruvate kinase OS=Blattella germanica OX=6973 GN=PyK_0 PE=3 SV=1	61.57347417999999	0.006653809	1.36	0.264	1	1	2070.88	42	32	68.54	451	56.38	6.46	0.08	0.16	1	1174.94	28	50	-0.09	1	1056.38	23	50	-0.09	1	1080.29	29	60	0.18	1	1084.57	29	51	-0.06	1	1118.11	32	63	0.25	1	733.25	22	65
63	Yes	TOP PROTEIN	A0A2P8Z8B5	A0A2P8Z8B5_BLAGE	Uncharacterized protein OS=Blattella germanica OX=6973 GN=C0J52_06157 PE=4 SV=1	48.849519210000096	0.008733887	0	0.962	1	1	1878.96	33	23	73.47	320	40	5.66	0	0.21	1	981.13	20	37	-0.1	1	1191.9	28	48	0.28	1	666.19	18	31	-0.35	1	972.7	20	37	-0.1	1	1165.52	28	46	0.22	1	881.29	21	37
64	Yes	TOP PROTEIN	A0A2P8YZ35	A0A2P8YZ35_BLAGE	Trifunctional enzyme subunit alpha OS=Blattella germanica OX=6973 GN=HADHA PE=4 SV=1	112.6683594	0.008060059	0.6	0.451	1	1	1951.78	44	37	44.84	311	38.88	5	-0.05	0.19	1	1135.39	28	37	-0.11	1	1110.35	26	41	0.03	1	853.2	24	31	-0.37	1	1052.32	25	36	-0.15	1	1061.21	30	39	-0.04	1	892.94	24	45
65	Yes	TOP PROTEIN	A0A2P8XIY1	A0A2P8XIY1_BLAGE	Uncharacterized protein (Fragment) OS=Blattella germanica OX=6973 GN=C0J52_23706 PE=4 SV=1	113.26632235999993	0.006888184	2.22	0.158	1	1	1905.25	44	32	37.15	414	51.75	7.34	-0.08	0.21	1	1222.56	30	55	0.02	1	981.54	30	53	-0.04	1	830.32	26	41	-0.41	1	864.14	29	44	-0.3	1	1155.73	34	59	0.12	1	877.66	23	59
65	No	OTHER PROTEIN	A0A2P8XK70	A0A2P8XK70_BLAGE	Glutathione S-transferase 1 OS=Blattella germanica OX=6973 GN=GstD1_3 PE=4 SV=1	15.12196666000001	0.009671387	0	-1	1	0	20.05	1	1	6.87	5	0.62	0.52	0	0	0	17.3	1	1	0	0	13.31	1	1	0	0	0	0	0	-10	0	0	0	0	-10	0	20.05	1	1	0	0	9	1	1
66	Yes	TOP PROTEIN	A0A2P8YSH6	A0A2P8YSH6_BLAGE	Sucrose-6-phosphate hydrolase OS=Blattella germanica OX=6973 GN=sacA PE=3 SV=1	58.110883770000115	0.004424316	3.59	0.079	1	1	2156.77	38	23	63.37	437	54.62	16.38	0.25	0.44	1	566.04	17	31	-0.51	1	1046.09	25	52	0.23	1	1109.89	25	53	0.26	1	1475.61	29	85	0.94	1	872.11	22	42	-0.08	1	914.94	24	66
67	Yes	TOP PROTEIN	Q2HXW9	Q2HXW9_BLAGE	Enolase OS=Blattella germanica OX=6973 PE=2 SV=1	47.12931544	0.005884277	0.43	0.52	1	1	2146.49	41	29	79.45	476	59.5	6.07	0.04	0.16	1	919.73	24	59	0.04	1	1062.69	25	59	0.04	1	967.23	24	46	-0.32	1	1096.62	22	62	0.11	1	1292.64	30	65	0.18	1	928.29	20	58
68	Yes	TOP PROTEIN	A0A2P8XCT5	A0A2P8XCT5_BLAGE	Tropomyosin OS=Blattella germanica OX=6973 GN=TPM_1 PE=4 SV=1	41.52920631000003	0.005008301	1	0.335	1	1	2179.75	36	24	47.79	580	72.5	10.28	0.06	0.21	1	1325.79	27	70	0.03	1	1287.76	25	55	-0.32	1	1489.35	32	84	0.29	1	1494.25	32	70	0.03	1	1530.18	32	83	0.27	1	985.25	19	62
69	Yes	TOP PROTEIN	A0A2P8Y6G3	A0A2P8Y6G3_BLAGE	Spectrin alpha chain (Fragment) OS=Blattella germanica OX=6973 GN=C0J52_20999 PE=4 SV=1	76.41160104000002	0.005528809	0.11	0.745	1	1	1893.97	39	32	50.82	281	35.12	5.84	-0.02	0.25	1	949.26	28	39	0.15	1	1033.53	25	36	0.03	1	1139.39	28	40	0.18	1	975.56	20	28	-0.33	1	776.21	20	27	-0.38	1	1108.19	27	43
70	Yes	TOP PROTEIN	A0A2P8XS75	A0A2P8XS75_BLAGE	Aldehyde dehydrogenase (Fragment) OS=Blattella germanica OX=6973 GN=Aldh2 PE=3 SV=1	55.55223605000002	0.006036621	1.62	0.224	1	1	2060.55	37	29	78.36	293	36.62	5.21	-0.08	0.21	1	1321.92	26	40	0.06	1	1173.51	24	39	0.02	1	1106.84	23	35	-0.14	1	1009.39	20	28	-0.46	1	1116.92	23	34	-0.18	1	1069.52	21	45
70	No	OTHER PROTEIN	A0A2P8ZJV0	A0A2P8ZJV0_BLAGE	4-trimethylaminobutyraldehyde dehydrogenase OS=Blattella germanica OX=6973 GN=ALDH9A1 PE=3 SV=1	49.94065864000002	0.00702002	0.82	0.389	1	0	39.41	1	1	1.73	5	0.62	0.52	-0.09	0	0	13.14	1	1	-0.09	0	28.42	1	1	-0.09	0	39.41	1	1	-0.09	0	0	0	0	-10	0	0	0	0	-10	0	0	0	0
71	Yes	TOP PROTEIN	A0A2P8Z0V6	A0A2P8Z0V6_BLAGE	Cytoplasmic aconitate hydratase OS=Blattella germanica OX=6973 GN=ACO1 PE=4 SV=1	89.49892486000007	0.006354004	0.03	0.86	1	1	1996.21	44	37	64.07	327	40.88	3.72	-0.01	0.13	1	1304.5	29	45	0.13	1	1186	29	47	0.19	1	870.51	22	36	-0.19	1	975.55	25	38	-0.11	1	991.51	27	38	-0.11	1	880.62	27	41
72	Yes	TOP PROTEIN	A0ERA8	A0ERA8_BLAGE	Allergen Bla g 8 (Fragment) OS=Blattella germanica OX=6973 PE=2 SV=1	21.149343680000005	0.004284668	0.25	0.625	1	1	1655.29	29	16	77.44	432	54	10.18	-0.05	0.28	1	863.92	17	43	-0.35	1	860.17	17	39	-0.49	1	819.91	16	51	-0.11	1	854.65	16	51	-0.11	1	1144.62	22	61	0.15	1	970.23	16	54
72	Yes	CO-TOP PROTEIN	G9JWG6	G9JWG6_BLAGE	Allergen bla g 8 OS=Blattella germanica OX=6973 GN=Bla g 8 PE=2 SV=1	22.364060660000003	0.004513184	0.25	0.625	1	1	1655.29	29	16	73.66	432	54	10.18	-0.05	0.28	1	863.92	17	43	-0.35	1	860.17	17	39	-0.49	1	819.91	16	51	-0.11	1	854.65	16	51	-0.11	1	1144.62	22	61	0.15	1	970.23	16	54
72	No	OTHER PROTEIN	A0A2P8YGC9	A0A2P8YGC9_BLAGE	Uncharacterized protein OS=Blattella germanica OX=6973 GN=C0J52_17725 PE=4 SV=1	15.956868710000007	0.004703613	0.03	0.87	1	0.98	829.8	13	10	55.48	268	33.5	5.9	-0.02	0.28	0.87	401.69	9	29	-0.2	0.91	492.02	9	22	-0.6	0.87	470.59	7	36	0.11	0.89	485	9	33	-0.02	0.96	629.2	12	38	0.19	0.95	569.5	9	32
73	Yes	TOP PROTEIN	A0A2P8ZCE3	A0A2P8ZCE3_BLAGE	Glucose-6-phosphate isomerase OS=Blattella germanica OX=6973 GN=Pgi PE=3 SV=1	62.55811312999998	0.006404785	0.09	0.771	1	1	2050.65	42	32	71.56	343	42.88	6.53	0.04	0.23	1	1232.36	34	51	0.3	1	1047.51	28	41	-0.01	1	1232.52	31	47	0.18	1	956.66	27	38	-0.12	1	1026.48	28	39	-0.09	1	823.71	28	50
74	Yes	TOP PROTEIN	A0A2P8XMR6	A0A2P8XMR6_BLAGE	Uncharacterized protein OS=Blattella germanica OX=6973 GN=C0J52_22643 PE=4 SV=1	160.88672152000015	0.005757324	1.14	0.304	1	1	1917.69	46	42	36.76	282	35.25	5.65	0.17	0.23	1	1043.6	32	40	0.37	1	1161.81	33	44	0.51	1	766.13	25	29	-0.09	1	844.65	25	29	-0.09	1	935.14	33	37	0.26	1	498.97	23	30
75	Yes	TOP PROTEIN	A0A2P8YDV3	A0A2P8YDV3_BLAGE	Tubulin beta chain (Fragment) OS=Blattella germanica OX=6973 GN=betaTub60D PE=3 SV=1	49.10048486000002	0.004449707	0.01	0.923	1	1	1811.05	36	22	69.77	423	52.88	9.72	0.01	0.27	1	1133.9	25	55	0.09	1	1286.14	30	65	0.33	1	967.15	26	53	0.03	1	1048.61	25	45	-0.2	1	817.83	19	38	-0.45	1	817.89	23	65
76	Yes	TOP PROTEIN	A0A2P8ZKI5	A0A2P8ZKI5_BLAGE	Aminopeptidase OS=Blattella germanica OX=6973 GN=Npepps PE=3 SV=1	102.29013514000006	0.006341309	0.83	0.379	1	1	1999.08	44	37	54.73	262	32.75	4.23	0.08	0.18	1	983.84	27	34	0.14	1	1018.61	25	32	0.06	1	963.68	24	33	0.1	1	1165.31	28	31	0.01	1	817.4	22	27	-0.19	1	769.15	27	35
77	Yes	TOP PROTEIN	A0A2P8YL74	A0A2P8YL74_BLAGE	Uncharacterized protein OS=Blattella germanica OX=6973 GN=C0J52_11633 PE=4 SV=1	131.61362169000023	0.006580566	0.03	0.873	1	1	1898.79	41	38	32.27	318	39.75	7.25	0.02	0.26	1	1245.54	33	49	0.34	1	1274.6	30	50	0.37	1	955.04	31	43	0.15	1	846.73	23	30	-0.37	1	948.46	27	37	-0.07	1	867.37	26	38
78	Yes	TOP PROTEIN	A0A2P8XYW9	A0A2P8XYW9_BLAGE	Uncharacterized protein (Fragment) OS=Blattella germanica OX=6973 GN=C0J52_12781 PE=4 SV=1	458.6844487400023	0.005909668	0.07	0.79	1	1	1671.94	49	47	17.49	195	24.38	9.21	0.05	0.61	0.99	235.84	16	17	-0.37	1	325.05	16	16	-0.46	1	624.18	23	24	0.13	1	654.23	25	26	0.24	1	956.63	35	38	0.79	1	261.92	11	11
79	Yes	TOP PROTEIN	A0A2P8Y3J1	A0A2P8Y3J1_BLAGE	Aminoacylase-1 OS=Blattella germanica OX=6973 GN=Acy1 PE=4 SV=1	45.437274309999985	0.006074707	0.02	0.9	1	1	1702.75	36	28	87.5	377	47.12	11.98	0.01	0.34	1	1042.64	25	44	-0.05	1	1001.22	25	61	0.42	1	916	25	44	-0.05	1	924.8	25	43	-0.08	1	729.79	25	42	-0.12	1	721.96	22	70
79	No	OTHER PROTEIN	A0A140KPS2	A0A140KPS2_BLAGE	Aminoacylase-1 (Fragment) OS=Blattella germanica OX=6973 GN=acy1 PE=2 SV=1	22.90678217999999	0.005147949	0.51	0.487	1	1	1089.72	18	13	78.74	200	25	5.95	0.06	0.31	0.99	658.13	12	23	-0.03	1	664.88	13	29	0.31	1	612.27	13	24	0.04	0.99	575.5	11	22	-0.09	0.97	446.63	12	23	-0.03	0.93	403.31	9	38
80	Yes	TOP PROTEIN	A0A2P8YL20	A0A2P8YL20_BLAGE	Nuclease domain-containing protein 1 OS=Blattella germanica OX=6973 GN=SND1 PE=4 SV=1	96.84876251000004	0.006902832	1.39	0.259	1	1	1930.81	48	43	58.12	320	40	6.7	0.12	0.25	1	1023.66	36	46	0.34	1	1040.27	35	45	0.31	1	932.97	33	47	0.38	1	865.1	29	34	-0.09	1	913.88	29	32	-0.18	1	869.87	28	38
81	Yes	TOP PROTEIN	A0A2P8XD13	A0A2P8XD13_BLAGE	Acyl-coenzyme A oxidase OS=Blattella germanica OX=6973 GN=C0J52_25426 PE=3 SV=1	72.62487044999999	0.008294434	0.63	0.44	1	1	1783.51	32	28	57.12	253	31.62	5.18	-0.07	0.26	1	935.4	22	30	-0.13	1	1078.61	20	35	0.09	1	826.57	17	21	-0.64	1	1057.93	20	32	-0.04	1	1160.52	24	33	0.01	1	648.55	17	29
82	Yes	TOP PROTEIN	A0A2P8XY58	A0A2P8XY58_BLAGE	Tubulin beta chain (Fragment) OS=Blattella germanica OX=6973 GN=TBB PE=3 SV=1	52.77942763000008	0.004208496	0.62	0.443	1	1	1787.31	35	20	46.92	485	60.62	10.78	-0.05	0.25	1	1180.87	26	67	0.11	1	1306.38	30	79	0.35	1	973.71	25	58	-0.1	1	897.22	21	49	-0.34	1	1145.18	25	52	-0.25	1	908.11	20	72
83	Yes	TOP PROTEIN	A0A2P8Z3G7	A0A2P8Z3G7_BLAGE	3-ketoacyl-CoA thiolase OS=Blattella germanica OX=6973 GN=ACAA2 PE=3 SV=1	35.91375450999997	0.008543457	0.05	0.82	1	1	1772.83	29	19	68.62	340	42.5	11.07	0.02	0.35	1	1253.63	24	50	0.29	1	1190.95	20	64	0.65	1	932.06	18	33	-0.31	1	959.2	15	36	-0.18	1	963.36	17	34	-0.26	1	900.56	18	49
84	Yes	TOP PROTEIN	A0A1B2AS08	A0A1B2AS08_BLAGE	Elongation factor 1-alpha (Fragment) OS=Blattella germanica OX=6973 GN=EF1A PE=2 SV=1	50.52337767000005	0.009305176	1.41	0.255	1	1	1762.42	41	24	70.13	823	102.88	19.48	-0.12	0.28	1	1007.33	28	90	-0.29	1	1103.25	30	105	-0.07	1	890.86	25	98	-0.17	1	864.02	26	106	-0.05	1	1042.53	30	117	0.09	1	813.2	20	70
85	Yes	TOP PROTEIN	A0A2P8ZEU4	A0A2P8ZEU4_BLAGE	Annexin OS=Blattella germanica OX=6973 GN=AnxB9_1 PE=3 SV=1	35.5842112	0.004716309	0.41	0.531	1	1	1804.08	34	23	83.12	312	39	5.68	0.04	0.2	1	851.24	21	38	0.01	1	1213.78	26	44	0.22	1	767.29	19	31	-0.28	1	940.39	24	36	-0.07	1	1042.91	24	38	0.01	1	838.7	20	37
86	Yes	TOP PROTEIN	A0A2P8ZHF8	A0A2P8ZHF8_BLAGE	ATP synthase subunit alpha OS=Blattella germanica OX=6973 GN=blw PE=3 SV=1	51.65155908999998	0.009466309	0.81	0.382	1	1	1787.63	36	30	58.8	592	74	10.85	-0.06	0.2	1	1113.08	24	71	-0.11	1	1058.48	26	64	-0.26	1	1046.43	24	74	-0.05	1	1112.02	23	63	-0.28	1	1330.06	31	73	-0.07	1	1031.21	20	94
87	Yes	TOP PROTEIN	A0A2P8Y7B4	A0A2P8Y7B4_BLAGE	Uncharacterized protein OS=Blattella germanica OX=6973 GN=C0J52_13048 PE=3 SV=1	86.08182274000004	0.005808105	0.04	0.835	1	1	1728.89	38	32	53.4	293	36.62	2.92	-0.01	0.11	1	907.15	26	36	-0.03	1	1022.48	24	43	0.23	1	700.03	20	33	-0.16	1	748.91	21	36	-0.03	1	761.15	25	35	-0.07	1	598.07	22	36
88	Yes	TOP PROTEIN	A0A2P8Z956	A0A2P8Z956_BLAGE	Catalase (Fragment) OS=Blattella germanica OX=6973 GN=cat_2 PE=4 SV=1	40.77756842999996	0.00926123	1.9	0.19	1	1	1750.47	37	22	74.37	363	45.38	7.29	-0.07	0.23	1	965.22	28	56	0.25	1	1139.34	30	50	0.08	1	909.04	22	37	-0.35	1	956.65	25	36	-0.39	1	1139.27	28	44	-0.1	1	837.03	23	53
89	Yes	TOP PROTEIN	A0A2P8XCA8	A0A2P8XCA8_BLAGE	Uncharacterized protein OS=Blattella germanica OX=6973 GN=C0J52_26532 PE=4 SV=1	72.61084626000005	0.005439941	1.11	0.309	1	1	1900.93	31	21	45.27	324	40.5	8.72	0.12	0.3	1	1275.64	26	42	0.2	1	1390.56	26	53	0.54	1	995.02	22	38	0.06	1	1116.08	23	36	-0.02	1	1073.14	23	34	-0.1	1	1082.43	25	54
90	Yes	TOP PROTEIN	A0A2P8ZLT9	A0A2P8ZLT9_BLAGE	Isocitrate dehydrogenase [NADP] OS=Blattella germanica OX=6973 GN=IDH1 PE=3 SV=1	49.58512944	0.007708496	1.31	0.272	1	1	1760.04	38	32	71.53	349	43.62	9.2	0.08	0.29	1	956.3	25	45	0.15	1	1097.52	31	52	0.36	1	842.23	26	42	0.05	1	835.56	23	33	-0.3	1	1100.27	30	36	-0.17	1	1027.82	24	61
91	Yes	TOP PROTEIN	A7E1B7	A7E1B7_BLAGE	Glutathione S-transferase OS=Blattella germanica OX=6973 GN=gstd1 PE=2 SV=1	24.582426570000003	0.006366699	1.42	0.254	1	1	1708.55	31	20	88.43	508	63.5	10.65	-0.08	0.24	0.99	1270.36	23	52	-0.35	0.99	972.68	24	70	0.08	0.98	943.84	23	50	-0.41	0.98	878.12	24	59	-0.17	0.98	1055.73	27	67	0.02	0.97	839.04	19	57
91	No	OTHER PROTEIN	G8XWV6	G8XWV6_BLAGE	Glutathione S transferase class delta OS=Blattella germanica OX=6973 PE=2 SV=1	24.596478610000002	0.007151855	1.72	0.211	1	0.99	1554.44	27	18	84.72	472	59	11.49	-0.1	0.29	0.98	1167.58	20	46	-0.43	0.98	932.55	23	69	0.15	0.97	850.5	19	44	-0.5	0.96	813.42	21	55	-0.17	0.96	950.36	24	62	0	0.95	757.28	16	52
91	No	OTHER PROTEIN	A0A2P8XKA6	A0A2P8XKA6_BLAGE	Uncharacterized protein OS=Blattella germanica OX=6973 GN=C0J52_20855 PE=4 SV=1	11.497000610000008	0.005681152	1.25	0.283	1	0	558.25	9	6	52.83	132	16.5	2.78	-0.08	0.23	0	431.27	7	14	-0.3	0	354.31	7	18	0.06	0	343.61	7	13	-0.41	0	336	7	17	-0.02	0	330.12	8	16	-0.11	0	289.82	6	22
92	Yes	TOP PROTEIN	A0A2P8YV46	A0A2P8YV46_BLAGE	UDP-glucose:glycoprotein glucosyltransferase OS=Blattella germanica OX=6973 GN=Ugt PE=4 SV=1	173.21928853000068	0.00519873	0.39	0.545	1	1	1480.66	43	40	40	180	22.5	4.99	0.19	0.34	1	635.44	21	22	0.19	1	715.42	27	31	0.68	1	346.88	18	19	-0.02	1	613.47	23	24	0.31	1	563.09	21	23	0.25	1	319.53	12	14
93	Yes	TOP PROTEIN	A0A2P8YX24	A0A2P8YX24_BLAGE	Collagen alpha-1(IV) chain OS=Blattella germanica OX=6973 GN=Cg25C_1 PE=4 SV=1	182.51037080000248	0.008484863	0.6	0.452	1	1	1648.31	26	22	17.13	150	18.75	5.92	-0.12	0.45	1	493.09	12	15	-0.38	1	569.79	8	11	-0.83	1	798.41	12	17	-0.2	1	781.12	13	16	-0.29	1	1205.52	21	27	0.47	1	565.84	12	15
94	Yes	TOP PROTEIN	A0A2P8Y3B6	A0A2P8Y3B6_BLAGE	Myosin-IA OS=Blattella germanica OX=6973 GN=Myo31DF PE=3 SV=1	116.53030552000008	0.009759277	0.54	0.474	1	1	1709.96	42	40	44.72	217	27.12	1.81	0.08	0.1	1	921.34	24	28	0.13	1	1009.35	28	30	0.23	1	595.42	20	25	-0.04	1	703.33	25	27	0.08	1	833.78	26	26	0.02	1	677.31	23	27
95	Yes	TOP PROTEIN	A0A2P8YTK1	A0A2P8YTK1_BLAGE	Uncharacterized protein OS=Blattella germanica OX=6973 GN=C0J52_19332 PE=4 SV=1	255.9245849800028	0.004424316	1.94	0.185	1	1	1737.43	41	39	18.81	237	29.62	4.66	0.11	0.23	1	758.22	27	33	0.28	1	761.53	26	31	0.19	1	903.83	25	29	0.09	1	814.92	25	28	0.04	1	1015.59	31	38	0.48	1	719.39	21	25
96	Yes	TOP PROTEIN	A0A2P8ZI96	A0A2P8ZI96_BLAGE	Filamin-A OS=Blattella germanica OX=6973 GN=cher_1 PE=4 SV=1	120.7114837900002	0.006290527	0.91	0.357	1	1	1734.64	41	34	41.25	258	32.25	4.68	0.07	0.21	1	880.78	30	40	0.4	1	921.91	29	36	0.24	1	752.98	26	32	0.07	1	662.66	22	25	-0.28	1	628.72	23	30	-0.02	1	790.42	27	33
97	Yes	TOP PROTEIN	A0A2P8Y7J6	A0A2P8Y7J6_BLAGE	Aldehyde dehydrogenase X (Fragment) OS=Blattella germanica OX=6973 GN=ALDH1B1 PE=3 SV=1	46.618897070000024	0.005655762	0.22	0.646	1	1	1665.26	33	28	65.59	288	36	5.71	0.03	0.23	1	981.1	23	33	-0.08	1	1081.93	27	40	0.2	1	775.31	20	33	-0.08	1	989.22	25	43	0.3	1	944.07	25	35	0.01	1	819.25	20	44
98	Yes	TOP PROTEIN	A0A2P8ZIP4	A0A2P8ZIP4_BLAGE	Heterogeneous nuclear ribonucleoprotein Q OS=Blattella germanica OX=6973 GN=Syncrip PE=4 SV=1	72.90424350000005	0.008997559	0.64	0.438	1	1	1695.13	37	32	53.1	270	33.75	5.42	0.06	0.23	1	925.84	28	42	0.39	1	1060.21	27	37	0.21	1	707.97	21	29	-0.15	1	749.95	23	31	-0.05	1	747.5	23	29	-0.15	1	642.61	18	38
99	Yes	TOP PROTEIN	A0A2P8XBX2	A0A2P8XBX2_BLAGE	NADH-ubiquinone oxidoreductase 75 kDa subunit OS=Blattella germanica OX=6973 GN=NDUFS1 PE=4 SV=1	65.00478617999995	0.006844238	0.23	0.637	1	1	1676.35	33	26	55.18	232	29	4.38	0.05	0.23	1	948.46	25	31	0.16	1	962.41	23	30	0.11	1	914.33	24	33	0.25	1	858.69	20	31	0.16	1	773.31	20	34	0.29	1	685.77	14	21
100	Yes	TOP PROTEIN	A0A2P8ZN67	A0A2P8ZN67_BLAGE	Paramyosin (Fragment) OS=Blattella germanica OX=6973 GN=MYSP_0 PE=4 SV=1	28.933104020000023	0.004716309	0.01	0.93	1	1	1602.21	26	22	73.68	474	59.25	17.21	-0.01	0.5	1	779.85	16	30	-0.93	1	771.74	18	36	-0.66	1	1105.04	21	65	0.19	1	1139.76	24	67	0.23	1	1071.28	20	60	0.07	1	938.1	16	80
101	Yes	TOP PROTEIN	A0A2P8XVS4	A0A2P8XVS4_BLAGE	Dipeptidyl peptidase 3 OS=Blattella germanica OX=6973 GN=DppIII PE=3 SV=1	77.45152495000009	0.007928223	0.24	0.632	1	1	1544.58	33	30	51.78	252	31.5	2.14	0.04	0.1	1	877.3	25	32	0.07	1	963.54	25	34	0.16	1	576.51	21	30	-0.02	1	834.02	25	33	0.11	1	892.86	25	31	0.02	1	568.33	19	28
102	Yes	TOP PROTEIN	A0A2P8XIN8	A0A2P8XIN8_BLAGE	Succinate dehydrogenase [ubiquinone] flavoprotein subunit, mitochondrial OS=Blattella germanica OX=6973 GN=sdha PE=3 SV=1	98.84838283000013	0.007649902	0.58	0.458	1	1	1683.24	30	26	34.75	356	44.5	3.3	-0.05	0.1	1	1159.23	28	51	0.15	1	1058.5	24	42	-0.13	1	943.74	26	44	-0.06	1	1163.38	26	44	-0.06	1	1140.33	27	46	0.01	1	871.04	24	46
103	Yes	TOP PROTEIN	A0A2P8Y1K3	A0A2P8Y1K3_BLAGE	Selenium-binding protein 1-A OS=Blattella germanica OX=6973 GN=C0J52_14413 PE=4 SV=1	50.29315571999995	0.005617676	0.03	0.864	1	1	1478.6	31	29	72.38	310	38.75	6.16	0.02	0.23	1	1009.61	25	42	0.15	1	1047.93	26	48	0.34	1	804.16	22	32	-0.24	1	800.38	27	39	0.04	1	751.43	23	32	-0.24	1	804.64	20	46
104	Yes	TOP PROTEIN	A0A2P8XRA4	A0A2P8XRA4_BLAGE	Heat shock 70 kDa protein 4 OS=Blattella germanica OX=6973 GN=HSPA4 PE=3 SV=1	82.79468721000003	0.005503418	0.53	0.48	1	1	1661.52	36	31	53.32	215	26.88	5.25	0.1	0.28	1	966.47	24	30	0.28	1	1036.56	24	37	0.58	1	540.97	21	27	0.13	1	663.49	19	24	-0.04	1	870.69	23	26	0.08	1	509.97	16	19
105	Yes	TOP PROTEIN	A0A2P8XH01	A0A2P8XH01_BLAGE	V-type proton ATPase subunit C OS=Blattella germanica OX=6973 GN=VATC PE=3 SV=1	44.08584004	0.008602051	0.25	0.623	1	1	1490.27	34	28	62.69	213	26.62	3.96	-0.05	0.23	1	889.94	23	30	0.14	1	834.55	21	29	0.09	1	720.58	19	26	-0.06	1	897.86	20	24	-0.18	1	621.76	15	19	-0.52	1	635.31	21	31
106	Yes	TOP PROTEIN	A0A2P8XJW4	A0A2P8XJW4_BLAGE	Putative 4-coumarate--CoA ligase 3 OS=Blattella germanica OX=6973 GN=4CL3_2 PE=4 SV=1	60.38752789000005	0.007884277	0.64	0.436	1	1	1602.9	31	23	56.5	222	27.75	3.73	0.09	0.19	1	879.38	23	32	0.31	1	769.6	19	27	0.06	1	565.58	19	27	0.06	1	865.75	22	32	0.31	1	470.01	16	24	-0.11	1	788.54	19	32
107	Yes	TOP PROTEIN	A0A2P8ZC23	A0A2P8ZC23_BLAGE	Maltase A1 OS=Blattella germanica OX=6973 GN=Mal-A1_0 PE=4 SV=1	59.57783230000006	0.004398926	0.64	0.436	1	1	1495.43	31	21	59.46	239	29.88	5.17	0.07	0.26	1	869.26	19	28	-0.01	1	770.54	18	34	0.27	1	777.45	20	34	0.27	1	816.5	19	32	0.18	1	759.5	20	27	-0.06	1	737.71	17	37
108	Yes	TOP PROTEIN	A0A2P8YI55	A0A2P8YI55_BLAGE	Delta-1-pyrroline-5-carboxylate dehydrogenase OS=Blattella germanica OX=6973 GN=aldh4a1 PE=4 SV=1	63.22612952000002	0.008104004	2.75	0.119	1	1	1493.94	28	26	54.58	215	26.88	3.27	-0.08	0.18	1	844.06	15	24	-0.23	1	881.21	19	29	0.04	1	858.98	20	29	0.04	1	522.42	14	21	-0.42	1	844.77	18	29	0.04	1	696.75	18	31
109	Yes	TOP PROTEIN	G8XWV7	G8XWV7_BLAGE	Glutathione S transferase class sigma OS=Blattella germanica OX=6973 PE=2 SV=1	23.359047610000008	0.007620605	15.74	0.001	1	1	1635.6	32	22	84.31	438	54.75	4.89	-0.13	0.13	0.98	884.64	25	57	-0.07	0.98	873.85	22	56	-0.09	0.97	852.3	23	53	-0.17	0.99	1123.56	27	48	-0.32	0.99	956.61	24	49	-0.29	0.99	876.26	23	54
109	No	OTHER PROTEIN	A9XFW9	A9XFW9_BLAGE	Bla g 5 variant allergen (Fragment) OS=Blattella germanica OX=6973 PE=2 SV=1	22.928825970000005	0.007356934	14.35	0.002	1	1	1603.3	31	21	82.5	422	52.75	4.86	-0.12	0.13	0.98	870.56	24	54	-0.08	0.98	850.27	21	54	-0.08	0.96	834.9	22	51	-0.16	0.99	1091.26	26	47	-0.28	0.98	932.97	23	48	-0.25	0.98	851.04	22	50
109	No	OTHER PROTEIN	O18598	GST1_BLAGE	Glutathione S-transferase OS=Blattella germanica OX=6973 PE=1 SV=3	23.300936340000007	0.00639209	10.16	0.007	1	0.99	1486.32	28	18	72.55	399	49.88	5.3	-0.12	0.15	0.97	805.14	21	49	-0.14	0.97	803.66	19	51	-0.08	0.95	776.82	19	47	-0.2	0.97	980.81	23	44	-0.29	0.97	868.18	21	46	-0.23	0.97	787.78	20	48
110	Yes	TOP PROTEIN	A0A2P8YHF1	A0A2P8YHF1_BLAGE	Ankyrin-3 OS=Blattella germanica OX=6973 GN=Ank3_0 PE=4 SV=1	153.21388509000028	0.006214355	0.32	0.579	1	1	1424.88	38	34	33.24	186	23.25	3.41	0.08	0.22	1	654.45	22	24	0.14	1	594.74	22	24	0.14	1	654.24	20	20	-0.12	1	585.78	20	23	0.08	1	560.44	24	24	0.14	1	352.73	15	17
110	No	OTHER PROTEIN	A0A2P8XAL2	A0A2P8XAL2_BLAGE	Ankyrin-2 OS=Blattella germanica OX=6973 GN=ANK2_0 PE=4 SV=1	17.046756960000003	0.009012207	0.23	0.64	1	0	208.14	4	3	21.43	26	3.25	0.71	0.06	0.34	0	135.76	3	3	-0.02	0	92.76	2	3	-0.02	0	138.24	3	3	-0.02	0	81.1	3	3	-0.02	0	118.67	4	4	0.4	0	74.72	2	2
110	No	OTHER PROTEIN	A0A2P8XKS2	A0A2P8XKS2_BLAGE	Ankyrin-2 OS=Blattella germanica OX=6973 GN=ANK2_1 PE=4 SV=1	14.189748900000009	0.010052246	0.83	0.377	1	0	195.97	3	2	20.8	20	2.5	0.53	0.1	0.31	0	126.22	2	2	-0.19	0	92.76	2	3	0.39	0	127.88	2	2	-0.19	0	72.65	2	2	-0.19	0	106.5	3	3	0.39	0	74.72	2	2
111	Yes	TOP PROTEIN	A0A2P8Z698	A0A2P8Z698_BLAGE	Plastin-2 (Fragment) OS=Blattella germanica OX=6973 GN=Lcp1 PE=4 SV=1	50.878638869999996	0.006036621	0.03	0.856	1	1	1516.91	31	22	50.99	245	30.62	5.45	0.02	0.25	1	810.47	23	41	0.46	1	764.17	20	32	0.1	1	778.36	20	32	0.1	1	772	19	28	-0.09	1	732.12	17	23	-0.38	1	824.99	21	34
112	Yes	TOP PROTEIN	A0A2P8XUD8	A0A2P8XUD8_BLAGE	Uncharacterized protein OS=Blattella germanica OX=6973 GN=C0J52_21162 PE=4 SV=1	66.38271666000013	0.009041504	0.26	0.621	1	1	1476.25	31	24	45.92	286	35.75	6.67	0.04	0.27	1	758.54	21	37	0.11	1	933.22	23	38	0.15	1	844.07	23	42	0.29	1	736.52	19	29	-0.24	1	708.08	20	34	-0.01	1	725.19	20	47
113	Yes	TOP PROTEIN	A9QUN5	A9QUN5_BLAGE	Delta class glutathione S-transferase OS=Blattella germanica OX=6973 PE=2 SV=1	24.609448700000005	0.007151855	1.01	0.331	1	0.99	1505.34	25	17	80.09	429	53.62	11.11	-0.08	0.3	0.97	1117.21	18	41	-0.44	0.96	852.83	20	64	0.2	0.94	794.71	18	40	-0.47	0.95	761.29	20	47	-0.24	0.96	941.97	21	55	-0.01	0.92	735.36	17	49
114	Yes	TOP PROTEIN	A0A2P8ZAA7	A0A2P8ZAA7_BLAGE	Uncharacterized protein OS=Blattella germanica OX=6973 GN=C0J52_21375 PE=4 SV=1	110.36734579000037	0.007825684	0.13	0.728	1	1	1182.34	21	13	21.42	108	13.5	6.39	-0.07	0.78	1	691.06	13	21	0.73	1	585.78	12	22	0.8	1	462.98	10	17	0.43	1	464.91	10	14	0.15	1	400.83	6	8	-0.66	1	607.87	11	14
115	Yes	TOP PROTEIN	A0A2P8XDI0	A0A2P8XDI0_BLAGE	DE-cadherin OS=Blattella germanica OX=6973 GN=shg PE=4 SV=1	150.68657282000044	0.004462402	0.14	0.717	1	1	1317.49	30	28	26.88	162	20.25	3.54	0.06	0.31	1	579.28	18	21	0.14	1	840.81	21	22	0.2	1	383.3	15	21	0.14	1	463.31	17	20	0.07	1	642.76	21	23	0.27	1	619.08	20	23
116	Yes	TOP PROTEIN	A0A2P8YT87	A0A2P8YT87_BLAGE	Malate dehydrogenase OS=Blattella germanica OX=6973 GN=MDH2_2 PE=3 SV=1	36.09524529999998	0.009393066	0.13	0.724	1	1	1537.27	28	20	78.89	276	34.5	6.41	-0.02	0.25	1	875.46	19	34	-0.02	1	877.74	20	34	-0.02	1	821.81	20	26	-0.41	1	1001.25	21	35	0.02	1	920.32	21	30	-0.2	1	880.92	16	48
117	Yes	TOP PROTEIN	A0A2P8XRC0	A0A2P8XRC0_BLAGE	Uncharacterized protein OS=Blattella germanica OX=6973 GN=C0J52_24353 PE=4 SV=1	138.02404213999975	0.005973145	2.11	0.168	1	1	1523.13	36	32	35.81	195	24.38	6.28	0.31	0.41	1	662.66	24	31	0.71	1	696.49	24	30	0.66	1	358.58	17	19	0	1	361.81	14	14	-0.44	1	839.07	26	29	0.61	1	349.87	18	23
118	Yes	TOP PROTEIN	A0A2P8Z3E4	A0A2P8Z3E4_BLAGE	Very long-chain specific acyl-CoA dehydrogenase OS=Blattella germanica OX=6973 GN=Acadvl PE=4 SV=1	57.21875908000003	0.009026855	0.1	0.753	1	1	1495.84	28	25	57.84	183	22.88	3.14	0.03	0.21	1	723.2	18	25	0.17	1	729.03	17	20	-0.15	1	701.26	18	26	0.23	1	649.73	16	20	-0.15	1	654.52	19	25	0.17	1	735.22	14	23
119	Yes	TOP PROTEIN	A0A2P8YF73	A0A2P8YF73_BLAGE	Myosin-IB OS=Blattella germanica OX=6973 GN=Myo61F PE=3 SV=1	97.32273485000009	0.009598145	0.98	0.338	1	1	1485.81	37	34	43.33	214	26.75	2.66	0.11	0.15	1	786.71	26	29	0.23	1	805.12	24	29	0.23	1	706.26	23	27	0.13	1	841.68	25	29	0.23	1	687.88	21	23	-0.11	1	672.03	20	24
120	Yes	TOP PROTEIN	A0A2P8XGQ1	A0A2P8XGQ1_BLAGE	Uncharacterized protein (Fragment) OS=Blattella germanica OX=6973 GN=C0J52_21511 PE=4 SV=1	120.52006927000015	0.006507324	0.2	0.664	1	1	1501.24	29	23	26.97	221	27.62	7.87	0.07	0.49	1	830.39	22	32	0.34	1	906.9	19	31	0.3	1	556.4	16	22	-0.2	1	704.71	19	25	-0.01	1	845.05	23	38	0.59	1	205.61	10	13
121	Yes	TOP PROTEIN	A0A2P8XR53	A0A2P8XR53_BLAGE	Actin-interacting protein 1 OS=Blattella germanica OX=6973 GN=flr PE=4 SV=1	60.09616863999997	0.007254395	0.41	0.532	1	1	1497.23	28	25	66.48	216	27	4.63	0.08	0.26	1	710.63	17	23	-0.13	1	870.7	22	29	0.21	1	731.7	20	28	0.15	1	783.39	19	27	0.1	1	1066.46	24	32	0.35	1	498.16	15	19
122	Yes	TOP PROTEIN	A0A2P8YXQ5	A0A2P8YXQ5_BLAGE	Uncharacterized protein (Fragment) OS=Blattella germanica OX=6973 GN=C0J52_09629 PE=4 SV=1	126.75144452999997	0.009012207	0.72	0.411	1	1	1454.87	36	32	38.78	194	24.25	3.88	0.2	0.22	1	722.11	20	22	0.07	1	820.73	24	30	0.52	1	596.74	19	22	0.07	1	776.97	22	25	0.26	1	559.84	22	24	0.2	1	629.6	18	20
123	Yes	TOP PROTEIN	A0A2P8XV41	A0A2P8XV41_BLAGE	Bifunctional 3'-phosphoadenosine 5'-phosphosulfate synthase OS=Blattella germanica OX=6973 GN=PAPSS PE=3 SV=1	66.82116759	0.006800293	0.7	0.418	1	1	1350.98	25	24	57.41	175	21.88	5.33	-0.09	0.34	1	918.34	19	26	0.2	1	1079.75	20	32	0.5	1	747.79	17	21	-0.11	1	506.34	16	24	0.08	1	472.04	13	18	-0.33	1	412.45	15	19
124	Yes	TOP PROTEIN	A0A2P8XAG4	A0A2P8XAG4_BLAGE	Fatty acid synthase OS=Blattella germanica OX=6973 GN=Fasn PE=4 SV=1	200.1125143300012	0.006976074	0.87	0.367	1	1	1313.54	34	33	24.59	127	15.88	7.53	0.29	0.96	1	665.27	19	22	0.99	1	682.2	21	23	1.05	1	534.55	16	19	0.78	1	420.39	13	17	0.61	0.9	78.1	4	4	-1.47	1	263.22	11	13
125	Yes	TOP PROTEIN	A0A2P8ZI29	A0A2P8ZI29_BLAGE	Glutathione S-transferase OS=Blattella germanica OX=6973 GN=GST1 PE=4 SV=1	23.31294689000001	0.005947754	7.9	0.014	1	1	1515.85	29	21	83.33	407	50.88	4.16	-0.08	0.12	1	867.02	23	52	-0.05	1	853.14	22	55	0.03	1	858.78	21	50	-0.1	1	1108.42	25	46	-0.22	1	882.43	22	46	-0.22	1	838.4	21	49
126	Yes	TOP PROTEIN	A0A2P8XW08	A0A2P8XW08_BLAGE	Uncharacterized protein OS=Blattella germanica OX=6973 GN=C0J52_23322 PE=4 SV=1	115.10714872999995	0.003789551	0.04	0.848	1	1	1409.31	29	27	41.5	157	19.62	10.34	0.05	1.23	0.48	45.61	3	3	-2.33	1	144.87	5	6	-1.33	1	781.05	19	29	0.94	1	818.34	21	25	0.73	1	799.22	19	26	0.79	1	232.56	12	15
127	Yes	TOP PROTEIN	A0A2P8ZLY1	A0A2P8ZLY1_BLAGE	Alpha-galactosidase OS=Blattella germanica OX=6973 GN=NAGA PE=3 SV=1	45.919218780000065	0.004157715	2.78	0.118	1	1	1437.69	25	15	52.8	268	33.5	9.7	0.24	0.43	1	588.65	10	20	-0.45	1	584.79	13	25	-0.13	1	621.91	15	36	0.4	1	759.67	16	36	0.4	1	749.59	15	31	0.18	1	593.38	12	45
128	Yes	TOP PROTEIN	A0A2P8YUS1	A0A2P8YUS1_BLAGE	Putative medium-chain specific acyl-CoA dehydrogenase OS=Blattella germanica OX=6973 GN=C0J52_09994 PE=3 SV=1	40.32143280999998	0.00823584	0.57	0.463	1	1	1501.58	27	21	65.14	281	35.12	7.04	-0.05	0.29	1	1029.92	22	44	0.3	1	1001.63	22	39	0.13	1	763.45	23	34	-0.07	1	785.9	19	27	-0.4	1	947.26	21	29	-0.3	1	934.44	25	45
129	Yes	TOP PROTEIN	A0A2P8ZMS0	A0A2P8ZMS0_BLAGE	Uncharacterized protein OS=Blattella germanica OX=6973 GN=C0J52_04364 PE=3 SV=1	382.8172744800007	0.006265137	2.17	0.163	1	1	1395.89	30	27	10.94	178	22.25	7.25	0.3	0.57	1	686.79	17	22	0.37	1	748.08	23	32	0.91	1	732.03	18	25	0.56	1	625.69	15	21	0.3	1	523.5	18	22	0.37	1	661.28	18	30
130	Yes	TOP PROTEIN	A0A2P9A984	A0A2P9A984_BLAGE	Kettin (Fragment) OS=Blattella germanica OX=6973 GN=Kettin PE=2 SV=1	237.27027503000065	0.005300293	0.03	0.859	1	1	1358.67	35	33	20.97	152	19	7.15	0.03	0.56	0.89	245.76	13	14	-0.32	1	334.29	10	10	-0.81	0.99	533.64	19	22	0.33	0.94	352.11	16	18	0.04	1	906.53	28	31	0.82	1	364.74	12	12
131	Yes	TOP PROTEIN	A0A2P8XVN1	A0A2P8XVN1_BLAGE	Tubulin alpha chain OS=Blattella germanica OX=6973 GN=C0J52_23071 PE=3 SV=1	45.11417599000001	0.00495752	0.18	0.679	1	1	1449.53	30	20	51.48	619	77.38	16.89	-0.04	0.31	0.89	671.57	17	82	0.08	1	882.6	22	94	0.27	0.98	774.18	20	67	-0.21	1	919.64	22	59	-0.4	0.93	872.47	22	57	-0.45	0.99	866.96	21	106
132	Yes	TOP PROTEIN	A0A2P8YVF8	A0A2P8YVF8_BLAGE	T-complex protein 1 subunit gamma OS=Blattella germanica OX=6973 GN=Cctgamma PE=3 SV=1	60.29047951	0.006087402	0.67	0.428	1	1	1330.06	29	26	56.73	211	26.38	4.93	0.09	0.27	1	708.71	20	28	0.2	1	786.31	23	34	0.48	1	826.87	21	28	0.2	1	663.77	22	23	-0.09	1	614.91	19	23	-0.09	1	662.02	18	32
133	Yes	TOP PROTEIN	A0A2P8Y1W1	A0A2P8Y1W1_BLAGE	Phosphotransferase OS=Blattella germanica OX=6973 GN=Hex-t2_0 PE=3 SV=1	45.56398979	0.006239746	0.21	0.654	1	1	1399.01	30	26	66.58	223	27.88	3.44	-0.02	0.17	1	789.43	20	27	-0.06	1	788.2	17	24	-0.23	1	693.84	20	26	-0.12	1	972.89	21	34	0.27	1	872.77	18	31	0.14	1	696.31	16	28
133	No	OTHER PROTEIN	A0A2P8YTY1	A0A2P8YTY1_BLAGE	Uncharacterized protein OS=Blattella germanica OX=6973 GN=C0J52_12151 PE=3 SV=1	91.18567720999994	0.006430176	1.15	0.303	1	0	111.83	2	2	1.7	15	1.88	0.99	0.15	0.53	0	96.19	2	2	0.12	0	92.52	2	2	0.12	0	0	0	0	-10	0	111.72	2	3	0.71	0	29.56	1	1	-0.88	0	76.62	1	3
134	Yes	TOP PROTEIN	A0A2P8YD71	A0A2P8YD71_BLAGE	Uncharacterized protein OS=Blattella germanica OX=6973 GN=C0J52_11246 PE=4 SV=1	54.20796870000006	0.006315918	0.02	0.899	1	1	1461.05	25	18	35.79	401	50.12	8.68	-0.01	0.26	1	794.92	17	47	-0.08	1	860.88	17	56	0.17	1	824.38	19	41	-0.28	1	968.16	18	38	-0.39	1	973.82	18	56	0.17	1	751.35	15	44
135	Yes	TOP PROTEIN	A0A2P8XK08	A0A2P8XK08_BLAGE	MICOS complex subunit MIC60 OS=Blattella germanica OX=6973 GN=Mitofilin PE=3 SV=1	82.06873532999985	0.006125488	1.02	0.329	1	1	1364.55	31	30	44.75	213	26.62	0.92	0.08	0.05	1	614.29	18	26	0.04	1	713.99	19	27	0.1	1	712.22	20	26	0.04	1	840.7	22	26	0.04	1	826.54	24	28	0.15	1	590.97	17	26
136	Yes	TOP PROTEIN	A0A2P8Z1P0	A0A2P8Z1P0_BLAGE	Bifunctional purine biosynthesis protein PURH OS=Blattella germanica OX=6973 GN=ATIC PE=4 SV=1	62.036100109999985	0.007972168	1.07	0.318	1	1	1403.14	31	28	62	206	25.75	5.15	0.1	0.3	1	965.88	26	33	0.48	1	878.18	23	29	0.3	1	922.77	26	31	0.39	1	724.58	21	27	0.2	1	526.04	17	21	-0.17	1	512.4	20	23
137	Yes	TOP PROTEIN	A0A2P8Z4A8	A0A2P8Z4A8_BLAGE	Fatty acid-binding protein OS=Blattella germanica OX=6973 GN=FABPM_0 PE=3 SV=1	18.596349999999994	0.009744629	0	0.986	1	1	1441.95	25	9	45.61	295	36.88	6.24	0	0.24	1	913.27	18	46	0.34	1	1080.27	21	41	0.17	1	752.52	15	31	-0.23	1	842	18	33	-0.14	1	840.9	17	30	-0.28	1	731.76	16	44
138	Yes	TOP PROTEIN	A0A2P8YPW5	A0A2P8YPW5_BLAGE	NADH dehydrogenase [ubiquinone] flavoprotein 1, mitochondrial OS=Blattella germanica OX=6973 GN=Ndufv1 PE=3 SV=1	52.48441622999995	0.007986816	0.18	0.674	1	1	1380.66	28	22	70.15	173	21.62	2.92	0.04	0.2	1	754.64	19	25	0.26	1	569.93	15	21	0.01	1	642.98	17	26	0.32	1	556.04	15	21	0.01	1	673.02	17	19	-0.13	1	389.98	12	17
139	Yes	TOP PROTEIN	A0A2P8XY91	A0A2P8XY91_BLAGE	EH domain-containing protein 1 OS=Blattella germanica OX=6973 GN=EHD1_1 PE=3 SV=1	56.432253719999935	0.00557959	0.18	0.681	1	1	1309.49	31	31	70.2	234	29.25	4.65	0.04	0.23	1	790.34	25	34	0.28	1	873.41	26	37	0.4	1	532.65	17	24	-0.23	1	732.49	20	28	0	1	649.28	18	23	-0.29	1	528.02	20	30
140	Yes	TOP PROTEIN	A0A2P8YTF6	A0A2P8YTF6_BLAGE	Uncharacterized protein OS=Blattella germanica OX=6973 GN=C0J52_02248 PE=4 SV=1	136.0761966299998	0.004589355	6.79	0.021	1	1	1540.65	28	27	29.78	224	28	5.95	0.42	0.31	1	936.58	23	39	0.92	1	969.96	22	30	0.54	1	883.47	22	30	0.54	1	896.49	21	27	0.39	1	923.09	22	30	0.54	1	699.31	20	27
141	Yes	TOP PROTEIN	A0A2P8ZJQ3	A0A2P8ZJQ3_BLAGE	14-3-3 protein epsilon OS=Blattella germanica OX=6973 GN=C0J52_00011 PE=3 SV=1	28.15206588000001	0.004729004	0	0.964	1	1	1486.54	27	23	70.68	349	43.62	3.11	0	0.1	1	949.39	24	48	0.14	1	1015.88	22	49	0.17	1	841.75	21	41	-0.08	1	978.18	20	42	-0.05	1	862.29	21	41	-0.08	1	541.19	16	42
142	Yes	TOP PROTEIN	A0A2P8Z1D2	A0A2P8Z1D2_BLAGE	Uncharacterized protein OS=Blattella germanica OX=6973 GN=C0J52_02851 PE=4 SV=1	82.37120288000001	0.009466309	0.25	0.628	1	1	1403.13	30	26	34.27	208	26	5.53	0.05	0.33	1	866.13	22	33	0.42	1	818.63	24	29	0.24	1	704.65	20	31	0.33	1	681.94	16	22	-0.16	1	617.25	17	21	-0.23	1	486.12	15	26
143	Yes	TOP PROTEIN	A0A2P8YW98	A0A2P8YW98_BLAGE	Alanine--glyoxylate aminotransferase 2 OS=Blattella germanica OX=6973 GN=AGXT2 PE=3 SV=1	57.36515206	0.008353027	1.12	0.307	1	1	1223.55	33	30	61.05	240	30	8.07	-0.1	0.33	1	520.13	20	26	-0.27	1	652.76	23	29	-0.11	1	567.28	15	25	-0.32	1	588.35	20	28	-0.16	1	541.12	18	24	-0.38	1	799.8	24	49
144	Yes	TOP PROTEIN	A0A2P8ZEB4	A0A2P8ZEB4_BLAGE	Lysosomal alpha-mannosidase (Fragment) OS=Blattella germanica OX=6973 GN=MAN2B1_1 PE=4 SV=1	82.47839187000014	0.004716309	0.38	0.55	1	1	1434.35	29	23	51.78	209	26.12	4.64	0.06	0.24	1	657.14	18	23	-0.11	1	627.51	18	27	0.12	1	681.06	19	27	0.12	1	758.66	19	23	-0.11	1	762.63	19	23	-0.11	1	572.04	15	30
145	Yes	TOP PROTEIN	A0A2P8YCD2	A0A2P8YCD2_BLAGE	Uncharacterized protein OS=Blattella germanica OX=6973 GN=C0J52_06819 PE=4 SV=1	104.99628177999998	0.007518066	0.31	0.586	1	1	1257.69	28	25	32.79	318	39.75	5.44	0.04	0.2	1	836.79	25	39	0.02	1	743.46	23	48	0.32	1	895.7	22	34	-0.17	1	819.38	21	39	0.02	1	706.27	24	43	0.17	1	480.41	17	34
146	Yes	TOP PROTEIN	A0A2P8YGP7	A0A2P8YGP7_BLAGE	Uncharacterized protein OS=Blattella germanica OX=6973 GN=C0J52_02637 PE=4 SV=1	60.11678841000002	0.00691748	0.32	0.578	1	1	1246.61	27	20	49.18	149	18.62	4.07	-0.05	0.31	1	721.23	18	26	0.46	1	549.5	16	20	0.08	1	578.14	15	21	0.15	1	334.29	11	13	-0.54	1	619.81	16	18	-0.07	1	449.3	14	20
147	Yes	TOP PROTEIN	A0A2P8Y1R3	A0A2P8Y1R3_BLAGE	Selenium-binding protein 1-A OS=Blattella germanica OX=6973 GN=C0J52_14411 PE=4 SV=1	52.17517712999993	0.006404785	0.03	0.861	1	1	1356.31	28	27	60.39	219	27.38	7.78	-0.02	0.41	1	734.72	20	35	0.39	1	877.12	24	38	0.51	1	594.06	15	23	-0.22	1	564.1	15	22	-0.28	1	576.04	14	18	-0.57	1	768.76	20	36
148	Yes	TOP PROTEIN	A0A2P8XRR5	A0A2P8XRR5_BLAGE	Phosphoglycerate kinase OS=Blattella germanica OX=6973 GN=Pgk PE=3 SV=1	40.265561040000044	0.00557959	0.15	0.702	1	1	1254.07	23	19	64.27	184	23	1.85	0.01	0.12	1	662.35	15	23	0.02	1	723.88	18	24	0.08	1	718.97	17	23	0.02	1	797.91	20	24	0.08	1	714.14	17	23	0.02	1	483.36	13	20
149	Yes	TOP PROTEIN	A0A2P8YR19	A0A2P8YR19_BLAGE	Vinculin OS=Blattella germanica OX=6973 GN=Vinc PE=4 SV=1	84.34123687999997	0.005808105	0.02	0.896	1	1	1408.31	29	27	41.03	201	25.12	3.36	-0.01	0.19	1	946.55	24	30	0.26	1	509.44	17	20	-0.32	1	630.59	18	23	-0.12	1	646.2	20	27	0.11	1	725.58	21	25	0	1	787.31	17	29
150	Yes	TOP PROTEIN	A0A2P8XZ72	A0A2P8XZ72_BLAGE	ATP-dependent 6-phosphofructokinase OS=Blattella germanica OX=6973 GN=Pfk PE=3 SV=1	84.31062114999997	0.006125488	0.12	0.735	1	1	1314.5	27	25	47.21	146	18.25	2.92	-0.04	0.23	1	472.19	15	16	-0.21	1	389.87	11	15	-0.31	1	592.08	17	20	0.11	1	573.38	13	17	-0.13	1	605.42	16	22	0.25	1	408.31	10	15
150	No	OTHER PROTEIN	A0A2P8Y8C2	A0A2P8Y8C2_BLAGE	Uncharacterized protein OS=Blattella germanica OX=6973 GN=C0J52_11691 PE=4 SV=1	49.48902224000003	0.004246582	2.46	0.141	1	0	207.58	4	4	13.41	17	2.12	0.99	-0.27	0.69	0	155.91	4	4	0.78	0	71.93	2	2	-0.22	0	185.11	3	3	0.37	0	63.35	2	2	-0.22	0	80.83	2	2	-0.22	0	28.46	1	1
151	Yes	TOP PROTEIN	A0A2P8XUN9	A0A2P8XUN9_BLAGE	Succinate-semialdehyde dehydrogenase OS=Blattella germanica OX=6973 GN=Aldh5a1 PE=3 SV=1	55.88040575000004	0.007049316	0.48	0.501	1	1	1231.77	22	18	51.07	143	17.88	3.87	-0.08	0.29	1	636.58	13	17	-0.12	1	778.22	17	26	0.49	1	424.12	9	13	-0.51	1	438.37	12	15	-0.3	1	638.05	13	19	0.04	1	423.17	13	18
152	Yes	TOP PROTEIN	A0A2P8ZIF1	A0A2P8ZIF1_BLAGE	Aspartic protease Bla g 2 OS=Blattella germanica OX=6973 GN=ASP2_0 PE=4 SV=1	29.575932149999986	0.006404785	0.68	0.425	1	1	1444.39	27	10	53.31	469	58.62	42.89	0.24	1.45	1	222.97	6	8	-2.12	1	366.44	10	15	-1.22	1	921.71	18	89	1.35	1	946.22	19	101	1.54	1	520.37	14	24	-0.54	1	925.61	20	90
153	Yes	TOP PROTEIN	A0A2P8XWK3	A0A2P8XWK3_BLAGE	Glycerol-3-phosphate dehydrogenase [NAD(+)] OS=Blattella germanica OX=6973 GN=Gpdh PE=3 SV=1	40.96139883	0.00832373	2.43	0.141	1	1	1421.11	26	22	64.23	326	40.75	6.76	0.13	0.24	1	716.89	18	33	-0.15	1	1176.28	24	53	0.53	1	715.28	20	41	0.16	1	948.17	20	44	0.26	1	913.01	20	42	0.19	1	722.57	18	40
154	Yes	TOP PROTEIN	A0A2P8XQT3	A0A2P8XQT3_BLAGE	T-complex protein 1 subunit theta OS=Blattella germanica OX=6973 GN=CCT8 PE=3 SV=1	57.671402670000035	0.005059082	0.39	0.542	1	1	1255.05	27	26	62.34	162	20.25	2.43	0.09	0.17	1	557.76	17	24	0.34	1	452.99	17	22	0.22	1	698.23	17	18	-0.07	1	540.44	17	17	-0.16	1	473.48	19	21	0.15	1	559.98	16	18
155	Yes	TOP PROTEIN	A0A2P8YII2	A0A2P8YII2_BLAGE	Citrate synthase OS=Blattella germanica OX=6973 GN=C0J52_19606 PE=3 SV=1	53.08497092000004	0.006455566	0.43	0.522	1	1	1206.65	25	21	52.81	183	22.88	5.28	-0.06	0.39	1	641.15	17	25	0.11	1	371.43	10	13	-0.84	1	675.86	18	25	0.11	1	587.42	15	17	-0.45	1	542.73	18	26	0.16	1	515.27	13	22
156	Yes	TOP PROTEIN	A0A2P8ZEH6	A0A2P8ZEH6_BLAGE	ADP,ATP carrier protein OS=Blattella germanica OX=6973 GN=sesB PE=3 SV=1	26.181480129999994	0.009935059	6.4	0.024	1	1	1256.72	28	21	78.39	474	59.25	10.9	-0.17	0.28	1	644.17	17	42	-0.65	1	927.53	25	66	0.01	1	659.05	19	50	-0.39	1	909.42	24	66	0.01	1	810.56	19	52	-0.34	1	605.91	16	68
156	No	OTHER PROTEIN	A0A2P8YL31	A0A2P8YL31_BLAGE	ADP/ATP translocase 1 OS=Blattella germanica OX=6973 GN=SLC25A4 PE=3 SV=1	27.64730949999999	0.009905762	0.92	0.353	1	0.94	309.2	6	4	12.6	62	7.75	2.76	-0.14	0.54	0	130.46	4	7	-0.21	0.94	281.41	6	9	0.16	0	92.64	4	4	-1.01	0	186.47	5	5	-0.69	0.91	239.39	5	7	-0.21	0	153.11	4	11
157	Yes	TOP PROTEIN	Q09KA2	Q09KA2_BLAGE	Triosephosphate isomerase OS=Blattella germanica OX=6973 GN=tpi PE=2 SV=1	26.810924439999994	0.005465332	2.38	0.145	1	1	1402.96	22	14	82.19	271	33.88	5.46	0.1	0.23	1	911.9	16	29	-0.11	1	979.01	20	43	0.46	1	871.78	18	33	0.07	1	849.93	17	31	-0.02	1	871.78	18	34	0.12	1	744.99	16	39
157	No	OTHER PROTEIN	A0A2P8XY09	A0A2P8XY09_BLAGE	Triosephosphate isomerase OS=Blattella germanica OX=6973 GN=Tpi PE=3 SV=1	27.19012125999999	0.005858887	3.29	0.091	1	1	1198.01	19	13	70.12	253	31.62	5.15	0.1	0.24	1	848.07	15	26	-0.16	1	906.19	18	39	0.42	1	804.87	17	32	0.14	1	736.08	15	28	-0.06	1	810.69	16	32	0.14	1	742.11	15	38
157	No	OTHER PROTEIN	C9D9H7	C9D9H7_BLAGE	Triosephosphate isomerase (Fragment) OS=Blattella germanica OX=6973 GN=TPI PE=2 SV=1	17.03189176000001	0.00498291	2.78	0.118	1	0.94	723.56	11	7	72.61	142	17.75	3.58	0.12	0.29	0.96	476.55	8	18	0.17	0.96	523.77	10	23	0.52	0.89	443.12	8	14	-0.19	0.9	460.5	8	14	-0.19	0.94	458.54	9	19	0.25	0.79	349.96	8	22
158	Yes	TOP PROTEIN	A0A2P8XTW8	A0A2P8XTW8_BLAGE	Alanine--tRNA ligase OS=Blattella germanica OX=6973 GN=Aats-ala PE=3 SV=1	156.63802597000011	0.006873535	0.24	0.629	1	1	1290.12	35	34	31.86	165	20.62	4.37	0.1	0.35	1	455.96	18	20	0.09	1	631.29	25	26	0.46	1	522.23	21	23	0.29	1	517.81	19	21	0.16	1	573.91	23	25	0.41	1	248.82	12	12
158	No	OTHER PROTEIN	C9D9A7	C9D9A7_BLAGE	Alanyl-tRNA synthetase (Fragment) OS=Blattella germanica OX=6973 GN=AATS PE=2 SV=1	28.507953649999987	0.00495752	0.28	0.605	1	0	255.2	6	6	31.35	32	4	1.07	0.08	0.46	0	87.87	3	4	0.14	0	95.81	4	4	0.14	0	161.8	4	4	0.14	0	93.48	3	3	-0.28	0	85.76	5	5	0.46	0	30.98	2	2
159	Yes	TOP PROTEIN	Q335M4	Q335M4_BLAGE	Actin 5C (Fragment) OS=Blattella germanica OX=6973 PE=2 SV=1	11.286386929999995	0.00436084	0.22	0.647	1	1	1234.71	26	8	96.08	485	60.62	10.64	0.04	0.24	0	729.75	14	49	-0.25	0	805.31	20	82	0.49	0.26	628.48	16	51	-0.19	0.98	798.93	17	59	0.02	0.99	776.31	17	53	-0.14	0.9	582.34	14	61
160	Yes	TOP PROTEIN	A0A2P8ZA25	A0A2P8ZA25_BLAGE	Putative hydroxyacid-oxoacid transhydrogenase OS=Blattella germanica OX=6973 GN=C0J52_04106 PE=4 SV=1	38.264425049999986	0.00641748	1.78	0.204	1	1	1295.17	24	21	68.07	226	28.25	1.91	-0.05	0.1	1	1061.65	22	31	0.08	1	732.47	20	29	-0.01	1	741.48	17	27	-0.12	1	763.69	18	25	-0.23	1	706.58	18	30	0.04	1	754.41	17	29
161	Yes	TOP PROTEIN	A0A2P8YR75	A0A2P8YR75_BLAGE	26S proteasome non-ATPase regulatory subunit 2 OS=Blattella germanica OX=6973 GN=rpn-1 PE=3 SV=1	90.25185517999986	0.005262207	0	0.985	1	1	1168.29	26	25	44.64	155	19.38	2.13	0	0.15	1	562.52	17	19	-0.02	1	720.64	18	23	0.25	1	528.66	14	17	-0.18	1	579.61	13	18	-0.1	1	548.09	16	20	0.05	1	435.33	16	18
161	No	OTHER PROTEIN	A0A2P8Y5E5	A0A2P8Y5E5_BLAGE	26S proteasome non-ATPase regulatory subunit 2 OS=Blattella germanica OX=6973 GN=Psmd2 PE=3 SV=1	81.57547415999997	0.005617676	0	-1	1	0	15.18	1	1	1.08	3	0.38	0.52	0	0	0	9.93	1	1	0	0	0	0	0	-10	0	0	0	0	-10	0	0	0	0	-10	0	0	0	0	-10	0	15.18	1	1
162	Yes	TOP PROTEIN	A0A2P8ZDY7	A0A2P8ZDY7_BLAGE	Calreticulin OS=Blattella germanica OX=6973 GN=crt PE=3 SV=1	41.39298977999994	0.00438623	0	0.995	1	1	1312.12	27	21	52.79	287	35.88	4.45	0	0.17	1	752.19	20	37	0.05	1	977.47	21	40	0.17	1	793.1	19	34	-0.07	1	882.82	19	31	-0.2	1	892.66	19	36	0.01	1	652.74	20	44
163	Yes	TOP PROTEIN	A0A2P8XLT6	A0A2P8XLT6_BLAGE	Annexin OS=Blattella germanica OX=6973 GN=AnxB9_0 PE=3 SV=1	38.95893120999999	0.004970215	0.01	0.941	1	1	1332.2	23	22	57.95	243	30.38	3.38	0	0.17	1	711.71	17	32	0.08	1	853.22	18	30	-0.01	1	647.11	16	31	0.03	1	733.32	17	29	-0.06	1	762.13	19	31	0.03	1	641.05	14	23
164	Yes	TOP PROTEIN	A0A2P8Y767	A0A2P8Y767_BLAGE	Uncharacterized protein OS=Blattella germanica OX=6973 GN=C0J52_13746 PE=4 SV=1	108.2046721	0.008396973	0.35	0.566	1	1	1351.03	26	24	31.51	200	25	4	0.07	0.23	1	892.02	20	29	0.3	1	890.09	20	31	0.4	1	669.17	17	22	-0.1	1	533.24	15	24	0.03	1	758.86	19	27	0.2	1	497.87	14	19
165	Yes	TOP PROTEIN	A0A2P8YEX6	A0A2P8YEX6_BLAGE	Uncharacterized protein OS=Blattella germanica OX=6973 GN=C0J52_12679 PE=4 SV=1	104.11488840999986	0.004881348	0.8	0.387	1	1	1062.54	25	23	35.07	133	16.62	2.5	-0.1	0.22	1	549.79	14	19	0.11	1	544.68	15	20	0.18	1	392.99	12	16	-0.14	1	513.26	14	18	0.03	1	590.19	15	18	0.03	1	431.89	13	15
166	Yes	TOP PROTEIN	A0A2P8Y9W3	A0A2P8Y9W3_BLAGE	Beta-galactosidase (Fragment) OS=Blattella germanica OX=6973 GN=C0J52_17739 PE=3 SV=1	109.59617855000019	0.00479248	1.25	0.282	1	1	1381.13	30	28	45.41	146	18.25	3.88	0.12	0.31	1	547.34	14	19	0.2	1	723.64	18	23	0.48	1	648.47	16	21	0.35	1	566.57	16	17	0.04	1	403.64	13	16	-0.05	1	375.9	13	14
167	Yes	TOP PROTEIN	A0A2P8YU67	A0A2P8YU67_BLAGE	Uncharacterized protein OS=Blattella germanica OX=6973 GN=C0J52_08188 PE=4 SV=1	93.85219244999982	0.004195801	0	0.997	1	1	1106.91	20	11	12.85	138	17.25	22.89	0	2.81	0.34	18.38	2	2	-1.48	0.4	14.53	1	1	-2.48	0	0	0	0	-10	0.23	11.17	1	1	-2.48	1	904.31	18	53	3.24	0.92	44.21	1	1
168	Yes	TOP PROTEIN	A0A2P8ZLA0	A0A2P8ZLA0_BLAGE	Uncharacterized protein OS=Blattella germanica OX=6973 GN=C0J52_02562 PE=4 SV=1	98.38818626999995	0.009070801	0.15	0.7	1	1	1325.34	27	26	36.93	170	21.25	4.68	0.05	0.31	1	771.48	23	29	0.53	1	826.63	21	27	0.42	1	500.51	14	20	-0.01	1	721.29	17	23	0.19	1	544.86	15	19	-0.08	1	452.48	14	16
169	Yes	TOP PROTEIN	A0A2P8Z920	A0A2P8Z920_BLAGE	D-3-phosphoglycerate dehydrogenase OS=Blattella germanica OX=6973 GN=C0J52_01149 PE=3 SV=1	56.60253141000009	0.006844238	3.25	0.093	1	1	1296.43	29	26	62.71	159	19.88	7.28	0.26	0.54	1	851.88	23	31	0.99	1	751.37	22	28	0.84	1	482	19	25	0.68	1	488.92	13	15	-0.06	1	467.39	16	18	0.2	1	309.32	15	16
170	Yes	TOP PROTEIN	A0A2P8YKJ7	A0A2P8YKJ7_BLAGE	Cytosol aminopeptidase (Fragment) OS=Blattella germanica OX=6973 GN=lap3_0 PE=4 SV=1	45.84838796999999	0.00804541	1.38	0.259	1	1	1133.49	21	20	70.86	161	20.12	2.23	0.12	0.16	1	649.07	17	21	0.18	1	802.89	18	23	0.32	1	600.87	18	23	0.32	1	742.28	15	19	0.04	1	708.88	15	17	-0.12	1	454.5	13	18
171	Yes	TOP PROTEIN	A0A2P8YMY7	A0A2P8YMY7_BLAGE	Putative peptidase C1-like protein F26E4.3 OS=Blattella germanica OX=6973 GN=F26E4.3 PE=3 SV=1	46.93684984999999	0.007942871	0.83	0.377	1	1	1179.5	23	18	48.2	169	21.12	4.09	-0.07	0.27	1	606.67	12	21	-0.05	1	608.08	16	23	0.08	1	562.7	15	19	-0.2	1	547.52	11	17	-0.36	1	423.22	15	16	-0.44	1	683.03	16	29
172	Yes	TOP PROTEIN	A0A140KPR8	A0A140KPR8_BLAGE	15-hydroxyprostaglandin dehydrogenase [NAD+] (Fragment) OS=Blattella germanica OX=6973 GN=hpgd PE=2 SV=1	28.60071068999998	0.007151855	0.04	0.844	1	1	1099.82	24	15	70.08	185	23.12	5.99	0.02	0.35	1	507.22	13	18	-0.31	1	497.4	16	29	0.38	1	472.51	12	21	-0.08	1	694.17	15	26	0.22	1	375.92	10	19	-0.23	1	439.36	14	34
173	Yes	TOP PROTEIN	A0A2P8Z9M7	A0A2P8Z9M7_BLAGE	Uncharacterized protein OS=Blattella germanica OX=6973 GN=C0J52_04508 PE=4 SV=1	84.21951531000003	0.005147949	0.41	0.532	1	1	1099.44	25	23	42.04	139	17.38	2.07	0.08	0.17	1	414.2	15	16	-0.04	1	510.37	16	20	0.29	1	570.6	16	17	0.05	1	568.1	18	20	0.29	1	369.63	11	15	-0.13	1	485.26	14	15
174	Yes	TOP PROTEIN	A0A2P8YD80	A0A2P8YD80_BLAGE	Uncharacterized protein OS=Blattella germanica OX=6973 GN=C0J52_11250 PE=4 SV=1	190.58623844000098	0.005351074	0.01	0.912	1	1	1150.14	28	27	21.34	168	21	3.51	0.01	0.26	1	299.8	15	17	-0.28	1	287.85	14	15	-0.46	1	668.2	20	25	0.28	1	643.64	20	24	0.22	1	540.6	17	20	-0.04	1	582.58	17	23
175	Yes	TOP PROTEIN	A0A2P8YWR0	A0A2P8YWR0_BLAGE	NAD(P) transhydrogenase OS=Blattella germanica OX=6973 GN=NNT PE=4 SV=1	93.02019306	0.006404785	1.29	0.276	1	1	1244.25	30	26	31.47	210	26.25	3.81	0.12	0.21	1	625.73	17	23	-0.05	1	743.23	21	32	0.42	1	756.54	22	30	0.33	1	667.92	21	26	0.12	1	563.29	18	26	0.12	1	535.13	19	29
176	Yes	TOP PROTEIN	A0A2P8XGS3	A0A2P8XGS3_BLAGE	Maltase 1 OS=Blattella germanica OX=6973 GN=Mal-B1_0 PE=4 SV=1	59.67023240000011	0.00438623	2.84	0.114	1	1	1352.66	20	13	29.17	190	23.75	7.07	0.21	0.5	1	840.53	16	35	0.84	1	923.18	14	29	0.57	1	490.08	13	26	0.41	1	679.75	13	22	0.17	1	704.86	12	19	-0.04	1	448.78	9	23
177	Yes	TOP PROTEIN	A0A2P8ZH98	A0A2P8ZH98_BLAGE	Laminin subunit beta-1 (Fragment) OS=Blattella germanica OX=6973 GN=LanB1_1 PE=4 SV=1	76.01186881000004	0.005033691	0.57	0.464	1	1	1219.91	24	23	39.33	172	21.5	2.88	0.05	0.2	1	779.96	19	26	0.34	1	585.12	16	21	0.03	1	580.65	18	22	0.1	1	856.96	18	24	0.22	1	787.73	15	17	-0.27	1	683.78	16	19
178	Yes	TOP PROTEIN	A0A2P8Y0Z8	A0A2P8Y0Z8_BLAGE	Uncharacterized protein OS=Blattella germanica OX=6973 GN=C0J52_12230 PE=4 SV=1	79.01749157000012	0.004817871	0.39	0.543	1	1	1285.34	25	24	43.54	139	17.38	2.07	0.09	0.17	1	546.65	16	17	0.07	1	648.09	17	21	0.37	1	427.59	15	19	0.23	1	572.61	15	16	-0.02	1	402.91	14	14	-0.21	1	542.29	15	17
179	Yes	TOP PROTEIN	A0A2P8YG32	A0A2P8YG32_BLAGE	T-complex protein 1 subunit beta OS=Blattella germanica OX=6973 GN=CCT2 PE=3 SV=1	50.982685389999986	0.005858887	1.95	0.185	1	1	1267.38	24	22	66.1	213	26.62	4.03	0.14	0.21	1	685.53	17	25	0.06	1	764.36	22	34	0.51	1	591.61	17	24	0	1	874.59	20	31	0.37	1	816.04	20	28	0.23	1	607.12	16	23
180	Yes	TOP PROTEIN	A0A2P8XJK0	A0A2P8XJK0_BLAGE	V-type proton ATPase subunit a OS=Blattella germanica OX=6973 GN=C0J52_26601 PE=3 SV=1	54.33511066	0.005693848	0.15	0.707	1	1	1222.53	22	15	37.21	107	13.38	3.89	0.05	0.38	1	524.02	11	11	-0.19	1	638.22	13	19	0.6	1	384.98	8	10	-0.33	1	415.64	10	11	-0.19	1	391.25	10	11	-0.19	1	721.67	15	20
181	Yes	TOP PROTEIN	A0A2P8YT03	A0A2P8YT03_BLAGE	Protein disulfide-isomerase OS=Blattella germanica OX=6973 GN=PDIA3 PE=3 SV=1	52.10931846	0.006366699	0.3	0.595	1	1	1292.93	27	21	46.51	249	31.12	4.32	0.03	0.19	1	857.11	22	36	0.25	1	771.68	22	39	0.37	1	625.74	19	30	-0.01	1	816.25	22	29	-0.06	1	723.29	20	32	0.08	1	743.93	20	29
182	Yes	TOP PROTEIN	A0A2P8XKF7	A0A2P8XKF7_BLAGE	Rab GDP dissociation inhibitor OS=Blattella germanica OX=6973 GN=GDI1 PE=3 SV=1	49.918024839999994	0.005122559	0.83	0.378	1	1	1258.92	27	26	63.57	166	20.75	4.65	0.09	0.29	1	593.35	15	20	0.06	1	560.03	19	22	0.2	1	545.14	16	21	0.13	1	621.74	14	16	-0.26	1	618.78	17	18	-0.09	1	578.51	19	31
183	Yes	TOP PROTEIN	A0A2P8YQJ8	A0A2P8YQJ8_BLAGE	Vigilin OS=Blattella germanica OX=6973 GN=HDLBP PE=4 SV=1	131.2802853899999	0.00601123	0	0.989	1	1	1210.26	33	31	37.31	145	18.12	5.82	0	0.46	1	642.27	22	28	0.69	1	609.79	20	24	0.47	1	414.93	16	18	0.05	1	342.53	15	15	-0.21	1	255.84	11	11	-0.66	1	314.8	13	15
184	Yes	TOP PROTEIN	A0A2P8XXE3	A0A2P8XXE3_BLAGE	Uncharacterized protein OS=Blattella germanica OX=6973 GN=C0J52_16276 PE=3 SV=1	100.11982505999988	0.005782715	0.02	0.877	1	1	1160.83	24	24	30.99	142	17.75	3.96	-0.02	0.31	1	512.67	15	20	0.18	1	550.59	13	17	-0.05	1	399.64	9	13	-0.44	1	620.64	13	16	-0.14	1	502.22	11	15	-0.23	1	395.8	12	21
185	Yes	TOP PROTEIN	A0A2P8XQY9	A0A2P8XQY9_BLAGE	Gelsolin (Fragment) OS=Blattella germanica OX=6973 GN=GELS PE=4 SV=1	70.03568739000008	0.005681152	0.28	0.607	1	1	1290	27	24	52.24	188	23.5	4.84	-0.04	0.31	1	336.04	13	17	-0.47	1	388.84	15	17	-0.47	1	650.09	18	22	-0.1	1	619.62	18	25	0.08	1	757.14	20	27	0.19	1	534.86	13	22
186	Yes	TOP PROTEIN	A0A2P8ZL81	A0A2P8ZL81_BLAGE	Uncharacterized protein OS=Blattella germanica OX=6973 GN=C0J52_02543 PE=4 SV=1	65.89287552000009	0.007430176	0.18	0.681	1	1	1190.53	23	20	38.5	143	17.88	4.64	0.06	0.39	1	450.44	14	19	0.19	1	570.54	16	21	0.33	1	830.32	19	25	0.58	1	748.74	17	22	0.4	1	526.85	13	15	-0.15	1	402.82	13	15
187	Yes	TOP PROTEIN	A0A2P8YDV6	A0A2P8YDV6_BLAGE	Tubulin beta chain OS=Blattella germanica OX=6973 GN=TBB1 PE=3 SV=1	27.487857329999994	0.004157715	0.03	0.857	1	1	1126.38	22	12	68.55	285	35.62	5.63	-0.01	0.23	1	810.93	16	39	0.14	1	772.8	16	44	0.31	1	768.22	17	38	0.1	1	673.46	14	32	-0.15	1	681.41	15	28	-0.34	1	685.78	14	41
188	Yes	TOP PROTEIN	A0A2P8XYC7	A0A2P8XYC7_BLAGE	Chitotriosidase-1 OS=Blattella germanica OX=6973 GN=Chit1_1 PE=3 SV=1	29.843206049999992	0.004449707	0	0.997	1	1	1281.82	18	10	48.55	258	32.25	15.6	0	0.65	1	533.46	11	19	-0.63	1	684.85	11	44	0.58	1	498.08	9	19	-0.63	1	594.51	14	44	0.58	1	606.94	9	28	-0.07	1	332.14	7	21
189	Yes	TOP PROTEIN	A0A2P8Z9E7	A0A2P8Z9E7_BLAGE	Dolichyl-diphosphooligosaccharide--protein glycosyltransferase subunit 1 OS=Blattella germanica OX=6973 GN=Rpn1_1 PE=3 SV=1	58.13595324999999	0.006354004	2.4	0.144	1	1	1189.9	28	24	64.27	204	25.5	4.78	0.14	0.27	1	689.35	20	33	0.54	1	770.89	21	31	0.45	1	386.14	14	21	-0.11	1	475.89	17	23	0.02	1	667.52	19	27	0.25	1	407.17	14	27
189	No	OTHER PROTEIN	A0A2P8YKA1	A0A2P8YKA1_BLAGE	Dolichyl-diphosphooligosaccharide--protein glycosyltransferase subunit 1 OS=Blattella germanica OX=6973 GN=Rpn1_0 PE=3 SV=1	54.345780860000005	0.005820801	0.75	0.403	1	0	41.46	1	1	1.7	11	1.38	1.19	0.14	0.79	0	41.46	1	1	-0.29	0	27.96	1	1	-0.29	0	0	0	0	-10	0	39.74	1	1	-0.29	0	33.71	1	1	-0.29	0	36.07	1	4
190	Yes	TOP PROTEIN	A0A2P8YL11	A0A2P8YL11_BLAGE	Transketolase-like protein 1 OS=Blattella germanica OX=6973 GN=TKTL1 PE=4 SV=1	45.35858588999999	0.00804541	0.03	0.863	1	1	1100.48	23	19	59.43	261	32.62	7.41	0.02	0.3	1	624.83	15	30	-0.08	1	638.34	19	49	0.63	1	469.94	16	28	-0.18	1	571.45	15	34	0.1	1	442.64	15	28	-0.18	1	523.48	16	35
191	Yes	TOP PROTEIN	A0A2P8XVJ1	A0A2P8XVJ1_BLAGE	Peroxiredoxin-6 OS=Blattella germanica OX=6973 GN=PRDX6_2 PE=4 SV=1	22.564566189999987	0.005960449	1.48	0.245	1	1	1179.55	24	15	78.61	279	34.88	11.92	-0.11	0.43	1	542.98	15	34	-0.09	1	571.5	17	30	-0.27	1	759.19	19	43	0.25	1	747.76	20	29	-0.32	1	618.89	18	29	-0.32	1	802.16	21	61
192	Yes	TOP PROTEIN	A0A2P8XUV8	A0A2P8XUV8_BLAGE	Uncharacterized protein OS=Blattella germanica OX=6973 GN=C0J52_21813 PE=4 SV=1	49.82509179000003	0.003891113	0.36	0.556	1	1	1195.05	17	12	30.45	194	24.25	11.99	0.12	0.76	1	400.41	9	13	-0.61	0.99	274.48	6	10	-0.99	1	546.15	11	21	0.08	1	748.21	11	22	0.14	1	877.98	13	33	0.73	1	265.45	8	15
192	No	OTHER PROTEIN	Q1A7B3	Q1A7B3_BLAGE	Allergen Bla g 6.0101 OS=Blattella germanica OX=6973 PE=2 SV=1	17.18715192000001	0.003802246	0.27	0.615	1	0.94	535.6	9	7	35.1	101	12.62	6.14	0.09	0.74	0.8	272.56	6	8	-0.41	0.78	199.49	3	5	-1.08	0.87	315.52	6	11	0.05	0.84	315.39	5	10	-0.08	0.93	390.99	6	18	0.76	0	136.85	4	8
192	No	OTHER PROTEIN	Q1A7B2	Q1A7B2_BLAGE	Allergen Bla g 6.0201 OS=Blattella germanica OX=6973 PE=2 SV=1	17.06607017000001	0.003802246	0.1	0.76	1	0.54	257.18	6	6	34.44	31	3.88	2.59	0.08	0.71	0	17.66	3	3	-0.34	0	0	0	0	-10	0	46.01	2	3	-0.34	0	120.02	3	4	0.08	0	123.04	3	4	0.08	0	37.34	2	2
193	Yes	TOP PROTEIN	A0A2P8XJD3	A0A2P8XJD3_BLAGE	ATP-citrate synthase OS=Blattella germanica OX=6973 GN=ACLY PE=4 SV=1	62.60956990000006	0.009144043	1.13	0.305	1	1	1109.94	24	24	58.07	176	22	1.69	0.12	0.11	1	499.24	14	23	0.18	1	420.52	15	21	0.05	1	508.12	17	20	-0.02	1	552.37	16	24	0.25	1	548.74	17	24	0.25	1	497.45	18	23
194	Yes	TOP PROTEIN	A0A2P8Z7A5	A0A2P8Z7A5_BLAGE	Uncharacterized protein OS=Blattella germanica OX=6973 GN=C0J52_06738 PE=4 SV=1	150.9955484800001	0.007825684	0.02	0.897	1	1	982.94	29	27	23.51	174	21.75	3.11	0.01	0.22	0.98	242.37	13	16	-0.41	1	448.53	16	21	-0.02	1	499.19	19	26	0.29	1	618.71	20	25	0.23	1	486.68	19	22	0.04	1	312.47	12	21
194	No	OTHER PROTEIN	A0A2P8XCZ1	A0A2P8XCZ1_BLAGE	Cytochrome P450 6j1 OS=Blattella germanica OX=6973 GN=CYP6J1_1 PE=4 SV=1	31.194282589999965	0.006624512	0.85	0.371	1	0	93.64	2	1	4.1	24	3	1.07	0.16	0.49	0	36.16	1	2	-0.35	0	28.49	1	3	0.24	0	93.64	2	5	0.97	0	44.37	1	3	0.24	0	39.67	1	3	0.24	0	58.69	1	4
194	No	OTHER PROTEIN	A0A2P8Z7A4	A0A2P8Z7A4_BLAGE	Cytochrome P450 9e2 OS=Blattella germanica OX=6973 GN=CYP9E2_12 PE=3 SV=1	45.16159351000002	0.005528809	0.02	0.879	1	0	36.61	2	2	4.9	14	1.75	0.71	0.03	0.61	0	8.07	2	2	0.33	0	2.27	1	1	-0.67	0	8.93	1	2	0.33	0	31.83	2	2	0.33	0	8.11	1	1	-0.67	0	27.68	1	2
194	No	OTHER PROTEIN	A0A2P8XAS6	A0A2P8XAS6_BLAGE	Cytochrome P450 9e2 OS=Blattella germanica OX=6973 GN=CYP9E2_8 PE=4 SV=1	16.105328590000006	0.009656738	6.03	0.036	1	0	32.99	1	1	6.57	11	1.38	0.92	0.29	0.41	0	19.18	1	2	0.45	0	24.35	1	2	0.45	0	0	0	0	-10	0	29.5	1	1	-0.55	0	31.14	1	2	0.45	0	15.6	1	2
195	Yes	TOP PROTEIN	A0A2P8YDN0	A0A2P8YDN0_BLAGE	Uncharacterized protein OS=Blattella germanica OX=6973 GN=C0J52_12872 PE=4 SV=1	73.35989557999996	0.005084473	0.37	0.552	1	1	1142.52	26	22	45.32	144	18	4.11	0.08	0.32	1	742.82	19	26	0.64	1	635.36	14	18	0.11	1	530.14	16	18	0.11	1	454.5	14	16	-0.06	1	432.89	13	14	-0.25	1	531.3	15	21
196	Yes	TOP PROTEIN	A0A2P8Z6Q1	A0A2P8Z6Q1_BLAGE	60S ribosomal protein L4 OS=Blattella germanica OX=6973 GN=RPL4 PE=4 SV=1	34.690533899999956	0.01170752	0.88	0.363	1	1	1098.1	23	20	62.01	204	25.5	4.5	0.06	0.26	1	728.89	20	30	0.31	1	665.34	18	29	0.26	1	531.22	16	23	-0.07	1	689.52	18	28	0.21	1	737.51	21	31	0.36	1	431.28	15	22
197	Yes	TOP PROTEIN	A0A2P8XZK7	A0A2P8XZK7_BLAGE	Glutamate synthase 1 [NADH] OS=Blattella germanica OX=6973 GN=GLT1 PE=4 SV=1	142.28112238000017	0.006227051	1.6	0.226	1	1	1179.5	26	25	23.39	174	21.75	3.33	0.27	0.22	1	716.78	18	22	0.3	1	710.15	19	27	0.59	1	600.72	18	21	0.23	1	524.55	17	19	0.09	1	620.66	20	21	0.23	0.99	314.09	13	17
198	Yes	TOP PROTEIN	A0A2P8YA47	A0A2P8YA47_BLAGE	Uncharacterized protein OS=Blattella germanica OX=6973 GN=C0J52_16296 PE=4 SV=1	23.771914130000024	0.00417041	10.12	0.007	1	1	1072.15	16	11	70.98	105	13.12	4.22	-0.38	0.5	1	385.78	10	16	-0.02	1	681.23	12	19	0.22	1	250.93	5	8	-1.02	1	273.05	6	8	-1.02	1	543.79	10	15	-0.12	1	452.81	7	14
199	Yes	TOP PROTEIN	A0A2P8XY26	A0A2P8XY26_BLAGE	Aspartate aminotransferase OS=Blattella germanica OX=6973 GN=Got1_0 PE=4 SV=1	38.731653059999985	0.006290527	0.03	0.873	1	1	1202.42	27	21	76.52	209	26.12	6.58	-0.01	0.37	1	702.99	18	30	0.23	1	741.93	22	35	0.45	1	621.39	16	31	0.28	1	650.78	16	20	-0.36	1	617.98	16	23	-0.16	1	643.36	17	32
200	Yes	TOP PROTEIN	A0A2P8YPA3	A0A2P8YPA3_BLAGE	Guanine deaminase OS=Blattella germanica OX=6973 GN=DhpD_1 PE=4 SV=1	48.480703139999996	0.005592285	1.14	0.303	1	1	1160.79	25	22	54.09	147	18.38	3.85	0.17	0.34	1	669.79	17	23	0.52	1	624.93	15	18	0.17	1	506.51	14	19	0.25	1	540.22	16	23	0.52	0.99	345.87	15	18	0.17	1	616.22	16	19
200	No	OTHER PROTEIN	A0A2P8XHY1	A0A2P8XHY1_BLAGE	Uncharacterized protein OS=Blattella germanica OX=6973 GN=C0J52_15947 PE=4 SV=1	36.92802955999998	0.006442871	0.75	0.42	1	0	8.42	1	1	2.16	3	0.38	0.74	0.25	0.71	0	0	0	0	-10	0	0	0	0	-10	0	8.42	1	2	0.75	0	0	0	0	-10	0	0	0	0	-10	0	0	0	0
201	Yes	TOP PROTEIN	A0A2P8Z016	A0A2P8Z016_BLAGE	4-aminobutyrate aminotransferase (Fragment) OS=Blattella germanica OX=6973 GN=Abat PE=4 SV=1	28.342471049999975	0.007972168	2	0.18	1	1	969.98	19	18	75.7	144	18	3.12	-0.09	0.27	1	615.04	14	17	-0.16	1	706.16	15	22	0.22	1	432.44	10	12	-0.66	1	645.92	13	18	-0.07	1	621.9	15	21	0.15	1	624.22	14	20
202	Yes	TOP PROTEIN	A0A2P8ZAZ6	A0A2P8ZAZ6_BLAGE	Uncharacterized protein OS=Blattella germanica OX=6973 GN=C0J52_06795 PE=4 SV=1	147.06676089000038	0.005351074	1.55	0.234	1	1	1065.47	29	24	24.94	151	18.88	2.23	0.25	0.17	1	451.69	14	20	0.34	1	479.03	16	20	0.34	1	375.59	14	20	0.34	1	481.49	12	16	0.02	1	437.44	12	16	0.02	1	648.73	18	22
203	Yes	TOP PROTEIN	A0A2P8YTP0	A0A2P8YTP0_BLAGE	Aldose reductase OS=Blattella germanica OX=6973 GN=AKR1B1_1 PE=4 SV=1	29.58817589999998	0.008338379	2.02	0.177	1	1	1173.65	23	12	50	180	22.5	3.02	0.05	0.19	1	617.51	13	23	0.1	1	801.01	19	28	0.38	1	603.75	12	25	0.22	1	625.65	15	21	-0.03	1	607.7	11	19	-0.18	1	516.22	12	23
204	Yes	TOP PROTEIN	A0A2P8ZL73	A0A2P8ZL73_BLAGE	Transaldolase OS=Blattella germanica OX=6973 GN=TALDO1 PE=4 SV=1	32.43754416999998	0.006036621	0.03	0.859	1	1	1173.36	20	17	58.42	142	17.75	4.23	0.01	0.34	1	708.42	15	18	0.07	1	663.89	13	14	-0.29	1	630.27	15	19	0.15	1	684.78	14	17	-0.01	1	590.74	13	16	-0.1	1	550.95	14	26
205	Yes	TOP PROTEIN	A0A2P8YC38	A0A2P8YC38_BLAGE	Beta-ureidopropionase OS=Blattella germanica OX=6973 GN=UPB1_0 PE=4 SV=1	29.57609948999999	0.007532715	1.15	0.302	1	1	1158.72	21	13	65.64	123	15.38	5.18	0.25	0.77	1	475.79	12	19	0.69	1	616.47	14	20	0.76	1	406.8	10	16	0.44	1	600.84	15	17	0.53	0.52	60.92	4	4	-1.56	1	417.44	13	18
206	Yes	TOP PROTEIN	A0A2P8ZL15	A0A2P8ZL15_BLAGE	Low-density lipoprotein receptor-related protein 1B OS=Blattella germanica OX=6973 GN=Lrp1b PE=4 SV=1	55.41166350999998	0.00414502	0.29	0.601	1	1	980.56	23	21	41.8	124	15.5	5.63	0.09	0.6	1	191.28	10	15	0.15	1	232.37	8	9	-0.59	1	353.16	11	16	0.24	1	590.94	16	18	0.41	1	692.94	17	22	0.7	1	386.08	12	14
207	Yes	TOP PROTEIN	A0A2P8YD11	A0A2P8YD11_BLAGE	Uncharacterized protein OS=Blattella germanica OX=6973 GN=C0J52_18993 PE=4 SV=1	157.8557237600004	0.009319824	1.27	0.278	1	1	1105.62	29	29	25.84	157	19.62	3.02	0.14	0.22	1	499.1	18	21	0.26	1	679.6	22	25	0.51	1	405.06	17	17	-0.05	1	438.85	17	17	-0.05	1	463.22	19	19	0.11	1	568.98	19	22
208	Yes	TOP PROTEIN	A0A2P8Y986	A0A2P8Y986_BLAGE	Peroxiredoxin-6 OS=Blattella germanica OX=6973 GN=PRDX6_0 PE=4 SV=1	22.657608769999985	0.00579541	0.27	0.613	1	1	1195.59	22	15	79.1	215	26.88	9.73	-0.05	0.44	1	568.87	13	21	-0.34	1	703.33	16	22	-0.27	1	538.76	15	32	0.27	1	626.83	17	25	-0.09	1	544.82	15	24	-0.14	1	813.58	19	49
209	Yes	TOP PROTEIN	A0A2P8ZES1	A0A2P8ZES1_BLAGE	Beta-ureidopropionase OS=Blattella germanica OX=6973 GN=UPB1_1 PE=4 SV=1	43.70867076000002	0.006595215	0.17	0.683	1	1	930.96	20	17	60.98	147	18.38	3.02	0.05	0.23	1	577.04	16	23	0.39	1	514.06	15	18	0.04	1	455.08	15	18	0.04	1	539.81	15	17	-0.05	1	431.66	13	15	-0.23	1	498.27	15	23
210	Yes	TOP PROTEIN	A0A2P8Y7M5	A0A2P8Y7M5_BLAGE	Glucose dehydrogenase [FAD, quinone] OS=Blattella germanica OX=6973 GN=Gld_24 PE=4 SV=1	66.30480803	0.005059082	5.93	0.029	1	1	846.84	19	16	41.67	100	12.5	5.29	-0.36	0.56	1	431.97	7	11	-0.45	1	271.91	6	7	-1.1	1	470.94	13	17	0.18	1	313.49	7	9	-0.74	1	464.33	14	23	0.62	1	284.16	8	9
210	No	OTHER PROTEIN	A0A2P8XGR8	A0A2P8XGR8_BLAGE	Glucose dehydrogenase [FAD, quinone] (Fragment) OS=Blattella germanica OX=6973 GN=Gld_32 PE=4 SV=1	21.38255058999999	0.005744629	0.21	0.652	1	0	50.67	1	1	5.1	8	1	0.76	-0.1	0.52	0	0	0	0	-10	0	21.22	1	1	-0.43	0	31.81	1	1	-0.43	0	35.75	1	1	-0.43	0	20.34	1	1	-0.43	0	50.67	1	2
211	Yes	TOP PROTEIN	A0A2P8YNF1	A0A2P8YNF1_BLAGE	Uncharacterized protein (Fragment) OS=Blattella germanica OX=6973 GN=C0J52_08066 PE=3 SV=1	243.2013831	0.006087402	3.69	0.075	1	1	997.85	25	15	13.06	113	14.12	2.23	-0.13	0.23	1	336.53	13	14	-0.12	1	438.18	13	14	-0.12	1	420.84	14	15	-0.03	1	507.17	12	13	-0.23	1	536.61	15	18	0.24	1	359.98	10	11
211	No	OTHER PROTEIN	A0A2P8YND2	A0A2P8YND2_BLAGE	Uncharacterized protein OS=Blattella germanica OX=6973 GN=C0J52_08061 PE=3 SV=1	97.92181729000016	0.00870459	0.09	0.789	1	0	28.97	1	1	0.81	5	0.62	0.92	0.07	0.58	0	26.08	1	2	0.4	0	0	0	0	-10	0	28.97	1	2	0.4	0	0	0	0	-10	0	0	0	0	-10	0	26.13	1	1
212	Yes	TOP PROTEIN	A0A2P8ZM67	A0A2P8ZM67_BLAGE	Translationally-controlled tumor protein OS=Blattella germanica OX=6973 GN=Tctp PE=3 SV=1	19.839751039999996	0.004563965	0.28	0.606	1	1	1170.56	18	15	84.88	132	16.5	3.34	0.06	0.31	1	556	11	18	0.21	1	676.62	14	20	0.36	1	497.62	9	11	-0.5	1	556.38	11	21	0.43	1	448.97	11	14	-0.15	1	549.44	11	17
213	Yes	TOP PROTEIN	A0A2P8YUX9	A0A2P8YUX9_BLAGE	Importin subunit beta-1 OS=Blattella germanica OX=6973 GN=Kpnb1 PE=4 SV=1	92.76563524999993	0.004563965	0.44	0.518	1	1	1042.82	22	18	40.12	121	15.12	1.73	0.09	0.17	1	591.87	13	16	0.18	1	401.13	12	16	0.18	1	334.44	10	15	0.09	1	356.27	10	13	-0.12	1	438.94	12	16	0.18	1	334.36	10	16
214	Yes	TOP PROTEIN	A0A2P8Z0B3	A0A2P8Z0B3_BLAGE	Coatomer subunit beta' OS=Blattella germanica OX=6973 GN=COPB2 PE=3 SV=1	105.05359429999986	0.005020996	0.25	0.623	1	1	961.92	28	27	40.41	133	16.62	3.29	0.08	0.31	1	364.74	18	19	0.3	1	488.44	15	18	0.22	1	337.53	13	14	-0.14	1	450.23	15	18	0.22	1	568.37	20	21	0.44	1	311.36	10	11
215	Yes	TOP PROTEIN	A0A2P8Z2E5	A0A2P8Z2E5_BLAGE	Short/branched chain specific acyl-CoA dehydrogenase OS=Blattella germanica OX=6973 GN=ACADSB PE=3 SV=1	46.07407502999995	0.007063965	0.08	0.777	1	1	1011.19	21	18	63.98	136	17	3.7	-0.03	0.34	1	606.13	16	20	0.24	1	557.28	15	21	0.31	1	448.95	12	16	-0.08	1	476.68	14	18	0.09	1	689.03	18	21	0.31	1	382.68	9	13
216	Yes	TOP PROTEIN	A0A2P8YVE9	A0A2P8YVE9_BLAGE	Uncharacterized protein OS=Blattella germanica OX=6973 GN=C0J52_03611 PE=4 SV=1	223.9210566300012	0.005731934	0.26	0.615	1	1	913.28	29	29	19.11	132	16.5	8.4	0.12	0.99	0	11.92	4	4	-1.68	0.23	91.47	7	7	-0.87	1	444.27	21	24	0.91	1	375.66	16	17	0.41	1	568.48	22	25	0.96	0.9	101.21	9	10
217	Yes	TOP PROTEIN	A0A2P8Y9W4	A0A2P8Y9W4_BLAGE	Serine/threonine-protein phosphatase 2A 65 kDa regulatory subunit A alpha isoform OS=Blattella germanica OX=6973 GN=PPP2R1A PE=4 SV=1	60.2533717	0.004703613	0.52	0.482	1	1	1049.17	25	22	51.92	175	21.88	2.03	0.08	0.13	1	602.36	18	23	0.16	1	553.98	15	21	0.03	1	583.63	17	25	0.28	1	513.85	16	19	-0.12	1	541.36	16	24	0.22	1	510.88	14	21
218	Yes	TOP PROTEIN	A0A0M4MTQ2	A0A0M4MTQ2_BLAGE	Trehalose-6-phosphate synthase 2 OS=Blattella germanica OX=6973 PE=2 SV=1	93.25047335000006	0.005922363	0.18	0.676	1	1	1033.14	26	26	40.27	174	21.75	3.88	0.04	0.26	1	751.35	20	25	0.26	1	726.12	21	28	0.43	1	451.37	13	16	-0.38	1	422.14	16	18	-0.21	1	368.79	17	20	-0.06	0.99	416.79	19	22
218	No	OTHER PROTEIN	A0A2P8XM90	A0A2P8XM90_BLAGE	Uncharacterized protein OS=Blattella germanica OX=6973 GN=C0J52_15546 PE=4 SV=1	57.21641842000002	0.006125488	0	0.986	1	0.98	793	19	19	49.61	121	15.12	3.27	0	0.32	0.93	571.46	13	16	0.11	0.94	543.43	16	21	0.51	0.84	277.19	8	10	-0.57	0.91	324.91	12	13	-0.19	0.72	221.43	11	13	-0.19	0.84	348.87	15	16
218	No	OTHER PROTEIN	A0A2P8XM37	A0A2P8XM37_BLAGE	Alpha,alpha-trehalose-phosphate synthase [UDP-forming] A OS=Blattella germanica OX=6973 GN=tpsA PE=4 SV=1	48.39290661000001	0.00579541	0	0.978	1	0.9	429.5	10	10	28.37	64	8	1.93	0	0.37	0.79	334.2	8	9	0.21	0.85	316.39	9	11	0.5	0	74.43	4	5	-0.64	0	157.57	7	8	0.04	0	90.97	6	6	-0.37	0.49	195.27	7	9
219	Yes	TOP PROTEIN	A0A2P8XH20	A0A2P8XH20_BLAGE	Uncharacterized protein OS=Blattella germanica OX=6973 GN=C0J52_14633 PE=4 SV=1	132.73601929999992	0.004690918	0.05	0.834	1	1	1126.97	24	21	26.05	151	18.88	6.77	0.03	0.51	1	361.16	12	15	-0.22	1	292.69	12	13	-0.43	1	413.92	12	15	-0.22	1	489.56	16	22	0.33	1	333.76	10	11	-0.67	1	732.1	17	31
220	Yes	TOP PROTEIN	A0A2P8XR50	A0A2P8XR50_BLAGE	26S proteasome non-ATPase regulatory subunit 1 OS=Blattella germanica OX=6973 GN=Rpn2_1 PE=3 SV=1	107.99219535999978	0.005325684	0.32	0.581	1	1	1079.68	25	25	32.24	159	19.88	2.7	0.07	0.2	1	488.81	19	22	0.23	1	598.76	19	24	0.35	1	528.92	16	19	0.02	1	428.53	16	20	0.09	1	464.62	18	20	0.09	1	506.6	14	18
220	No	OTHER PROTEIN	A0A2P8ZD46	A0A2P8ZD46_BLAGE	26S proteasome non-ATPase regulatory subunit 1 OS=Blattella germanica OX=6973 GN=Rpn2_0 PE=4 SV=1	61.79683795	0.006087402	0	0.967	1	0	231.4	5	5	12.39	32	4	1.31	-0.01	0.77	0	124.43	4	4	0.12	0	129.04	4	5	0.44	0	70.97	3	4	0.12	0	107.91	3	5	0.44	0	128.02	4	5	0.44	0	47.19	1	1
220	No	OTHER PROTEIN	A0A2P8Y8T7	A0A2P8Y8T7_BLAGE	26S proteasome non-ATPase regulatory subunit 1 OS=Blattella germanica OX=6973 GN=Rpn2_2 PE=4 SV=1	32.40576718999997	0.006188965	0.19	0.673	1	0	38.61	2	2	6.85	13	1.62	0.92	0.07	0.59	0	36.06	2	3	0.86	0	26.58	1	2	0.27	0	35.33	2	2	0.27	0	23.05	2	2	0.27	0	16.65	2	2	0.27	0	10.57	1	1
221	Yes	TOP PROTEIN	A0A2P8Y706	A0A2P8Y706_BLAGE	T-complex protein 1 subunit epsilon OS=Blattella germanica OX=6973 GN=CCT5 PE=3 SV=1	59.42180387999995	0.005554199	0.62	0.445	1	1	1021.88	26	24	61.14	162	20.25	3.01	0.09	0.23	1	567.87	19	24	0.35	1	527.01	14	22	0.22	1	431.03	16	23	0.29	1	486.08	17	21	0.16	1	423.62	14	18	-0.07	1	254.96	10	18
222	Yes	TOP PROTEIN	A0A2P8ZN45	A0A2P8ZN45_BLAGE	Cytosolic non-specific dipeptidase OS=Blattella germanica OX=6973 GN=CNDP2_2 PE=4 SV=1	37.10449241999994	0.008865723	0.47	0.503	1	1	1115.68	24	24	75.75	256	32	5.95	0.06	0.27	1	754.51	20	34	0.17	1	785.05	21	37	0.29	1	491.31	18	23	-0.4	1	657.5	19	28	-0.11	1	726.41	20	36	0.25	1	634.21	21	41
223	Yes	TOP PROTEIN	A0A2P8YZH4	A0A2P8YZH4_BLAGE	Uncharacterized protein OS=Blattella germanica OX=6973 GN=C0J52_14794 PE=3 SV=1	54.72589146000002	0.004563965	1.71	0.212	1	1	1085.81	20	6	26.19	246	30.75	26.63	0.39	1.12	0.95	303.76	5	9	-0.98	0.99	357.62	10	13	-0.45	0.97	347.94	7	28	0.65	1	611.42	16	45	1.34	1	334.31	8	15	-0.25	0.81	183.46	3	13
223	No	OTHER PROTEIN	Q3Y9L9	Q3Y9L9_BLAGE	Trypsin OS=Blattella germanica OX=6973 PE=2 SV=1	26.312824089999996	0.004310059	1.34	0.266	1	1	953.16	17	5	41.63	180	22.5	17.89	0.3	0.93	0.95	303.76	5	9	-0.73	0.95	339.75	9	12	-0.31	0.94	304.05	5	17	0.19	0.99	574.71	14	29	0.96	0.94	285.77	6	11	-0.44	0.81	183.46	3	13
224	Yes	TOP PROTEIN	A0A2P8ZH11	A0A2P8ZH11_BLAGE	Hydroxysteroid dehydrogenase-like protein 2 OS=Blattella germanica OX=6973 GN=hsdl2 PE=4 SV=1	26.490595759999994	0.009056152	0.88	0.365	1	1	1010.91	24	15	81.09	161	20.12	4.94	0.09	0.38	1	651.45	16	26	0.51	1	495.66	15	24	0.39	1	402.1	12	15	-0.29	1	454.18	10	14	-0.39	1	436.56	15	23	0.33	1	342.06	11	22
225	Yes	TOP PROTEIN	A0A2P8Y7K9	A0A2P8Y7K9_BLAGE	Lambda-crystallin OS=Blattella germanica OX=6973 GN=CRYL1 PE=4 SV=1	35.24716179999998	0.006125488	0.06	0.815	1	1	1043.35	21	17	67.3	259	32.38	8.09	-0.02	0.37	1	740.56	18	41	0.36	1	691.07	17	30	-0.09	1	549.12	16	43	0.43	1	808.49	16	30	-0.09	1	553.38	13	30	-0.09	1	472.57	16	40
226	Yes	TOP PROTEIN	A0A2P8YFS9	A0A2P8YFS9_BLAGE	Annulin OS=Blattella germanica OX=6973 GN=ANNU PE=4 SV=1	76.30748370999997	0.00519873	0.29	0.597	1	1	1018.06	22	19	35.4	146	18.25	5.31	0.06	0.42	1	501.19	10	13	-0.38	1	449.1	10	12	-0.49	1	551.35	10	14	-0.27	1	405.48	15	16	-0.08	1	528.05	15	19	0.17	1	390.57	16	24
227	Yes	TOP PROTEIN	A0A2P8YIN7	A0A2P8YIN7_BLAGE	Calponin OS=Blattella germanica OX=6973 GN=MYPH PE=3 SV=1	23.980331909999997	0.009671387	1.05	0.324	1	1	1138.83	20	17	63.21	219	27.38	6.72	0.08	0.39	1	549.53	12	21	-0.26	1	435.8	12	16	-0.65	1	674.68	14	30	0.26	1	677.23	16	26	0.05	1	689.97	16	31	0.31	1	540.35	12	34
228	Yes	TOP PROTEIN	A0A2P8ZB39	A0A2P8ZB39_BLAGE	T-complex protein 1 subunit alpha OS=Blattella germanica OX=6973 GN=T-cp1 PE=3 SV=1	60.259617680000005	0.006785645	4.55	0.051	1	1	1155.98	21	20	48.93	175	21.88	2.59	0.23	0.17	1	776.58	15	20	0.11	1	744.7	16	25	0.43	1	452.92	14	21	0.18	1	741.89	17	22	0.24	1	675.83	17	22	0.24	1	525.53	12	21
229	Yes	TOP PROTEIN	A0A2P8Y917	A0A2P8Y917_BLAGE	Uncharacterized protein OS=Blattella germanica OX=6973 GN=C0J52_13703 PE=4 SV=1	144.92672851000052	0.008030762	0.18	0.679	1	1	990.89	27	27	30.1	144	18	2.45	0.06	0.21	1	466.59	15	18	0.07	1	564.96	18	19	0.15	1	538.36	18	20	0.22	1	437.99	15	20	0.22	1	470.46	15	16	-0.1	1	396.9	17	20
230	Yes	TOP PROTEIN	A0A2P8XVF2	A0A2P8XVF2_BLAGE	Malic enzyme OS=Blattella germanica OX=6973 GN=ME1_0 PE=3 SV=1	67.05253314000004	0.007166504	0	0.994	1	1	938.14	24	20	43.62	140	17.5	2.78	0	0.24	1	331.95	12	13	-0.41	1	400.06	14	18	0.06	1	345.26	14	18	0.06	1	499.66	15	17	-0.02	1	495.16	18	21	0.28	0.98	161.17	11	14
231	Yes	TOP PROTEIN	A0A2P8Z699	A0A2P8Z699_BLAGE	Non-specific lipid-transfer protein OS=Blattella germanica OX=6973 GN=SCP2 PE=4 SV=1	56.48270935999999	0.008645996	0.91	0.356	1	1	1037.52	19	14	40.86	195	24.38	4.96	0.08	0.28	1	702.8	16	23	0.02	1	597.45	14	35	0.63	1	532.37	13	21	-0.11	1	429.46	14	26	0.2	1	605.99	13	24	0.08	1	531.93	11	25
232	Yes	TOP PROTEIN	A0A2P8Z6U8	A0A2P8Z6U8_BLAGE	Maltase 1 OS=Blattella germanica OX=6973 GN=Mal-B1_2 PE=4 SV=1	66.08319650000007	0.00436084	0.34	0.57	1	1	998.89	19	15	29.38	208	26	4.78	0.07	0.3	1	691.94	16	31	0.35	1	686.6	16	30	0.31	1	633.8	14	27	0.15	1	629.61	15	24	-0.02	1	551.95	14	29	0.26	1	349.61	8	16
233	Yes	TOP PROTEIN	A0A2P8XZS7	A0A2P8XZS7_BLAGE	Malate dehydrogenase OS=Blattella germanica OX=6973 GN=MDH1_0 PE=3 SV=1	38.122385799999975	0.00476709	1.11	0.311	1	1	1086.02	21	12	41.21	155	19.38	3.66	0.07	0.27	1	673.27	13	19	0.07	1	684.27	14	18	-0.01	1	379.99	13	20	0.14	1	406.28	9	15	-0.27	1	628.59	16	24	0.4	1	339.52	13	15
234	Yes	TOP PROTEIN	A0A2P8XYK7	A0A2P8XYK7_BLAGE	Uncharacterized protein OS=Blattella germanica OX=6973 GN=C0J52_21566 PE=4 SV=1	29.898637359999984	0.006265137	0.09	0.772	1	1	1072.9	22	13	55.8	149	18.62	7.46	-0.04	0.58	1	631.04	18	31	0.8	1	557.6	14	19	0.09	1	206.24	9	10	-0.84	1	387.74	10	12	-0.57	1	591.34	15	26	0.54	1	422.44	11	15
235	Yes	TOP PROTEIN	A0A2P8ZI84	A0A2P8ZI84_BLAGE	Uncharacterized protein OS=Blattella germanica OX=6973 GN=C0J52_01400 PE=3 SV=1	151.45863069000032	0.004894043	0	0.999	1	1	845.56	26	25	27	95	11.88	5.14	0	0.86	1	203.44	8	8	-0.39	1	271.21	12	14	0.41	1	533.47	15	16	0.61	1	383.7	10	12	0.19	0.99	243.62	13	16	0.61	1	224.72	8	8
236	Yes	TOP PROTEIN	A0A2P8YIU6	A0A2P8YIU6_BLAGE	Uncharacterized protein (Fragment) OS=Blattella germanica OX=6973 GN=C0J52_20710 PE=4 SV=1	46.645100140000025	0.005325684	0.27	0.61	1	1	1045.35	23	16	65.05	190	23.75	2.05	-0.03	0.13	1	525.84	15	21	-0.21	1	458.91	13	21	-0.21	1	523.44	17	25	0.04	1	410.3	13	23	-0.08	1	543.2	13	25	0.04	1	461.88	14	23
237	Yes	TOP PROTEIN	A0A076JZN4	A0A076JZN4_BLAGE	Trehalase OS=Blattella germanica OX=6973 PE=2 SV=1	66.98587367000005	0.004868652	1.87	0.193	1	1	1061.73	26	21	44.66	145	18.12	4.94	0.25	0.47	0.99	467.64	15	17	0.22	1	613.64	17	21	0.52	1	657.85	18	23	0.65	1	534.99	18	20	0.45	1	607.52	18	23	0.65	0.98	413.09	11	19
237	Yes	CO-TOP PROTEIN	A0A2P8XLH1	A0A2P8XLH1_BLAGE	Trehalase OS=Blattella germanica OX=6973 GN=C0J52_14170 PE=3 SV=1	64.42467391000002	0.00495752	1.87	0.193	1	1	1061.73	26	21	46.75	145	18.12	4.94	0.25	0.47	0.99	467.64	15	17	0.22	1	613.64	17	21	0.52	1	657.85	18	23	0.65	1	534.99	18	20	0.45	1	607.52	18	23	0.65	0.98	413.09	11	19
238	Yes	TOP PROTEIN	A0A2P8XI57	A0A2P8XI57_BLAGE	Hypoxia up-regulated protein 1 OS=Blattella germanica OX=6973 GN=hyou1 PE=3 SV=1	96.43919097000011	0.004881348	0	0.95	1	1	966.86	23	20	33.22	117	14.62	4.41	0.01	0.5	1	549.1	16	20	0.53	1	369.26	13	18	0.38	1	241.24	11	12	-0.21	1	233.51	12	14	0.02	1	401.11	13	18	0.38	0.99	161.68	7	7
239	Yes	TOP PROTEIN	A0A2P8ZE36	A0A2P8ZE36_BLAGE	Adenosylhomocysteinase OS=Blattella germanica OX=6973 GN=ahcy-a PE=3 SV=1	44.58049419999998	0.005655762	1.84	0.196	1	1	1080.93	22	17	44.91	145	18.12	3.27	-0.09	0.24	1	592.25	13	18	-0.08	1	465.04	12	19	-0.01	1	545.9	16	25	0.39	1	484.88	11	16	-0.25	1	455.69	12	16	-0.25	1	507.44	13	20
240	Yes	TOP PROTEIN	A0A2P8Z9N5	A0A2P8Z9N5_BLAGE	Cathepsin L OS=Blattella germanica OX=6973 GN=CATL_5 PE=3 SV=1	35.0519549	0.005439941	0.1	0.753	1	1	981.54	17	14	55.56	123	15.38	3.89	0.05	0.38	1	568.3	12	18	0.32	1	648.3	13	19	0.4	1	295.8	7	13	-0.15	1	321.1	8	10	-0.53	1	426.52	10	12	-0.27	1	531.28	14	21
240	No	OTHER PROTEIN	C4PLE5	C4PLE5_BLAGE	Cathepsin-L (Fragment) OS=Blattella germanica OX=6973 GN=Cp1 PE=2 SV=1	3.2304948699999994	0.008763184	0.66	0.434	1	0	69.54	2	1	56.67	10	1.25	0.71	-0.12	0.53	0	40.41	1	1	-0.55	0	0	0	0	-10	0	16.84	2	2	0.45	0	32.62	1	1	-0.55	0	29.65	1	1	-0.55	0	36.53	2	2
241	Yes	TOP PROTEIN	A0A2P8YL05	A0A2P8YL05_BLAGE	Succinate--CoA ligase [GDP-forming] subunit beta, mitochondrial OS=Blattella germanica OX=6973 GN=SUCLG2 PE=3 SV=1	45.49809896999999	0.005782715	0.06	0.809	1	1	898.15	21	20	54.07	126	15.75	2.12	0.03	0.2	1	521.66	14	18	0.24	1	464.26	13	17	0.15	1	435.47	14	16	0.07	1	380	11	14	-0.13	1	364.32	13	17	0.15	1	395.14	14	18
242	Yes	TOP PROTEIN	A0A2P8Y1A4	A0A2P8Y1A4_BLAGE	Uncharacterized protein (Fragment) OS=Blattella germanica OX=6973 GN=C0J52_24137 PE=4 SV=1	130.00338597999988	0.004500488	0.66	0.43	1	1	1013.96	23	23	30.42	115	14.38	4.57	0.12	0.56	1	285.79	13	15	0.27	1	619.33	15	19	0.61	1	335.01	13	16	0.36	1	551.44	18	20	0.68	0.99	133.05	6	6	-1.06	1	311.46	9	12
243	Yes	TOP PROTEIN	A0A2P8Y015	A0A2P8Y015_BLAGE	Uncharacterized protein OS=Blattella germanica OX=6973 GN=C0J52_15967 PE=4 SV=1	107.30881216000009	0.009495605	0.46	0.508	1	1	1063.21	26	25	30.1	136	17	1.6	0.08	0.14	1	490.5	16	19	0.25	1	612.75	18	19	0.25	1	405.35	15	18	0.17	1	427.2	14	16	0	1	352.75	15	15	-0.09	1	373.21	15	17
244	Yes	TOP PROTEIN	A0A2P8ZJQ9	A0A2P8ZJQ9_BLAGE	AP complex subunit beta OS=Blattella germanica OX=6973 GN=Ap2b1 PE=3 SV=1	103.90270782999967	0.004894043	0.06	0.812	1	1	1030.92	22	22	30.03	113	14.12	2.59	0.04	0.28	1	457.23	14	18	0.41	1	432.64	14	15	0.15	1	433.36	14	16	0.24	1	365.66	14	15	0.15	1	332.68	10	10	-0.44	1	318.55	10	12
245	Yes	TOP PROTEIN	A0A2P8YP67	A0A2P8YP67_BLAGE	Laminin subunit alpha OS=Blattella germanica OX=6973 GN=LanA PE=4 SV=1	128.07291742000004	0.004944824	1.12	0.308	1	1	940.46	26	20	30.34	141	17.62	2.33	0.18	0.2	0.99	208.04	12	16	0.05	1	362.88	17	19	0.3	1	309.15	14	18	0.22	1	500.05	18	20	0.37	1	504.82	16	18	0.22	1	260.43	13	17
246	Yes	TOP PROTEIN	A0A140KPR6	A0A140KPR6_BLAGE	Cathepsin D (Fragment) OS=Blattella germanica OX=6973 GN=cathepsin PE=2 SV=1	37.260627029999995	0.00495752	2.58	0.131	1	1	1102.1	19	18	70.85	213	26.62	5.85	0.15	0.31	1	513.74	16	24	0.03	1	846.99	17	32	0.45	1	462.43	14	21	-0.16	1	570.97	13	20	-0.23	1	871.82	18	36	0.62	1	486.63	12	31
247	Yes	TOP PROTEIN	P54985	PPIA_BLAGE	Peptidyl-prolyl cis-trans isomerase OS=Blattella germanica OX=6973 GN=CYPA PE=2 SV=1	17.905857549999997	0.009290527	0	0.998	1	1	967.08	18	11	60.37	200	25	6.46	0	0.33	1	620.01	13	22	-0.15	1	541.29	13	29	0.25	1	497.72	13	26	0.09	0.99	457.04	12	20	-0.29	1	508.13	13	23	-0.08	0.99	443.84	12	39
247	Yes	CO-TOP PROTEIN	A0A2P8Z1V1	A0A2P8Z1V1_BLAGE	Peptidyl-prolyl cis-trans isomerase OS=Blattella germanica OX=6973 GN=CYPA_1 PE=3 SV=1	23.133595989999982	0.009041504	0	0.998	1	1	967.08	18	11	46.48	200	25	6.46	0	0.33	1	620.01	13	22	-0.15	1	541.29	13	29	0.25	1	497.72	13	26	0.09	0.99	457.04	12	20	-0.29	1	508.13	13	23	-0.08	0.99	443.84	12	39
248	Yes	TOP PROTEIN	A0A2P8XM50	A0A2P8XM50_BLAGE	Adenylyl cyclase-associated protein OS=Blattella germanica OX=6973 GN=CAP1 PE=3 SV=1	54.24869264	0.006404785	0.05	0.819	1	1	1024.85	22	15	42.31	129	16.12	2.8	0.03	0.25	1	390.49	10	13	-0.26	1	519.03	14	20	0.36	1	480.18	11	14	-0.15	1	403.12	11	16	0.04	1	522.72	11	13	-0.26	1	574.02	14	20
249	Yes	TOP PROTEIN	A0A2P8ZAT2	A0A2P8ZAT2_BLAGE	Uncharacterized protein OS=Blattella germanica OX=6973 GN=C0J52_00942 PE=4 SV=1	44.915267959999966	0.009158691	0	0.984	1	1	1025.48	24	21	65.34	145	18.12	2.85	0	0.22	1	479.85	15	17	-0.08	1	394.21	14	16	-0.16	1	439.61	13	16	-0.16	1	396.31	12	17	-0.08	1	453.52	17	21	0.23	1	446.27	15	23
250	Yes	TOP PROTEIN	A0A2P8Z4F6	A0A2P8Z4F6_BLAGE	Putative isocitrate dehydrogenase [NAD] subunit alpha OS=Blattella germanica OX=6973 GN=C0J52_04454 PE=4 SV=1	38.80589208999998	0.008411621	2.02	0.177	1	1	1085.38	20	19	57.26	210	26.25	3.69	0.08	0.22	1	555.07	15	19	-0.37	1	732.95	17	24	-0.03	1	675.63	16	26	0.08	1	808.14	18	29	0.24	1	770.69	18	25	0.02	1	578.36	15	28
251	Yes	TOP PROTEIN	A0A2P8XWR2	A0A2P8XWR2_BLAGE	T-complex protein 1 subunit delta OS=Blattella germanica OX=6973 GN=TCPD PE=4 SV=1	78.61766697999991	0.006976074	1.23	0.286	1	1	978.6	23	20	38.6	180	22.5	3.38	0.18	0.21	1	515.21	14	22	0.16	1	624.15	19	27	0.46	1	433.31	15	23	0.23	1	515.77	15	21	0.1	1	396.97	15	19	-0.05	1	430.52	14	21
252	Yes	TOP PROTEIN	A0A2P8YFR7	A0A2P8YFR7_BLAGE	Uncharacterized protein OS=Blattella germanica OX=6973 GN=C0J52_10474 PE=4 SV=1	110.80160769999992	0.006404785	1.1	0.313	1	1	878.81	24	23	27.26	123	15.38	2.5	0.12	0.25	1	338.04	15	17	0.28	1	441.89	17	17	0.28	1	334.87	17	18	0.36	1	356.65	13	14	0	1	372.78	16	18	0.36	0.82	193.54	11	14
253	Yes	TOP PROTEIN	A0A2P8XQY2	A0A2P8XQY2_BLAGE	NADPH--cytochrome P450 reductase OS=Blattella germanica OX=6973 GN=Cpr PE=4 SV=1	57.25264818000001	0.005211426	0.36	0.557	1	1	1016.95	18	17	42.41	130	16.25	1.83	-0.03	0.16	1	528.96	12	15	-0.14	1	737.42	15	19	0.2	1	375.5	9	14	-0.24	1	642.86	13	16	-0.05	1	610.96	13	16	-0.05	1	473.94	10	16
254	Yes	TOP PROTEIN	A0A2P8YY33	A0A2P8YY33_BLAGE	Acetyl-CoA acetyltransferase OS=Blattella germanica OX=6973 GN=ACAT2 PE=3 SV=1	41.36964001999999	0.006873535	0.02	0.898	1	1	973.26	19	17	62.09	154	19.25	5.73	0.02	0.5	1	489.93	12	17	-0.09	1	671.72	16	25	0.47	1	377.04	13	15	-0.27	1	516.95	14	19	0.07	1	436.73	14	19	0.07	1	245.06	8	9
255	Yes	TOP PROTEIN	A0A2P8Z4I8	A0A2P8Z4I8_BLAGE	Malic enzyme OS=Blattella germanica OX=6973 GN=ME1_1 PE=3 SV=1	66.04036529000001	0.005896973	0.24	0.63	1	1	986.29	22	20	43.92	167	20.88	4.76	0.05	0.34	1	478.55	15	21	0.09	1	484.91	17	25	0.34	1	443.86	14	19	-0.05	1	416.53	15	22	0.16	1	348.57	14	16	-0.3	1	464.37	14	29
256	Yes	TOP PROTEIN	A0A2P8YYH7	A0A2P8YYH7_BLAGE	Uncharacterized protein OS=Blattella germanica OX=6973 GN=C0J52_09404 PE=4 SV=1	87.67459343	0.004525879	0.2	0.659	1	1	932.68	19	17	31.31	100	12.5	1.93	0.05	0.21	1	537.63	15	16	0.42	1	555.88	11	14	0.23	1	350.63	9	11	-0.12	1	487.77	12	14	0.23	1	472.53	9	12	0.01	1	306.23	6	11
257	Yes	TOP PROTEIN	A0A2P8YXB3	A0A2P8YXB3_BLAGE	Uncharacterized protein OS=Blattella germanica OX=6973 GN=C0J52_09655 PE=4 SV=1	57.58906847999993	0.005516113	0	0.98	1	1	756.03	21	19	42.63	131	16.38	3.2	0	0.29	1	470.89	14	18	0.16	1	477.67	16	22	0.45	1	384.02	11	15	-0.1	1	453.83	13	17	0.08	1	327.08	13	15	-0.1	1	196.37	8	11
258	Yes	TOP PROTEIN	A0A2P8ZBL0	A0A2P8ZBL0_BLAGE	6-phosphogluconate dehydrogenase OS=Blattella germanica OX=6973 GN=PGD PE=4 SV=1	46.389572300000026	0.008616699	0.05	0.831	1	1	1055.03	20	19	63.06	163	20.38	5.1	0.02	0.33	1	434.5	13	19	-0.05	1	682.2	17	31	0.66	1	619.99	13	24	0.29	1	455.92	13	16	-0.29	1	533.47	15	20	0.03	1	384.32	10	18
259	Yes	TOP PROTEIN	A0A2P8YMJ1	A0A2P8YMJ1_BLAGE	Uncharacterized protein OS=Blattella germanica OX=6973 GN=C0J52_15054 PE=4 SV=1	32.640953299999964	0.008558105	0.06	0.811	1	1	950.44	19	17	63.48	209	26.12	3	0.03	0.17	1	622.91	14	29	0.19	1	713.31	15	30	0.23	1	555.86	13	24	-0.09	1	639.28	14	28	0.14	1	531.91	12	27	0.08	1	384.19	11	21
260	Yes	TOP PROTEIN	A0A2P8ZIF9	A0A2P8ZIF9_BLAGE	T-complex protein 1 subunit eta OS=Blattella germanica OX=6973 GN=CCT7 PE=3 SV=1	45.95055022	0.005731934	0.65	0.433	1	1	993.34	21	20	58.43	132	16.5	2.73	0.11	0.24	1	546.16	16	18	0.26	1	590.41	15	17	0.18	1	653.04	17	21	0.48	1	570.89	17	18	0.26	1	449.94	14	15	-0.01	1	304.33	11	13
261	Yes	TOP PROTEIN	A0A2P8Y466	A0A2P8Y466_BLAGE	Coatomer subunit alpha OS=Blattella germanica OX=6973 GN=COPA_1 PE=4 SV=1	120.86911618999991	0.006785645	1.94	0.185	1	1	1008.42	29	26	33.46	127	15.88	3	0.22	0.28	1	408.41	16	18	0.42	1	466.33	17	20	0.57	1	365.04	14	15	0.16	1	319.59	12	13	-0.05	1	450.03	16	18	0.42	1	258.91	11	13
261	No	OTHER PROTEIN	A0A2P8YGM8	A0A2P8YGM8_BLAGE	Coatomer subunit alpha OS=Blattella germanica OX=6973 GN=COPA_0 PE=4 SV=1	139.15022416000022	0.008162598	1.91	0.19	1	0	156.23	3	3	4.17	22	2.75	0.46	0.18	0.27	0	70.57	2	2	-0.26	0	91.7	3	3	0.33	0.76	123.16	3	3	0.33	0.74	119.7	3	3	0.33	0	131.48	3	3	0.33	0	50.6	2	2
262	Yes	TOP PROTEIN	A0A2P8XSM6	A0A2P8XSM6_BLAGE	Uncharacterized protein (Fragment) OS=Blattella germanica OX=6973 GN=C0J52_09837 PE=3 SV=1	206.03261119000115	0.00617627	0.79	0.403	1	1	1075.19	21	19	16.86	53	6.62	8.63	0.48	1.98	1	713.28	15	18	2.03	1	769.13	19	20	2.18	0	0	0	0	-10	0	0	0	0	-10	1	229.95	11	12	1.45	0	0	0	0
263	Yes	TOP PROTEIN	A0A2P8YLL4	A0A2P8YLL4_BLAGE	Insulin-like growth factor 2 mRNA-binding protein 1 OS=Blattella germanica OX=6973 GN=IGF2BP1 PE=4 SV=1	57.56708709000004	0.009187988	0.11	0.744	1	1	966.6	21	17	43.64	116	14.5	5.24	-0.04	0.65	1	541.67	14	16	0.2	1	572.23	15	24	0.79	1	245.1	5	5	-1.47	1	303.82	10	12	-0.21	1	419.17	11	14	0.01	1	516.53	12	16
264	Yes	TOP PROTEIN	A0A2P8Z432	A0A2P8Z432_BLAGE	Uncharacterized protein OS=Blattella germanica OX=6973 GN=C0J52_11767 PE=3 SV=1	136.46744140000004	0.008074707	1.78	0.204	1	1	997.61	20	18	19.26	148	18.5	2.51	0.19	0.21	1	569.88	12	16	-0.01	1	591.59	14	21	0.38	1	651.12	14	18	0.16	1	505.37	16	20	0.31	1	570.54	14	18	0.16	1	428.58	10	20
265	Yes	TOP PROTEIN	A0A2P8YWR4	A0A2P8YWR4_BLAGE	Isocitrate dehydrogenase [NADP] OS=Blattella germanica OX=6973 GN=IDH2 PE=4 SV=1	29.93241192999998	0.00495752	0.52	0.482	1	1	995.55	15	13	63.6	166	20.75	2.19	0.05	0.15	1	603.63	12	25	0.33	1	628.05	12	21	0.08	1	575.29	11	18	-0.15	1	754.43	13	21	0.08	1	654.29	12	19	-0.07	1	611.91	12	22
266	Yes	TOP PROTEIN	A0A2P8YLD1	A0A2P8YLD1_BLAGE	Uncharacterized protein OS=Blattella germanica OX=6973 GN=C0J52_11625 PE=4 SV=1	31.093898179999968	0.00455127	0.22	0.643	1	1	919.96	21	15	69.2	156	19.5	6.3	0.06	0.42	1	408.85	13	20	0.15	1	415.98	13	18	0	1	347.53	10	23	0.36	1	418.56	15	19	0.08	1	271.41	11	15	-0.26	1	708.51	17	33
267	Yes	TOP PROTEIN	A0A2P8XJY1	A0A2P8XJY1_BLAGE	Uncharacterized protein OS=Blattella germanica OX=6973 GN=C0J52_17369 PE=4 SV=1	39.98463085999997	0.008191895	0.12	0.733	1	1	939.62	18	15	55.8	190	23.75	2.12	-0.03	0.13	1	534.58	14	22	-0.14	1	555.98	15	25	0.05	1	542.19	16	26	0.1	1	509.44	13	20	-0.27	1	502.73	15	25	0.05	1	568.78	13	25
268	Yes	TOP PROTEIN	A0A2P8Y000	A0A2P8Y000_BLAGE	Uncharacterized protein OS=Blattella germanica OX=6973 GN=C0J52_12647 PE=4 SV=1	152.07834187999998	0.007723145	0.41	0.53	1	1	1015.19	23	23	22.67	124	15.5	3.59	0.11	0.31	1	306.3	13	13	-0.11	1	354.17	14	14	-0.01	1	262.87	13	13	-0.11	1	505.21	15	15	0.09	1	706.67	18	20	0.51	1	301.58	11	12
269	Yes	TOP PROTEIN	A0A2P8YQ49	A0A2P8YQ49_BLAGE	Electron transfer flavoprotein subunit alpha (Fragment) OS=Blattella germanica OX=6973 GN=ETFA PE=4 SV=1	24.933419499999992	0.00738623	0	0.947	1	1	931.77	15	13	76.15	154	19.25	3.92	0.01	0.28	1	698.73	14	26	0.46	1	767.93	15	23	0.29	1	518.01	13	18	-0.07	1	463.32	13	17	-0.15	1	581.43	12	16	-0.24	1	401.1	12	22
270	Yes	TOP PROTEIN	A0A2P8XV80	A0A2P8XV80_BLAGE	40S ribosomal protein S3 OS=Blattella germanica OX=6973 GN=rps3 PE=4 SV=1	26.471092729999967	0.009935059	0.01	0.922	1	1	1003.28	23	20	77.27	215	26.88	6.36	-0.01	0.35	1	791.3	22	37	0.49	1	654.42	19	33	0.32	1	583.42	14	21	-0.33	1	605	16	26	-0.02	1	583.64	16	25	-0.08	1	624.04	17	31
271	Yes	TOP PROTEIN	A0A2P8XRQ5	A0A2P8XRQ5_BLAGE	Enoyl-CoA delta isomerase 1 OS=Blattella germanica OX=6973 GN=Eci1 PE=4 SV=1	27.562326919999997	0.009510254	0.61	0.449	1	1	1059.64	19	17	59.68	139	17.38	3.34	0.05	0.27	1	599.97	13	17	0.05	1	368.72	9	13	-0.34	1	531.14	15	21	0.35	1	417.16	11	16	-0.04	1	494.68	12	14	-0.23	1	595.89	12	23
272	Yes	TOP PROTEIN	A0A2P8XII0	A0A2P8XII0_BLAGE	Uncharacterized protein OS=Blattella germanica OX=6973 GN=C0J52_22637 PE=3 SV=1	122.61449510000013	0.005351074	0.15	0.7	1	1	939.67	19	15	25.95	123	15.38	5.15	-0.08	0.58	1	456.05	12	16	0.06	1	385.35	10	14	-0.13	1	586.7	12	18	0.23	1	257.14	8	13	-0.24	1	377.31	9	14	-0.13	1	275.53	10	18
273	Yes	TOP PROTEIN	A0A068TKL7	A0A068TKL7_BLAGE	Aspartate aminotransferase (Fragment) OS=Blattella germanica OX=6973 GN=AATm PE=2 SV=1	42.709858499999974	0.009334473	1.96	0.183	1	1	992.34	20	16	47.83	183	22.88	5.11	-0.11	0.33	1	687.91	17	23	-0.07	1	664.23	17	25	0.05	1	539.92	12	16	-0.59	1	357.61	10	17	-0.5	1	797.94	18	30	0.32	1	478.93	16	29
273	No	OTHER PROTEIN	A0A2P8XVK1	A0A2P8XVK1_BLAGE	Aspartate aminotransferase OS=Blattella germanica OX=6973 GN=got2 PE=4 SV=1	31.81024108999999	0.008660645	0.86	0.369	1	0.98	673.35	14	12	48.46	126	15.75	3.92	-0.08	0.35	0.99	478.38	13	18	0.15	0.98	416.22	11	15	-0.12	0.98	398.68	8	12	-0.44	0.73	222.1	8	13	-0.32	0.99	505.9	12	18	0.15	0.9	317.9	11	23
273	No	OTHER PROTEIN	T2KH51	T2KH51_BLAGE	Aspartate aminotransferase (Fragment) OS=Blattella germanica OX=6973 GN=aspat PE=2 SV=1	15.767043600000008	0.009524902	0.8	0.386	1	0.05	232.55	6	5	40.43	53	6.62	1.85	-0.07	0.34	0	169.27	5	6	-0.18	0	157.17	5	6	-0.18	0	130.58	4	5	-0.44	0	131.69	4	6	-0.18	0	204.34	5	6	-0.18	0	82.17	5	11
274	Yes	TOP PROTEIN	A0A2P8YWZ2	A0A2P8YWZ2_BLAGE	Uncharacterized protein OS=Blattella germanica OX=6973 GN=C0J52_05187 PE=3 SV=1	197.9934105800007	0.007269043	4.19	0.06	1	1	270.13	11	11	9.4	45	5.62	1.51	-0.47	0.42	1	166.11	5	6	-0.32	1	130.96	7	7	-0.1	1	131.22	4	5	-0.59	1	153.39	6	8	0.09	0.35	86.66	5	5	-0.59	1	101.87	3	3
275	Yes	TOP PROTEIN	A0A2P8Y3N7	A0A2P8Y3N7_BLAGE	Uncharacterized protein OS=Blattella germanica OX=6973 GN=C0J52_18971 PE=4 SV=1	46.260282460000006	0.004944824	1.58	0.23	1	1	1060.71	17	11	36.68	138	17.25	2.38	0.1	0.2	1	679.36	14	21	0.4	1	553.51	9	14	-0.19	1	667.14	10	16	0.01	1	583.05	12	15	-0.09	1	649.09	13	19	0.25	1	491.22	11	19
275	No	OTHER PROTEIN	A0A2P8Y3R5	A0A2P8Y3R5_BLAGE	Uncharacterized protein OS=Blattella germanica OX=6973 GN=C0J52_18972 PE=4 SV=1	18.509265090000007	0.005554199	0	-1	1	0	44.48	1	1	12.07	3	0.38	0.52	10	0	0	44.48	1	1	0	0	0	0	0	-10	0	0	0	0	-10	0	0	0	0	-10	0	35.13	1	1	0	0	0	0	0
275	No	OTHER PROTEIN	A0A2P8Y3R7	A0A2P8Y3R7_BLAGE	Pathogenesis-related protein 5 OS=Blattella germanica OX=6973 GN=C0J52_18973 PE=4 SV=1	18.14375993000001	0.004081543	0	-1	1	0	44.48	1	1	12.35	3	0.38	0.52	10	0	0	44.48	1	1	0	0	0	0	0	-10	0	0	0	0	-10	0	0	0	0	-10	0	35.13	1	1	0	0	0	0	0
276	Yes	TOP PROTEIN	A0A2P8Y2E2	A0A2P8Y2E2_BLAGE	Integrin beta OS=Blattella germanica OX=6973 GN=mys_0 PE=3 SV=1	89.60695702000008	0.005211426	1.78	0.204	1	1	933.95	24	16	30.61	112	14	4.04	0.18	0.43	0.94	405.73	12	14	0.24	0.98	501.21	16	19	0.68	0.97	314.3	8	10	-0.25	0.99	327.03	10	14	0.24	0.96	354.95	14	18	0.6	1	291.03	8	9
276	No	OTHER PROTEIN	A0A2P8YGP1	A0A2P8YGP1_BLAGE	Integrin beta-PS OS=Blattella germanica OX=6973 GN=mys_1 PE=4 SV=1	28.690524589999978	0.009129395	0	-1	1	0	54.35	1	1	3.57	7	0.88	0.35	0	0	0	25.61	1	1	0	0	53.88	1	1	0	0	31.66	1	1	0	0	54.35	1	1	0	0	53.77	1	1	0	0	31.94	1	1
277	Yes	TOP PROTEIN	A0A2P8XCA5	A0A2P8XCA5_BLAGE	Aconitate hydratase (Fragment) OS=Blattella germanica OX=6973 GN=Aco2_1 PE=4 SV=1	44.725965179999974	0.005706543	0.09	0.773	1	1	957.54	20	18	57.46	154	19.25	2.12	-0.01	0.17	1	368.12	10	15	-0.37	0.98	487.89	15	21	0.12	1	381.63	12	20	0.05	1	489.32	13	20	0.05	0.97	513.02	14	18	-0.1	1	403.06	12	19
278	Yes	TOP PROTEIN	A0A2P8XHS8	A0A2P8XHS8_BLAGE	Uncharacterized protein OS=Blattella germanica OX=6973 GN=C0J52_25057 PE=4 SV=1	82.68841169	0.005706543	0.22	0.647	1	1	983.93	23	20	34.83	135	16.88	4.12	0.05	0.39	1	415.12	13	19	0.26	1	448.77	14	19	0.26	1	279.2	10	11	-0.52	1	406.62	12	15	-0.08	1	461.91	14	22	0.48	1	394.36	13	18
279	Yes	TOP PROTEIN	A0A2P8YZI1	A0A2P8YZI1_BLAGE	Uncharacterized protein OS=Blattella germanica OX=6973 GN=C0J52_14793 PE=3 SV=1	76.82494120000004	0.00476709	6.41	0.024	1	1	1043.39	18	14	38.36	162	20.25	4.65	0.41	0.32	1	537.58	14	25	0.74	1	426.49	12	15	0.01	1	426.11	14	20	0.42	1	425.83	12	18	0.27	1	449.01	11	16	0.1	1	446.15	13	28
280	Yes	TOP PROTEIN	A0A2P8YY31	A0A2P8YY31_BLAGE	Ferritin OS=Blattella germanica OX=6973 GN=FERH PE=3 SV=1	21.852014070000017	0.004932129	0.07	0.8	1	1	930.66	20	16	82.38	142	17.75	2.38	-0.02	0.19	1	405.64	12	17	-0.07	1	508.17	15	18	0.01	1	401.98	10	15	-0.25	1	346.12	12	17	-0.07	1	450.07	13	20	0.17	1	495.32	16	22
281	Yes	TOP PROTEIN	A0A2P8YGU4	A0A2P8YGU4_BLAGE	T-complex protein 1 subunit zeta OS=Blattella germanica OX=6973 GN=CCT6A PE=3 SV=1	54.48174662999997	0.007664551	0.2	0.661	1	1	858.54	25	20	52.41	125	15.62	2.07	0.05	0.18	1	401.46	11	14	-0.1	1	439.2	13	18	0.26	1	372.26	11	14	-0.1	1	351.82	14	17	0.18	1	304.19	13	14	-0.1	1	359.51	13	19
282	Yes	TOP PROTEIN	A0A2P8Y8L9	A0A2P8Y8L9_BLAGE	Elongation factor 1-gamma OS=Blattella germanica OX=6973 GN=EF1G PE=4 SV=1	42.73800633999996	0.005059082	0.01	0.934	1	1	840.58	19	14	45.7	147	18.38	3.81	-0.01	0.29	1	441.46	12	16	-0.18	1	550.33	15	23	0.34	1	376.5	11	14	-0.37	1	381.3	12	18	-0.01	1	292.76	12	19	0.07	1	267.6	11	16
283	Yes	TOP PROTEIN	A0A2P8XCG4	A0A2P8XCG4_BLAGE	Uncharacterized protein OS=Blattella germanica OX=6973 GN=C0J52_26681 PE=4 SV=1	56.779256519999976	0.005719238	0.03	0.857	1	1	911.59	18	16	43.32	164	20.5	3.63	-0.01	0.26	1	459.7	10	17	-0.26	1	575.2	15	22	0.11	1	512.12	12	21	0.04	1	502.12	12	15	-0.44	1	555.04	15	21	0.04	1	495.04	15	27
284	Yes	TOP PROTEIN	A0A2P8XZI6	A0A2P8XZI6_BLAGE	Acyl-coenzyme A oxidase OS=Blattella germanica OX=6973 GN=C0J52_21710 PE=3 SV=1	68.90664334000002	0.006536621	0.1	0.752	1	1	886.99	21	19	40.69	123	15.38	2.97	0.03	0.27	1	361.87	10	11	-0.43	1	426.84	14	18	0.28	1	427.62	13	14	-0.08	1	254.78	11	14	-0.08	1	373.55	12	15	0.02	1	306.27	11	21
285	Yes	TOP PROTEIN	A0A2P9A990	A0A2P9A990_BLAGE	Integrin beta (Fragment) OS=Blattella germanica OX=6973 GN=ITGB PE=2 SV=1	71.68172054000003	0.004944824	1.81	0.2	1	1	903.83	24	16	38.04	119	14.88	4.36	0.18	0.43	1	438.84	13	15	0.25	0.99	522.83	17	20	0.67	0.97	316.69	8	10	-0.33	1	330.52	10	14	0.15	1	379.94	14	19	0.59	0.99	260.91	8	10
286	Yes	TOP PROTEIN	A0A2P8YN68	A0A2P8YN68_BLAGE	S-(hydroxymethyl)glutathione dehydrogenase (Fragment) OS=Blattella germanica OX=6973 GN=ADHX PE=3 SV=1	39.92429947	0.007503418	0.16	0.692	1	1	905.16	18	17	57.57	147	18.38	2.39	0.02	0.2	1	564.38	13	20	0.15	1	487.93	13	21	0.22	1	366.13	11	20	0.15	1	514.19	12	17	-0.08	1	532.71	13	20	0.15	1	391.53	10	15
287	Yes	TOP PROTEIN	A0A2P8Y1S8	A0A2P8Y1S8_BLAGE	Dosage compensation regulator OS=Blattella germanica OX=6973 GN=mle_1 PE=4 SV=1	136.49084338000026	0.007474121	0	0.961	1	1	845.06	21	21	22.88	100	12.5	3.34	0.01	0.36	1	432.6	16	18	0.58	1	442.59	16	17	0.49	1	248.31	10	13	0.11	1	354.75	9	9	-0.42	1	303.19	11	12	-0.01	1	228.07	8	11
287	No	OTHER PROTEIN	A0A2P8Z844	A0A2P8Z844_BLAGE	Dosage compensation regulator OS=Blattella germanica OX=6973 GN=mle_0 PE=4 SV=1	51.487926380000005	0.005503418	0.03	0.862	1	0	234.24	5	5	16.12	25	3.12	1.46	-0.04	0.92	0	161.21	5	5	0.85	0	141.22	4	4	0.53	0	69.53	3	4	0.53	0	97.15	3	3	0.11	0	48.09	4	4	0.53	0	60.54	1	1
287	No	OTHER PROTEIN	A0A2P8Z849	A0A2P8Z849_BLAGE	Dosage compensation regulator OS=Blattella germanica OX=6973 GN=mle_2 PE=4 SV=1	11.996199870000009	0.004741699	2.05	0.186	1	0	70.31	1	1	10.58	5	0.62	0.52	-0.18	0	0	70.31	1	1	-0.18	0	37.12	1	1	-0.18	0	26.2	1	1	-0.18	0	0	0	0	-10	0	0	0	0	-10	0	53.03	1	1
288	Yes	TOP PROTEIN	A0A2P8YNP6	A0A2P8YNP6_BLAGE	Prolyl endopeptidase OS=Blattella germanica OX=6973 GN=Prep PE=4 SV=1	60.747841040000004	0.005896973	0.05	0.826	1	1	895.48	19	17	40.97	128	16	3.63	0.02	0.34	1	507.28	14	18	0.23	1	508.35	12	17	0.15	1	278.94	9	11	-0.48	1	565.72	11	14	-0.13	1	382.33	11	15	-0.03	1	463.81	12	21
289	Yes	TOP PROTEIN	A0A2P8YFU6	A0A2P8YFU6_BLAGE	Neuroglian OS=Blattella germanica OX=6973 GN=Nrg_0 PE=4 SV=1	114.97727323000024	0.00579541	0.26	0.615	1	1	910.09	23	22	31.12	135	16.88	4.02	0.08	0.4	1	379.04	16	20	0.37	1	413.46	15	17	0.13	1	378.95	14	15	-0.05	1	406.49	16	16	0.05	1	582.45	18	20	0.37	1	231.79	7	9
290	Yes	TOP PROTEIN	A0A2P8XH64	A0A2P8XH64_BLAGE	eIF-2-alpha kinase activator GCN1 (Fragment) OS=Blattella germanica OX=6973 GN=Gcn1 PE=4 SV=1	189.5508508	0.00601123	1.56	0.231	1	1	831.98	26	26	23.53	106	13.25	4.59	0.22	0.56	1	431.62	16	18	0.75	1	438.64	18	20	0.9	1	235.12	12	14	0.39	0.95	156.64	11	11	0.04	0.85	116.82	6	6	-0.84	1	251.9	12	13
291	Yes	TOP PROTEIN	P54958	ASP2_BLAGE	Aspartic protease Bla g 2 OS=Blattella germanica OX=6973 PE=1 SV=1	38.51535779000001	0.00517334	0.56	0.465	1	1	953.45	16	11	52.56	144	18	5.63	0.12	0.54	1	467.69	10	21	0.42	1	575.33	13	23	0.56	1	307.49	9	13	-0.27	1	426.91	9	15	-0.06	1	692.54	12	25	0.68	1	269.6	6	8
292	Yes	TOP PROTEIN	A0A2P8Z4D8	A0A2P8Z4D8_BLAGE	ATP synthase subunit gamma OS=Blattella germanica OX=6973 GN=C0J52_07926 PE=3 SV=1	31.79576780999999	0.009788574	4.39	0.055	1	1	909.98	18	15	52.23	170	21.25	3.96	-0.12	0.26	1	506.31	12	24	0.07	1	600.94	14	20	-0.19	1	524.92	12	20	-0.19	1	570.12	13	17	-0.43	1	549.73	13	18	-0.34	1	526.18	13	25
293	Yes	TOP PROTEIN	A0A2P8Y286	A0A2P8Y286_BLAGE	Kinesin heavy chain OS=Blattella germanica OX=6973 GN=Khc PE=3 SV=1	117.7872029400001	0.006379395	0.85	0.371	1	1	865.48	23	23	28.04	108	13.5	2.78	0.11	0.29	1	437.69	16	19	0.63	1	337.95	13	14	0.19	1	341.83	14	14	0.19	1	405.38	13	13	0.08	1	310.88	11	12	-0.03	1	349.4	14	15
294	Yes	TOP PROTEIN	A0A2P8Z5H7	A0A2P8Z5H7_BLAGE	26S protease regulatory subunit 7 OS=Blattella germanica OX=6973 GN=PSMC2 PE=3 SV=1	42.757026640000014	0.005401855	1.22	0.288	1	1	935.88	21	20	52.74	118	14.75	3.11	0.09	0.29	1	401.73	12	14	0.04	1	631.56	16	19	0.48	1	377.17	11	14	0.04	1	494.28	17	20	0.56	1	322.18	12	14	0.04	1	326.19	10	11
295	Yes	TOP PROTEIN	A0A2P8YBX5	A0A2P8YBX5_BLAGE	Uncharacterized protein OS=Blattella germanica OX=6973 GN=C0J52_10513 PE=4 SV=1	100.50407032000031	0.007239746	0.02	0.901	1	1	880.13	23	23	27.56	118	14.75	2.71	-0.02	0.26	1	547.79	19	20	0.44	1	505.89	16	16	0.12	1	346.49	14	14	-0.07	1	321.11	13	13	-0.18	1	359.53	11	11	-0.42	1	351.23	13	15
296	Yes	TOP PROTEIN	A0A2P8Y2M0	A0A2P8Y2M0_BLAGE	Multiple inositol polyphosphate phosphatase 1 OS=Blattella germanica OX=6973 GN=Mipp1_0 PE=3 SV=1	43.96160711999994	0.005630371	0.62	0.445	1	1	736.48	14	13	53.02	88	11	6.55	-0.25	1.33	1	343.49	10	17	0.78	1	251.11	8	11	0.15	0.83	43.46	2	2	-2.31	0	3.47	2	2	-2.31	1	446.29	10	16	0.69	1	330.4	7	8
297	Yes	TOP PROTEIN	A0A2P8ZMK3	A0A2P8ZMK3_BLAGE	Mitochondrial enolase superfamily member 1 OS=Blattella germanica OX=6973 GN=ENOSF1_0 PE=4 SV=1	40.178091410000036	0.005693848	2.02	0.177	1	1	891.83	19	16	58.4	159	19.88	4.26	0.18	0.29	1	325.47	12	17	-0.01	1	493.88	11	19	0.15	1	411.8	11	18	0.07	1	549.15	15	24	0.48	1	527.64	16	28	0.71	1	369.53	10	16
298	Yes	TOP PROTEIN	A0A2P8Y926	A0A2P8Y926_BLAGE	UDP-glucose 4-epimerase OS=Blattella germanica OX=6973 GN=Gale_1 PE=3 SV=1	38.632712769999976	0.007649902	0.61	0.447	1	1	946.8	23	23	72.16	155	19.38	3.42	0.14	0.25	1	560.06	20	24	0.47	1	491	17	23	0.41	1	306.35	12	16	-0.12	1	552.85	19	23	0.41	1	349.12	13	17	-0.03	1	355.26	12	16
299	Yes	TOP PROTEIN	Q09KA1	Q09KA1_BLAGE	Receptor for activated protein kinase C-like OS=Blattella germanica OX=6973 GN=RACK1 PE=2 SV=1	35.71184206999998	0.007518066	1.43	0.251	1	1	871.74	21	18	66.88	186	23.25	2.6	-0.08	0.17	1	532.76	16	26	0.09	1	661.58	18	26	0.09	1	329.2	13	18	-0.44	1	568.08	14	23	-0.08	1	469.9	14	23	-0.08	1	361.69	14	25
300	Yes	TOP PROTEIN	A0A2P8YZS6	A0A2P8YZS6_BLAGE	Uncharacterized protein OS=Blattella germanica OX=6973 GN=C0J52_08465 PE=4 SV=1	37.513240150000016	0.009510254	3.03	0.104	1	1	886.82	17	16	56.53	103	12.88	4.02	0.25	0.5	1	332.73	8	9	-0.19	1	277.46	7	7	-0.55	1	622.46	13	16	0.64	1	602.21	14	18	0.81	1	541.35	11	14	0.45	1	593.38	12	16
301	Yes	TOP PROTEIN	A0A2P8Z6R9	A0A2P8Z6R9_BLAGE	Putative oxidoreductase OS=Blattella germanica OX=6973 GN=C0J52_06096 PE=3 SV=1	26.761138909999985	0.008645996	0.03	0.855	1	1	878.93	17	14	78.14	146	18.25	3.2	-0.02	0.26	1	459.32	10	17	-0.1	1	509.12	10	22	0.27	1	346.14	10	19	0.06	1	463.04	12	18	-0.02	1	371.56	9	13	-0.49	1	454.83	14	23
302	Yes	TOP PROTEIN	A0A2P8ZHZ3	A0A2P8ZHZ3_BLAGE	Protein transport protein Sec31A OS=Blattella germanica OX=6973 GN=SEC31A PE=4 SV=1	118.66269035999963	0.005541504	0.85	0.373	1	1	838.02	17	16	21.26	105	13.12	3.56	-0.08	0.39	1	627.06	15	19	0.5	1	386.61	10	14	0.06	1	330.02	11	14	0.06	1	421.97	10	10	-0.43	1	279.3	9	9	-0.58	1	210.15	8	10
303	Yes	TOP PROTEIN	A0A2P8ZKK1	A0A2P8ZKK1_BLAGE	Heat shock 70 kDa protein cognate 2 OS=Blattella germanica OX=6973 GN=Hsc70-2 PE=3 SV=1	52.45302064000003	0.005681152	1.26	0.281	1	1	983.45	20	18	40.38	169	21.12	4.32	0.12	0.29	1	353.11	11	18	-0.08	1	396.64	11	16	-0.25	1	524.22	13	25	0.39	1	602.71	15	21	0.14	1	577.69	15	21	0.14	1	276.26	11	17
304	Yes	TOP PROTEIN	A0A2P8YBQ7	A0A2P8YBQ7_BLAGE	Dihydrolipoyllysine-residue succinyltransferase component of 2-oxoglutarate dehydrogenase complex OS=Blattella germanica OX=6973 GN=dlst PE=4 SV=1	49.59906743	0.009671387	0.01	0.909	1	1	892.36	13	11	32.82	129	16.12	3	0.01	0.27	1	381.97	10	12	-0.4	1	511.78	10	20	0.34	1	477.88	9	16	0.02	1	522.76	8	14	-0.17	1	480.02	10	19	0.27	1	475.9	10	16
305	Yes	TOP PROTEIN	A0A2P8ZI81	A0A2P8ZI81_BLAGE	Uncharacterized protein OS=Blattella germanica OX=6973 GN=C0J52_01401 PE=3 SV=1	18.389531400000006	0.007005371	0	0.961	1	1	895.95	14	8	58.79	97	12.12	18.08	-0.04	2.69	1	57.97	1	1	-2.44	0	0	0	0	-10	0.94	44.55	1	1	-2.44	0	6.48	1	1	-2.44	1	486.97	7	13	1.27	0	0	0	0
306	Yes	TOP PROTEIN	A0A2P8YVE7	A0A2P8YVE7_BLAGE	26S protease regulatory subunit 8 OS=Blattella germanica OX=6973 GN=PRS8 PE=3 SV=1	43.15178744999998	0.00898291	3.23	0.094	1	1	848.2	21	17	48.68	89	11.12	2.03	0.19	0.27	1	361.48	12	13	0.44	1	474.41	11	14	0.54	1	360.48	10	11	0.19	1	373.25	9	10	0.06	1	365.64	12	12	0.32	0.71	124.87	7	8
307	Yes	TOP PROTEIN	A0A2P8ZCN2	A0A2P8ZCN2_BLAGE	Uncharacterized protein OS=Blattella germanica OX=6973 GN=C0J52_08616 PE=4 SV=1	118.75355328000013	0.006074707	2.4	0.144	1	1	930.41	23	23	24.03	119	14.88	3.6	0.33	0.41	1	422.37	14	17	0.57	1	523.56	12	15	0.39	1	413.74	14	18	0.66	1	383.93	15	17	0.57	1	442.07	15	18	0.66	0.71	88.63	7	8
308	Yes	TOP PROTEIN	A0A2P8Z6L9	A0A2P8Z6L9_BLAGE	Voltage-dependent anion-selective channel protein 2 (Fragment) OS=Blattella germanica OX=6973 GN=VDAC2 PE=4 SV=1	19.965198700000006	0.005541504	0	0.984	1	1	890.78	13	6	43.62	366	45.75	5.15	0	0.15	1	682.75	10	41	-0.15	1	635.58	9	57	0.32	1	582.91	10	42	-0.12	1	566.47	8	43	-0.08	1	621.05	9	45	-0.02	1	473.98	8	44
309	Yes	TOP PROTEIN	A0A2P8ZCX4	A0A2P8ZCX4_BLAGE	Glutathione S-transferase theta-1 OS=Blattella germanica OX=6973 GN=GSTT1 PE=4 SV=1	31.293112119999982	0.008074707	0.01	0.922	1	1	872.38	18	14	62.78	148	18.5	3.34	-0.01	0.26	1	420.41	14	16	-0.2	1	611.09	14	19	0.05	1	415.81	14	20	0.13	1	553.73	13	17	-0.11	1	396.08	13	16	-0.2	1	500.36	15	23
310	Yes	TOP PROTEIN	A0A2P8YL43	A0A2P8YL43_BLAGE	Uncharacterized protein OS=Blattella germanica OX=6973 GN=C0J52_05477 PE=4 SV=1	44.70168195000001	0.007898926	0.54	0.476	1	1	838.87	16	15	54.73	125	15.62	2.97	-0.07	0.28	1	444.32	11	14	-0.2	1	456.84	11	16	-0.01	1	518.62	11	16	-0.01	1	469.22	12	14	-0.2	1	432	9	11	-0.55	1	474.94	13	18
311	Yes	TOP PROTEIN	D1GJA2	D1GJA2_BLAGE	Squid, variant A OS=Blattella germanica OX=6973 GN=sqd PE=2 SV=1	36.48995741999995	0.005427246	0.13	0.726	1	0	903.81	15	13	36.07	239	29.88	6.81	0.04	0.32	0	573.63	13	28	-0.02	0	605.23	13	40	0.49	0	373.56	10	25	-0.18	0	523.18	11	27	-0.07	0	603.98	12	26	-0.13	0	477.43	9	39
311	Yes	CO-TOP PROTEIN	D1GJA3	D1GJA3_BLAGE	Squid, variant B OS=Blattella germanica OX=6973 GN=sqd PE=2 SV=1	34.134036719999955	0.005592285	0.13	0.726	1	0	903.81	15	13	38.8	239	29.88	6.81	0.04	0.32	0	573.63	13	28	-0.02	0	605.23	13	40	0.49	0	373.56	10	25	-0.18	0	523.18	11	27	-0.07	0	603.98	12	26	-0.13	0	477.43	9	39
311	Yes	CO-TOP PROTEIN	D1GJA4	D1GJA4_BLAGE	Squid, variant C OS=Blattella germanica OX=6973 GN=sqd PE=2 SV=1	34.22499892999996	0.005262207	0.13	0.726	1	0	903.81	15	13	38.68	239	29.88	6.81	0.04	0.32	0	573.63	13	28	-0.02	0	605.23	13	40	0.49	0	373.56	10	25	-0.18	0	523.18	11	27	-0.07	0	603.98	12	26	-0.13	0	477.43	9	39
311	Yes	CO-TOP PROTEIN	D1GJA5	D1GJA5_BLAGE	Squid, variant D OS=Blattella germanica OX=6973 GN=sqd PE=2 SV=1	31.869078229999964	0.005401855	0.13	0.726	1	0	903.81	15	13	41.84	239	29.88	6.81	0.04	0.32	0	573.63	13	28	-0.02	0	605.23	13	40	0.49	0	373.56	10	25	-0.18	0	523.18	11	27	-0.07	0	603.98	12	26	-0.13	0	477.43	9	39
311	Yes	CO-TOP PROTEIN	D1GJA6	D1GJA6_BLAGE	Squid, variant E OS=Blattella germanica OX=6973 GN=sqd PE=2 SV=1	34.302877909999964	0.004817871	0.13	0.726	1	0	903.81	15	13	38.32	239	29.88	6.81	0.04	0.32	0	573.63	13	28	-0.02	0	605.23	13	40	0.49	0	373.56	10	25	-0.18	0	523.18	11	27	-0.07	0	603.98	12	26	-0.13	0	477.43	9	39
311	Yes	CO-TOP PROTEIN	D1GJA7	D1GJA7_BLAGE	Squid, variant F OS=Blattella germanica OX=6973 GN=sqd PE=2 SV=1	31.946957209999965	0.004881348	0.13	0.726	1	0	903.81	15	13	41.41	239	29.88	6.81	0.04	0.32	0	573.63	13	28	-0.02	0	605.23	13	40	0.49	0	373.56	10	25	-0.18	0	523.18	11	27	-0.07	0	603.98	12	26	-0.13	0	477.43	9	39
311	Yes	CO-TOP PROTEIN	D1GJA8	D1GJA8_BLAGE	Squid, variant G OS=Blattella germanica OX=6973 GN=sqd PE=2 SV=1	29.68199871999997	0.00479248	0.13	0.726	1	0	903.81	15	13	44.89	239	29.88	6.81	0.04	0.32	0	573.63	13	28	-0.02	0	605.23	13	40	0.49	0	373.56	10	25	-0.18	0	523.18	11	27	-0.07	0	603.98	12	26	-0.13	0	477.43	9	39
311	No	OTHER PROTEIN	A0A2P8YA21	A0A2P8YA21_BLAGE	Uncharacterized protein OS=Blattella germanica OX=6973 GN=C0J52_19049 PE=4 SV=1	35.234053319999965	0.009583496	0.11	0.748	1	0	881.23	14	12	37.54	233	29.12	6.56	0.04	0.32	0	564.08	12	27	-0.04	0	583.17	12	39	0.49	0	373.5	9	24	-0.21	0	500.6	10	26	-0.1	0	603.98	12	26	-0.1	0	469.46	8	38
311	No	OTHER PROTEIN	A0A2P8XIZ0	A0A2P8XIZ0_BLAGE	RNA-binding protein squid (Fragment) OS=Blattella germanica OX=6973 GN=sqd PE=4 SV=1	19.08976401999999	0.009891113	0.24	0.632	1	0	697.54	12	10	61.27	178	22.25	4.95	0.07	0.33	0	472.4	10	23	0.15	0	421.31	10	31	0.58	0	304.76	8	21	0.01	0	399.81	8	20	-0.06	0	459.01	10	20	-0.06	0	316.01	6	26
312	Yes	TOP PROTEIN	A0A2P8Y6Z7	A0A2P8Y6Z7_BLAGE	Piwi-like protein Siwi OS=Blattella germanica OX=6973 GN=Siwi PE=3 SV=1	85.1104693	0.009715332	0.01	0.922	1	1	822.61	23	23	37.89	127	15.88	2.8	0.01	0.24	1	273.87	13	13	-0.26	1	373.17	15	16	0.04	1	379.82	13	14	-0.15	1	324.74	12	14	-0.15	1	344.2	12	14	-0.15	1	546.9	19	21
313	Yes	TOP PROTEIN	A0A2P8XG76	A0A2P8XG76_BLAGE	Uncharacterized protein OS=Blattella germanica OX=6973 GN=C0J52_20469 PE=4 SV=1	45.46465352	0.00748877	0.03	0.855	1	1	785.14	19	16	52.39	137	17.12	1.25	-0.01	0.11	1	425.41	13	18	0.06	1	395.92	16	19	0.14	1	327.24	9	15	-0.2	1	544.68	15	17	-0.02	1	437	12	17	-0.02	1	370.78	11	18
314	Yes	TOP PROTEIN	A0A2P8XIL1	A0A2P8XIL1_BLAGE	Uncharacterized protein OS=Blattella germanica OX=6973 GN=C0J52_20872 PE=4 SV=1	185.0904757400008	0.006756348	1.7	0.213	1	1	832.84	28	28	21.66	103	12.88	4.7	0.33	0.73	1	391.57	15	16	0.77	0.77	233.86	14	14	0.58	1	348.76	14	18	0.94	0.91	223.39	12	15	0.68	0	49.3	4	4	-1.23	0.95	243.77	12	12
315	Yes	TOP PROTEIN	A0A2P8XSL0	A0A2P8XSL0_BLAGE	26S protease regulatory subunit 6A OS=Blattella germanica OX=6973 GN=Psmc3 PE=3 SV=1	44.699372909999994	0.005097168	0.28	0.607	1	1	839.27	17	15	57.61	110	13.75	2.25	0.07	0.24	1	504.36	13	16	0.31	1	538.54	13	16	0.31	1	406.07	9	11	-0.24	1	431.67	10	12	-0.11	1	374.95	11	13	0.01	1	259.24	11	15
316	Yes	TOP PROTEIN	A0A2P8YL28	A0A2P8YL28_BLAGE	Phosphate carrier protein OS=Blattella germanica OX=6973 GN=Slc25a3_1 PE=3 SV=1	41.84367336	0.009334473	0.12	0.729	1	1	886.28	18	17	53.42	190	23.75	4.43	0.03	0.28	1	518.41	15	18	-0.35	1	460.95	13	18	-0.35	1	493.64	14	24	0.07	1	477.21	14	24	0.07	1	454.48	13	21	-0.13	1	397.09	12	28
317	Yes	TOP PROTEIN	A0A2P8YDU9	A0A2P8YDU9_BLAGE	Tubulin beta chain (Fragment) OS=Blattella germanica OX=6973 GN=Tubb4b PE=3 SV=1	29.687021709999993	0.00414502	0.13	0.726	1	1	818.63	16	10	46.07	209	26.12	6.38	0.03	0.34	0.99	517.46	11	27	0.11	0.99	637.97	12	36	0.53	0.95	470.96	11	26	0.06	0.96	476.51	10	19	-0.39	0.95	530.55	12	21	-0.25	0.96	431.3	9	35
318	Yes	TOP PROTEIN	A0A2P8Z2B5	A0A2P8Z2B5_BLAGE	Tropomodulin OS=Blattella germanica OX=6973 GN=unc-94 PE=4 SV=1	40.177499449999964	0.004855957	0.21	0.654	1	1	632.15	15	14	57.98	98	12.25	1.91	0.07	0.26	1	340.44	11	13	0.17	1	353.65	10	14	0.28	1	279.21	9	14	0.28	1	201.3	8	13	0.17	1	233.78	7	8	-0.53	1	222.23	6	12
318	No	OTHER PROTEIN	A0A2P8XQ21	A0A2P8XQ21_BLAGE	Uncharacterized protein (Fragment) OS=Blattella germanica OX=6973 GN=C0J52_12940 PE=4 SV=1	47.89182680999996	0.008763184	0.25	0.628	1	0	23.56	1	1	1.46	10	1.25	1.04	0.09	0.69	0	0	0	0	-10	0	0	0	0	-10	0	23.56	1	2	0.49	0	22.84	1	1	-0.51	0	22.93	1	1	-0.51	0	23.37	1	3
318	No	OTHER PROTEIN	A0A2P8XQ38	A0A2P8XQ38_BLAGE	Uncharacterized protein OS=Blattella germanica OX=6973 GN=C0J52_12940 PE=4 SV=1	51.48262452999997	0.008206543	0.25	0.628	1	0	23.56	1	1	1.35	10	1.25	1.04	0.09	0.69	0	0	0	0	-10	0	0	0	0	-10	0	23.56	1	2	0.49	0	22.84	1	1	-0.51	0	22.93	1	1	-0.51	0	23.37	1	3
319	Yes	TOP PROTEIN	A0A2P8Z6A8	A0A2P8Z6A8_BLAGE	Pyruvate dehydrogenase E1 component subunit beta OS=Blattella germanica OX=6973 GN=PDHB_2 PE=4 SV=1	35.70960072999999	0.006125488	0.26	0.618	1	1	866.32	15	14	64.55	143	17.88	2.47	0.03	0.2	1	522.31	11	14	-0.31	1	523.32	12	17	-0.03	1	559.79	12	20	0.21	1	467.71	11	16	-0.12	1	651.5	14	22	0.34	1	425.46	12	19
320	Yes	TOP PROTEIN	A0A2P8YCM9	A0A2P8YCM9_BLAGE	Phosphoglycerate mutase OS=Blattella germanica OX=6973 GN=PGAM1 PE=3 SV=1	33.95444810999998	0.008748535	0.18	0.679	1	1	904.91	16	14	48.83	139	17.38	3.62	0.04	0.29	1	522.44	13	16	-0.05	1	524.2	11	13	-0.35	1	555.9	12	18	0.12	1	501.35	14	19	0.2	1	613.14	15	20	0.27	1	381.32	11	24
321	Yes	TOP PROTEIN	A0A2P8YBD9	A0A2P8YBD9_BLAGE	Maltase 1 OS=Blattella germanica OX=6973 GN=Mal-B1_1 PE=4 SV=1	61.314618400000114	0.00457666	6.27	0.025	1	1	919.71	21	18	40.04	171	21.38	3.93	0.26	0.27	1	431.45	14	20	0.18	1	355.49	13	19	0.11	1	452	18	26	0.56	1	548.55	15	24	0.45	1	306.66	11	16	-0.14	1	488.87	13	21
321	No	OTHER PROTEIN	A0A2P8Z356	A0A2P8Z356_BLAGE	Uncharacterized protein OS=Blattella germanica OX=6973 GN=C0J52_08154 PE=4 SV=1	8.239141739999997	0.00842627	0	-1	1	0	42.91	1	1	9.86	6	0.75	0.46	0	0	0	0	0	0	-10	0	26.55	1	1	0	0	1.66	1	1	0	0	37.63	1	1	0	0	32.39	1	1	0	0	0	0	0
322	Yes	TOP PROTEIN	A0A2P8ZDY8	A0A2P8ZDY8_BLAGE	Uncharacterized protein (Fragment) OS=Blattella germanica OX=6973 GN=C0J52_04893 PE=4 SV=1	24.14281433999999	0.004779785	0.77	0.395	1	1	731.09	13	5	35.29	51	6.38	1.19	-0.07	0.27	1	266.65	7	7	0.09	1	298.16	7	8	0.28	1	268.42	6	6	-0.14	1	341.8	6	6	-0.14	1	263.78	5	5	-0.4	1	170.05	5	6
323	Yes	TOP PROTEIN	A0A2P8Y438	A0A2P8Y438_BLAGE	Uncharacterized protein OS=Blattella germanica OX=6973 GN=C0J52_08934 PE=4 SV=1	40.66401413999998	0.007972168	0.32	0.578	1	1	761.55	18	17	54.4	129	16.12	2.7	0.06	0.28	1	405.81	14	18	0.24	1	342.88	10	10	-0.61	1	499.57	14	19	0.32	1	423.06	11	16	0.07	1	354.17	10	16	0.07	1	337.02	11	17
324	Yes	TOP PROTEIN	A0A2P8YG38	A0A2P8YG38_BLAGE	Uncharacterized protein OS=Blattella germanica OX=6973 GN=C0J52_17257 PE=3 SV=1	41.80964053	0.008909668	0.23	0.637	1	1	713.9	14	13	40.99	155	19.38	4.31	-0.05	0.33	1	382.23	11	19	-0.04	1	487.86	12	27	0.46	1	347.89	12	22	0.17	1	426.94	10	15	-0.38	1	409.74	10	13	-0.59	1	406.04	10	18
325	Yes	TOP PROTEIN	A0A140KPS5	A0A140KPS5_BLAGE	Protein disulfide isomerase (Fragment) OS=Blattella germanica OX=6973 GN=Pdi PE=2 SV=1	21.479799350000004	0.004437012	0.04	0.844	1	1	966.59	15	12	66.5	195	24.38	6.74	0.02	0.36	1	608.96	10	36	0.62	1	726.54	12	34	0.54	0.98	503.02	11	23	-0.02	1	454.58	10	21	-0.15	1	507.72	8	22	-0.09	1	453.74	8	21
326	Yes	TOP PROTEIN	A0A2P8Y2D3	A0A2P8Y2D3_BLAGE	Coatomer subunit beta OS=Blattella germanica OX=6973 GN=COPB1 PE=4 SV=1	99.39479527999985	0.005858887	0.39	0.542	1	1	695.17	17	16	24.19	97	12.12	2.95	0.12	0.4	1	405.64	13	15	0.47	1	371.11	11	14	0.37	1	276.9	11	12	0.15	1	330.58	11	15	0.47	1	181.76	9	11	0.02	1	215.47	6	7
327	Yes	TOP PROTEIN	A0A2P8XAQ5	A0A2P8XAQ5_BLAGE	Prohibitin-2 OS=Blattella germanica OX=6973 GN=PHB2_1 PE=4 SV=1	38.029001510000036	0.009861816	0.07	0.795	1	1	809.36	16	14	51.16	137	17.12	3.23	0.03	0.3	1	454.76	14	19	0.2	1	545.44	12	21	0.35	1	494.85	13	19	0.2	1	477.59	10	15	-0.14	1	478.12	11	15	-0.14	1	310.76	8	11
327	No	OTHER PROTEIN	A0A2P8YLF3	A0A2P8YLF3_BLAGE	Prohibitin-2 OS=Blattella germanica OX=6973 GN=PHB2_0 PE=4 SV=1	28.791253770000004	0.009524902	0.48	0.501	1	0.95	619.88	13	11	47.86	104	13	2	0.06	0.24	0.98	377.71	11	15	0.28	0.97	417.17	9	14	0.18	0.98	394.86	11	15	0.28	0.96	379.35	8	12	-0.04	0.98	369.45	9	12	-0.04	0.87	257.36	7	9
328	Yes	TOP PROTEIN	A0A2P8ZFY1	A0A2P8ZFY1_BLAGE	Putative hydroxypyruvate isomerase OS=Blattella germanica OX=6973 GN=hyi PE=3 SV=1	29.69840597	0.006536621	0.02	0.898	1	1	768.26	15	14	59.54	130	16.25	2.6	0.02	0.22	1	387.16	11	14	-0.18	1	584.36	14	21	0.4	1	378.17	8	14	-0.18	1	510.67	11	16	0.01	1	510.86	11	14	-0.18	1	377.47	11	15
329	Yes	TOP PROTEIN	A0A2P8XPR9	A0A2P8XPR9_BLAGE	Endoglucanase OS=Blattella germanica OX=6973 GN=celD PE=3 SV=1	40.049467860000014	0.005059082	0.01	0.922	1	1	640.62	15	14	46.15	86	10.75	4.4	-0.03	0.96	1	321.11	9	11	0.2	1	294.64	7	8	-0.26	1	251.53	9	15	0.65	1	383.8	12	16	0.74	1	316.37	9	10	0.06	0.99	87.29	2	2
330	Yes	TOP PROTEIN	A0A2P8Z2K7	A0A2P8Z2K7_BLAGE	Uncharacterized protein OS=Blattella germanica OX=6973 GN=C0J52_01211 PE=4 SV=1	146.6239254400004	0.005224121	0.02	0.887	1	1	722.51	20	18	14.31	146	18.25	3.62	0.02	0.29	1	259.88	12	14	-0.34	1	288.35	13	16	-0.15	1	390.2	12	23	0.37	1	406.62	15	21	0.24	1	386.14	12	21	0.24	1	318.57	13	21
331	Yes	TOP PROTEIN	A0A2P8XKH4	A0A2P8XKH4_BLAGE	Uncharacterized protein (Fragment) OS=Blattella germanica OX=6973 GN=C0J52_21941 PE=4 SV=1	27.14323857999999	0.004830566	1.12	0.307	1	1	807.31	18	14	64.14	164	20.5	2.67	0.08	0.19	1	415.53	12	19	-0.02	1	473.62	12	21	0.12	1	362.69	12	17	-0.18	1	372.11	14	18	-0.1	1	478.47	14	24	0.32	1	286.53	9	19
332	Yes	TOP PROTEIN	A0A068TMC3	A0A068TMC3_BLAGE	Aspartate aminotransferase cytoplasmic (Fragment) OS=Blattella germanica OX=6973 GN=AATc PE=2 SV=1	42.15970087999998	0.00917334	0	0.96	1	1	678.77	18	16	51.76	117	14.62	3.2	0	0.3	0.93	403.74	12	15	0.06	1	421.9	15	21	0.55	0.94	308.1	9	12	-0.26	1	395.96	12	16	0.15	0.65	207.08	10	12	-0.26	0.59	151.81	8	11
333	Yes	TOP PROTEIN	A0A2P8Z0E6	A0A2P8Z0E6_BLAGE	60S ribosomal protein L5 OS=Blattella germanica OX=6973 GN=RPL5A PE=3 SV=1	34.289945649999964	0.010081543	0.17	0.688	1	1	871.15	14	13	49.33	119	14.88	3.09	0.05	0.3	1	517.95	13	18	0.35	1	566.31	10	19	0.43	1	394.94	12	15	0.09	1	378.66	9	11	-0.36	1	578.76	13	18	0.35	1	259.31	7	12
334	Yes	TOP PROTEIN	A0A2P8XXF2	A0A2P8XXF2_BLAGE	Carboxylic ester hydrolase OS=Blattella germanica OX=6973 GN=EST6_1 PE=3 SV=1	60.141156010000046	0.00538916	0.05	0.819	1	1	823.04	16	16	36.08	105	13.12	3.27	-0.03	0.34	1	420.66	9	12	-0.12	1	431.83	9	11	-0.25	1	350.23	10	12	-0.12	1	431.24	11	13	-0.01	1	386.21	7	9	-0.54	1	365.07	11	19
335	Yes	TOP PROTEIN	A0A2P8XUE6	A0A2P8XUE6_BLAGE	Hydroxyacyl-coenzyme A dehydrogenase OS=Blattella germanica OX=6973 GN=Hadh PE=4 SV=1	41.36245927999996	0.00519873	0.68	0.424	1	1	859.37	18	14	50.4	132	16.5	2.88	0.09	0.28	1	559.13	12	18	0.24	1	537.41	14	17	0.15	1	489.61	11	19	0.31	1	343.35	9	11	-0.47	1	408.69	12	16	0.07	1	392.22	10	20
336	Yes	TOP PROTEIN	A0A2P8ZMS2	A0A2P8ZMS2_BLAGE	Uncharacterized protein OS=Blattella germanica OX=6973 GN=C0J52_07257 PE=3 SV=1	76.86970072000013	0.006341309	0.06	0.806	1	1	790.83	15	15	30.77	108	13.5	3.55	0.04	0.35	1	623.94	15	21	0.72	1	408.52	11	14	0.13	1	377.72	9	10	-0.35	1	454.7	10	12	-0.09	1	471.42	11	15	0.23	1	323.75	9	12
337	Yes	TOP PROTEIN	A0A2P8YX59	A0A2P8YX59_BLAGE	Neurexin-4 OS=Blattella germanica OX=6973 GN=Nrx-IV PE=4 SV=1	149.1568739600005	0.005668457	0.48	0.501	1	1	723.84	23	21	18.98	120	15	2.83	0.11	0.29	1	282.08	10	10	-0.45	1	314.71	14	16	0.23	1	220.18	11	15	0.14	1	322.28	16	19	0.48	0.97	262.63	17	18	0.4	1	369.93	14	14
338	Yes	TOP PROTEIN	A0A2P8Y7A1	A0A2P8Y7A1_BLAGE	Putative methylmalonate-semialdehyde dehydrogenase [acylating] OS=Blattella germanica OX=6973 GN=C0J52_23821 PE=4 SV=1	49.900499820000064	0.007898926	1.71	0.212	1	1	820.97	17	16	39.26	119	14.88	1.73	-0.08	0.16	1	436.11	13	18	0.21	1	306.79	11	15	-0.06	1	351.75	9	13	-0.26	1	306.16	9	13	-0.26	1	372.14	11	14	-0.16	1	397.26	10	16
339	Yes	TOP PROTEIN	A0A2P8YUN5	A0A2P8YUN5_BLAGE	40S ribosomal protein S2 OS=Blattella germanica OX=6973 GN=RpS2 PE=3 SV=1	28.700405469999986	0.010623535	3.73	0.074	1	1	903.99	18	16	57.58	132	16.5	2.83	0.19	0.25	1	480.1	12	13	-0.14	1	485.74	13	19	0.41	1	505.11	13	15	0.07	1	561.84	14	21	0.55	1	350.62	11	18	0.33	1	413.64	10	17
340	Yes	TOP PROTEIN	A0A2P8XSE2	A0A2P8XSE2_BLAGE	Enoyl-CoA hydratase OS=Blattella germanica OX=6973 GN=Echs1_1 PE=4 SV=1	26.314230199999997	0.00476709	0.02	0.878	1	1	865.94	13	8	48.39	200	25	3.63	-0.01	0.19	1	533.55	11	22	-0.18	1	578.19	12	33	0.4	1	541.95	10	24	-0.06	1	520.96	10	25	0	1	636.07	12	23	-0.12	1	483.86	10	27
341	Yes	TOP PROTEIN	A0A2P8YG29	A0A2P8YG29_BLAGE	Fructose-bisphosphate aldolase (Fragment) OS=Blattella germanica OX=6973 GN=C0J52_17262 PE=3 SV=1	66.14929598000003	0.009437012	0.52	0.482	1	1	889.3	14	9	19.1	169	21.12	3.18	0.05	0.21	1	608.77	11	17	-0.25	1	488.79	9	19	-0.09	1	680.96	12	21	0.05	1	520.71	10	20	-0.02	1	506.44	10	21	0.05	1	544.16	9	28
342	Yes	TOP PROTEIN	A0A2P8YRQ4	A0A2P8YRQ4_BLAGE	Polyadenylate-binding protein 1 OS=Blattella germanica OX=6973 GN=Pabpc1 PE=4 SV=1	63.294281709999986	0.009905762	0.95	0.346	1	1	835.4	22	19	42.88	116	14.5	2.33	0.18	0.22	1	445.24	12	14	0.15	1	481.11	15	19	0.59	1	357.16	11	12	-0.08	1	363.28	12	15	0.25	1	405.28	11	13	0.04	1	326.81	12	16
343	Yes	TOP PROTEIN	A0A2P8Z248	A0A2P8Z248_BLAGE	Uncharacterized protein OS=Blattella germanica OX=6973 GN=C0J52_14767 PE=4 SV=1	61.897762949999944	0.008719238	1.33	0.268	1	1	830.19	22	21	41.64	124	15.5	6.05	0.27	0.62	1	414.54	14	23	0.95	1	444.19	18	23	0.95	1	273.14	13	14	0.23	1	380.76	12	15	0.33	1	200.5	9	9	-0.41	1	343.73	13	20
344	Yes	TOP PROTEIN	A0A2P8YQF8	A0A2P8YQF8_BLAGE	Uncharacterized protein OS=Blattella germanica OX=6973 GN=C0J52_09047 PE=4 SV=1	94.44799624000002	0.005566895	0.01	0.917	1	1	793.34	19	18	24.58	127	15.88	4.42	0.01	0.4	1	400.69	12	25	0.72	1	420.93	12	15	-0.02	1	371.84	13	17	0.16	1	429.71	13	16	0.07	1	347.5	11	15	-0.02	0.92	222.25	8	9
345	Yes	TOP PROTEIN	A0A2P8XV75	A0A2P8XV75_BLAGE	Aldehyde dehydrogenase OS=Blattella germanica OX=6973 GN=ALDH3A2 PE=3 SV=1	57.12878975000004	0.009085449	0	0.949	1	1	853.89	20	18	35.15	122	15.25	2.43	0.01	0.23	1	456.67	14	18	0.26	1	412.46	15	19	0.34	1	432.03	13	17	0.18	1	310.81	12	15	0	1	285.64	12	13	-0.21	1	321.67	9	13
346	Yes	TOP PROTEIN	A0A2P8Y732	A0A2P8Y732_BLAGE	Ester hydrolase OS=Blattella germanica OX=6973 GN=C0J52_13379 PE=4 SV=1	41.03481010999999	0.006961426	0.47	0.506	1	1	791.55	15	11	41.62	116	14.5	4.17	0.08	0.39	1	455.17	14	23	0.8	1	473.21	11	17	0.36	1	434.93	10	13	-0.03	1	322.24	10	14	0.08	1	480.22	10	16	0.27	1	208.7	6	10
347	Yes	TOP PROTEIN	A0A2P8Z3A9	A0A2P8Z3A9_BLAGE	Transferrin OS=Blattella germanica OX=6973 GN=TRF PE=4 SV=1	56.208989670000044	0.004906738	0.1	0.751	1	1	898.28	19	17	47.14	136	17	5.29	0.04	0.56	1	586.36	14	18	0.2	1	573.18	16	24	0.62	1	416.48	11	17	0.12	1	349.61	12	13	-0.27	1	629.21	16	22	0.49	0.99	146.21	7	7
348	Yes	TOP PROTEIN	A0A2P8ZJK5	A0A2P8ZJK5_BLAGE	Uncharacterized protein OS=Blattella germanica OX=6973 GN=C0J52_00081 PE=3 SV=1	26.894398880000008	0.004919434	0.74	0.43	1	1	918.21	14	12	59.32	79	9.88	13.39	-0.51	2.35	0.98	43.33	1	1	-4.04	0	0	0	0	-10	0	0	0	0	-10	0	0	0	0	-10	1	742.68	12	28	0.77	0	0	0	0
349	Yes	TOP PROTEIN	A0A2P8ZFU0	A0A2P8ZFU0_BLAGE	Uncharacterized protein OS=Blattella germanica OX=6973 GN=C0J52_01813 PE=4 SV=1	36.01471392999998	0.006252441	1.81	0.2	1	1	840.98	16	8	37.77	129	16.12	3.6	0.17	0.3	1	524	12	16	0.18	0.96	530.9	10	20	0.51	0.93	305.97	7	14	-0.01	0.96	410.5	10	13	-0.11	1	530.03	11	14	-0.01	0.99	414.62	10	23
350	Yes	TOP PROTEIN	A0A2P8YVU1	A0A2P8YVU1_BLAGE	Uncharacterized protein OS=Blattella germanica OX=6973 GN=C0J52_16187 PE=4 SV=1	119.66988338999963	0.00414502	0.47	0.506	1	1	850.1	18	14	20.06	210	26.25	9.62	-0.09	0.53	1	242.23	9	21	-0.33	1	246.25	8	16	-0.72	1	421.07	11	29	0.14	1	373.83	10	26	-0.02	1	319.99	7	15	-0.82	1	320.97	7	36
351	Yes	TOP PROTEIN	A0A2P8YLB3	A0A2P8YLB3_BLAGE	Uncharacterized protein OS=Blattella germanica OX=6973 GN=C0J52_03980 PE=4 SV=1	15.449844160000014	0.005376465	1.04	0.325	1	1	864.24	15	12	63.38	103	12.88	4.12	0.12	0.48	1	397.78	9	14	0.31	1	325.93	7	13	0.21	1	415.72	9	18	0.67	1	354.84	6	9	-0.33	1	479.97	9	11	-0.04	1	543.82	12	19
352	Yes	TOP PROTEIN	A0A2P8Z347	A0A2P8Z347_BLAGE	Eukaryotic translation initiation factor 3 subunit C OS=Blattella germanica OX=6973 GN=eIF3-S8 PE=3 SV=1	105.88127781999987	0.00557959	1.62	0.224	1	1	750.95	22	22	22.26	95	11.88	2.23	0.18	0.29	1	324.3	13	14	0.44	1	359.78	13	15	0.54	0.99	224.48	11	12	0.21	1	337.36	12	13	0.33	1	295.24	10	10	-0.05	0.99	163.76	10	11
353	Yes	TOP PROTEIN	A0A2P8XSV5	A0A2P8XSV5_BLAGE	EH domain-containing protein 1 OS=Blattella germanica OX=6973 GN=EHD1_0 PE=3 SV=1	63.19387330999996	0.006442871	0	0.98	1	1	781.13	21	21	42.75	108	13.5	2.56	0	0.29	0.98	366.05	10	12	-0.14	1	446.58	14	17	0.36	1	250.79	10	13	-0.03	1	359.83	9	12	-0.14	0.95	225.41	9	9	-0.56	0.87	292.48	10	16
354	Yes	TOP PROTEIN	A0A2P8YXV4	A0A2P8YXV4_BLAGE	Dynein heavy chain OS=Blattella germanica OX=6973 GN=Dhc64C_1 PE=4 SV=1	165.51538747000032	0.005744629	1.75	0.207	1	1	724.35	23	22	21.14	87	10.88	1.96	0.28	0.25	1	356.27	14	14	0.66	0.98	188.24	11	12	0.44	1	282.38	11	11	0.32	1	219.34	9	10	0.18	1	149.28	9	9	0.03	0.9	168.15	9	9
355	Yes	TOP PROTEIN	A0A2P8YKF3	A0A2P8YKF3_BLAGE	Uncharacterized protein (Fragment) OS=Blattella germanica OX=6973 GN=C0J52_10745 PE=3 SV=1	99.80409605000008	0.006036621	0	0.954	1	1	823.22	20	18	24.78	106	13.25	2.05	0	0.23	1	404.63	11	15	0.2	1	446.69	12	14	0.1	1	298.85	9	12	-0.12	1	423.79	14	15	0.2	1	211.62	12	16	0.29	1	239.28	10	12
355	No	OTHER PROTEIN	A0A2P8XG45	A0A2P8XG45_BLAGE	Carboxylic ester hydrolase (Fragment) OS=Blattella germanica OX=6973 GN=Ces3a PE=3 SV=1	25.68417014	0.004817871	0.33	0.667	1	0	14.12	1	1	2.98	1	0.12	0.35	-0.33	0	0	0	0	0	-10	0	0	0	0	-10	0	0	0	0	-10	0	0	0	0	-10	0	0	0	0	-10	0	14.12	1	1
355	No	OTHER PROTEIN	A0A2P8XUG3	A0A2P8XUG3_BLAGE	Carboxylic ester hydrolase OS=Blattella germanica OX=6973 GN=C0J52_24363 PE=3 SV=1	60.129337150000005	0.008367676	0.33	0.667	1	0	14.12	1	1	1.32	1	0.12	0.35	-0.33	0	0	0	0	0	-10	0	0	0	0	-10	0	0	0	0	-10	0	0	0	0	-10	0	0	0	0	-10	0	14.12	1	1
355	No	OTHER PROTEIN	A0A2P8Y2I2	A0A2P8Y2I2_BLAGE	Uncharacterized protein OS=Blattella germanica OX=6973 GN=C0J52_15620 PE=4 SV=1	47.59045303000003	0.004602051	0.33	0.667	1	0	14.12	1	1	1.66	1	0.12	0.35	-0.33	0	0	0	0	0	-10	0	0	0	0	-10	0	0	0	0	-10	0	0	0	0	-10	0	0	0	0	-10	0	14.12	1	1
355	No	OTHER PROTEIN	A0A2P8YKK0	A0A2P8YKK0_BLAGE	Carboxylic ester hydrolase OS=Blattella germanica OX=6973 GN=EST6_3 PE=3 SV=1	36.27210272999996	0.004614746	0.33	0.667	1	0	14.12	1	1	2.13	1	0.12	0.35	-0.33	0	0	0	0	0	-10	0	0	0	0	-10	0	0	0	0	-10	0	0	0	0	-10	0	0	0	0	-10	0	14.12	1	1
355	No	OTHER PROTEIN	A0A2P8YUJ2	A0A2P8YUJ2_BLAGE	Uncharacterized protein OS=Blattella germanica OX=6973 GN=C0J52_03361 PE=4 SV=1	86.84900115000006	0.005820801	0.33	0.667	1	0	14.12	1	1	0.91	1	0.12	0.35	-0.33	0	0	0	0	0	-10	0	0	0	0	-10	0	0	0	0	-10	0	0	0	0	-10	0	0	0	0	-10	0	14.12	1	1
355	No	OTHER PROTEIN	A0A2P8XFR1	A0A2P8XFR1_BLAGE	Uncharacterized protein OS=Blattella germanica OX=6973 GN=C0J52_16132 PE=4 SV=1	41.14231888000001	0.004627441	0	-1	1	0	25.32	1	1	1.9	6	0.75	0.46	0	0	0	0	0	0	-10	0	22.53	1	1	0	0	0	0	0	-10	0	19.7	1	1	0	0	19.47	1	1	0	0	21.61	1	1
355	No	OTHER PROTEIN	A0A2P8XFR5	A0A2P8XFR5_BLAGE	Carboxylic ester hydrolase OS=Blattella germanica OX=6973 GN=C0J52_16131 PE=3 SV=1	46.29823204000002	0.006227051	0	-1	1	0	25.32	1	1	1.69	6	0.75	0.46	0	0	0	0	0	0	-10	0	22.53	1	1	0	0	0	0	0	-10	0	19.7	1	1	0	0	19.47	1	1	0	0	21.61	1	1
355	No	OTHER PROTEIN	A0A2P8Z161	A0A2P8Z161_BLAGE	Carboxylic ester hydrolase OS=Blattella germanica OX=6973 GN=ESTF_2 PE=3 SV=1	62.11875287000003	0.004716309	0	-1	1	0	25.32	1	1	1.27	6	0.75	0.46	0	0	0	0	0	0	-10	0	22.53	1	1	0	0	0	0	0	-10	0	19.7	1	1	0	0	19.47	1	1	0	0	21.61	1	1
355	No	OTHER PROTEIN	A0A2P8ZMP8	A0A2P8ZMP8_BLAGE	Carboxylic ester hydrolase OS=Blattella germanica OX=6973 GN=ESTF_4 PE=3 SV=1	57.59095454000001	0.005706543	0	-1	1	0	25.32	1	1	1.36	6	0.75	0.46	0	0	0	0	0	0	-10	0	22.53	1	1	0	0	0	0	0	-10	0	19.7	1	1	0	0	19.47	1	1	0	0	21.61	1	1
355	No	OTHER PROTEIN	A0A2P8XBT0	A0A2P8XBT0_BLAGE	Uncharacterized protein OS=Blattella germanica OX=6973 GN=C0J52_27284 PE=4 SV=1	15.347163560000004	0.00436084	0	-1	1	0	19.27	1	1	6.77	2	0.25	0.46	10	0	0	9.18	1	1	0	0	0	0	0	-10	0	0	0	0	-10	0	19.27	1	1	0	0	0	0	0	-10	0	0	0	0
355	No	OTHER PROTEIN	A0A2P8Z4L8	A0A2P8Z4L8_BLAGE	Uncharacterized protein OS=Blattella germanica OX=6973 GN=C0J52_08996 PE=4 SV=1	12.718014410000006	0.006800293	0	-1	1	0	19.27	1	1	8.18	2	0.25	0.46	10	0	0	9.18	1	1	0	0	0	0	0	-10	0	0	0	0	-10	0	19.27	1	1	0	0	0	0	0	-10	0	0	0	0
355	No	OTHER PROTEIN	A0A2P8ZMH6	A0A2P8ZMH6_BLAGE	Uncharacterized protein OS=Blattella germanica OX=6973 GN=C0J52_05391 PE=4 SV=1	15.388226500000004	0.004411621	0	-1	1	0	19.27	1	1	6.72	2	0.25	0.46	10	0	0	9.18	1	1	0	0	0	0	0	-10	0	0	0	0	-10	0	19.27	1	1	0	0	0	0	0	-10	0	0	0	0
355	No	OTHER PROTEIN	A0A2P8ZNF2	A0A2P8ZNF2_BLAGE	Uncharacterized protein OS=Blattella germanica OX=6973 GN=C0J52_02020 PE=4 SV=1	15.389210520000004	0.00436084	0	-1	1	0	19.27	1	1	6.72	2	0.25	0.46	10	0	0	9.18	1	1	0	0	0	0	0	-10	0	0	0	0	-10	0	19.27	1	1	0	0	0	0	0	-10	0	0	0	0
356	Yes	TOP PROTEIN	Q964R0	CP6K1_BLAGE	Cytochrome P450 6k1 OS=Blattella germanica OX=6973 GN=CYP6K1 PE=2 SV=1	59.562702890000054	0.008206543	0.39	0.542	1	1	797.25	19	19	37.4	128	16	1.77	0.05	0.16	0.98	384.64	12	17	0.14	0.98	457.35	15	18	0.22	0.98	426.19	13	17	0.14	0.99	548.47	16	18	0.22	0.96	340.18	12	13	-0.24	0.96	349.24	11	15
356	Yes	CO-TOP PROTEIN	A0A2P8YNS1	A0A2P8YNS1_BLAGE	Uncharacterized protein OS=Blattella germanica OX=6973 GN=C0J52_19682 PE=3 SV=1	122.16400734999992	0.008191895	0.39	0.542	1	1	797.25	19	19	18.28	128	16	1.77	0.05	0.16	0.98	384.64	12	17	0.14	0.98	457.35	15	18	0.22	0.98	426.19	13	17	0.14	0.99	548.47	16	18	0.22	0.96	340.18	12	13	-0.24	0.96	349.24	11	15
357	Yes	TOP PROTEIN	A0A2P8Z1T1	A0A2P8Z1T1_BLAGE	Alpha-mannosidase OS=Blattella germanica OX=6973 GN=MAN2B1_5 PE=3 SV=1	122.71364271000016	0.005833496	0.57	0.461	1	1	808.12	19	19	25.42	111	13.88	2.17	0.07	0.23	1	430.43	15	17	0.38	1	521.28	14	16	0.29	1	225.62	8	11	-0.25	1	270.62	12	13	-0.01	1	405.01	12	14	0.1	1	202.85	9	11
358	Yes	TOP PROTEIN	A0A2P8YEK5	A0A2P8YEK5_BLAGE	Uncharacterized protein OS=Blattella germanica OX=6973 GN=C0J52_19716 PE=4 SV=1	9.061326889999993	0.004081543	2.62	0.128	1	1	869.4	12	6	53.01	305	38.12	9.6	0.18	0.39	1	612.02	9	33	0.02	1	675.57	12	55	0.75	1	667.54	11	35	0.1	1	649.05	11	41	0.33	1	654.9	11	34	0.06	1	470.96	7	43
358	No	OTHER PROTEIN	A0A2P8YEE0	A0A2P8YEE0_BLAGE	Beta-agarase AgaB34 OS=Blattella germanica OX=6973 GN=agaB34 PE=4 SV=1	14.768170139999993	0.004944824	0.14	0.712	1	0	90.35	2	2	12.88	45	5.62	4.72	0.07	0.89	0	79.28	2	5	0.19	0	82.68	2	5	0.19	0	80.72	2	5	0.19	0	82.47	2	4	-0.13	0	84.92	2	4	-0.13	0	87.28	2	17
359	Yes	TOP PROTEIN	A0A2P8XJW9	A0A2P8XJW9_BLAGE	Putative 4-coumarate--CoA ligase 3 OS=Blattella germanica OX=6973 GN=4CL3_0 PE=4 SV=1	57.287910919999995	0.008133301	0.09	0.769	1	1	856.78	17	16	44.11	120	15	3.34	0.04	0.29	1	738.15	16	22	0.62	1	510.55	12	18	0.33	1	509.25	11	13	-0.14	1	382.27	10	12	-0.26	1	397.17	12	14	-0.04	1	291.03	10	14
360	Yes	TOP PROTEIN	A0A068TMC9	A0A068TMC9_BLAGE	Serine hydroxymethyltransferase (Fragment) OS=Blattella germanica OX=6973 GN=SHMT PE=2 SV=1	46.020856119999976	0.008499512	0.14	0.71	1	1	720.35	15	13	44.52	73	9.12	1.36	0.06	0.22	1	149.36	9	9	0.05	1	238.94	8	8	-0.12	1	296.36	8	11	0.34	1	272.81	8	9	0.05	1	205.54	8	9	0.05	0.87	253.57	10	11
361	Yes	TOP PROTEIN	A0A2P8ZKY5	A0A2P8ZKY5_BLAGE	60S ribosomal protein L3 OS=Blattella germanica OX=6973 GN=RpL3 PE=3 SV=1	47.30227435999996	0.010682129	1.11	0.31	1	1	797.79	21	16	45.28	156	19.5	3.66	0.12	0.26	1	384.49	12	27	0.62	1	421	15	19	0.11	1	357.9	15	21	0.25	1	435.76	14	19	0.11	1	479.92	12	17	-0.05	1	316.12	16	21
362	Yes	TOP PROTEIN	A0A2P8YM65	A0A2P8YM65_BLAGE	Uncharacterized protein OS=Blattella germanica OX=6973 GN=C0J52_06533 PE=4 SV=1	52.530042390000006	0.005160645	3.8	0.072	1	1	877.84	17	8	38.39	104	13	5.32	0.32	0.6	1	236.37	9	11	0.18	1	392.07	10	12	0.31	1	215.93	6	7	-0.47	1	294.84	8	11	0.18	1	424.89	9	15	0.63	1	365.25	9	20
363	Yes	TOP PROTEIN	A0A2P8Y9I2	A0A2P8Y9I2_BLAGE	Uncharacterized protein OS=Blattella germanica OX=6973 GN=C0J52_18726 PE=3 SV=1	37.79340792999999	0.008865723	0	0.98	1	1	665.85	15	12	51.91	96	12	2.2	0	0.26	1	297.09	10	10	-0.24	1	353.89	10	12	0.02	1	198.02	9	9	-0.39	1	388.03	11	15	0.35	1	332.56	8	11	-0.1	1	297.15	8	11
364	Yes	TOP PROTEIN	G8XWV8	G8XWV8_BLAGE	Glutathione S transferase class theta OS=Blattella germanica OX=6973 PE=2 SV=1	24.213518069999996	0.00889502	0.06	0.816	1	1	710.57	18	13	78.7	163	20.38	1.69	-0.02	0.12	1	408.99	9	19	-0.12	1	446.98	13	22	0.1	1	359.8	12	18	-0.19	1	458.1	13	19	-0.12	1	456.38	10	20	-0.04	1	330.42	12	21
364	No	OTHER PROTEIN	A0A2P8XFT2	A0A2P8XFT2_BLAGE	Glutathione S-transferase D2 OS=Blattella germanica OX=6973 GN=GstD2_1 PE=4 SV=1	7.831040559999996	0.00738623	1.13	0.308	1	0	57.47	2	2	13.89	12	1.5	0.93	-0.21	0.65	0	0	0	0	-10	0	44.86	1	1	-0.87	0	17.31	2	2	0.13	0	7.64	1	1	-0.87	0	42.74	1	3	0.72	0	19.04	1	1
365	Yes	TOP PROTEIN	A0A2P8XM06	A0A2P8XM06_BLAGE	Troponin T (Fragment) OS=Blattella germanica OX=6973 GN=TNT PE=4 SV=1	32.286193599999976	0.01011084	0.28	0.603	1	1	901.01	17	16	41.95	165	20.62	4.57	-0.04	0.35	1	346.82	9	20	-0.05	1	419.54	11	15	-0.47	1	467.47	12	23	0.15	1	453.13	12	24	0.21	1	463.67	12	25	0.27	1	237.85	8	13
366	Yes	TOP PROTEIN	A0A2P8YUX8	A0A2P8YUX8_BLAGE	Carboxypeptidase OS=Blattella germanica OX=6973 GN=C0J52_09116 PE=3 SV=1	93.98279781999993	0.004919434	0.18	0.681	1	1	812.29	15	13	15.88	166	20.75	7.52	0.05	0.55	1	404.99	11	19	0.01	1	490.9	12	24	0.35	1	572.96	12	21	0.16	1	475.29	12	18	-0.06	1	631.45	13	20	0.09	1	613.29	13	36
366	No	OTHER PROTEIN	A0A2P8YUZ9	A0A2P8YUZ9_BLAGE	Carboxypeptidase OS=Blattella germanica OX=6973 GN=VCP PE=3 SV=1	50.98085405000005	0.005312988	2.03	0.176	1	0	139.78	2	2	5.16	26	3.25	1.28	-0.27	0.75	0	127.62	2	3	-0.25	0	130.38	2	4	0.16	0	119.55	2	4	0.16	0	122.1	2	2	-0.84	0	121.66	2	3	-0.25	0	116.44	2	5
366	No	OTHER PROTEIN	A0A2P8YUV4	A0A2P8YUV4_BLAGE	Carboxypeptidase OS=Blattella germanica OX=6973 GN=C0J52_09102 PE=3 SV=1	104.0690755600001	0.005960449	1.27	0.278	1	0	33.39	1	1	0.78	12	1.5	0.53	-0.27	0.53	0	33.39	1	1	-0.77	0	23.99	1	2	0.23	0	26.01	1	2	0.23	0	28.43	1	1	-0.77	0	22.2	1	1	-0.77	0	22.2	1	2
367	Yes	TOP PROTEIN	A0A2P8Y838	A0A2P8Y838_BLAGE	Glucose-6-phosphate 1-dehydrogenase OS=Blattella germanica OX=6973 GN=ZW PE=3 SV=1	55.961139419999995	0.006354004	0.23	0.638	1	1	752.19	20	19	49.49	119	14.88	2.23	0.07	0.24	1	375.27	13	16	0.19	1	383.79	14	15	0.1	1	270.85	13	14	0	1	321.53	13	15	0.1	1	410.25	16	17	0.28	1	182.88	7	10
368	Yes	TOP PROTEIN	A0A2P8Z2L9	A0A2P8Z2L9_BLAGE	ATP synthase subunit delta OS=Blattella germanica OX=6973 GN=Atp5d PE=3 SV=1	16.901735350000017	0.004843262	0.12	0.73	1	1	794.27	13	8	64.2	174	21.75	2.96	-0.03	0.19	1	327.26	7	23	0.06	1	479.23	10	20	-0.14	1	409.6	8	22	0	1	317.65	5	18	-0.29	1	486.19	9	20	-0.14	1	279.51	6	28
369	Yes	TOP PROTEIN	A0A2P8ZIE6	A0A2P8ZIE6_BLAGE	Uncharacterized protein OS=Blattella germanica OX=6973 GN=C0J52_00414 PE=3 SV=1	132.94715873999988	0.004970215	2.29	0.153	1	1	887.34	15	15	24.38	105	13.12	4.09	0.38	0.44	1	361.07	9	13	0.43	1	398.56	9	13	0.43	1	389.3	8	10	0.05	1	422.67	8	10	0.05	1	407.23	9	13	0.43	1	417.51	9	18
370	Yes	TOP PROTEIN	A0A2P8YPR1	A0A2P8YPR1_BLAGE	Guanine nucleotide-binding protein G(I)/G(S)/G(T) subunit beta-1 OS=Blattella germanica OX=6973 GN=GBETA1 PE=4 SV=1	34.555480379999985	0.005719238	0	0.948	1	1	828.98	17	12	61.39	124	15.5	2.45	0	0.23	1	483.15	10	15	-0.04	1	405.74	11	19	0.31	1	402.31	10	17	0.14	1	458.61	10	13	-0.24	1	477.63	11	14	-0.14	1	442.5	10	16
371	Yes	TOP PROTEIN	A0A2P8Z427	A0A2P8Z427_BLAGE	Maternal protein exuperantia OS=Blattella germanica OX=6973 GN=exu PE=4 SV=1	45.53856234000011	0.008499512	0.5	0.491	1	1	768.97	17	16	44.26	113	14.12	3.91	0.15	0.42	1	479.89	12	18	0.55	1	431.25	14	19	0.62	1	333.27	9	14	0.18	1	321.18	10	14	0.18	1	253.72	8	9	-0.45	1	466.05	12	18
372	Yes	TOP PROTEIN	A0A2P8YCJ2	A0A2P8YCJ2_BLAGE	Uncharacterized protein (Fragment) OS=Blattella germanica OX=6973 GN=C0J52_06437 PE=4 SV=1	175.7601649500009	0.005922363	4.13	0.063	1	1	696.65	23	23	22.17	87	10.88	3.14	-0.18	0.39	1	288.27	12	15	0.33	1	293.13	14	16	0.42	1	225.64	8	8	-0.58	0.99	119.85	10	10	-0.26	0.24	102.01	8	8	-0.58	1	292.3	10	12
373	Yes	TOP PROTEIN	A0A2P8ZEL2	A0A2P8ZEL2_BLAGE	Glyceraldehyde-3-phosphate dehydrogenase OS=Blattella germanica OX=6973 GN=Gapdh_1 PE=4 SV=1	15.972289360000003	0.008997559	4.2	0.06	1	1	839.19	15	9	76.19	206	25.75	3.99	0.09	0.22	1	452.6	11	30	0.33	1	544.3	13	24	0.01	1	372.24	10	26	0.12	1	485.98	13	25	0.06	1	477.79	11	25	0.06	1	535.72	12	33
373	No	OTHER PROTEIN	A0A2P8ZEK4	A0A2P8ZEK4_BLAGE	Glyceraldehyde-3-phosphate dehydrogenase OS=Blattella germanica OX=6973 GN=Gapdh_2 PE=4 SV=1	22.252416379999996	0.006100098	1.03	0.326	1	0	83.22	2	2	10.68	29	3.62	1.06	0.13	0.45	0	71.44	2	5	0.65	0	57.77	2	3	-0.09	0	39.2	2	5	0.65	0	65.37	2	4	0.33	0	52.13	2	3	-0.09	0	58.94	2	3
374	Yes	TOP PROTEIN	A0A2P8ZLN9	A0A2P8ZLN9_BLAGE	5-oxoprolinase OS=Blattella germanica OX=6973 GN=OPLAH PE=4 SV=1	87.19223945	0.006727051	0.09	0.774	1	1	800.87	19	19	33.12	87	10.88	2.75	0.05	0.4	1	310.49	11	14	0.46	1	400.04	11	11	0.11	1	339.45	11	12	0.24	1	371.19	11	14	0.46	1	386.54	11	12	0.24	1	200.67	6	7
375	Yes	TOP PROTEIN	A0A2P8XQ50	A0A2P8XQ50_BLAGE	AMP deaminase OS=Blattella germanica OX=6973 GN=Ampd2 PE=3 SV=1	76.4378117	0.005719238	0.38	0.55	1	1	791.74	18	15	25.9	93	11.62	2.39	0.06	0.33	1	469.49	12	15	0.46	1	413.85	11	13	0.26	1	442.52	12	13	0.26	1	381.63	11	12	0.14	1	319.91	10	10	-0.12	1	194.2	7	7
376	Yes	TOP PROTEIN	A0A2P8YCV7	A0A2P8YCV7_BLAGE	Uncharacterized protein OS=Blattella germanica OX=6973 GN=C0J52_02958 PE=4 SV=1	38.04209485	0.006442871	2.23	0.157	1	1	821.18	15	11	49.26	106	13.25	3.49	0.19	0.44	1	448.56	9	16	0.51	1	390.53	10	16	0.51	1	302.21	9	16	0.51	1	290.63	8	11	-0.03	1	252.5	8	10	-0.16	1	310.2	9	16
377	Yes	TOP PROTEIN	A0A2P8XPV6	A0A2P8XPV6_BLAGE	Succinate--CoA ligase [ADP-forming] subunit beta OS=Blattella germanica OX=6973 GN=SUCLA2_0 PE=4 SV=1	37.06620105	0.007562012	2.66	0.125	1	1	850.68	19	16	55.56	161	20.12	3.09	0.11	0.23	1	426.27	13	18	-0.03	1	403.03	13	19	0.05	1	410.86	12	15	-0.3	1	551.1	15	24	0.38	1	542.95	16	22	0.26	1	347.69	10	19
378	Yes	TOP PROTEIN	A0A2P8ZHS7	A0A2P8ZHS7_BLAGE	Glucose dehydrogenase [FAD, quinone] OS=Blattella germanica OX=6973 GN=Gld_33 PE=3 SV=1	68.82850102	0.004919434	0.14	0.709	1	1	752.81	23	21	50.88	98	12.25	3.33	0.08	0.42	1	249.59	10	10	-0.16	1	338.89	14	15	0.42	1	235.04	9	10	-0.16	1	340.74	14	17	0.6	0.92	111.09	6	7	-0.68	1	319.92	12	13
379	Yes	TOP PROTEIN	A0A2P8YZD6	A0A2P8YZD6_BLAGE	Acyl-CoA dehydrogenase family member 9 OS=Blattella germanica OX=6973 GN=Acad9 PE=3 SV=1	71.66425591999995	0.006888184	0.57	0.462	1	1	725.65	18	17	34.16	101	12.62	3.38	0.19	0.42	1	353.98	13	16	0.58	1	307.77	10	12	0.17	1	449.29	12	13	0.28	1	345.2	10	13	0.28	1	344.32	11	12	0.17	1	371.11	9	10
380	Yes	TOP PROTEIN	A0A2P8YC47	A0A2P8YC47_BLAGE	Eukaryotic initiation factor 4A OS=Blattella germanica OX=6973 GN=eIF-4a PE=3 SV=1	36.442465209999995	0.004881348	0.1	0.755	1	1	672.26	15	14	58.41	125	15.62	1.6	0.05	0.14	1	318.6	9	14	-0.11	1	523.19	13	18	0.26	1	398.71	11	15	-0.01	1	304.57	9	14	-0.11	1	260.26	10	15	-0.01	1	264.74	7	15
381	Yes	TOP PROTEIN	A0A2P8ZP24	A0A2P8ZP24_BLAGE	C-1-tetrahydrofolate synthase OS=Blattella germanica OX=6973 GN=C1TC PE=3 SV=1	93.96847375999988	0.007693848	0.24	0.632	1	1	802.27	25	22	35.43	102	12.75	4.17	0.07	0.6	1	310.01	14	17	0.58	1	330.01	14	17	0.58	1	285.71	12	15	0.39	1	234.64	11	12	0.07	1	120.09	5	5	-1.19	1	272.3	9	12
382	Yes	TOP PROTEIN	A0A2P8ZHG5	A0A2P8ZHG5_BLAGE	Uncharacterized protein OS=Blattella germanica OX=6973 GN=C0J52_00453 PE=4 SV=1	87.26922337000003	0.005731934	1.58	0.229	1	1	765.91	16	14	17.64	117	14.62	5.85	0.4	1.09	1	470.95	11	17	0.85	1	376.94	11	13	0.46	1	578.83	14	21	1.15	1	407.1	11	14	0.57	0.96	64.63	2	2	-2.24	1	522.46	11	20
383	Yes	TOP PROTEIN	A0A2P8XZP0	A0A2P8XZP0_BLAGE	Cathepsin B OS=Blattella germanica OX=6973 GN=CTSB PE=3 SV=1	37.91802258999999	0.005262207	1.16	0.299	1	1	755.69	14	11	37.35	164	20.5	4.93	0.1	0.34	1	475.9	11	29	0.64	1	458.82	12	18	-0.05	1	520.76	13	21	0.17	1	457.05	12	21	0.17	1	467.59	11	17	-0.13	1	454.53	10	26
383	No	OTHER PROTEIN	A0A2P8YRR8	A0A2P8YRR8_BLAGE	Uncharacterized protein OS=Blattella germanica OX=6973 GN=C0J52_14918 PE=3 SV=1	79.51204614999999	0.005554199	0.85	0.377	1	0	26.9	1	1	1.13	8	1	0.53	0.07	0.38	0	6.29	1	1	-0.08	0	8.57	1	1	-0.08	0	9.94	1	1	-0.08	0	12.03	1	1	-0.08	0	26.9	1	1	-0.08	0	17.27	1	2
384	Yes	TOP PROTEIN	A0A2P8YD74	A0A2P8YD74_BLAGE	Uncharacterized protein OS=Blattella germanica OX=6973 GN=C0J52_09864 PE=4 SV=1	77.28159640999996	0.008396973	0.01	0.908	1	1	728.32	20	20	32.56	91	11.38	2.56	-0.02	0.32	1	443.45	14	16	0.51	1	332.51	10	11	-0.03	1	146.8	8	10	-0.17	1	360.08	11	13	0.21	1	189.44	8	8	-0.49	1	193.04	8	11
385	Yes	TOP PROTEIN	A0A2P8YHY5	A0A2P8YHY5_BLAGE	Protein transport protein SEC23 OS=Blattella germanica OX=6973 GN=Sec23a PE=3 SV=1	78.90036356999993	0.006023926	1.14	0.304	1	1	634.35	15	14	29.8	73	9.12	2.75	-0.11	0.44	1	232.05	8	10	0.08	1	359.09	11	11	0.22	1	139.1	6	6	-0.66	1	267.24	8	9	-0.07	1	331.53	10	10	0.08	1	170.81	5	7
386	Yes	TOP PROTEIN	A0A2P8XF68	A0A2P8XF68_BLAGE	Calcium-binding mitochondrial carrier protein Aralar1 OS=Blattella germanica OX=6973 GN=aralar1_0 PE=4 SV=1	35.32857948999997	0.00557959	0.12	0.738	1	1	552.55	14	10	43.41	82	10.25	2.76	-0.04	0.42	0.99	157.3	9	11	0.11	0.97	130.56	7	8	-0.35	1	287.22	11	14	0.46	1	215.72	11	13	0.35	1	208.24	8	12	0.24	1	232.02	7	8
387	Yes	TOP PROTEIN	A0A2P8YVH4	A0A2P8YVH4_BLAGE	Protein disulfide-isomerase A6 OS=Blattella germanica OX=6973 GN=Pdia6 PE=4 SV=1	42.74838991999999	0.004665527	1.04	0.325	1	1	759.37	16	13	40.87	96	12	2.93	-0.11	0.38	1	393.27	12	16	0.34	1	359.79	9	13	0.05	1	298.3	9	12	-0.07	1	390.67	9	10	-0.33	1	460.31	12	15	0.25	1	241.21	9	10
388	Yes	TOP PROTEIN	A0A2P8ZLB5	A0A2P8ZLB5_BLAGE	Thymidine phosphorylase OS=Blattella germanica OX=6973 GN=TYMP PE=4 SV=1	33.111130859999975	0.007210449	0.1	0.754	1	1	807.58	16	13	46.36	123	15.38	4.81	0.03	0.48	1	496.8	12	20	0.48	1	467.91	11	18	0.32	1	314.88	9	14	-0.04	1	281.51	9	10	-0.52	1	310.67	8	9	-0.68	1	402.32	13	22
389	Yes	TOP PROTEIN	A0A2P8Z6H1	A0A2P8Z6H1_BLAGE	Stress-induced-phosphoprotein 1 OS=Blattella germanica OX=6973 GN=STIP1 PE=4 SV=1	57.20329583999992	0.006770996	1.58	0.229	1	1	786.56	20	19	41.65	105	13.12	3.27	0.29	0.35	1	410.23	14	19	0.87	1	383.11	16	16	0.62	1	215.78	10	10	-0.06	1	309.66	13	14	0.42	0.99	169.78	11	13	0.32	1	311.5	11	11
390	Yes	TOP PROTEIN	A0A2P8YS30	A0A2P8YS30_BLAGE	Uncharacterized protein OS=Blattella germanica OX=6973 GN=C0J52_09359 PE=4 SV=1	44.61387113	0.005274902	0.71	0.415	1	1	700.51	20	20	62.05	88	11	7.89	-0.26	1.5	0	0.23	1	1	-3.5	0	0	0	0	-10	0.96	143.53	8	9	-0.33	1	299.13	13	13	0.2	1	514.6	14	17	0.59	1	260.9	10	12
390	No	OTHER PROTEIN	A0A2P8YS38	A0A2P8YS38_BLAGE	Uncharacterized protein OS=Blattella germanica OX=6973 GN=C0J52_09359 PE=4 SV=1	28.462466699999993	0.005820801	0.18	0.678	1	0.96	402.7	12	12	50.2	48	6	3.93	-0.11	1.17	0	0.23	1	1	-2.61	0	0	0	0	-10	0	99.93	5	5	-0.29	0	158.37	7	7	0.2	0.95	279.33	8	8	0.39	0	149.11	6	8
390	No	OTHER PROTEIN	A0A2P8YS27	A0A2P8YS27_BLAGE	Uncharacterized protein OS=Blattella germanica OX=6973 GN=C0J52_09359 PE=4 SV=1	20.186475959999996	0.008748535	0.06	0.808	1	0	308.19	9	9	50.29	39	4.88	3.31	-0.06	1.1	0	0.23	1	1	-2.27	0	0	0	0	-10	0	43.29	3	3	-0.68	0	111.14	6	6	0.32	0	209.6	6	6	0.32	0	144.9	5	7
390	No	OTHER PROTEIN	A0A2P8YS26	A0A2P8YS26_BLAGE	Uncharacterized protein OS=Blattella germanica OX=6973 GN=C0J52_09359 PE=4 SV=1	23.281742930000004	0.005490723	0.1	0.757	1	0	287.59	8	8	42	33	4.12	2.42	-0.06	0.94	0	0.23	1	1	-2.12	0	0	0	0	-10	0	99.93	5	5	0.21	0	136.44	4	4	-0.12	0	205.89	5	5	0.21	0	107.44	5	6
391	Yes	TOP PROTEIN	A0A2P8YG43	A0A2P8YG43_BLAGE	Uncharacterized protein OS=Blattella germanica OX=6973 GN=C0J52_17256 PE=4 SV=1	76.06258594000012	0.00795752	0.02	0.901	1	1	721.18	17	17	28.69	148	18.5	3.63	0.01	0.27	1	365.82	12	17	-0.09	1	405.61	12	25	0.47	1	383.6	12	22	0.29	1	427.13	11	18	0	1	318.17	12	20	0.15	0.98	180.52	8	16
392	Yes	TOP PROTEIN	A0A2P8Y7Q6	A0A2P8Y7Q6_BLAGE	Putative aminopeptidase W07G4.4 (Fragment) OS=Blattella germanica OX=6973 GN=lap-2 PE=4 SV=1	22.310813009999997	0.009495605	1.14	0.304	1	1	746.64	13	12	63.81	102	12.75	2.82	0.09	0.32	1	360.38	10	14	0.26	1	471.5	12	16	0.45	1	347.99	11	12	0.04	1	354.84	10	10	-0.22	1	328.24	9	9	-0.38	1	414.65	7	17
393	Yes	TOP PROTEIN	L8BRS5	L8BRS5_BLAGE	Na/K-ATPase subunit beta 2 OS=Blattella germanica OX=6973 GN=Nrv2 PE=2 SV=1	37.255482169999965	0.005998535	0.02	0.898	1	1	678.43	19	13	59.26	121	15.12	2.59	-0.01	0.26	1	432.15	13	18	0.26	1	354.03	13	18	0.26	1	263.28	9	11	-0.45	1	376.98	13	16	0.09	1	384.95	12	15	0	1	248.85	11	17
393	No	OTHER PROTEIN	A0A2P8Y0K8	A0A2P8Y0K8_BLAGE	Sodium/potassium-transporting ATPase subunit beta-2 (Fragment) OS=Blattella germanica OX=6973 GN=nrv2_5 PE=4 SV=1	31.542551909999986	0.005896973	0.22	0.644	1	0.84	279.34	8	8	39.85	52	6.5	2.2	-0.06	0.57	0	203.99	7	9	0.5	0	124.37	5	7	0.14	0	138.83	3	3	-1.09	0	190.65	7	9	0.5	0	150.64	6	8	0.33	0	107.99	5	6
394	Yes	TOP PROTEIN	A0A2P8YAS0	A0A2P8YAS0_BLAGE	Heterogeneous nuclear ribonucleoprotein 87F OS=Blattella germanica OX=6973 GN=Hrb87F PE=4 SV=1	33.899270679999944	0.009129395	0	0.963	1	1	819.22	19	17	51.99	152	19	4.63	0	0.34	1	309.66	11	20	0.11	1	518.17	16	22	0.25	1	349.52	11	16	-0.21	1	301.05	11	16	-0.21	1	312.46	9	13	-0.51	1	388.56	14	28
395	Yes	TOP PROTEIN	A0A2P8YNI5	A0A2P8YNI5_BLAGE	Heat shock protein 83 OS=Blattella germanica OX=6973 GN=Hsp83 PE=4 SV=1	34.52515477999999	0.00457666	0.28	0.603	1	1	749.53	16	11	61.74	125	15.62	5.32	0.06	0.5	1	348.79	12	21	0.56	1	478.06	14	25	0.81	1	290.64	10	16	0.17	1	300.07	9	14	-0.02	1	263.78	7	8	-0.83	1	281.88	8	12
396	Yes	TOP PROTEIN	A0A2P8YLY1	A0A2P8YLY1_BLAGE	Myelin expression factor 2 OS=Blattella germanica OX=6973 GN=Myef2 PE=4 SV=1	61.94191732000003	0.009568848	0.53	0.479	1	1	718.76	18	16	38.02	94	11.75	3.01	0.11	0.37	1	312.34	12	14	0.4	1	460.52	13	17	0.68	0.99	166.06	9	10	-0.09	1	354.35	12	13	0.29	1	203.87	9	9	-0.24	0.98	181.91	8	8
397	Yes	TOP PROTEIN	A0A2P8XQZ0	A0A2P8XQZ0_BLAGE	UDP-N-acetylhexosamine pyrophosphorylase OS=Blattella germanica OX=6973 GN=UAP1 PE=4 SV=1	55.627865330000056	0.005681152	2.39	0.145	1	1	793.99	19	17	50.61	105	13.12	1.96	0.34	0.22	1	388.26	11	15	0.55	1	544.25	13	15	0.55	1	324.77	11	14	0.45	1	357.97	9	13	0.34	1	188.08	9	11	0.1	1	261.91	11	15
398	Yes	TOP PROTEIN	A0A2P8YPA1	A0A2P8YPA1_BLAGE	Programmed cell death 6-interacting protein OS=Blattella germanica OX=6973 GN=pdcd6ip PE=4 SV=1	79.33180530999996	0.006379395	0.24	0.63	1	1	536.24	17	15	30.58	83	10.38	2.77	-0.07	0.36	1	239.45	7	8	-0.4	1	335.84	13	14	0.41	1	140.1	8	8	-0.4	1	183.08	10	10	-0.08	1	204.15	11	11	0.06	1	168.28	7	8
399	Yes	TOP PROTEIN	A0A2P8YWR3	A0A2P8YWR3_BLAGE	Plectin OS=Blattella germanica OX=6973 GN=Plec_0 PE=4 SV=1	136.29789334999984	0.005668457	7.24	0.019	1	1	708.42	22	21	24.91	92	11.5	1.41	-0.15	0.18	1	317.02	10	11	-0.2	0.99	206.1	12	13	0.04	1	194.72	9	11	-0.2	0.99	159.37	10	11	-0.2	1	254.94	9	11	-0.2	1	278.25	13	13
400	Yes	TOP PROTEIN	A0A2P8YE66	A0A2P8YE66_BLAGE	Uncharacterized protein OS=Blattella germanica OX=6973 GN=C0J52_03837 PE=4 SV=1	63.99406208999994	0.006844238	0.07	0.798	1	1	759.13	19	19	44.3	91	11.38	4.6	0.06	0.71	0	34.53	4	4	-1.32	1	170.75	7	9	-0.15	1	351.66	14	17	0.77	1	488.43	15	17	0.77	1	236.34	10	11	0.14	1	260.62	8	13
401	Yes	TOP PROTEIN	A0A2P8ZJJ6	A0A2P8ZJJ6_BLAGE	Uncharacterized protein OS=Blattella germanica OX=6973 GN=C0J52_00088 PE=3 SV=1	52.18740449	0.008147949	0.85	0.4	1	1	729.07	16	15	40.39	51	6.38	8.91	0.65	0.22	0	0	0	0	-10	0	0	0	0	-10	0	0	0	0	-10	0	0	0	0	-10	1	505.5	12	16	0.57	0	0	0	0
402	Yes	TOP PROTEIN	A0A2P8YN35	A0A2P8YN35_BLAGE	Cytochrome b-c1 complex subunit Rieske, mitochondrial OS=Blattella germanica OX=6973 GN=UQCRFS1_0 PE=4 SV=1	29.231018519999985	0.008221191	0.98	0.338	1	1	817.72	15	10	43.75	130	16.25	4.06	-0.09	0.35	1	350.68	11	18	0.09	1	360.82	9	14	-0.27	1	395.66	8	11	-0.62	1	451.14	10	16	-0.08	1	368.02	9	13	-0.38	1	385.95	9	15
403	Yes	TOP PROTEIN	A0A2P8XQD9	A0A2P8XQD9_BLAGE	Uncharacterized protein OS=Blattella germanica OX=6973 GN=C0J52_13127 PE=4 SV=1	50.19207694000001	0.005706543	0.18	0.682	1	1	740.04	14	12	36.71	78	9.75	13.32	-0.31	2.55	0	15.84	1	1	-3.1	0	0	0	0	-10	0	0	0	0	-10	0	0	0	0	-10	1	628.52	13	32	1.9	0	21.27	1	1
403	No	OTHER PROTEIN	A0A2P8XQE1	A0A2P8XQE1_BLAGE	Allergen Bla g 4 (Fragment) OS=Blattella germanica OX=6973 GN=BLG4_0 PE=4 SV=1	9.283545129999997	0.006315918	0	0.991	1	0	277.09	6	5	37.04	34	4.25	5.6	-0.01	1.73	0	0	0	0	-10	0	0	0	0	-10	0	0	0	0	-10	0	0	0	0	-10	0	213.04	5	11	0.86	0	21.27	1	1
404	Yes	TOP PROTEIN	A0A2P8Y5H4	A0A2P8Y5H4_BLAGE	Solute carrier family 12 member 2 OS=Blattella germanica OX=6973 GN=Slc12a2 PE=4 SV=1	76.67124958	0.007210449	0.93	0.35	1	1	663.09	15	14	26.22	109	13.62	2	0.23	0.23	1	429.62	11	15	0.39	1	390.4	11	14	0.29	1	442.38	10	15	0.39	1	309.16	10	15	0.39	1	361.2	9	14	0.29	1	170.37	8	10
405	Yes	TOP PROTEIN	A0A2P8YSH2	A0A2P8YSH2_BLAGE	Uncharacterized protein OS=Blattella germanica OX=6973 GN=C0J52_07877 PE=4 SV=1	19.62924802	0.004665527	0.22	0.649	1	1	782.94	14	9	68.57	111	13.88	8.64	0.16	1.63	1	600.42	14	24	1.47	1	544.82	11	22	1.35	1	69.62	2	3	-1.53	0.39	29.29	1	1	-3.11	1	499.79	11	14	0.7	1	398.03	9	13
406	Yes	TOP PROTEIN	A0A2P8ZEI8	A0A2P8ZEI8_BLAGE	Acetyltransferase component of pyruvate dehydrogenase complex OS=Blattella germanica OX=6973 GN=dlat-1 PE=3 SV=1	52.532707900000005	0.009305176	1.45	0.249	1	1	736.83	16	13	36.36	113	14.12	2.53	0.18	0.26	1	411.32	11	14	0.18	1	426.45	11	14	0.18	1	282.11	7	11	-0.16	1	353.16	10	11	-0.16	1	499.6	13	15	0.28	1	348.52	9	15
407	Yes	TOP PROTEIN	A0A2P8XXW3	A0A2P8XXW3_BLAGE	Uncharacterized protein OS=Blattella germanica OX=6973 GN=C0J52_14969 PE=3 SV=1	101.6876718100002	0.005998535	0.48	0.498	1	1	781.22	13	12	17.22	104	13	4	0.18	0.48	1	412.09	9	13	0.24	1	571.7	12	18	0.71	1	438.35	12	17	0.63	1	595.75	13	17	0.63	1	208.74	7	7	-0.65	1	307.3	9	10
408	Yes	TOP PROTEIN	A0A2P8XDG9	A0A2P8XDG9_BLAGE	Uncharacterized protein OS=Blattella germanica OX=6973 GN=C0J52_21210 PE=4 SV=1	72.04052125	0.005909668	0.56	0.477	1	1	759.22	16	13	15.75	176	22	30.3	-0.58	2.95	0.44	58.96	3	3	-2.16	0	0	0	0	-10	0	1.53	1	1	-3.74	0	0	0	0	-10	1	514.8	12	48	1.84	0	21.27	1	1
409	Yes	TOP PROTEIN	A0A2P8Z863	A0A2P8Z863_BLAGE	Acetyl-CoA carboxylase OS=Blattella germanica OX=6973 GN=ACAC PE=4 SV=1	156.7449230600003	0.005922363	0.26	0.616	1	1	488.02	18	16	16.23	64	8	3.82	-0.12	0.88	1	319.55	13	14	0.88	1	177.44	8	8	0.07	0.98	128.02	8	8	0.07	0.99	139.76	9	9	0.24	0.97	69.57	2	2	-1.93	1	232.34	10	12
410	Yes	TOP PROTEIN	A0A2P8YC58	A0A2P8YC58_BLAGE	Coronin-1C OS=Blattella germanica OX=6973 GN=Coro1c PE=4 SV=1	70.33065495000002	0.005186035	0	0.955	1	1	736.43	14	12	26.18	80	10	2.14	0	0.3	1	210.22	8	10	0.03	1	377.78	9	9	-0.12	1	357.48	11	12	0.29	1	311.07	6	7	-0.48	1	567.39	11	14	0.52	1	265.64	9	9
411	Yes	TOP PROTEIN	A0A2P8YRB7	A0A2P8YRB7_BLAGE	40S ribosomal protein S8 OS=Blattella germanica OX=6973 GN=RpS8 PE=3 SV=1	23.837016379999994	0.010960449	0.03	0.863	1	1	738.81	14	12	58.65	104	13	4.24	0.02	0.43	1	530.42	13	20	0.7	1	482.38	10	14	0.18	1	380.96	8	10	-0.3	1	370.24	9	10	-0.3	1	327.52	8	11	-0.17	1	416.15	14	19
412	Yes	TOP PROTEIN	A0A2P8XD36	A0A2P8XD36_BLAGE	40S ribosomal protein S7 OS=Blattella germanica OX=6973 GN=RpS7 PE=3 SV=1	22.52319265999999	0.010228027	1.64	0.221	1	1	752.44	13	10	51.03	98	12.25	2.38	0.18	0.3	1	424.17	9	15	0.49	1	489.29	11	14	0.39	1	350.94	9	12	0.17	1	359.71	9	12	0.17	1	373	10	15	0.49	1	208.78	6	11
413	Yes	TOP PROTEIN	A0A2P8YZL1	A0A2P8YZL1_BLAGE	Uncharacterized protein OS=Blattella germanica OX=6973 GN=C0J52_05318 PE=4 SV=1	81.64094821000006	0.008689941	0	0.962	1	1	709.7	21	18	32.66	79	9.88	3.44	-0.01	0.41	0.97	182.9	9	9	-0.08	1	406.7	12	18	0.92	1	275.4	9	10	0.07	1	219.82	9	9	-0.08	1	234.92	8	8	-0.25	0	77.07	6	7
414	Yes	TOP PROTEIN	A0A2P8Y1P9	A0A2P8Y1P9_BLAGE	Uncharacterized protein OS=Blattella germanica OX=6973 GN=C0J52_14553 PE=4 SV=1	37.007295419999956	0.00832373	1.07	0.319	1	1	704.87	16	16	46.52	113	14.12	3.64	-0.09	0.33	1	443.25	11	16	0.12	1	277.91	9	12	-0.29	1	358.66	11	13	-0.18	1	324.44	9	11	-0.42	1	375.16	10	13	-0.18	1	395.31	12	22
415	Yes	TOP PROTEIN	A0A2P8Y5K8	A0A2P8Y5K8_BLAGE	Mitochondrial amidoxime reducing component 2 OS=Blattella germanica OX=6973 GN=Marc2 PE=4 SV=1	37.49024316999997	0.00926123	0.55	0.471	1	1	679.66	12	11	44.98	92	11.5	2.88	0.08	0.35	1	301.1	8	9	-0.24	1	481.95	8	11	0.05	1	198.74	7	11	0.05	1	325.88	10	12	0.18	1	589.4	11	17	0.68	1	276.37	7	8
416	Yes	TOP PROTEIN	C9D9F5	C9D9F5_BLAGE	6-phosphogluconate dehydrogenase (Fragment) OS=Blattella germanica OX=6973 GN=PGD PE=2 SV=1	29.215061730000016	0.008528809	2.92	0.11	1	1	730.05	14	14	60.84	113	14.12	2.85	-0.11	0.3	1	286.64	7	10	-0.58	0.98	376.29	7	18	0.26	0.97	377.96	8	14	-0.1	0.93	370.33	11	16	0.09	1	447.51	8	16	0.09	0.95	202.22	6	12
417	Yes	TOP PROTEIN	A0A2P8YX20	A0A2P8YX20_BLAGE	Uncharacterized protein OS=Blattella germanica OX=6973 GN=C0J52_07039 PE=4 SV=1	111.29203708999988	0.007312988	0	0.981	1	1	734.08	14	9	11.89	100	12.5	5.35	0	0.74	1	493.86	12	20	0.83	1	567.14	13	19	0.75	1	322.68	8	14	0.31	1	352.12	9	14	0.31	1	304.06	7	9	-0.33	1	274.51	7	10
418	Yes	TOP PROTEIN	A0A2P8XJ73	A0A2P8XJ73_BLAGE	Pyridoxal kinase OS=Blattella germanica OX=6973 GN=PDXK PE=4 SV=1	33.02510650999999	0.006087402	3.33	0.089	1	1	774.7	15	15	50.5	122	15.25	1.49	0.17	0.14	1	370.94	11	17	0.33	1	502.93	11	15	0.15	1	295.63	12	14	0.05	1	506.94	12	17	0.33	1	427.91	10	14	0.05	1	357.46	9	14
419	Yes	TOP PROTEIN	A0A2P8YNF3	A0A2P8YNF3_BLAGE	Uncharacterized protein OS=Blattella germanica OX=6973 GN=C0J52_10761 PE=3 SV=1	20.146298120000008	0.004500488	2.1	0.169	1	1	747.03	14	10	60.89	93	11.62	2.62	0.13	0.32	1	362.77	10	13	0.32	1	355.91	8	12	0.21	1	451.51	12	16	0.62	1	263.03	7	10	-0.05	1	300.17	7	8	-0.38	1	310.5	8	14
420	Yes	TOP PROTEIN	A0A2P8XEZ3	A0A2P8XEZ3_BLAGE	Serine hydroxymethyltransferase OS=Blattella germanica OX=6973 GN=SHMT1 PE=4 SV=1	48.5260799	0.007181152	0.15	0.7	1	1	621.22	14	13	38.64	84	10.5	2.2	0.06	0.3	0	107.76	9	10	0.01	0.54	152.81	7	8	-0.31	1	307.6	8	14	0.5	0.71	229.32	8	9	-0.14	1	248.33	9	11	0.15	1	299.38	11	13
421	Yes	TOP PROTEIN	A0A2P8Z2Q0	A0A2P8Z2Q0_BLAGE	Uncharacterized protein OS=Blattella germanica OX=6973 GN=C0J52_05936 PE=3 SV=1	30.270677789999972	0.008484863	0.45	0.515	1	1	607.19	13	10	44.8	107	13.38	4.98	-0.08	0.5	0.76	229.67	6	9	-0.58	0.94	274.42	10	18	0.42	1	331.75	7	12	-0.16	1	329.46	8	14	0.06	0.74	150.79	3	9	-0.58	1	336.99	8	23
422	Yes	TOP PROTEIN	A0A2P8Z8E5	A0A2P8Z8E5_BLAGE	Elongation factor Tu OS=Blattella germanica OX=6973 GN=Tufm_0 PE=4 SV=1	39.40441960999997	0.00641748	0.15	0.702	1	1	718.05	15	14	50.56	110	13.75	2.87	0.04	0.31	1	470.52	13	17	0.38	1	500.71	12	16	0.29	1	292.59	8	11	-0.25	1	360.37	8	11	-0.25	1	308.55	8	10	-0.39	1	298.01	9	17
423	Yes	TOP PROTEIN	A0A2P8ZFR0	A0A2P8ZFR0_BLAGE	Uncharacterized protein (Fragment) OS=Blattella germanica OX=6973 GN=C0J52_01833 PE=3 SV=1	108.32780364000025	0.003827637	0.06	0.802	1	1	583.03	17	17	20.35	83	10.38	4.17	-0.04	0.67	1	133.85	7	7	-0.49	0.96	88.03	4	4	-1.29	1	282.71	10	12	0.29	1	365.79	10	12	0.29	1	404.21	14	16	0.71	0.98	111.51	5	7
424	Yes	TOP PROTEIN	A0A2P8YKD6	A0A2P8YKD6_BLAGE	Cofilin/actin-depolymerizing factor OS=Blattella germanica OX=6973 GN=tsr PE=3 SV=1	17.388717660000008	0.009056152	0.01	0.914	1	1	738.81	12	11	57.72	137	17.12	3.23	0.01	0.27	1	518.65	11	15	-0.16	1	589.01	11	22	0.39	1	418.32	8	14	-0.26	1	417.73	7	13	-0.37	1	438.96	9	18	0.1	1	470.24	9	21
425	Yes	TOP PROTEIN	A0A2P8XQ23	A0A2P8XQ23_BLAGE	Leukotriene A-4 hydrolase OS=Blattella germanica OX=6973 GN=LTA4H PE=4 SV=1	58.714621720000004	0.005503418	0.83	0.377	1	1	704.19	19	16	37.36	131	16.38	2.33	0.12	0.21	1	369.1	12	17	0.19	1	415.48	13	18	0.27	1	355.95	11	20	0.43	1	238.26	10	13	-0.2	1	361.18	12	16	0.1	1	257	13	18
426	Yes	TOP PROTEIN	A0A2P8Z6P2	A0A2P8Z6P2_BLAGE	NADH dehydrogenase [ubiquinone] iron-sulfur protein 3 OS=Blattella germanica OX=6973 GN=NDUFS3 PE=3 SV=1	30.490595829999982	0.005884277	0.14	0.716	1	1	760.37	16	15	62.03	121	15.12	2.95	0.03	0.29	1	325.98	10	11	-0.4	1	283.62	8	12	-0.28	1	379.33	13	20	0.46	1	444.18	12	17	0.22	1	549.86	14	16	0.14	1	225.97	8	13
427	Yes	TOP PROTEIN	A0A2P8XXT2	A0A2P8XXT2_BLAGE	Calmodulin OS=Blattella germanica OX=6973 GN=CALM PE=4 SV=1	13.810657930000016	0.004183105	0.17	0.686	1	1	805.84	14	8	41.8	176	22	6.48	0.03	0.39	1	328.72	8	14	-0.57	1	643.35	13	23	0.14	1	522.57	11	22	0.08	1	572.74	12	24	0.21	1	449.83	9	19	-0.13	1	572.89	13	36
428	Yes	TOP PROTEIN	A0A2P8Y863	A0A2P8Y863_BLAGE	Transcriptional activator protein Pur-alpha OS=Blattella germanica OX=6973 GN=PURA PE=4 SV=1	27.63894860999998	0.00945166	1.41	0.256	1	1	716.42	17	15	67.49	132	16.5	4.54	0.12	0.4	1	408.21	14	25	0.76	1	408.11	13	16	0.12	1	295.66	11	15	0.03	1	437.22	10	15	0.03	1	460.04	14	19	0.37	1	235.72	8	10
429	Yes	TOP PROTEIN	A0A2P8YED4	A0A2P8YED4_BLAGE	ATP synthase subunit O OS=Blattella germanica OX=6973 GN=ATPsynO PE=3 SV=1	27.571664240000008	0.009466309	2.44	0.141	1	1	599.47	12	10	48.24	84	10.5	2	-0.14	0.28	1	291.15	8	10	-0.19	1	212.25	6	8	-0.51	1	436.18	10	14	0.3	1	223.05	7	8	-0.51	1	271.26	8	10	-0.19	1	224.94	8	11
430	Yes	TOP PROTEIN	A0A2P8YSN8	A0A2P8YSN8_BLAGE	Uncharacterized protein OS=Blattella germanica OX=6973 GN=C0J52_13352 PE=4 SV=1	32.00886375999999	0.009056152	0.98	0.338	1	1	747.66	15	13	54.86	113	14.12	2.64	-0.07	0.29	1	571.69	12	15	0.04	1	237.8	8	13	-0.16	1	334.7	8	11	-0.41	1	454.01	10	17	0.22	1	272.02	8	10	-0.54	1	318.08	10	17
431	Yes	TOP PROTEIN	A0A2P8YK90	A0A2P8YK90_BLAGE	Superoxide dismutase [Cu-Zn] (Fragment) OS=Blattella germanica OX=6973 GN=Sod_1 PE=4 SV=1	15.252354989999999	0.00577002	0.58	0.458	1	1	759.59	12	7	80.27	250	31.25	6.76	-0.05	0.29	1	488.59	10	24	-0.41	1	478.82	10	34	0.1	1	547.53	11	35	0.14	1	533.97	10	27	-0.24	1	560.85	11	31	-0.04	1	454	10	45
432	Yes	TOP PROTEIN	A0A2P8XSD0	A0A2P8XSD0_BLAGE	26S proteasome non-ATPase regulatory subunit 13 OS=Blattella germanica OX=6973 GN=PSMD13 PE=4 SV=1	44.419320750000026	0.005617676	0	0.951	1	1	697.72	19	18	46.67	96	12	2.27	0	0.29	1	208.11	9	11	-0.11	1	383.68	13	13	0.14	1	328.77	8	8	-0.56	1	290.82	10	14	0.24	0.99	178.12	12	12	0.02	0.46	127.88	7	10
433	Yes	TOP PROTEIN	A0A2P8Z923	A0A2P8Z923_BLAGE	Uncharacterized protein OS=Blattella germanica OX=6973 GN=C0J52_01119 PE=4 SV=1	46.23328324	0.005909668	0.51	0.487	1	1	744.12	18	17	51.64	95	11.88	2.17	0.1	0.27	1	348.98	12	14	0.36	1	359.84	10	11	0.01	1	300.34	12	14	0.36	1	231.87	12	13	0.25	1	336.31	12	14	0.36	1	271.1	7	9
434	Yes	TOP PROTEIN	A0A2P8XDE9	A0A2P8XDE9_BLAGE	Protein NipSnap (Fragment) OS=Blattella germanica OX=6973 GN=Nipsnap PE=4 SV=1	32.310281839999995	0.006990723	0.9	0.359	1	1	596.68	12	11	40.22	104	13	1.6	-0.1	0.18	1	345.1	9	14	0.01	1	395.51	9	12	-0.21	1	218.01	9	15	0.11	1	272.26	8	11	-0.33	1	317.92	9	13	-0.09	1	187.91	7	11
435	Yes	TOP PROTEIN	A0A2P8YDU8	A0A2P8YDU8_BLAGE	Cullin-associated NEDD8-dissociated protein 1 OS=Blattella germanica OX=6973 GN=CAND1 PE=4 SV=1	123.6040491799996	0.005160645	1.62	0.223	1	1	571.59	15	15	18.86	55	6.88	2.1	-0.24	0.44	1	168.37	7	8	0.04	1	280.62	10	11	0.5	0.57	80.91	4	4	-0.96	1	229.97	6	7	-0.16	1	220.39	6	6	-0.38	1	246.1	7	7
436	Yes	TOP PROTEIN	A0A2P8ZA28	A0A2P8ZA28_BLAGE	Uncharacterized protein OS=Blattella germanica OX=6973 GN=C0J52_04092 PE=4 SV=1	18.844806639999998	0.005427246	0.57	0.465	1	1	706.99	15	13	76.19	167	20.88	2.95	0.04	0.21	1	333.81	11	22	0.13	1	543.54	15	22	0.13	1	262.37	10	21	0.06	1	468.26	14	21	0.06	1	299.42	11	16	-0.33	1	364.25	9	21
437	Yes	TOP PROTEIN	A0A2P8Y2E6	A0A2P8Y2E6_BLAGE	D-2-hydroxyglutarate dehydrogenase OS=Blattella germanica OX=6973 GN=D2hgdh PE=4 SV=1	44.55805771999999	0.007781738	1.84	0.196	1	1	587.43	17	16	46.31	80	10	2.83	-0.16	0.39	1	277.71	12	15	0.47	1	328.4	9	10	-0.11	1	307.51	10	13	0.27	1	333.02	8	8	-0.43	1	287.19	8	8	-0.43	1	248.07	11	11
438	Yes	TOP PROTEIN	A0A2P8XQ56	A0A2P8XQ56_BLAGE	26S proteasome non-ATPase regulatory subunit 12 OS=Blattella germanica OX=6973 GN=Psmd12 PE=4 SV=1	54.71339154000003	0.006366699	0.56	0.466	1	1	697.91	19	17	49.89	89	11.12	3.44	0.09	0.45	1	416.64	14	16	0.67	0.92	117.5	7	7	-0.52	1	265.76	11	14	0.48	1	131.67	8	8	-0.33	1	219.64	7	9	-0.16	1	290.96	11	15
439	Yes	TOP PROTEIN	A0A2P8YEB2	A0A2P8YEB2_BLAGE	Uncharacterized protein OS=Blattella germanica OX=6973 GN=C0J52_08697 PE=4 SV=1	115.14943136000008	0.005109863	2.01	0.178	1	1	373.57	12	11	14.79	47	5.88	1.36	-0.17	0.31	1	148.99	5	5	-0.37	1	216.46	7	8	0.31	0.97	103.67	5	5	-0.37	1	154.68	5	6	-0.11	0.95	128.57	5	5	-0.37	0.99	143.05	5	5
440	Yes	TOP PROTEIN	A0A2P8YH04	A0A2P8YH04_BLAGE	Uncharacterized protein OS=Blattella germanica OX=6973 GN=C0J52_03717 PE=3 SV=1	42.98985956000001	0.00832373	0.16	0.696	1	1	689.61	16	14	48.92	98	12.25	2.49	0.05	0.31	1	357.61	12	16	0.46	1	488.84	11	14	0.27	1	277.13	9	13	0.16	1	300.59	8	11	-0.08	1	107.53	7	8	-0.54	1	231.55	7	14
441	Yes	TOP PROTEIN	A0A2P8Z738	A0A2P8Z738_BLAGE	Enolase OS=Blattella germanica OX=6973 GN=ENO_1 PE=4 SV=1	24.24692297	0.00748877	0.69	0.421	1	1	728.94	15	13	55.07	182	22.75	3.45	0.07	0.22	0.96	375.98	9	23	0.1	0.94	366.7	11	23	0.1	0.92	348.56	8	18	-0.26	0.99	458.55	9	26	0.27	1	471.08	12	27	0.33	0.9	315.79	7	20
442	Yes	TOP PROTEIN	A0A2P8Y3D1	A0A2P8Y3D1_BLAGE	Uncharacterized protein OS=Blattella germanica OX=6973 GN=C0J52_16956 PE=4 SV=1	35.31310056999998	0.004843262	1.2	0.293	1	1	689.62	11	7	31.33	111	13.88	6.85	0.22	0.79	1	444.35	8	16	0.6	1	391.4	8	16	0.6	1	265.75	5	13	0.3	1	297.14	6	10	-0.08	1	425.4	9	12	0.18	1	308.44	7	28
443	Yes	TOP PROTEIN	A0A2P8ZM10	A0A2P8ZM10_BLAGE	Farnesyl pyrophosphate synthase (Fragment) OS=Blattella germanica OX=6973 GN=FDPS PE=3 SV=1	49.32886554999995	0.008382324	0.36	0.558	1	1	510.13	17	15	49.31	66	8.25	3.85	0.13	0.71	1	300.72	12	13	0.93	1	200.63	11	13	0.93	1	230.51	9	12	0.82	0.94	82.09	5	7	0.04	1	113.27	4	4	-0.77	0.73	79.34	4	6
444	Yes	TOP PROTEIN	A0A2P8XHY5	A0A2P8XHY5_BLAGE	Guanine nucleotide-binding protein subunit beta-like protein OS=Blattella germanica OX=6973 GN=Rack1 PE=4 SV=1	25.98896086999998	0.007737793	0.32	0.582	1	1	686.44	19	14	78.54	147	18.38	2.92	-0.04	0.23	0.96	358.67	13	20	0.1	0.95	468.03	16	22	0.23	0.91	213.16	10	14	-0.42	0.96	373.27	11	16	-0.23	0.97	333.44	13	18	-0.06	1	324.09	12	22
445	Yes	TOP PROTEIN	A0A2P8YPC3	A0A2P8YPC3_BLAGE	Uncharacterized protein (Fragment) OS=Blattella germanica OX=6973 GN=C0J52_07674 PE=4 SV=1	26.101189150000014	0.004500488	0.57	0.461	1	1	731.02	17	15	63.14	89	11.12	3	0.09	0.39	0.99	201.81	10	11	0.12	1	247.41	7	10	-0.01	1	335.23	8	9	-0.17	1	248.36	6	7	-0.53	1	491.27	12	16	0.66	1	385.45	9	13
446	Yes	TOP PROTEIN	A0A2P8YFE7	A0A2P8YFE7_BLAGE	60S acidic ribosomal protein P2-beta OS=Blattella germanica OX=6973 GN=rpp202 PE=3 SV=1	11.581839339999998	0.004411621	0.46	0.508	1	1	715.92	13	11	78.07	164	20.5	7.6	-0.08	0.53	1	614.87	13	34	0.74	1	397.2	13	26	0.35	1	324.37	10	22	0.11	1	283.4	8	16	-0.35	1	348.22	8	12	-0.76	1	352.36	10	25
447	Yes	TOP PROTEIN	A0A2P8ZC37	A0A2P8ZC37_BLAGE	Uncharacterized protein OS=Blattella germanica OX=6973 GN=C0J52_03127 PE=4 SV=1	105.09628909000007	0.008616699	2.48	0.138	1	1	681.37	15	13	15.44	98	12.25	2.12	0.17	0.28	1	489.69	12	15	0.48	1	482.49	10	13	0.27	1	336.11	10	11	0.03	1	392.08	11	14	0.38	0.98	232.4	9	12	0.16	1	281.28	9	12
447	No	OTHER PROTEIN	A0A2P8ZA66	A0A2P8ZA66_BLAGE	Cytochrome P450 4C1 OS=Blattella germanica OX=6973 GN=CYP4C1_1 PE=3 SV=1	70.06399645999998	0.008733887	0.01	0.915	1	0	42.12	1	1	1.64	8	1	0.53	-0.01	0.38	0	39.84	1	2	0.85	0	0	0	0	-10	0	37.2	1	1	-0.15	0	42.12	1	1	-0.15	0	34.25	1	1	-0.15	0	19.87	1	1
448	Yes	TOP PROTEIN	A0A2P8YLX0	A0A2P8YLX0_BLAGE	Uncharacterized protein OS=Blattella germanica OX=6973 GN=C0J52_06999 PE=4 SV=1	51.93710370999996	0.006239746	0.76	0.397	1	1	646.13	14	13	37.84	81	10.12	1.73	-0.1	0.25	1	287.73	10	11	0.04	1	370.81	11	11	0.04	1	179.18	7	9	-0.25	1	397.24	11	11	0.04	1	247.85	7	8	-0.42	1	319.45	10	13
449	Yes	TOP PROTEIN	A0A2P8YHX8	A0A2P8YHX8_BLAGE	Dihydrolipoyl dehydrogenase OS=Blattella germanica OX=6973 GN=DLD PE=4 SV=1	31.59585340999998	0.009085449	0.08	0.787	1	1	681.74	12	11	55.37	145	18.12	3.27	-0.02	0.26	1	433.51	11	23	0.34	1	327.14	7	14	-0.37	1	501.92	10	22	0.28	1	337.45	9	17	-0.09	1	386.09	9	15	-0.27	1	201.92	5	16
450	Yes	TOP PROTEIN	A0A2P8ZES4	A0A2P8ZES4_BLAGE	Uncharacterized protein OS=Blattella germanica OX=6973 GN=C0J52_02342 PE=4 SV=1	84.14775141999986	0.007503418	1.8	0.203	1	1	710	18	18	31.72	77	9.62	1.51	-0.08	0.22	1	369.32	10	12	0.25	1	362.99	9	9	-0.16	1	212.89	8	8	-0.33	1	327.97	10	11	0.13	1	309.42	9	9	-0.16	1	271.57	8	9
451	Yes	TOP PROTEIN	A0A2P8Y395	A0A2P8Y395_BLAGE	Annexin (Fragment) OS=Blattella germanica OX=6973 GN=AnxB10_0 PE=3 SV=1	38.68444801999999	0.004729004	0.54	0.476	1	1	665.38	15	15	53.76	127	15.88	4.49	-0.06	0.4	1	273.35	12	17	0.09	1	312.92	10	11	-0.54	1	332.81	8	18	0.17	1	259.88	9	13	-0.3	1	274.17	10	11	-0.54	1	336.73	10	19
452	Yes	TOP PROTEIN	A0A2P8YZI2	A0A2P8YZI2_BLAGE	Uncharacterized protein OS=Blattella germanica OX=6973 GN=C0J52_14795 PE=4 SV=1	33.04435597999998	0.005274902	0.8	0.385	1	1	733.84	10	4	13.19	102	12.75	3.58	0.1	0.45	1	402.42	7	14	0.29	1	307.15	5	9	-0.35	1	461.25	7	17	0.57	1	441.62	6	14	0.29	1	319.09	7	11	-0.06	1	320.25	7	13
453	Yes	TOP PROTEIN	A0A2P8Y4R7	A0A2P8Y4R7_BLAGE	3-oxoacyl-[acyl-carrier-protein] reductase FabG OS=Blattella germanica OX=6973 GN=fabG PE=4 SV=1	27.434186269999987	0.00823584	0.02	0.878	1	1	585.7	15	13	73.93	106	13.25	4.71	-0.03	0.52	1	327.75	13	15	0.23	1	360.53	11	22	0.78	1	262.72	11	15	0.23	1	183.66	7	10	-0.35	0.99	150.18	7	7	-0.87	1	210.81	6	11
454	Yes	TOP PROTEIN	A0A2P8YY37	A0A2P8YY37_BLAGE	Ferritin OS=Blattella germanica OX=6973 GN=C0J52_10136 PE=3 SV=1	24.57929289	0.005998535	0.78	0.391	1	1	647.4	12	11	49.3	118	14.75	3.96	-0.1	0.39	1	343.44	9	16	0.06	1	409.13	10	14	-0.13	1	371.2	6	18	0.23	1	429.74	8	14	-0.13	1	282.59	7	9	-0.77	1	386.65	8	22
454	No	OTHER PROTEIN	C4PLE8	C4PLE8_BLAGE	Ferritin (Fragment) OS=Blattella germanica OX=6973 GN=Fer2LCH PE=2 SV=2	13.060603550000007	0.005808105	1.83	0.197	1	0.94	255.8	7	6	38.94	69	8.62	2.56	-0.12	0.42	0.62	124.99	5	8	-0.18	0	122.29	5	8	-0.18	0.79	149.12	3	9	-0.01	0.92	204.68	5	9	-0.01	0.76	144.53	4	5	-0.85	0.89	182.33	5	14
455	Yes	TOP PROTEIN	A0A2P8YH94	A0A2P8YH94_BLAGE	Hemocyte protein-glutamine gamma-glutamyltransferase OS=Blattella germanica OX=6973 GN=TGMH_1 PE=4 SV=1	71.65196428999998	0.004932129	0.6	0.452	1	1	663.28	18	17	35.37	98	12.25	4.56	0.13	0.68	0.99	152.58	7	11	0.09	0.99	155.29	8	11	0.09	1	214.17	9	13	0.33	0	50.66	4	4	-1.37	1	220.76	11	13	0.33	0.99	169.48	7	10
455	No	OTHER PROTEIN	A0A2P8YH68	A0A2P8YH68_BLAGE	Uncharacterized protein OS=Blattella germanica OX=6973 GN=C0J52_15977 PE=4 SV=1	39.65863430000002	0.004563965	0.51	0.488	1	0	55.52	1	1	2.82	16	2	1.31	0.15	0.78	0	36.57	1	4	1.12	0	37.93	1	2	0.12	0	38.5	1	3	0.71	0	12.04	1	1	-0.88	0	0	0	0	-10	0	55.52	1	3
456	Yes	TOP PROTEIN	A0A2P8XDR5	A0A2P8XDR5_BLAGE	1,5-anhydro-D-fructose reductase OS=Blattella germanica OX=6973 GN=AKR1E2_0 PE=4 SV=1	33.86939062999997	0.007898926	0.48	0.502	1	1	724.74	16	16	49.32	110	13.75	1.67	-0.04	0.19	1	328.99	10	14	0	1	343.99	11	15	0.1	1	226.05	9	15	0.1	1	540.11	12	13	-0.11	1	305.78	12	14	0	1	198.46	8	15
457	Yes	TOP PROTEIN	A0A2P8XWQ7	A0A2P8XWQ7_BLAGE	Uncharacterized protein OS=Blattella germanica OX=6973 GN=C0J52_16300 PE=4 SV=1	44.678464160000075	0.003865723	0.79	0.388	1	1	532.39	21	20	62.2	114	14.25	4.3	-0.11	0.38	0.98	136.12	8	10	-0.57	1	212.65	11	12	-0.31	1	166.32	11	15	0.01	0.98	223.5	14	14	-0.09	0.61	131.6	10	11	-0.43	1	314.1	14	24
458	Yes	TOP PROTEIN	A0A2P8Z500	A0A2P8Z500_BLAGE	2-hydroxyacyl-CoA lyase 1 OS=Blattella germanica OX=6973 GN=Hacl1 PE=3 SV=1	55.368491780000035	0.00738623	0.01	0.942	1	1	708.16	15	15	44.69	109	13.62	2.72	-0.01	0.29	1	448.8	14	18	0.42	1	401.67	12	14	0.06	1	356.07	9	10	-0.43	1	294.6	12	15	0.16	1	332.89	11	15	0.16	1	242.34	9	11
459	Yes	TOP PROTEIN	A0A2P8XBA2	A0A2P8XBA2_BLAGE	Sphingosine-1-phosphate lyase OS=Blattella germanica OX=6973 GN=Sply PE=3 SV=1	60.61775366000001	0.008353027	0.98	0.34	1	1	664.55	18	17	41.62	82	10.25	1.83	0.22	0.27	1	267.9	9	11	0.35	1	375.56	11	13	0.59	1	185.47	10	11	0.35	1	233.01	8	9	0.06	1	196.63	7	7	-0.3	0.7	86.14	6	11
460	Yes	TOP PROTEIN	A0A2P8Z9R7	A0A2P8Z9R7_BLAGE	Ras-like GTP-binding protein Rho1 OS=Blattella germanica OX=6973 GN=Rho1_0 PE=4 SV=1	21.59514634	0.006814941	0.1	0.753	1	1	730.74	16	15	84.9	110	13.75	3.88	0.05	0.36	0.99	450.69	14	22	0.77	1	351.33	9	11	-0.23	0.78	308.19	12	16	0.31	1	352.32	8	11	-0.23	1	437.7	10	13	0.01	1	325.51	8	15
460	No	OTHER PROTEIN	A0A2P8Z9P0	A0A2P8Z9P0_BLAGE	Ras-like GTP-binding protein Rho1 OS=Blattella germanica OX=6973 GN=Rho1_1 PE=4 SV=1	25.21087393999999	0.007811035	0.44	0.519	1	0	108.32	3	3	8.85	22	2.75	1.58	-0.12	0.78	0	47.69	3	6	1.2	0	72.55	2	2	-0.39	0	41.16	3	3	0.2	0	36.94	1	1	-1.39	0	88.63	2	2	-0.39	0	64.86	2	4
461	Yes	TOP PROTEIN	A0A2P8XKQ2	A0A2P8XKQ2_BLAGE	ATP-binding cassette sub-family E member 1 OS=Blattella germanica OX=6973 GN=Abce1 PE=4 SV=1	68.56456973000004	0.007723145	0.83	0.379	1	1	654.93	17	17	37.83	93	11.62	2.45	0.16	0.31	1	254.87	7	12	0.23	1	275.55	11	11	0.1	1	464	13	15	0.55	1	348.36	12	12	0.23	1	253.15	8	10	-0.03	1	237.04	7	8
461	No	OTHER PROTEIN	A0A2P8XM07	A0A2P8XM07_BLAGE	Decaprenyl-diphosphate synthase subunit 1 (Fragment) OS=Blattella germanica OX=6973 GN=PDSS1_0 PE=4 SV=1	16.654652280000004	0.007928223	0.04	0.846	1	0	26.45	1	1	4.83	5	0.62	0.74	-0.04	0.5	0	0	0	0	-10	0	21.79	1	1	-0.29	0	18.91	1	1	-0.29	0	26.45	1	1	-0.29	0	0	0	0	-10	0	0	0	0
462	Yes	TOP PROTEIN	A0A2P8ZI41	A0A2P8ZI41_BLAGE	Muscle LIM protein Mlp84B OS=Blattella germanica OX=6973 GN=Mlp84B_1 PE=4 SV=1	38.03165830999997	0.00804541	0.08	0.776	1	1	561.21	11	10	51.55	74	9.25	3.2	0.04	0.45	1	279.73	6	6	-0.52	1	284.46	8	10	0.22	1	147.42	5	7	-0.3	1	392.05	8	9	0.07	1	405.7	8	11	0.36	1	190.19	6	8
463	Yes	TOP PROTEIN	A0A2P8XM36	A0A2P8XM36_BLAGE	ATP synthase subunit d, mitochondrial OS=Blattella germanica OX=6973 GN=ATPsynD PE=3 SV=1	20.374060670000016	0.005160645	0.11	0.745	1	1	700.68	15	14	67.43	121	15.12	1.36	-0.02	0.13	1	420.21	11	15	-0.02	1	485.09	11	14	-0.12	1	384.53	10	17	0.16	1	313.13	10	14	-0.12	1	448.71	12	16	0.07	1	249.01	8	14
464	Yes	TOP PROTEIN	A0A2P8XUV0	A0A2P8XUV0_BLAGE	Uncharacterized protein OS=Blattella germanica OX=6973 GN=C0J52_09492 PE=4 SV=1	69.57352523999997	0.009144043	0.5	0.49	1	1	678.11	17	17	27.78	92	11.5	3.3	0.1	0.47	1	250.17	9	15	0.54	1	339.14	10	12	0.22	1	253.44	10	11	0.1	1	328.85	10	12	0.22	1	269.31	8	8	-0.36	1	421.44	12	16
465	Yes	TOP PROTEIN	A0A2P8Z4Z9	A0A2P8Z4Z9_BLAGE	Chloride intracellular channel exc-4 (Fragment) OS=Blattella germanica OX=6973 GN=exc-4 PE=4 SV=1	22.481407639999993	0.006328613	1.3	0.273	1	1	605.5	15	12	77.2	116	14.5	2.51	0.13	0.24	1	343.33	10	13	-0.01	1	321.54	13	19	0.54	1	226.87	8	14	0.1	1	328.27	11	14	0.1	1	221.23	9	11	-0.25	1	232.95	7	15
466	Yes	TOP PROTEIN	A0A2P8Y3R0	A0A2P8Y3R0_BLAGE	Uncharacterized protein OS=Blattella germanica OX=6973 GN=C0J52_18964 PE=4 SV=1	216.39940458000177	0.008807129	0.07	0.791	1	1	628.33	20	19	11.48	85	10.62	3.93	0.05	0.63	1	347.97	13	15	0.66	1	365.26	12	16	0.75	0.91	151.21	8	10	0.07	1	351.93	11	13	0.45	0.98	166.33	8	9	-0.08	0.64	50.01	4	4
466	No	OTHER PROTEIN	A0A2P8XD34	A0A2P8XD34_BLAGE	Cytochrome P450 6k1 OS=Blattella germanica OX=6973 GN=CYP6K1_0 PE=4 SV=1	7.712004129999999	0.009480957	0	-1	1	0	0	0	0	0	0	0	0	-10	0	0	0	0	0	-10	0	0	0	0	-10	0	0	0	0	-10	0	0	0	0	-10	0	0	0	0	-10	0	0	0	0
467	Yes	TOP PROTEIN	A0A2P8YC92	A0A2P8YC92_BLAGE	Uncharacterized protein OS=Blattella germanica OX=6973 GN=C0J52_10236 PE=4 SV=1	34.634252709999956	0.010755371	1.15	0.301	1	1	595	16	12	48.56	89	11.12	3.04	0.19	0.37	1	176.19	8	9	-0.08	1	378.1	11	17	0.84	1	221.64	8	9	-0.08	1	332.84	9	13	0.46	1	308.03	7	9	-0.08	1	294.17	10	11
468	Yes	TOP PROTEIN	A0A2P8XDG4	A0A2P8XDG4_BLAGE	Uncharacterized protein OS=Blattella germanica OX=6973 GN=C0J52_21212 PE=4 SV=1	60.13706810000001	0.00519873	1.29	0.299	1	1	768.05	15	14	19.77	89	11.12	14.6	-0.62	2.4	0.9	45.42	1	2	-2.72	0	0	0	0	-10	0	0	0	0	-10	0	0	0	0	-10	1	643.24	14	31	1.23	0	21.27	1	1
469	Yes	TOP PROTEIN	A0A2P8ZFM5	A0A2P8ZFM5_BLAGE	Acetyl-CoA acetyltransferase B OS=Blattella germanica OX=6973 GN=acat1-b PE=3 SV=1	28.406896399999994	0.007312988	2.03	0.177	1	1	700.72	14	10	55.43	86	10.75	1.91	0.18	0.29	1	406.14	9	11	0.23	1	434.29	10	12	0.36	1	388.58	8	11	0.23	1	394.58	9	12	0.36	1	264.47	7	9	-0.06	1	274.93	6	7
470	Yes	TOP PROTEIN	A0A2P8Z7T9	A0A2P8Z7T9_BLAGE	Mitochondrial-processing peptidase subunit beta OS=Blattella germanica OX=6973 GN=PMPCB PE=3 SV=1	54.71240949999998	0.006290527	1.82	0.199	1	1	656.15	16	13	38.73	88	11	2.39	0.16	0.31	1	311.59	8	8	-0.27	1	286.12	11	13	0.43	1	397.52	7	9	-0.1	1	283.28	9	12	0.32	1	351.16	10	15	0.64	1	170.46	7	10
471	Yes	TOP PROTEIN	A0A2P8Y2Z9	A0A2P8Y2Z9_BLAGE	Glucosylceramidase OS=Blattella germanica OX=6973 GN=GBA PE=3 SV=1	52.78053229	0.004132324	1.08	0.316	1	1	533.95	11	8	27.75	44	5.5	1.77	0.2	0.5	1	212.2	5	7	0.62	1	315.5	7	8	0.81	1	184.72	5	6	0.39	1	83.26	3	4	-0.19	1	168.09	5	5	0.13	0.99	198.67	6	7
472	Yes	TOP PROTEIN	A0A2P8ZLP3	A0A2P8ZLP3_BLAGE	Uncharacterized protein OS=Blattella germanica OX=6973 GN=C0J52_07328 PE=4 SV=1	85.36683043000005	0.006624512	0	0.974	1	1	667.96	17	17	35.98	76	9.5	2.51	0.01	0.39	1	264.82	6	9	-0.03	1	300.79	10	13	0.5	0.99	133.08	6	6	-0.61	1	141.77	7	7	-0.39	1	211.93	9	9	-0.03	0.8	130.79	8	10
473	Yes	TOP PROTEIN	A0A2P8XUL0	A0A2P8XUL0_BLAGE	Uncharacterized protein OS=Blattella germanica OX=6973 GN=C0J52_10194 PE=4 SV=1	17.58280766000001	0.004830566	1.69	0.215	1	1	653.33	9	6	33.95	99	12.38	4.24	0.24	0.47	1	521.3	8	14	0.49	1	415.58	5	14	0.49	1	412.83	8	13	0.38	1	322.4	5	8	-0.32	1	380.34	7	11	0.14	1	404.25	7	21
474	Yes	TOP PROTEIN	A0A2P8ZP57	A0A2P8ZP57_BLAGE	Uncharacterized protein OS=Blattella germanica OX=6973 GN=C0J52_00160 PE=4 SV=1	25.146182010000015	0.008763184	1.62	0.223	1	1	656.35	13	7	44.39	91	11.38	2.88	0.14	0.37	1	381.76	7	14	0.48	1	390.44	9	14	0.48	1	248.31	6	8	-0.33	1	353.39	6	9	-0.16	1	310.83	7	9	-0.16	1	251.07	9	15
475	Yes	TOP PROTEIN	A0A2P8ZBY2	A0A2P8ZBY2_BLAGE	Alkaline phosphatase 4 OS=Blattella germanica OX=6973 GN=Aph4_1 PE=3 SV=1	61.38771019000003	0.006074707	0.46	0.508	1	1	618.55	18	16	43.56	90	11.25	2.55	0.11	0.31	1	343.57	9	10	-0.03	1	347.92	11	12	0.23	1	207.34	9	11	0.11	1	247.72	8	9	-0.18	1	265.24	9	9	-0.18	1	208.44	9	9
476	Yes	TOP PROTEIN	A0A0X8DBJ5	A0A0X8DBJ5_BLAGE	Chemosensory protein OS=Blattella germanica OX=6973 PE=2 SV=1	15.364026720000009	0.007811035	0.18	0.675	1	1	621.54	12	9	48.18	93	11.62	3.07	0.07	0.36	0.97	235.38	7	10	-0.11	0.98	323.54	8	15	0.48	0.98	354.05	8	10	-0.11	0.97	276.03	7	13	0.27	0.93	209.26	6	10	-0.11	0.91	148.94	7	8
476	No	OTHER PROTEIN	A0A2P8YB62	A0A2P8YB62_BLAGE	Uncharacterized protein OS=Blattella germanica OX=6973 GN=C0J52_20339 PE=4 SV=1	13.530052220000002	0.006150879	0.61	0.448	1	0.99	446.88	10	7	41.32	81	10.12	3	0.1	0.47	0.97	235.38	7	10	0.15	0.98	323.54	8	15	0.73	0.98	354.05	8	10	0.15	0.97	276.03	7	13	0.53	0.93	209.26	6	10	0.15	0.59	122.09	5	5
477	Yes	TOP PROTEIN	A0A2P8XC42	A0A2P8XC42_BLAGE	Uncharacterized protein OS=Blattella germanica OX=6973 GN=C0J52_25788 PE=4 SV=1	75.29062634000005	0.007562012	0.08	0.777	1	1	560.5	19	19	40.23	83	10.38	3.7	-0.06	0.54	1	289.95	12	13	0.35	1	338.81	15	17	0.74	1	138.89	5	5	-1.03	0.99	148.78	8	8	-0.35	1	168.62	7	8	-0.35	1	154.89	7	9
478	Yes	TOP PROTEIN	A0A2P8XXU0	A0A2P8XXU0_BLAGE	Aspartate aminotransferase OS=Blattella germanica OX=6973 GN=Got1_1 PE=4 SV=1	33.787000570000004	0.006493652	0.02	0.903	1	1	622.63	12	11	53.67	101	12.62	3.85	0.01	0.42	1	425.73	10	16	0.41	1	355.02	10	20	0.73	1	313.05	8	13	0.11	1	318.08	9	11	-0.13	1	315.53	8	10	-0.27	0.76	140.97	6	10
479	Yes	TOP PROTEIN	A0A2P8YRC1	A0A2P8YRC1_BLAGE	Trifunctional enzyme subunit beta OS=Blattella germanica OX=6973 GN=HADHB PE=3 SV=1	59.56200127000004	0.009847168	2.68	0.124	1	1	620.27	13	12	35.4	96	12	1.41	-0.12	0.16	1	405.2	9	11	-0.24	1	286.26	9	15	0.21	1	176.5	7	12	-0.11	1	317.51	10	11	-0.24	1	279.56	8	13	0	1	158.26	7	11
480	Yes	TOP PROTEIN	A0A2P8ZA50	A0A2P8ZA50_BLAGE	Uncharacterized protein OS=Blattella germanica OX=6973 GN=C0J52_03796 PE=4 SV=1	79.70369818000005	0.00729834	1.98	0.181	1	1	552.98	16	16	23.47	63	7.88	5.19	-0.4	1.44	0.37	20.24	1	1	-2.9	0.9	56.47	3	3	-1.31	1	258.67	8	9	0.27	1	226.07	9	9	0.27	0.81	54.96	2	2	-1.9	1	225.77	10	12
481	Yes	TOP PROTEIN	A0A2P8ZAS2	A0A2P8ZAS2_BLAGE	ATP synthase subunit b OS=Blattella germanica OX=6973 GN=ATPsynB PE=4 SV=1	23.15092182000001	0.00729834	0.17	0.683	1	1	591.7	13	10	39.51	131	16.38	2.45	-0.03	0.21	1	287.09	7	15	-0.15	1	291.91	7	18	0.11	1	307.32	8	15	-0.15	1	307.45	8	14	-0.25	1	387.12	9	21	0.34	1	210.32	7	14
482	Yes	TOP PROTEIN	A0A2P8Z325	A0A2P8Z325_BLAGE	Sulfide:quinone oxidoreductase OS=Blattella germanica OX=6973 GN=SQRDL_0 PE=4 SV=1	40.86153297999995	0.008880371	0.3	0.592	1	1	602.55	16	13	39.18	84	10.5	1.07	-0.05	0.15	1	305.11	9	12	0.15	1	284.24	9	11	0.02	1	247.77	10	10	-0.11	1	274.65	10	12	0.15	1	179.6	8	9	-0.27	1	265.53	9	10
483	Yes	TOP PROTEIN	A0A2P8YWC9	A0A2P8YWC9_BLAGE	Peptide methionine sulfoxide reductase OS=Blattella germanica OX=6973 GN=Eip71CD_1 PE=3 SV=1	24.57966892	0.006888184	0.52	0.483	1	1	642.45	15	14	77.42	107	13.38	3.29	-0.06	0.35	1	265.69	8	10	-0.44	1	347.53	10	19	0.48	1	263.82	8	12	-0.18	1	413.68	12	16	0.23	1	211.81	8	10	-0.44	1	282.52	9	13
484	Yes	TOP PROTEIN	A0A2P8YEK4	A0A2P8YEK4_BLAGE	26S protease regulatory subunit 4 OS=Blattella germanica OX=6973 GN=Rpt2 PE=3 SV=1	49.926220539999996	0.007811035	0.82	0.379	1	1	723.71	14	14	37.47	77	9.62	1.19	0.13	0.18	1	399.74	10	11	0.34	1	385.61	9	9	0.05	1	216.53	9	10	0.2	1	419.01	10	10	0.2	1	451.55	8	8	-0.12	1	220.45	9	11
485	Yes	TOP PROTEIN	A0A2P8Z0J8	A0A2P8Z0J8_BLAGE	Myrosinase 1 OS=Blattella germanica OX=6973 GN=MYRO1_10 PE=3 SV=1	43.55286618	0.00641748	0	0.959	1	1	660.53	16	15	38.32	84	10.5	2.67	-0.01	0.37	1	317.81	12	14	0.45	1	376.69	13	14	0.45	0.25	104.03	8	9	-0.19	1	159.05	8	9	-0.19	1	193.8	8	8	-0.36	1	167.16	8	11
485	No	OTHER PROTEIN	A0A2P8XQE8	A0A2P8XQE8_BLAGE	Myrosinase 1 OS=Blattella germanica OX=6973 GN=MYRO1_4 PE=3 SV=1	32.52227997999999	0.005452637	1.19	0.3	1	0	30.06	1	1	2.46	7	0.88	0.64	0.09	0.41	0	30.01	1	1	-0.08	0	0	0	0	-10	0	20.56	1	1	-0.08	0	0	0	0	-10	0	26.09	1	1	-0.08	0	9.89	1	2
485	No	OTHER PROTEIN	A0A2P8XQF9	A0A2P8XQF9_BLAGE	Myrosinase 1 OS=Blattella germanica OX=6973 GN=MYRO1_11 PE=3 SV=1	58.765961670000046	0.005059082	1.19	0.3	1	0	30.06	1	1	1.37	7	0.88	0.64	0.09	0.41	0	30.01	1	1	-0.08	0	0	0	0	-10	0	20.56	1	1	-0.08	0	0	0	0	-10	0	26.09	1	1	-0.08	0	9.89	1	2
486	Yes	TOP PROTEIN	A0A2P8Z7Z1	A0A2P8Z7Z1_BLAGE	Glucose dehydrogenase [FAD, quinone] OS=Blattella germanica OX=6973 GN=Gld_8 PE=3 SV=1	66.97661142000007	0.00577002	0.34	0.57	1	1	443.56	13	13	29.56	48	6	4.6	-0.21	1.3	1	181.71	7	9	0.56	1	270.09	9	11	0.85	0	0	0	0	-10	0	0.47	1	1	-2.61	1	370.56	11	12	0.98	0	54.68	4	4
486	No	OTHER PROTEIN	A0A2P8Z7Y8	A0A2P8Z7Y8_BLAGE	Glucose dehydrogenase [FAD, quinone] OS=Blattella germanica OX=6973 GN=Gld_19 PE=3 SV=1	68.12599495000008	0.005401855	0.09	0.765	1	0	115.36	2	2	5.97	7	0.88	0.83	-0.07	0.55	0	22	1	1	-0.47	0	36.62	1	2	0.53	0	0	0	0	-10	0	0	0	0	-10	0	115.36	2	2	0.53	0	0	0	0
487	Yes	TOP PROTEIN	A0A2P8Z1H5	A0A2P8Z1H5_BLAGE	Peroxiredoxin-5 OS=Blattella germanica OX=6973 GN=PRDX5 PE=4 SV=1	20.43672468999999	0.009422363	4.11	0.062	1	1	658.29	13	12	60.11	110	13.75	2.43	-0.12	0.28	1	215.76	6	9	-0.71	1	287.08	8	12	-0.29	1	306.55	8	15	0.03	1	268.65	8	13	-0.18	1	359.08	10	17	0.21	1	293.46	10	15
488	Yes	TOP PROTEIN	A0A2P8YHU2	A0A2P8YHU2_BLAGE	Ubiquitinyl hydrolase 1 OS=Blattella germanica OX=6973 GN=USP5 PE=3 SV=1	70.72926131000007	0.004970215	0.76	0.397	1	1	614.58	18	17	39.4	98	12.25	2.38	0.13	0.29	1	406.96	14	15	0.44	1	305.21	13	15	0.44	1	225.72	10	12	0.12	1	296.06	10	13	0.24	1	232.96	9	10	-0.14	1	207.42	9	9
489	Yes	TOP PROTEIN	A0A2P8XTW6	A0A2P8XTW6_BLAGE	Putative 26S proteasome non-ATPase regulatory subunit 3 OS=Blattella germanica OX=6973 GN=Dox-A2 PE=4 SV=1	57.580601990000005	0.008309082	0.7	0.418	1	1	672.19	18	18	38.07	111	13.88	2.9	0.08	0.31	1	299.1	14	16	0.32	1	385.87	15	18	0.49	1	283	9	11	-0.22	1	404.28	13	14	0.12	1	248.35	8	10	-0.36	1	305.66	11	16
490	Yes	TOP PROTEIN	A0A2P8Z5E2	A0A2P8Z5E2_BLAGE	Heterogeneous nuclear ribonucleoprotein D0 OS=Blattella germanica OX=6973 GN=Hnrnpd PE=4 SV=1	31.565634019999955	0.009612793	0.25	0.624	1	1	695.45	15	13	40.49	103	12.88	2.47	-0.04	0.31	1	482.94	12	15	0.21	1	327.67	9	14	0.11	1	239.77	8	11	-0.24	1	272.87	7	8	-0.7	1	479.07	13	13	0	1	340.67	8	16
491	Yes	TOP PROTEIN	Q9NCE4	Q9NCE4_BLAGE	Beta-1,4-glucanase (Fragment) OS=Blattella germanica OX=6973 GN=EG PE=2 SV=1	30.049544270000002	0.005312988	2.17	0.164	1	1	455.19	10	9	46.67	63	7.88	2.64	-0.23	0.61	1	185.24	4	6	-0.53	1	259.03	5	9	0.06	1	137.97	3	6	-0.53	1	294.77	7	10	0.21	1	242.95	6	9	0.06	0.96	59.47	2	3
492	Yes	TOP PROTEIN	A0A2P8YEU3	A0A2P8YEU3_BLAGE	Lon protease homolog OS=Blattella germanica OX=6973 GN=Lonp1 PE=3 SV=1	103.14496637999981	0.008104004	0.14	0.714	1	1	613.94	16	16	27.87	82	10.25	2.31	0.09	0.34	1	280.33	8	11	0.23	1	331.82	10	13	0.47	1	376.78	10	13	0.47	1	232.43	7	8	-0.23	1	281.69	9	9	-0.06	0.99	136.93	6	9
493	Yes	TOP PROTEIN	A0A2P8Z8Q6	A0A2P8Z8Q6_BLAGE	40S ribosomal protein S6 OS=Blattella germanica OX=6973 GN=RpS6 PE=3 SV=1	28.853996619999965	0.011297363	2.77	0.118	1	1	675.58	14	12	41.04	120	15	2	0.08	0.19	1	324.33	10	15	0.1	1	451.83	12	18	0.36	1	274.67	9	14	0	1	304.38	9	13	-0.11	1	423.47	11	18	0.36	1	340.71	7	15
494	Yes	TOP PROTEIN	A0A2P8XAC2	A0A2P8XAC2_BLAGE	4-hydroxybutyrate coenzyme A transferase (Fragment) OS=Blattella germanica OX=6973 GN=cat2_0 PE=4 SV=1	24.730938799999993	0.008191895	1.36	0.263	1	1	679.42	11	10	62.34	133	16.62	2.56	-0.12	0.22	1	419.24	9	18	0.01	1	500.24	8	18	0.01	1	390.33	8	15	-0.25	1	426.02	10	15	-0.25	1	426.49	8	13	-0.46	1	360.16	8	21
495	Yes	TOP PROTEIN	A0A2P8YXN3	A0A2P8YXN3_BLAGE	Ubiquilin-1 OS=Blattella germanica OX=6973 GN=Ubqln1 PE=4 SV=1	53.336272770000015	0.005059082	0.3	0.591	1	1	528.01	10	10	26.33	60	7.5	2	-0.08	0.45	1	364.86	8	9	0.24	1	255.02	8	8	0.07	1	352.89	6	8	0.07	1	234.4	7	8	0.07	0.97	107.73	4	4	-0.93	0.92	126.06	5	5
496	Yes	TOP PROTEIN	A0A2P8YPE3	A0A2P8YPE3_BLAGE	Guanine deaminase OS=Blattella germanica OX=6973 GN=DhpD_0 PE=4 SV=1	48.69176878000003	0.004665527	0.35	0.566	1	1	681.05	14	14	40.18	69	8.62	3.58	0.12	0.62	0.93	270.55	6	7	-0.07	0	204.57	3	4	-0.88	0.8	186.79	4	6	-0.29	0.87	178.64	5	6	-0.29	0.88	222.58	8	12	0.71	0.97	341.09	10	12
497	Yes	TOP PROTEIN	A0A2P8XJX2	A0A2P8XJX2_BLAGE	Eukaryotic translation initiation factor 3 subunit B OS=Blattella germanica OX=6973 GN=eIF3-S9 PE=3 SV=1	72.58146769999999	0.005935059	1.03	0.326	1	1	711.68	16	16	30.88	100	12.5	2.67	0.24	0.37	1	459.18	13	15	0.54	1	464.81	12	14	0.44	1	365.64	11	11	0.09	1	514.14	13	14	0.44	1	407.37	14	14	0.44	1	163.6	6	7
498	Yes	TOP PROTEIN	A0A2P8Y8R3	A0A2P8Y8R3_BLAGE	Glutaryl-CoA dehydrogenase OS=Blattella germanica OX=6973 GN=GCDH_1 PE=4 SV=1	38.14942541999994	0.008733887	0.01	0.926	1	1	511.51	13	11	49.27	68	8.5	2	-0.01	0.34	1	167.37	6	7	-0.26	1	281.16	9	10	0.26	1	166.54	6	9	0.1	1	226.7	7	7	-0.26	1	174.76	4	6	-0.48	1	158.43	6	11
499	Yes	TOP PROTEIN	A0A2P8Z990	A0A2P8Z990_BLAGE	F-actin-capping protein subunit alpha OS=Blattella germanica OX=6973 GN=cpa PE=3 SV=1	32.17286391999998	0.005820801	0	0.975	1	1	611.21	12	12	53.52	67	8.38	2.92	-0.01	0.57	1	254.47	7	8	0.02	1	407.25	10	12	0.6	1	147.85	5	7	-0.17	0.99	142.94	5	5	-0.66	1	239.94	8	11	0.48	1	239.59	7	9
500	Yes	TOP PROTEIN	A0A2P8XFA2	A0A2P8XFA2_BLAGE	Failed axon connections protein OS=Blattella germanica OX=6973 GN=fax PE=4 SV=1	43.208824889999974	0.005274902	0.04	0.841	1	1	570.2	17	15	48.66	95	11.88	2.17	0.02	0.27	1	159.39	9	11	-0.07	1	279.86	12	13	0.17	1	247.9	9	15	0.37	1	186.19	8	9	-0.36	1	271.56	9	12	0.05	1	292.76	10	14
501	Yes	TOP PROTEIN	A0A2P8Y5T9	A0A2P8Y5T9_BLAGE	Uncharacterized protein OS=Blattella germanica OX=6973 GN=C0J52_12382 PE=4 SV=1	52.06469560999999	0.009290527	0.91	0.355	1	1	512.08	10	9	27.29	55	6.88	1.96	-0.13	0.38	1	336.08	6	7	-0.06	1	185.76	5	6	-0.28	1	146.39	4	5	-0.54	1	175.33	4	6	-0.28	1	205.62	4	7	-0.06	1	155.3	4	5
502	Yes	TOP PROTEIN	A0A2P8Y4C2	A0A2P8Y4C2_BLAGE	Uncharacterized protein OS=Blattella germanica OX=6973 GN=C0J52_07357 PE=4 SV=1	156.64888616000022	0.006023926	0	0.957	1	1	608.47	20	20	16.87	84	10.5	4.54	0.01	0.66	1	250.04	12	16	0.74	0.99	215.62	10	13	0.44	1	349.03	16	17	0.83	1	275.72	11	11	0.2	0.92	120.57	7	9	-0.09	0.88	116.37	6	6
503	Yes	TOP PROTEIN	A0A2P8YRT0	A0A2P8YRT0_BLAGE	Tropomyosin OS=Blattella germanica OX=6973 GN=TPM_0 PE=4 SV=1	12.65139547000001	0.004525879	0.55	0.47	1	1	689.93	10	9	57.89	109	13.62	2.33	-0.05	0.24	0.99	347.56	6	11	-0.34	1	348.63	6	15	0.11	0.93	368.18	8	15	0.11	1	364.18	7	13	-0.1	1	360.08	6	13	-0.1	1	330.32	6	11
504	Yes	TOP PROTEIN	A0A2P8ZH99	A0A2P8ZH99_BLAGE	Uncharacterized protein OS=Blattella germanica OX=6973 GN=C0J52_02748 PE=3 SV=1	19.45930064000002	0.003992676	1.43	0.251	1	1	673.36	10	6	40.68	118	14.75	3.73	-0.1	0.36	1	344.34	9	11	-0.48	1	550.56	9	22	0.52	1	331.83	8	13	-0.24	1	561.96	9	16	0.06	1	438.29	7	14	-0.13	1	249.48	7	10
505	Yes	TOP PROTEIN	A0A2P8YUE0	A0A2P8YUE0_BLAGE	Adenosylhomocysteinase 3 OS=Blattella germanica OX=6973 GN=AHCYL2 PE=4 SV=1	62.84338506000006	0.008016113	1.26	0.281	1	1	630.96	16	15	33.45	80	10	3.63	0.12	0.49	1	377.49	12	16	0.88	1	269.83	6	7	-0.32	1	309.71	9	10	0.2	1	298.68	8	8	-0.12	1	274.61	8	10	0.2	1	229.43	11	15
506	Yes	TOP PROTEIN	A0A2P8XZ63	A0A2P8XZ63_BLAGE	Phosphoserine aminotransferase OS=Blattella germanica OX=6973 GN=C0J52_17187 PE=3 SV=1	40.79080421999997	0.008338379	0.36	0.558	1	1	659.88	14	14	44.62	85	10.62	2.07	-0.06	0.3	0.99	358.58	8	9	-0.28	0.97	396.52	12	13	0.25	0.94	343.12	11	11	0.01	0.97	420.72	9	10	-0.13	0.97	404.13	10	12	0.14	0.85	172.51	6	7
506	No	OTHER PROTEIN	A0A068TK14	A0A068TK14_BLAGE	Phosphoserine aminotransferase OS=Blattella germanica OX=6973 GN=PSAT PE=2 SV=1	40.80603128999997	0.008338379	0.24	0.635	1	0.99	639.22	13	13	38.98	81	10.12	2.03	-0.05	0.3	0.93	337.92	7	8	-0.36	0.95	382.59	11	12	0.22	0.94	343.12	11	11	0.1	0.97	420.72	9	10	-0.04	0.97	397.51	9	11	0.1	0.85	172.51	6	7
507	Yes	TOP PROTEIN	A0A2P8Z0P8	A0A2P8Z0P8_BLAGE	Calpain-A OS=Blattella germanica OX=6973 GN=CalpA_1 PE=3 SV=1	86.69688708000008	0.004805176	1.06	0.321	1	1	612.33	15	14	22.99	61	7.62	1.51	0.12	0.31	1	214.64	6	6	-0.19	0.95	185.22	9	9	0.39	1	150.84	5	5	-0.46	1	264.91	9	9	0.39	1	303.64	9	9	0.39	1	250.6	7	8
508	Yes	TOP PROTEIN	A0A2P8XL73	A0A2P8XL73_BLAGE	Uncharacterized protein OS=Blattella germanica OX=6973 GN=C0J52_24708 PE=4 SV=1	71.54023957000024	0.009393066	1.34	0.266	1	1	533.48	14	14	33.63	74	9.25	2.19	0.12	0.4	1	310.37	9	11	0.41	1	229.23	10	10	0.28	1	267.65	8	10	0.28	1	284.31	10	11	0.41	1	220.44	8	9	0.12	1	224.9	6	7
509	Yes	TOP PROTEIN	A0A2P8ZIJ1	A0A2P8ZIJ1_BLAGE	Uncharacterized protein OS=Blattella germanica OX=6973 GN=C0J52_07524 PE=4 SV=1	35.561363089999986	0.006112793	0.79	0.468	0	0	3.71	1	1	7.73	1	0.12	0.35	-2.26	0	0	0	0	0	-10	0	0	0	0	-10	0	0	0	0	-10	0	0	0	0	-10	0	0	0	0	-10	0	0	0	0
510	Yes	TOP PROTEIN	L8BRS4	L8BRS4_BLAGE	Coracle (Fragment) OS=Blattella germanica OX=6973 GN=cora PE=2 SV=1	44.99530605000001	0.009466309	0.11	0.748	1	1	645.9	16	15	48.07	82	10.25	2.31	0.04	0.32	0.96	200.69	8	10	0.04	1	296.29	9	9	-0.12	1	289.62	11	11	0.17	1	346.83	10	13	0.41	0.99	263.11	8	9	-0.12	0.99	260.36	13	14
511	Yes	TOP PROTEIN	A0A2P8XKX9	A0A2P8XKX9_BLAGE	Carboxypeptidase OS=Blattella germanica OX=6973 GN=C0J52_26170 PE=3 SV=1	83.90588566000001	0.005351074	0.41	0.535	1	1	680.65	13	10	16.46	164	20.5	7.33	0.09	0.48	1	400.83	10	15	-0.29	1	400.02	10	24	0.39	1	402.96	10	20	0.13	1	330.13	11	20	0.13	1	431.68	11	16	-0.2	1	450.78	10	36
512	Yes	TOP PROTEIN	A0A2P8Y0S8	A0A2P8Y0S8_BLAGE	Electron transfer flavoprotein-ubiquinone oxidoreductase (Fragment) OS=Blattella germanica OX=6973 GN=ETFDH_2 PE=4 SV=1	56.99799113000006	0.006277832	2.48	0.137	1	1	655.03	16	13	33.79	108	13.5	2	0.1	0.21	1	302.05	12	13	0.06	0.99	323.23	11	14	0.16	1	355.68	11	13	0.06	1	391.59	12	15	0.26	0.99	300.68	11	14	0.16	1	307.56	11	17
512	No	OTHER PROTEIN	A0A2P8XNE5	A0A2P8XNE5_BLAGE	Electron transfer flavoprotein-ubiquinone oxidoreductase (Fragment) OS=Blattella germanica OX=6973 GN=ETFDH_1 PE=4 SV=1	18.81562831999999	0.005833496	0.55	0.47	1	0.99	413.14	9	7	55.56	58	7.25	1.75	0.06	0.35	0.5	155.41	6	6	-0.18	0.94	241.84	6	6	-0.18	0.96	273.62	8	10	0.56	0.9	244.48	7	8	0.24	0.89	238.25	7	9	0.41	0.79	156.92	5	8
513	Yes	TOP PROTEIN	A0A2P8Z010	A0A2P8Z010_BLAGE	Uncharacterized protein OS=Blattella germanica OX=6973 GN=C0J52_08839 PE=4 SV=1	414.7228371900003	0.005896973	0.18	0.682	1	1	630.84	17	16	5.85	42	5.25	3.33	-0.07	0.68	1	211.25	7	7	0.29	1	289.79	10	11	0.94	1	125.13	5	5	-0.2	0.93	81.78	3	3	-0.93	1	168.34	7	7	0.29	0	0	0	0
514	Yes	TOP PROTEIN	A0A2P8Z8K2	A0A2P8Z8K2_BLAGE	Alcohol dehydrogenase [NADP(+)] OS=Blattella germanica OX=6973 GN=Akr1a1_0 PE=4 SV=1	33.7556872	0.006354004	0.12	0.731	1	1	512.72	12	11	53.33	59	7.38	1.6	0.08	0.32	1	294.13	8	8	0.22	1	393.65	10	10	0.55	1	180.78	6	6	-0.19	1	172.26	5	6	-0.19	1	207.64	7	8	0.22	0.98	152.3	7	8
515	Yes	TOP PROTEIN	A0A2P8YSV8	A0A2P8YSV8_BLAGE	Poly(RC)-binding protein 3 OS=Blattella germanica OX=6973 GN=PCBP3 PE=4 SV=1	52.82236205000005	0.00898291	1.16	0.3	1	1	627.67	15	10	37.98	85	10.62	1.69	0.13	0.24	1	289.01	9	11	0.2	1	351.82	10	13	0.44	1	246.96	9	10	0.06	1	191.8	7	8	-0.26	1	407.2	10	12	0.32	1	225.41	8	9
516	Yes	TOP PROTEIN	A0A2P8Y793	A0A2P8Y793_BLAGE	Hrp65 protein OS=Blattella germanica OX=6973 GN=HRP65 PE=4 SV=1	55.282307659999894	0.005922363	1.33	0.269	1	1	620.31	15	14	33.4	94	11.75	2.19	0.12	0.26	1	360.49	12	15	0.49	1	313.32	9	12	0.17	1	342.41	10	15	0.49	1	295.06	10	10	-0.09	1	255.98	8	11	0.05	1	343.25	10	11
517	Yes	TOP PROTEIN	A0A2P8YI35	A0A2P8YI35_BLAGE	Eukaryotic translation initiation factor 3 subunit E OS=Blattella germanica OX=6973 GN=eIF3-S6 PE=3 SV=1	51.76464710999998	0.005782715	0.03	0.865	1	1	642.45	18	18	43.51	85	10.62	3.62	0.03	0.5	1	222.68	8	9	-0.13	1	382.25	13	15	0.6	1	192.98	8	8	-0.3	1	254.41	8	8	-0.3	1	217.37	10	10	0.02	0.99	103.55	5	6
518	Yes	TOP PROTEIN	A0A2P8XHS4	A0A2P8XHS4_BLAGE	Bleomycin hydrolase OS=Blattella germanica OX=6973 GN=Blmh PE=4 SV=1	49.80403627000002	0.005947754	0.3	0.594	1	1	630.99	12	10	31.87	63	7.88	2.53	-0.07	0.44	1	520.97	9	13	0.72	1	296.62	6	6	-0.4	1	344.91	7	9	0.19	1	280.22	5	5	-0.66	1	247.65	6	6	-0.4	1	311.56	8	9
519	Yes	TOP PROTEIN	A0A2P8Z3Z6	A0A2P8Z3Z6_BLAGE	Uncharacterized protein OS=Blattella germanica OX=6973 GN=C0J52_10560 PE=4 SV=1	43.806465469999985	0.007723145	3.14	0.098	1	1	639.1	15	13	34.03	77	9.62	2.2	0.2	0.33	1	374.1	13	13	0.67	1	227.22	7	8	-0.03	1	307.01	10	12	0.56	1	215.98	6	7	-0.22	1	211.39	6	8	-0.03	1	180.1	9	11
520	Yes	TOP PROTEIN	A0A2P8ZIC3	A0A2P8ZIC3_BLAGE	Lysosomal aspartic protease (Fragment) OS=Blattella germanica OX=6973 GN=C0J52_00372 PE=3 SV=1	26.422150440000003	0.005008301	0.53	0.477	1	1	682.44	11	10	65.32	112	14	5.4	0.1	0.51	0.97	272.87	8	12	-0.04	1	605.08	10	20	0.7	0.84	179.07	7	9	-0.45	0.98	331.74	7	9	-0.45	1	550.19	10	24	0.96	1	257.81	6	12
521	Yes	TOP PROTEIN	A0A2P8ZIM3	A0A2P8ZIM3_BLAGE	Heat shock protein HSP 90-alpha OS=Blattella germanica OX=6973 GN=HSP90AA1 PE=4 SV=1	39.04047198999999	0.004437012	0.36	0.558	1	1	614.55	10	8	25.43	81	10.12	2.95	0.07	0.49	1	282.88	8	14	0.6	1	457.74	10	13	0.5	1	355.43	9	11	0.25	1	420.94	9	11	0.25	1	272.24	4	5	-0.88	1	248.57	7	10
522	Yes	TOP PROTEIN	A0A2P8YLT1	A0A2P8YLT1_BLAGE	Uncharacterized protein OS=Blattella germanica OX=6973 GN=C0J52_07142 PE=3 SV=1	87.58442180999997	0.007884277	0.17	0.686	1	1	575.94	16	15	21.31	92	11.5	2.2	-0.04	0.3	1	329.99	12	13	0.17	1	312.74	10	13	0.17	1	236.12	8	10	-0.21	1	308.83	10	13	0.17	1	166.65	8	8	-0.53	1	278.32	10	14
523	Yes	TOP PROTEIN	A0A2P8YCS2	A0A2P8YCS2_BLAGE	Uncharacterized protein OS=Blattella germanica OX=6973 GN=C0J52_12270 PE=4 SV=1	53.39061819000003	0.010052246	0.78	0.392	1	1	627.57	13	11	28.07	83	10.38	2.33	0.1	0.33	1	418.85	11	14	0.56	1	379.44	9	12	0.34	1	276.6	9	12	0.34	1	406.12	10	11	0.22	1	272.52	7	7	-0.44	1	226.9	8	9
524	Yes	TOP PROTEIN	A0A2P8XWV0	A0A2P8XWV0_BLAGE	Acyl-coenzyme A oxidase OS=Blattella germanica OX=6973 GN=ACOX3_0 PE=3 SV=1	68.91953909999995	0.008821777	1.48	0.244	1	1	553.62	13	13	29.23	74	9.25	3.65	-0.2	0.89	1	256.65	8	10	0.09	1	337.68	9	10	0.09	1	329.11	10	14	0.58	1	293.69	8	10	0.09	1	331.84	10	11	0.23	0.21	33.7	2	2
525	Yes	TOP PROTEIN	A0A2P8Z320	A0A2P8Z320_BLAGE	Glycerol-3-phosphate dehydrogenase OS=Blattella germanica OX=6973 GN=GPD2 PE=4 SV=1	63.682356089999956	0.007503418	1.1	0.313	1	1	539.95	15	15	45.68	79	9.88	4.36	-0.15	0.78	1	129.04	5	5	-0.97	1	146.6	5	5	-0.97	1	331.06	13	14	0.52	1	266.65	9	13	0.41	1	326.1	11	13	0.41	0.47	79.46	4	4
526	Yes	TOP PROTEIN	A0A2P8YDG7	A0A2P8YDG7_BLAGE	Sorting nexin-2 OS=Blattella germanica OX=6973 GN=SNX2 PE=4 SV=1	58.89963044999992	0.004665527	0	0.946	1	1	551.23	13	13	28.88	65	8.12	2.59	0.02	0.44	1	192.74	6	6	-0.36	1	388.2	11	12	0.64	1	291.24	11	12	0.64	1	202.02	7	7	-0.14	1	203.55	5	5	-0.62	1	159.33	7	7
527	Yes	TOP PROTEIN	A0A2P8YDP4	A0A2P8YDP4_BLAGE	Succinate--CoA ligase [ADP/GDP-forming] subunit alpha, mitochondrial OS=Blattella germanica OX=6973 GN=Scsalpha PE=3 SV=1	33.304320229999995	0.009144043	0.54	0.475	1	1	690.28	13	10	41.64	139	17.38	2.2	0.05	0.18	1	437.66	11	20	0.26	1	379.86	10	19	0.19	1	387.39	11	17	0.02	1	348.13	9	18	0.11	1	340.03	6	15	-0.16	1	340.39	8	15
528	Yes	TOP PROTEIN	A0A2P8YBE1	A0A2P8YBE1_BLAGE	3-hydroxyisobutyryl-CoA hydrolase, mitochondrial OS=Blattella germanica OX=6973 GN=hibch PE=3 SV=1	42.425982589999975	0.007474121	0.08	0.782	1	1	600.05	15	13	41.62	80	10	4.31	-0.06	0.64	1	286.96	12	18	0.91	1	255.63	8	13	0.44	1	170.57	6	9	-0.09	0.53	92.58	5	5	-0.93	1	262.2	8	11	0.2	1	212.65	7	8
529	Yes	TOP PROTEIN	A0A2P8ZKR5	A0A2P8ZKR5_BLAGE	Glucose dehydrogenase [FAD, quinone] OS=Blattella germanica OX=6973 GN=Gld_18 PE=3 SV=1	71.01277444000007	0.005655762	0.17	0.684	1	1	286.19	10	10	23.53	34	4.25	2.19	-0.11	0.66	0.73	53.04	3	3	-0.47	1	201.33	7	9	1.11	0	43.92	3	3	-0.47	1	134.88	5	5	0.26	0.92	70.51	4	4	-0.06	0	36.69	3	3
530	Yes	TOP PROTEIN	A0A2P8ZGT3	A0A2P8ZGT3_BLAGE	Alanine aminotransferase 2 OS=Blattella germanica OX=6973 GN=gpt2 PE=4 SV=1	35.605283339999986	0.008221191	1.15	0.302	1	1	569.26	14	13	46.23	102	12.75	3.06	0.09	0.33	1	411.77	12	19	0.7	1	307.92	9	11	-0.08	1	334.85	10	14	0.26	1	237.85	8	11	-0.08	1	273.59	8	11	-0.08	1	368.52	9	13
531	Yes	TOP PROTEIN	A0A2P8Z908	A0A2P8Z908_BLAGE	Protein ERGIC-53 OS=Blattella germanica OX=6973 GN=Lman1 PE=4 SV=1	52.42021600000003	0.006756348	0.48	0.498	1	1	618.71	11	10	26	80	10	1.31	0.06	0.19	1	224.13	5	9	-0.08	1	358.8	7	9	-0.08	1	275.54	7	8	-0.25	1	348.5	8	10	0.07	1	394.48	8	11	0.21	1	266.71	7	10
532	Yes	TOP PROTEIN	A0A2P8XTM9	A0A2P8XTM9_BLAGE	Sorbitol dehydrogenase OS=Blattella germanica OX=6973 GN=SORD_1 PE=4 SV=1	28.609920149999986	0.007532715	2.89	0.111	1	1	614.19	12	11	64.81	144	18	2.98	0.13	0.24	1	327.88	7	18	0.15	1	462.49	12	23	0.5	1	248.6	7	14	-0.21	1	305.5	9	18	0.15	1	360.73	9	19	0.23	1	244.62	9	18
533	Yes	TOP PROTEIN	A0A2P8ZH42	A0A2P8ZH42_BLAGE	Ras-like GTP-binding protein Rho1 OS=Blattella germanica OX=6973 GN=Rho1_2 PE=4 SV=1	21.6172246	0.006814941	0.01	0.925	1	1	659.39	15	14	82.81	98	12.25	3.65	0.01	0.4	0.97	420.65	12	19	0.7	0.88	294.05	8	10	-0.23	1	349.83	12	16	0.45	1	355.75	7	10	-0.23	0.94	325.85	8	9	-0.38	0.87	268.63	7	14
534	Yes	TOP PROTEIN	A0A2P8Y999	A0A2P8Y999_BLAGE	14-3-3 protein zeta (Fragment) OS=Blattella germanica OX=6973 GN=C0J52_15307 PE=3 SV=1	24.110088670000017	0.004678223	0.07	0.802	1	1	673.41	11	10	56.54	122	15.25	3.62	0.02	0.34	1	528.15	9	18	0.29	1	434.09	9	15	0.03	1	311.39	8	11	-0.42	1	443.07	8	15	0.03	1	324.26	7	11	-0.42	1	346.53	7	16
535	Yes	TOP PROTEIN	A0A2P8YKV3	A0A2P8YKV3_BLAGE	40S ribosomal protein S9 OS=Blattella germanica OX=6973 GN=RpS9 PE=3 SV=1	22.61062129999998	0.011121582	0.56	0.468	1	1	653.94	16	15	48.97	123	15.38	3.93	0.05	0.32	1	389.97	12	18	0.31	1	326.77	11	14	-0.05	1	324.19	10	13	-0.16	1	436.16	11	14	-0.05	1	317.68	9	13	-0.16	1	329.51	12	24
536	Yes	TOP PROTEIN	A0A2P8Z572	A0A2P8Z572_BLAGE	Glutathione synthetase OS=Blattella germanica OX=6973 GN=gss PE=3 SV=1	48.004888330000014	0.007840332	0.26	0.619	1	1	510.15	14	13	38.28	91	11.38	2.5	0.1	0.35	1	268.35	10	13	0.32	1	298.77	10	13	0.32	1	228.5	9	12	0.21	1	371.91	10	15	0.53	1	242.18	7	9	-0.21	1	193.05	8	11
537	Yes	TOP PROTEIN	A0A2P8Y487	A0A2P8Y487_BLAGE	Glucosamine-6-phosphate isomerase OS=Blattella germanica OX=6973 GN=Gnpda1 PE=3 SV=1	30.58664765999998	0.006976074	0.03	0.863	1	1	584.69	14	13	66.18	85	10.62	2.13	0.02	0.29	1	357.05	11	13	0.34	1	233.39	7	10	-0.04	1	279.6	6	8	-0.36	1	312.49	10	11	0.1	1	215.26	8	11	0.1	1	226.31	7	8
538	Yes	TOP PROTEIN	A0A2P8ZI48	A0A2P8ZI48_BLAGE	Uncharacterized protein OS=Blattella germanica OX=6973 GN=C0J52_03336 PE=4 SV=1	181.02428055000104	0.007122559	0.69	0.419	1	1	539.29	14	12	7.49	112	14	2.67	0.09	0.3	1	317.25	10	18	0.48	1	340.19	10	15	0.22	1	200.61	10	14	0.12	1	314.19	9	14	0.12	1	288.53	9	14	0.12	1	215.03	7	9
539	Yes	TOP PROTEIN	A0A2P8Z894	A0A2P8Z894_BLAGE	Putative pyruvate dehydrogenase E1 component subunit alpha OS=Blattella germanica OX=6973 GN=T05H10.6_0 PE=4 SV=1	35.56441302999999	0.005998535	0.02	0.885	1	1	542.19	12	12	45.82	111	13.88	2.59	0.01	0.27	0.98	199.56	8	14	0.05	1	267.74	9	17	0.33	1	260.04	8	14	0.05	1	254.4	8	12	-0.18	1	448.21	12	18	0.41	1	204.34	7	10
540	Yes	TOP PROTEIN	A0A2P8ZH28	A0A2P8ZH28_BLAGE	Selenide OS=Blattella germanica OX=6973 GN=SelD_0 PE=4 SV=1	44.99380170999994	0.005947754	0.11	0.742	1	1	491.97	13	13	41.99	88	11	2.62	-0.04	0.36	1	240.04	11	14	0.35	1	232.32	9	14	0.35	1	256.57	7	9	-0.29	1	260.08	9	10	-0.13	1	301.1	8	9	-0.29	1	243.68	7	12
541	Yes	TOP PROTEIN	A0A2P8XLV4	A0A2P8XLV4_BLAGE	Nodal modulator 1 OS=Blattella germanica OX=6973 GN=Nomo1 PE=4 SV=1	92.62302397000006	0.006961426	0.16	0.693	1	1	477.65	14	14	23.88	58	7.25	2.12	-0.05	0.46	0.99	184.89	9	9	0.32	1	225.67	10	10	0.47	1	144.75	4	4	-0.85	0.99	144.39	7	7	-0.04	0.97	91.84	5	5	-0.53	1	177.88	7	9
542	Yes	TOP PROTEIN	A0A2P8Y9Y9	A0A2P8Y9Y9_BLAGE	Thioredoxin-like protein 1 OS=Blattella germanica OX=6973 GN=Txnl1 PE=4 SV=1	27.243772069999995	0.006624512	0.83	0.377	1	1	546.73	12	10	64.08	62	7.75	2.25	0.15	0.48	1	137.25	5	5	-0.42	1	329.95	9	11	0.72	1	129.79	6	8	0.26	1	278.41	6	8	0.26	1	115.97	4	4	-0.74	1	160.16	5	8
543	Yes	TOP PROTEIN	A0A2P8YWA3	A0A2P8YWA3_BLAGE	Beta-hexosaminidase OS=Blattella germanica OX=6973 GN=HEXC_1 PE=3 SV=1	66.96326077999997	0.007210449	0.21	0.664	1	1	590.97	19	16	41.82	54	6.75	5.52	-0.1	1.03	0	0	0	0	-10	0	0	0	0	-10	1	271.67	9	10	0.28	1	295.73	12	13	0.66	0.98	173.17	8	10	0.28	0	28.53	2	2
544	Yes	TOP PROTEIN	A0A2P8XY95	A0A2P8XY95_BLAGE	Uncharacterized protein OS=Blattella germanica OX=6973 GN=C0J52_15833 PE=4 SV=1	31.83364419999999	0.006074707	0.04	0.848	1	1	660.19	14	12	60.34	113	14.12	3.87	-0.02	0.47	1	274.6	10	17	0.3	1	296.43	10	17	0.3	0.3	79.75	7	7	-0.98	1	159.22	9	12	-0.2	1	329.91	11	18	0.38	1	351.73	10	14
545	Yes	TOP PROTEIN	A0A2P8YRT1	A0A2P8YRT1_BLAGE	Tropomyosin OS=Blattella germanica OX=6973 GN=TPMM PE=4 SV=1	16.035031370000016	0.004805176	0.55	0.47	1	1	574.82	12	9	40.71	191	23.88	8.97	-0.09	0.58	1	403.65	9	16	-0.57	1	214.33	4	11	-1.11	0.96	359.27	9	30	0.33	1	301.84	8	21	-0.18	1	303.06	10	26	0.13	1	328.79	7	40
546	Yes	TOP PROTEIN	A0A2P8YM95	A0A2P8YM95_BLAGE	NADH-cytochrome b5 reductase OS=Blattella germanica OX=6973 GN=cyb5r2 PE=3 SV=1	33.85002475999996	0.009583496	0.25	0.624	1	1	557.71	17	17	61.79	114	14.25	2.43	0.05	0.26	1	250.41	10	14	0.05	1	356.61	14	18	0.41	1	289.63	12	14	0.05	1	266.4	11	14	0.05	1	297.95	12	13	-0.06	1	316.55	13	17
547	Yes	TOP PROTEIN	A0A2P8YS36	A0A2P8YS36_BLAGE	Uncharacterized protein OS=Blattella germanica OX=6973 GN=C0J52_09361 PE=4 SV=1	38.94940490999999	0.005325684	0.4	0.535	1	1	569.6	15	15	53.98	101	12.62	3.46	0.12	0.41	1	233.19	11	15	0.42	1	305.63	12	16	0.51	1	111.84	8	9	-0.32	1	194.53	9	9	-0.32	1	170.9	9	9	-0.32	0.88	117.53	7	11
548	Yes	TOP PROTEIN	A0A2P8Z337	A0A2P8Z337_BLAGE	60S ribosomal protein L6 OS=Blattella germanica OX=6973 GN=RPL6 PE=3 SV=1	32.122889499999964	0.010931152	4.53	0.052	1	1	667.15	15	13	43.77	108	13.5	2.2	0.14	0.25	1	248.24	8	10	-0.27	1	354.25	12	15	0.31	1	336.79	9	14	0.21	1	331.91	10	12	-0.01	1	386.98	12	15	0.31	1	438.48	11	16
549	Yes	TOP PROTEIN	A0A2P8ZAS1	A0A2P8ZAS1_BLAGE	V-type proton ATPase subunit E OS=Blattella germanica OX=6973 GN=VHA26 PE=3 SV=1	24.20883228000001	0.009466309	1.17	0.298	1	1	556.96	11	10	46.92	116	14.5	2.93	-0.1	0.27	1	252.75	9	15	-0.02	1	313.83	8	15	-0.02	1	420.08	9	21	0.46	1	295	8	14	-0.12	1	307.66	8	14	-0.12	1	218.31	8	13
550	Yes	TOP PROTEIN	A0A2P8ZCA6	A0A2P8ZCA6_BLAGE	Uncharacterized protein OS=Blattella germanica OX=6973 GN=C0J52_09465 PE=3 SV=1	38.276393959999986	0.005884277	0.67	0.428	1	1	594.2	11	10	38.22	64	8	2.51	-0.12	0.46	1	323.96	7	8	-0.05	1	265.53	5	7	-0.25	1	398.57	9	12	0.53	1	344.27	8	10	0.27	1	257.68	7	7	-0.25	1	239.03	7	10
550	No	OTHER PROTEIN	A0A2P8XGN3	A0A2P8XGN3_BLAGE	Mitochondrial dicarboxylate carrier OS=Blattella germanica OX=6973 GN=SLC25A10 PE=3 SV=1	31.32850602999999	0.010462402	1	0.374	1	0	35.64	1	1	2.86	3	0.38	0.52	-0.17	0	0	0	0	0	-10	0	35.64	1	1	-0.17	0	0	0	0	-10	0	24.3	1	1	-0.17	0	0	0	0	-10	0	0	0	0
551	Yes	TOP PROTEIN	A0A2P8YX38	A0A2P8YX38_BLAGE	Putative aminopeptidase NPEPL1 OS=Blattella germanica OX=6973 GN=Npepl1 PE=4 SV=1	48.071705860000016	0.00663916	0.54	0.476	1	1	655.99	12	12	42.2	90	11.25	1.91	0.13	0.26	1	396.11	8	13	0.35	1	380.46	9	14	0.46	1	258.95	7	10	-0.02	1	276.9	8	10	-0.02	1	317.8	9	11	0.11	1	167.76	6	8
552	Yes	TOP PROTEIN	A0A2P8ZPF7	A0A2P8ZPF7_BLAGE	Tubulin alpha-1C chain OS=Blattella germanica OX=6973 GN=Tuba1c PE=3 SV=1	67.54550624000007	0.004894043	0.02	0.891	0.98	0.98	603.42	12	7	15.8	341	42.62	12.53	-0.02	0.44	0	260.31	5	49	0.24	0.98	451.04	9	60	0.53	0	291.27	5	33	-0.33	0	359.81	8	28	-0.57	0.45	349.02	8	28	-0.57	0	320.06	6	58
553	Yes	TOP PROTEIN	A0A2P8ZKN7	A0A2P8ZKN7_BLAGE	Uncharacterized protein OS=Blattella germanica OX=6973 GN=C0J52_01753 PE=3 SV=1	46.338303419999995	0.006624512	0.32	0.582	1	1	606.51	14	12	35.65	72	9	2.62	0.07	0.53	1	212.31	8	10	0.3	1	318.81	8	10	0.3	1	304.89	9	11	0.44	1	315.26	10	11	0.44	1	181.9	9	11	0.44	1	124.63	5	6
554	Yes	TOP PROTEIN	A0A2P8YZ78	A0A2P8YZ78_BLAGE	V-type proton ATPase subunit H OS=Blattella germanica OX=6973 GN=VhaSFD_1 PE=4 SV=1	24.919138130000015	0.005630371	0.06	0.807	1	1	515.24	13	12	59.36	102	12.75	2.43	-0.03	0.29	1	263.2	7	10	-0.36	1	244.68	8	12	-0.09	1	270.02	10	16	0.32	1	256.58	11	15	0.23	1	179.5	8	9	-0.51	1	282.07	8	14
554	No	OTHER PROTEIN	A0A2P8XVQ7	A0A2P8XVQ7_BLAGE	V-type proton ATPase subunit H OS=Blattella germanica OX=6973 GN=VhaSFD_0 PE=4 SV=1	35.05440303999999	0.008338379	0	-1	1	0	37.27	1	1	3	3	0.38	0.52	0	0	0	0	0	0	-10	0	0	0	0	-10	0	0	0	0	-10	0	37.27	1	1	0	0	0	0	0	-10	0	21.01	1	1
555	Yes	TOP PROTEIN	A0A2P8ZC36	A0A2P8ZC36_BLAGE	Cytochrome P450 4C1 OS=Blattella germanica OX=6973 GN=CYP4C1_6 PE=3 SV=1	57.75798496999998	0.008997559	0	0.998	1	1	539.36	14	13	32.41	86	10.75	2.12	0	0.27	1	310.3	9	15	0.5	1	242.41	8	12	0.18	1	272.6	7	8	-0.4	1	239.05	9	11	0.06	1	240.09	9	10	-0.08	0.69	106.54	7	9
555	No	OTHER PROTEIN	A0A2P8YEW3	A0A2P8YEW3_BLAGE	Cytochrome P450 4c3 OS=Blattella germanica OX=6973 GN=Cyp4c3_2 PE=3 SV=1	60.47135835999999	0.00936377	0.01	0.909	1	0	40.01	1	1	1.35	13	1.62	1.06	0.02	0.73	0	32.94	1	3	0.87	0	40.01	1	1	-0.72	0	18.86	1	1	-0.72	0	0	0	0	-10	0	34.08	1	2	0.28	0	35.68	1	3
555	No	OTHER PROTEIN	A0A2P8YFL5	A0A2P8YFL5_BLAGE	Cytochrome P450 4C1 OS=Blattella germanica OX=6973 GN=CYP4C1_3 PE=3 SV=1	51.72985854000002	0.00598584	0.01	0.909	1	0	40.01	1	1	1.55	13	1.62	1.06	0.02	0.73	0	32.94	1	3	0.87	0	40.01	1	1	-0.72	0	18.86	1	1	-0.72	0	0	0	0	-10	0	34.08	1	2	0.28	0	35.68	1	3
556	Yes	TOP PROTEIN	A0A2P8Z3J0	A0A2P8Z3J0_BLAGE	Uncharacterized protein OS=Blattella germanica OX=6973 GN=C0J52_01523 PE=4 SV=1	162.07488775000022	0.005909668	0.06	0.813	1	1	455.52	14	13	13.38	61	7.62	1.6	-0.02	0.3	0.94	105.05	6	6	-0.34	0.73	92.83	6	6	-0.34	1	248.19	9	9	0.25	1	253.56	9	10	0.4	0.97	183.96	8	8	0.08	1	160.32	5	6
557	Yes	TOP PROTEIN	A0A2P8ZI33	A0A2P8ZI33_BLAGE	Uncharacterized protein OS=Blattella germanica OX=6973 GN=C0J52_03349 PE=3 SV=1	52.119378839999975	0.006844238	0.01	0.941	1	1	526.16	15	15	38.96	69	8.62	4.1	-0.02	0.89	1	274.59	10	12	0.65	1	281.97	12	15	0.97	1	221.49	10	12	0.65	1	225.93	7	7	-0.13	0.92	49.78	2	2	-1.93	0.98	123.96	6	7
557	No	OTHER PROTEIN	A0A2P8XZ07	A0A2P8XZ07_BLAGE	Uncharacterized protein OS=Blattella germanica OX=6973 GN=C0J52_12658 PE=3 SV=1	35.915702599999975	0.005833496	0.22	0.646	1	0	41.62	1	1	2.57	9	1.12	0.64	0.05	0.49	0	32.24	1	1	-0.23	0	34.61	1	1	-0.23	0	41.62	1	2	0.77	0	14.87	1	1	-0.23	0	14.97	1	1	-0.23	0	35.86	1	2
557	No	OTHER PROTEIN	A0A2P8XZ84	A0A2P8XZ84_BLAGE	Uncharacterized protein OS=Blattella germanica OX=6973 GN=C0J52_12658 PE=3 SV=1	25.59262507999999	0.006074707	0.22	0.646	1	0	41.62	1	1	3.6	9	1.12	0.64	0.05	0.49	0	32.24	1	1	-0.23	0	34.61	1	1	-0.23	0	41.62	1	2	0.77	0	14.87	1	1	-0.23	0	14.97	1	1	-0.23	0	35.86	1	2
558	Yes	TOP PROTEIN	A0A2P8Z941	A0A2P8Z941_BLAGE	Melanotransferrin OS=Blattella germanica OX=6973 GN=MELTF PE=4 SV=1	82.65132872999995	0.005643066	2.23	0.158	1	1	594.41	17	17	34.01	65	8.12	2.75	0.24	0.44	0.88	114.55	6	7	0.09	1	184.52	5	7	0.09	1	142.13	6	7	0.09	1	158.77	7	7	0.09	1	250	8	8	0.28	1	364.18	10	14
559	Yes	TOP PROTEIN	A0A2P8YZP7	A0A2P8YZP7_BLAGE	Uncharacterized protein OS=Blattella germanica OX=6973 GN=C0J52_13123 PE=4 SV=1	16.440217140000005	0.00795752	1.4	0.256	1	1	661.83	13	8	52.32	93	11.62	1.51	0.07	0.19	1	415.85	10	12	0.13	1	373.92	9	12	0.13	1	328.71	7	9	-0.29	1	421.83	8	11	0	1	412.8	8	14	0.35	1	249.69	7	11
560	Yes	TOP PROTEIN	A0A2P8XJE0	A0A2P8XJE0_BLAGE	S-formylglutathione hydrolase OS=Blattella germanica OX=6973 GN=Esd PE=3 SV=1	29.710521099999987	0.006214355	0.07	0.799	1	1	468.32	13	12	61.05	99	12.38	3.34	0.05	0.42	1	281.72	10	16	0.47	1	276.19	9	15	0.38	1	178.29	6	7	-0.72	1	253.94	8	11	-0.07	1	306.88	9	16	0.47	0.96	130.31	8	10
561	Yes	TOP PROTEIN	A0A2P8YW64	A0A2P8YW64_BLAGE	Uncharacterized protein OS=Blattella germanica OX=6973 GN=C0J52_14058 PE=4 SV=1	51.25021866000003	0.00898291	2.26	0.155	1	1	605.6	16	15	37.12	67	8.38	2.92	-0.15	0.51	1	258.85	8	8	-0.14	1	171.03	6	7	-0.34	0.88	119.23	8	9	0.03	0.76	88.37	4	5	-0.82	0.97	122.67	5	5	-0.82	1	284.86	10	12
562	Yes	TOP PROTEIN	A7J3T8	A7J3T8_BLAGE	Histone H3 (Fragment) OS=Blattella germanica OX=6973 GN=H3 PE=3 SV=1	13.825615860000012	0.011502441	2.35	0.148	1	0.96	570.19	12	7	58.54	164	20.5	4	-0.11	0.3	0.86	285.76	7	24	0.14	0.9	274.56	7	21	-0.05	0.69	203.82	9	14	-0.64	0.86	353.37	8	17	-0.36	0.88	389.17	9	25	0.2	0.73	251.52	7	19
562	No	OTHER PROTEIN	A0A2S1LVJ2	A0A2S1LVJ2_BLAGE	Histone H3 (Fragment) OS=Blattella germanica OX=6973 GN=H3 PE=3 SV=1	12.268762700000009	0.011282715	2.26	0.155	1	0.96	541.81	11	6	59.63	160	20	4.47	-0.12	0.34	0.86	285.76	7	24	0.18	0.9	274.56	7	21	-0.02	0.69	179.11	8	13	-0.71	0.86	338.21	7	16	-0.41	0.88	389.17	9	25	0.24	0.72	233.08	6	18
562	No	OTHER PROTEIN	A0A2P8XU58	A0A2P8XU58_BLAGE	Uncharacterized protein OS=Blattella germanica OX=6973 GN=C0J52_23670 PE=3 SV=1	20.957045380000014	0.010682129	0.08	0.782	1	0.88	454.02	9	4	26.63	108	13.5	3.7	-0.04	0.41	0	235.95	5	15	0.16	0	231.86	6	17	0.34	0	97.71	6	9	-0.58	0.67	258.91	5	11	-0.29	0.72	312.25	7	18	0.42	0	156.17	4	9
562	No	OTHER PROTEIN	A0A2P8Y4F2	A0A2P8Y4F2_BLAGE	Uncharacterized protein OS=Blattella germanica OX=6973 GN=C0J52_22761 PE=3 SV=1	18.290951270000015	0.011341309	2.07	0.172	1	0	87.79	2	2	10	52	6.5	2.07	-0.16	0.48	0	49.81	2	9	0.37	0	42.7	1	4	-0.8	0	81.4	2	4	-0.8	0	79.3	2	5	-0.47	0	76.92	2	7	0.01	0	76.91	2	9
562	No	OTHER PROTEIN	A0A2P8XHG0	A0A2P8XHG0_BLAGE	Histone H3 OS=Blattella germanica OX=6973 GN=H3.1 PE=3 SV=1	13.308109610000006	0.010726074	1.43	0.251	1	0	47.38	1	1	5.98	44	5.5	1.77	-0.15	0.5	0	42.53	1	7	0.27	0	42.7	1	4	-0.53	0	42.69	1	3	-0.95	0	47.38	1	4	-0.53	0	47.04	1	6	0.05	0	47.31	1	8
562	No	OTHER PROTEIN	A0A2P8Y948	A0A2P8Y948_BLAGE	Nicastrin OS=Blattella germanica OX=6973 GN=nct PE=4 SV=1	68.55812666	0.006455566	0	-1	1	0	28.38	1	1	1.14	4	0.5	0.53	0	0	0	0	0	0	-10	0	0	0	0	-10	0	24.71	1	1	0	0	15.16	1	1	0	0	0	0	0	-10	0	18.44	1	1
562	No	OTHER PROTEIN	A0A2P8YVY8	A0A2P8YVY8_BLAGE	Uncharacterized protein OS=Blattella germanica OX=6973 GN=C0J52_12093 PE=3 SV=1	26.845340539999984	0.006873535	0	-1	1	0	28.38	1	1	2.99	4	0.5	0.53	0	0	0	0	0	0	-10	0	0	0	0	-10	0	24.71	1	1	0	0	15.16	1	1	0	0	0	0	0	-10	0	18.44	1	1
563	Yes	TOP PROTEIN	A0A2P8YUC4	A0A2P8YUC4_BLAGE	Calcium-transporting ATPase OS=Blattella germanica OX=6973 GN=ATP2B3 PE=3 SV=1	112.65952118999991	0.00804541	0.86	0.37	1	1	514.47	16	15	19.43	85	10.62	1.6	0.21	0.21	1	222.32	9	11	0.27	1	209.34	7	10	0.13	1	236.74	10	11	0.27	1	240.99	11	14	0.62	0.99	181.42	8	9	-0.02	1	219.79	8	11
564	Yes	TOP PROTEIN	A0A2P8Y535	A0A2P8Y535_BLAGE	Uncharacterized protein OS=Blattella germanica OX=6973 GN=C0J52_13584 PE=3 SV=1	18.32532311000001	0.008221191	0.98	0.34	1	1	616.21	12	10	54.97	109	13.62	1.77	-0.1	0.19	0.98	370.47	8	16	0.15	0.91	325.46	9	14	-0.05	0.97	370.64	8	12	-0.27	0.98	417.03	11	15	0.05	0.86	241.34	7	11	-0.39	0.93	349.52	6	14
564	Yes	CO-TOP PROTEIN	A0A2P8Y543	A0A2P8Y543_BLAGE	Uncharacterized protein OS=Blattella germanica OX=6973 GN=C0J52_13584 PE=3 SV=1	19.973168860000005	0.007693848	0.98	0.34	1	1	616.21	12	10	50.54	109	13.62	1.77	-0.1	0.19	0.98	370.47	8	16	0.15	0.91	325.46	9	14	-0.05	0.97	370.64	8	12	-0.27	0.98	417.03	11	15	0.05	0.86	241.34	7	11	-0.39	0.93	349.52	6	14
565	Yes	TOP PROTEIN	A0A2P8Y947	A0A2P8Y947_BLAGE	Aldose 1-epimerase OS=Blattella germanica OX=6973 GN=Galm_0 PE=3 SV=1	41.96372626	0.004589355	0.89	0.366	1	1	629.53	13	7	35.25	31	3.88	3.36	0.2	0.3	1	382.48	7	7	0.4	1	361.62	7	8	0.6	0	0	0	0	-10	0	0	0	0	-10	1	239.5	5	6	0.18	0	0	0	0
566	Yes	TOP PROTEIN	A0A2P8XJ80	A0A2P8XJ80_BLAGE	Histone H2A OS=Blattella germanica OX=6973 GN=H2A_0 PE=3 SV=1	14.734107780000013	0.011062988	0.18	0.674	1	1	590.77	11	5	53.96	148	18.5	5.71	-0.04	0.44	1	353.9	8	22	0.26	0.98	379.87	11	24	0.39	0.94	178.87	5	13	-0.49	0.99	377.87	7	14	-0.39	0.99	322.23	6	17	-0.11	0.92	199.21	4	28
566	No	OTHER PROTEIN	A0A2P8XR76	A0A2P8XR76_BLAGE	Histone H2A OS=Blattella germanica OX=6973 GN=His2A PE=3 SV=1	11.201227580000007	0.009935059	0.26	0.618	1	0.97	486.04	8	3	57.84	81	10.12	2.8	0.04	0.4	0.91	273.33	6	15	0.66	0.88	292.88	8	12	0.34	0.62	118.27	3	7	-0.44	0.92	289.76	5	7	-0.44	0.77	229.03	4	10	0.07	0.63	118.22	2	12
567	Yes	TOP PROTEIN	A0A2P8Z4B7	A0A2P8Z4B7_BLAGE	Proteasome subunit alpha type OS=Blattella germanica OX=6973 GN=Psma5 PE=3 SV=1	26.668190139999986	0.004652832	0.58	0.461	1	1	616.32	11	10	53.72	75	9.38	2.45	0.1	0.42	1	342.52	8	11	0.38	1	288.35	7	10	0.24	1	422.68	9	13	0.62	1	263.74	4	5	-0.76	1	215.93	7	8	-0.08	1	375.45	8	11
568	Yes	TOP PROTEIN	A0A2P8XRV1	A0A2P8XRV1_BLAGE	Pantothenate kinase 4 OS=Blattella germanica OX=6973 GN=PANK4 PE=4 SV=1	67.51075794	0.005490723	1.91	0.19	1	1	476.58	11	11	24.54	43	5.38	2.72	-0.22	0.81	1	278.56	7	8	0.54	1	245.09	7	8	0.54	1	118.54	3	3	-0.88	1	215.77	6	6	0.12	0	37.52	2	2	-1.46	0.99	88.24	2	3
569	Yes	TOP PROTEIN	A0A2P8Z9A3	A0A2P8Z9A3_BLAGE	Peroxiredoxin 1 OS=Blattella germanica OX=6973 GN=Jafrac1 PE=4 SV=1	21.95310596999999	0.00577002	0.02	0.902	1	1	543.07	15	13	76.53	101	12.62	1.3	0.01	0.15	1	218.98	9	13	0.06	0.95	200.12	11	15	0.26	1	293.83	10	12	-0.06	1	292.55	10	13	0.06	1	231.58	11	13	0.06	1	175.4	9	11
570	Yes	TOP PROTEIN	A0A2P8YZG5	A0A2P8YZG5_BLAGE	Actin-related protein 3 OS=Blattella germanica OX=6973 GN=Arp3 PE=3 SV=1	47.00788817000001	0.00577002	2.84	0.114	1	1	640.98	14	13	44.98	93	11.62	2.2	0.17	0.28	1	272.63	10	12	0.24	1	319.75	11	15	0.56	1	227.46	8	8	-0.35	1	294.92	9	11	0.11	1	386.58	11	14	0.46	0.99	204.27	9	11
571	Yes	TOP PROTEIN	A0A2P8Z0C4	A0A2P8Z0C4_BLAGE	Fatty acyl-CoA reductase OS=Blattella germanica OX=6973 GN=C0J52_18194 PE=3 SV=1	54.452146809999974	0.009568848	0.39	0.546	1	1	479.77	12	10	30.74	83	10.38	3.34	0.06	0.47	1	167.3	6	10	0.08	1	343.08	10	16	0.76	1	176.27	7	10	0.08	0.91	101.22	5	9	-0.07	0.99	185.5	9	14	0.56	0.99	115.53	4	6
572	Yes	TOP PROTEIN	A0A2P8Z9X1	A0A2P8Z9X1_BLAGE	Uncharacterized protein OS=Blattella germanica OX=6973 GN=C0J52_04906 PE=4 SV=1	95.30974066	0.004627441	1.47	0.245	1	1	556.07	16	16	23.85	74	9.25	3.62	0.33	0.88	1	290.83	11	13	0.99	1	325.47	12	13	0.99	1	204.53	8	8	0.29	0.99	161.34	6	7	0.09	1	214.48	10	10	0.61	1	231.1	10	11
573	Yes	TOP PROTEIN	A0A2P8YZL0	A0A2P8YZL0_BLAGE	Aldehyde dehydrogenase OS=Blattella germanica OX=6973 GN=ALDH3A1 PE=3 SV=1	37.35130545	0.006265137	1.04	0.325	1	1	624.96	13	12	38.25	76	9.5	1.6	0.17	0.25	1	415.17	10	12	0.52	1	369.53	8	8	-0.06	1	353.4	10	10	0.26	1	401.53	8	9	0.11	1	389.19	10	11	0.4	1	243.63	6	7
574	Yes	TOP PROTEIN	A0A2P8Z8V7	A0A2P8Z8V7_BLAGE	DNA-(apurinic or apyrimidinic site) lyase OS=Blattella germanica OX=6973 GN=Rrp1 PE=3 SV=1	55.409943559999924	0.004881348	0.29	0.599	1	1	557.64	14	14	34.67	84	10.5	1.07	0.07	0.15	1	287.95	11	12	0.27	1	278.56	8	11	0.14	1	267.43	9	10	0	1	301.86	8	9	-0.15	1	294.37	8	10	0	1	345.41	9	10
575	Yes	TOP PROTEIN	A0A2P8ZAR0	A0A2P8ZAR0_BLAGE	Uncharacterized protein OS=Blattella germanica OX=6973 GN=C0J52_00951 PE=4 SV=1	52.47960227999999	0.00691748	0.25	0.627	1	1	568.89	15	11	21.21	90	11.25	2.6	0.06	0.35	1	239.72	9	13	0.31	1	292.28	9	14	0.41	0.98	163.62	8	9	-0.22	1	211.03	6	8	-0.39	1	267.57	8	11	0.07	1	312.01	9	14
576	Yes	TOP PROTEIN	A0A2P8XQI1	A0A2P8XQI1_BLAGE	Kynurenine--oxoglutarate transaminase 3 OS=Blattella germanica OX=6973 GN=Kyat3 PE=4 SV=1	43.479207439999975	0.007972168	0.07	0.798	1	1	591.55	10	9	22.05	80	10	2.07	0.02	0.28	1	257.06	8	14	0.53	1	412	8	10	0.04	1	306.96	7	8	-0.28	1	367.7	7	10	0.04	1	268.37	4	8	-0.28	1	250.98	7	12
577	Yes	TOP PROTEIN	A0A2P8YWL4	A0A2P8YWL4_BLAGE	Membrane-associated progesterone receptor component 2 OS=Blattella germanica OX=6973 GN=Pgrmc2 PE=3 SV=1	22.004901859999983	0.004513184	0.67	0.428	1	1	472.09	11	9	44.16	51	6.38	2	0.12	0.51	1	235.39	7	7	0.32	1	175.18	6	6	0.1	1	239.51	8	9	0.69	0.99	143.99	6	6	0.1	1	187.57	5	5	-0.16	1	252.41	6	9
578	Yes	TOP PROTEIN	A0A2P8XUS8	A0A2P8XUS8_BLAGE	Uncharacterized protein OS=Blattella germanica OX=6973 GN=C0J52_14844 PE=4 SV=1	882.0094512299936	0.005338379	0.14	0.711	1	1	558	16	16	2.69	35	4.38	4.1	0.08	0.52	0	0	0	0	-10	0	0	0	0	-10	0.58	61.63	4	4	-0.65	0.97	112.45	6	6	-0.07	1	357.49	10	11	0.81	0	0	0	0
579	Yes	TOP PROTEIN	A0A2P8XKR3	A0A2P8XKR3_BLAGE	Ankyrin-3 OS=Blattella germanica OX=6973 GN=Ank3_1 PE=4 SV=1	72.34156254000006	0.005833496	0.49	0.496	1	1	583.77	16	13	31.24	66	8.25	2.87	0.13	0.63	0.99	149.53	5	7	-0.01	0	81.34	3	3	-1.23	1	288.98	11	12	0.77	1	249.15	8	9	0.35	1	239.75	7	7	-0.01	0.82	109.24	4	7
580	Yes	TOP PROTEIN	A0A2P8YC09	A0A2P8YC09_BLAGE	40S ribosomal protein S3a OS=Blattella germanica OX=6973 GN=C0J52_21745 PE=4 SV=1	19.20289655999999	0.007093262	0.04	0.838	1	1	636.41	11	9	57.99	75	9.38	2.5	-0.02	0.38	1	281.36	7	10	0.12	1	414.99	10	14	0.61	1	278.9	7	7	-0.39	1	401.51	8	11	0.26	1	295.35	9	10	0.12	1	357	7	9
581	Yes	TOP PROTEIN	A0A2P8Z6V6	A0A2P8Z6V6_BLAGE	Endoplasmic reticulum resident protein 44 OS=Blattella germanica OX=6973 GN=ERP44 PE=4 SV=1	39.39313066999998	0.006366699	0.4	0.535	1	1	509.07	12	12	37.72	52	6.5	2.2	-0.09	0.58	0.95	98.19	4	4	-0.7	0.97	75.17	3	3	-1.12	1	188.83	8	8	0.3	0.99	196.31	8	8	0.3	1	296.13	9	9	0.47	1	173.69	7	8
582	Yes	TOP PROTEIN	A0A2P8XMD5	A0A2P8XMD5_BLAGE	Pyruvate dehydrogenase E1 component subunit beta OS=Blattella germanica OX=6973 GN=PDHB_1 PE=4 SV=1	39.177175449999986	0.00620166	1.82	0.198	1	1	635.65	11	11	43.49	99	12.38	2.13	0.15	0.26	1	358.22	8	9	-0.29	1	391.43	9	12	0.12	1	467.71	9	15	0.44	1	369.02	8	11	0	1	451.76	10	14	0.34	0.94	331.34	9	15
583	Yes	TOP PROTEIN	A0A2P8Z8K9	A0A2P8Z8K9_BLAGE	Ras-related protein Rab-1A OS=Blattella germanica OX=6973 GN=RAB1A PE=4 SV=1	20.488044809999995	0.004729004	1.37	0.262	1	1	574.25	11	10	59.24	87	10.88	1.81	-0.09	0.25	1	356.17	8	11	-0.06	1	343.59	7	13	0.18	1	260.9	7	9	-0.35	1	236.6	8	10	-0.19	1	382.6	10	13	0.18	0.91	170.67	7	8
584	Yes	TOP PROTEIN	A0A2P8XM35	A0A2P8XM35_BLAGE	Putative ATP-dependent RNA helicase DDX5 OS=Blattella germanica OX=6973 GN=DDX5_1 PE=3 SV=1	77.25438875999996	0.01038916	0.68	0.422	1	1	518.69	16	15	29.47	73	9.12	2.9	0.18	0.41	1	311.47	12	15	0.95	1	335.48	11	12	0.63	1	214.17	7	8	0.04	1	295.26	8	8	0.04	0.99	168.33	7	7	-0.15	1	204.38	6	7
584	No	OTHER PROTEIN	A0A2P8XD45	A0A2P8XD45_BLAGE	Uncharacterized protein OS=Blattella germanica OX=6973 GN=C0J52_20712 PE=3 SV=1	70.16736949000013	0.004754395	1.69	0.22	1	0	66.55	1	1	1.73	8	1	0	-0.08	0	0	61.23	1	1	-0.08	0	66.48	1	1	-0.08	0	66.55	1	1	-0.08	0	66.36	1	1	-0.08	0	57.46	1	1	-0.08	0	61.77	1	1
585	Yes	TOP PROTEIN	A0A2P8YKP7	A0A2P8YKP7_BLAGE	G protein alpha q subunit OS=Blattella germanica OX=6973 GN=Galphaq PE=4 SV=1	38.346023450000004	0.00498291	0.17	0.684	1	1	596.43	12	11	41.28	82	10.25	3.06	-0.05	0.42	1	247.42	6	8	-0.35	1	280.51	6	7	-0.54	1	214.82	8	10	-0.03	1	315.58	8	10	-0.03	1	273.69	8	12	0.24	1	205.3	6	7
586	Yes	TOP PROTEIN	A0A2P8YSQ1	A0A2P8YSQ1_BLAGE	Uncharacterized protein OS=Blattella germanica OX=6973 GN=C0J52_13347 PE=4 SV=1	15.670224810000017	0.004373535	2.61	0.182	1	1	557.53	10	7	59.86	71	8.88	9.64	0.11	0.23	0	0	0	0	-10	0	0	0	0	-10	1	372	7	18	0.15	1	445.35	9	19	0.23	0	0	0	0	-10	1	320.35	8	20
587	Yes	TOP PROTEIN	A0A2P8YX22	A0A2P8YX22_BLAGE	Protein Mo25 OS=Blattella germanica OX=6973 GN=Mo25 PE=4 SV=1	45.55374099000002	0.005884277	0.47	0.506	1	1	480.05	12	11	26.28	67	8.38	2.07	0.06	0.34	1	207.14	7	8	0.03	1	231.16	6	6	-0.38	1	302.41	11	12	0.62	1	193.87	8	8	0.03	1	247.55	7	8	0.03	1	244.34	9	11
588	Yes	TOP PROTEIN	A0A2P8Z5Z9	A0A2P8Z5Z9_BLAGE	Uncharacterized protein OS=Blattella germanica OX=6973 GN=C0J52_12805 PE=4 SV=1	111.5011186700001	0.00936377	0.66	0.43	1	1	569.13	17	17	14.61	88	11	1.77	0.13	0.24	1	312.33	10	12	0.28	1	328.23	11	14	0.5	1	290.03	9	11	0.15	1	313.03	10	12	0.28	1	259.51	10	10	0.01	1	173.95	8	11
588	No	OTHER PROTEIN	A0A2P8XBQ4	A0A2P8XBQ4_BLAGE	Uncharacterized protein OS=Blattella germanica OX=6973 GN=C0J52_26728 PE=3 SV=1	64.39995010999996	0.009495605	0	-1	1	0	27.63	1	1	1.25	4	0.5	0.53	0	0	0	0	0	0	-10	0	24.18	1	1	0	0	0	0	0	-10	0	0	0	0	-10	0	15.54	1	1	0	0	16.43	1	1
588	No	OTHER PROTEIN	A0A2P8Y3P9	A0A2P8Y3P9_BLAGE	Putative cytochrome P450 6a14 OS=Blattella germanica OX=6973 GN=Cyp6a14_1 PE=4 SV=1	22.65270367999998	0.009275879	0	-1	1	0	27.63	1	1	3.54	4	0.5	0.53	0	0	0	0	0	0	-10	0	24.18	1	1	0	0	0	0	0	-10	0	0	0	0	-10	0	15.54	1	1	0	0	16.43	1	1
589	Yes	TOP PROTEIN	A0A2P8ZDT3	A0A2P8ZDT3_BLAGE	Vesicle-fusing ATPase 1 OS=Blattella germanica OX=6973 GN=comt PE=3 SV=1	70.03550153	0.007796387	0.74	0.405	1	1	575.02	13	13	26.71	69	8.62	1.6	0.1	0.27	1	286.39	9	11	0.47	1	268.37	9	10	0.33	1	189.87	7	7	-0.18	1	347.57	9	10	0.33	1	160.58	7	7	-0.18	1	180.03	6	7
589	No	OTHER PROTEIN	A0A2P8Y7V1	A0A2P8Y7V1_BLAGE	Fidgetin-like protein 1 OS=Blattella germanica OX=6973 GN=FIGNL1 PE=3 SV=1	71.27627599000002	0.00601123	0	-1	1	0	37.86	1	1	1.9	5	0.62	0.52	0	0	0	20.9	1	1	0	0	19.35	1	1	0	0	37.86	1	1	0	0	25.21	1	1	0	0	0	0	0	-10	0	22.54	1	1
590	Yes	TOP PROTEIN	A0A2P8Y0M8	A0A2P8Y0M8_BLAGE	Endocuticle structural glycoprotein SgAbd-2 (Fragment) OS=Blattella germanica OX=6973 GN=CUD2_1 PE=4 SV=1	16.249089020000017	0.004335449	0	0.954	1	1	634.02	6	3	44.74	155	19.38	7.44	-0.01	0.55	1	306.31	4	11	-0.73	1	342.47	3	13	-0.49	1	404.65	5	16	-0.19	1	289.57	3	13	-0.49	1	469.69	6	23	0.33	1	323.33	5	23
591	Yes	TOP PROTEIN	A0A2P8XTH6	A0A2P8XTH6_BLAGE	Uncharacterized protein OS=Blattella germanica OX=6973 GN=C0J52_17146 PE=4 SV=1	46.82761396000006	0.009583496	0.9	0.359	1	1	541.12	15	14	53.24	70	8.75	2.05	-0.1	0.34	0.99	175.47	9	10	0.13	1	279.93	11	12	0.4	1	158.12	5	7	-0.38	1	249.88	6	7	-0.38	1	252.75	7	8	-0.19	1	203.3	7	10
592	Yes	TOP PROTEIN	A0A2P8ZHV4	A0A2P8ZHV4_BLAGE	Thioredoxin-2 OS=Blattella germanica OX=6973 GN=Trx-2_0 PE=4 SV=1	11.048453049999999	0.004640137	1.21	0.289	1	1	637.28	11	7	74.49	82	10.25	2.96	0.11	0.42	1	415.39	9	10	0.13	1	343.44	6	14	0.62	1	394.54	8	10	0.13	1	335.82	7	10	0.13	1	222.87	5	6	-0.61	1	373.16	6	15
593	Yes	TOP PROTEIN	A0A2P8YIU3	A0A2P8YIU3_BLAGE	Farnesol dehydrogenase OS=Blattella germanica OX=6973 GN=SDR-1_7 PE=3 SV=1	26.232784609999996	0.007840332	0.38	0.548	1	1	629.18	9	8	35.95	166	20.75	4.37	0.05	0.28	1	444.51	8	19	-0.05	1	411.49	8	27	0.46	1	565.92	8	28	0.51	1	464.48	8	17	-0.21	1	313.38	9	18	-0.13	1	286.1	7	21
593	No	OTHER PROTEIN	A0A2P8YIV1	A0A2P8YIV1_BLAGE	Dehydrogenase/reductase SDR family member 11 OS=Blattella germanica OX=6973 GN=DHRS11_1 PE=4 SV=1	19.43797828000001	0.00641748	0.98	0.34	1	0.85	378.17	5	5	29.61	126	15.75	4.23	0.08	0.37	0.88	264.79	5	16	0.15	0.88	271.91	5	21	0.54	0.91	330.51	5	23	0.67	0.86	229.79	4	11	-0.39	0.72	180.49	5	13	-0.15	0	119.73	3	16
594	Yes	TOP PROTEIN	A0A2P8ZP67	A0A2P8ZP67_BLAGE	Myosin light chain alkali OS=Blattella germanica OX=6973 GN=Mlc1 PE=4 SV=1	17.525877850000004	0.004500488	0.03	0.873	1	1	572.15	10	8	56.88	101	12.62	3.74	0.02	0.38	1	235.22	5	9	-0.42	1	325.92	5	9	-0.42	1	302.78	6	12	0	1	358.23	6	12	0	1	347.33	7	12	0	1	334.36	7	21
595	Yes	TOP PROTEIN	A0A2P8YFR3	A0A2P8YFR3_BLAGE	Cytochrome c oxidase subunit 5A OS=Blattella germanica OX=6973 GN=COX5A_0 PE=4 SV=1	17.48075841000002	0.00560498	0.03	0.862	1	1	623.39	16	12	61.44	135	16.88	3.76	-0.01	0.34	1	396.63	13	21	0.34	1	231.71	11	17	0.03	1	351.74	13	22	0.4	1	205.52	8	11	-0.6	1	351.05	14	18	0.11	0.77	197.66	10	13
596	Yes	TOP PROTEIN	A0A2P8Y2U4	A0A2P8Y2U4_BLAGE	Retinol dehydrogenase 14 OS=Blattella germanica OX=6973 GN=RDH14_1 PE=4 SV=1	30.80361202999998	0.009905762	0.73	0.408	1	1	519.54	10	10	43.97	83	10.38	1.51	0.19	0.2	1	273.67	7	13	0.53	1	377.4	9	12	0.41	1	391.06	6	10	0.15	1	375.86	8	11	0.29	1	338.4	9	9	0	1	288.81	6	10
597	Yes	TOP PROTEIN	A0A2P8Y6K4	A0A2P8Y6K4_BLAGE	Putative phospholipid hydroperoxide glutathione peroxidase OS=Blattella germanica OX=6973 GN=GPXMC1 PE=4 SV=1	10.13207651	0.00729834	0.01	0.923	1	1	573.23	14	8	62.5	78	9.75	2.12	0.01	0.33	1	218.14	8	12	0.34	1	259.77	8	10	0.08	1	164.91	6	12	0.34	1	194.7	7	7	-0.43	1	223.98	7	11	0.22	1	301.58	8	11
598	Yes	TOP PROTEIN	A0A2P8XJA3	A0A2P8XJA3_BLAGE	Ras-related protein Rab-2A OS=Blattella germanica OX=6973 GN=RAB2A PE=4 SV=1	23.574794149999995	0.005973145	0.04	0.848	1	1	602.54	10	9	54.25	76	9.5	2.2	0.03	0.37	1	312.5	6	7	-0.38	1	317.93	8	11	0.28	1	349.22	8	12	0.4	1	298.71	8	10	0.14	1	282.21	7	11	0.28	1	220.62	5	6
599	Yes	TOP PROTEIN	A0A2P8XF94	A0A2P8XF94_BLAGE	Calcium-binding mitochondrial carrier protein Aralar1 OS=Blattella germanica OX=6973 GN=aralar1_1 PE=3 SV=1	28.39799624000001	0.00964209	0.15	0.705	1	1	596.6	14	12	55.38	83	10.38	2	0.04	0.29	1	271.13	9	10	0.01	1	226.19	7	9	-0.14	1	241.66	7	7	-0.5	1	330.28	9	10	0.01	1	310.33	10	11	0.15	1	221.81	9	13
600	Yes	TOP PROTEIN	A0A2P8YIT1	A0A2P8YIT1_BLAGE	Farnesol dehydrogenase OS=Blattella germanica OX=6973 GN=SDR-1_9 PE=4 SV=1	15.146080530000003	0.009334473	0.09	0.766	1	1	571.66	9	7	58.87	79	9.88	2.03	0.02	0.33	1	432.2	6	10	0.07	1	312.35	6	9	-0.08	1	411.37	5	11	0.21	1	225.96	6	9	-0.08	1	385.94	7	11	0.21	1	190.47	5	13
601	Yes	TOP PROTEIN	A0A2P8ZEH9	A0A2P8ZEH9_BLAGE	Uncharacterized protein OS=Blattella germanica OX=6973 GN=C0J52_01680 PE=4 SV=1	53.37956255	0.006239746	0.19	0.672	1	1	555.98	16	16	44.77	69	8.62	4.57	0.09	0.63	0.85	96.08	5	6	-0.3	1	186.41	9	10	0.44	1	200.15	8	9	0.28	1	475.42	15	19	1.36	0.96	109.4	6	7	-0.08	0.93	102.52	5	5
602	Yes	TOP PROTEIN	A0A2P8YFY7	A0A2P8YFY7_BLAGE	AP-2 complex subunit alpha OS=Blattella germanica OX=6973 GN=C0J52_11289 PE=4 SV=1	92.58686892999978	0.006609863	1.27	0.279	1	1	568.38	17	16	23.49	69	8.62	2.33	0.14	0.43	1	199.83	9	11	0.54	1	314.15	10	11	0.54	1	186.24	9	9	0.25	1	141.22	4	5	-0.59	0.99	138.87	5	6	-0.33	1	167.88	7	8
603	Yes	TOP PROTEIN	A0A2P8YK19	A0A2P8YK19_BLAGE	Aspartic protease Bla g 2 OS=Blattella germanica OX=6973 GN=ASP2_1 PE=3 SV=1	34.03229335	0.008030762	0.37	0.552	1	1	579.17	10	8	43.59	85	10.62	3.29	0.08	0.53	1	384.55	8	13	0.45	1	369.92	9	13	0.45	0.6	130.75	5	7	-0.45	1	295.64	7	9	-0.08	1	383.19	8	14	0.55	0.99	228.72	4	5
604	Yes	TOP PROTEIN	A0A2P8XHJ8	A0A2P8XHJ8_BLAGE	26S proteasome non-ATPase regulatory subunit 11 OS=Blattella germanica OX=6973 GN=Rpn6 PE=4 SV=1	39.773582770000004	0.005338379	1.87	0.193	1	1	512.17	12	11	45.48	59	7.38	1.51	0.17	0.28	1	198.55	7	8	0.31	1	193.19	6	6	-0.1	1	141.07	6	7	0.12	1	262.11	8	10	0.64	1	225.91	8	9	0.48	0	47.14	6	6
605	Yes	TOP PROTEIN	A0A2P8Z7Z3	A0A2P8Z7Z3_BLAGE	Uncharacterized protein OS=Blattella germanica OX=6973 GN=C0J52_19567 PE=4 SV=1	65.31237699999994	0.005757324	0.53	0.481	1	1	558.37	11	11	23.73	61	7.62	2.62	0.15	0.45	1	381.56	10	13	0.99	1	264.9	7	9	0.46	1	342.55	6	9	0.46	1	205.65	5	6	-0.13	1	213.4	5	5	-0.39	1	192.92	6	6
606	Yes	TOP PROTEIN	A0A2P8XQA1	A0A2P8XQA1_BLAGE	Dolichyl-diphosphooligosaccharide--protein glycosyltransferase 48 kDa subunit OS=Blattella germanica OX=6973 GN=Ddost PE=3 SV=1	48.67391695000001	0.005541504	0.28	0.608	1	1	485.03	10	10	28.31	69	8.62	2.2	0.07	0.38	1	233.72	8	9	0.17	1	381.64	9	12	0.59	1	216.78	5	6	-0.41	1	298.24	8	9	0.17	1	185.22	8	9	0.17	0.99	117.57	5	6
607	Yes	TOP PROTEIN	A0A2P8XVX0	A0A2P8XVX0_BLAGE	Nucleolar protein 58 OS=Blattella germanica OX=6973 GN=NOP58 PE=4 SV=1	64.41784150999999	0.009202637	3.47	0.085	1	1	527.37	12	11	28.25	46	5.75	1.58	-0.16	0.36	1	252.25	7	9	0.53	1	228.58	6	7	0.16	0.99	150.09	5	5	-0.32	1	166.19	4	4	-0.64	1	164.64	5	5	-0.32	0.66	60.83	5	5
608	Yes	TOP PROTEIN	A0A2P8XFM5	A0A2P8XFM5_BLAGE	Catenin alpha OS=Blattella germanica OX=6973 GN=alpha-Cat PE=4 SV=1	61.41224456	0.005465332	0.32	0.581	1	1	506.03	17	16	37.66	63	7.88	2.17	0.12	0.33	1	192.12	8	8	0.18	1	267.1	11	13	0.88	0.86	125.61	7	7	-0.01	1	127.95	6	7	-0.01	0.37	123.89	7	7	-0.01	0.99	170.2	8	8
609	Yes	TOP PROTEIN	A0A2P8XED0	A0A2P8XED0_BLAGE	Beta-1 OS=Blattella germanica OX=6973 GN=BGBP_0 PE=4 SV=1	35.07559890999998	0.004729004	0.49	0.497	1	1	631.37	13	10	38.46	108	13.5	4.99	-0.09	0.6	1	296.28	9	16	0.25	1	323.59	10	12	-0.16	1	374.81	11	16	0.25	1	340.31	10	14	0.06	1	434.17	11	14	0.06	0.99	95.65	5	6
609	No	OTHER PROTEIN	A0A2P8YNF2	A0A2P8YNF2_BLAGE	S-adenosyl-L-methionine-dependent tRNA 4-demethylwyosine synthase OS=Blattella germanica OX=6973 GN=tyw1 PE=4 SV=1	130.4175541700003	0.008309082	0.43	0.525	1	0	20.59	1	1	0.44	7	0.88	0.64	-0.11	0.41	0	6.97	1	1	-0.28	0	18.95	1	1	-0.28	0	12.55	1	1	-0.28	0	0	0	0	-10	0	10.83	1	1	-0.28	0	0	0	0
610	Yes	TOP PROTEIN	A0A2P8Z2I2	A0A2P8Z2I2_BLAGE	Uridine 5'-monophosphate synthase OS=Blattella germanica OX=6973 GN=r-l PE=3 SV=1	59.08742757000003	0.00710791	0.45	0.513	1	1	504.88	13	11	36.87	57	7.12	1.13	0.13	0.22	1	285.7	6	6	-0.1	1	258.61	6	8	0.31	1	195.18	7	7	0.12	1	252.38	6	7	0.12	1	178.92	8	8	0.31	1	197.36	6	6
611	Yes	TOP PROTEIN	A0A2P8XCI0	A0A2P8XCI0_BLAGE	Protein SET OS=Blattella germanica OX=6973 GN=Set_0 PE=3 SV=1	32.75024054999999	0.003992676	0.48	0.499	1	1	601.32	10	8	34.26	78	9.75	1.67	-0.05	0.25	1	367.15	7	12	0.27	1	380.78	8	12	0.27	1	356.53	7	9	-0.15	1	378.59	7	9	-0.15	1	343	7	10	0.01	1	343.35	6	9
612	Yes	TOP PROTEIN	A0A2P8YEH0	A0A2P8YEH0_BLAGE	Uncharacterized protein OS=Blattella germanica OX=6973 GN=C0J52_08684 PE=4 SV=1	15.168310170000007	0.005922363	8.88	0.01	1	1	372.57	11	7	72.22	85	10.62	1.41	-0.25	0.2	1	228.66	8	12	-0.06	1	206.95	7	9	-0.48	1	136.51	5	11	-0.19	1	146.88	5	9	-0.48	1	203.52	8	11	-0.19	1	158.95	5	9
613	Yes	TOP PROTEIN	A0A2P8XBV1	A0A2P8XBV1_BLAGE	Eukaryotic translation initiation factor 5A OS=Blattella germanica OX=6973 GN=eIF-5A PE=3 SV=1	17.591551230000004	0.004932129	0.1	0.754	1	1	591.92	13	10	54.38	128	16	5.15	0.03	0.44	1	386.01	9	17	0.18	1	361.13	11	16	0.09	1	321.74	7	12	-0.32	1	314.23	9	15	0	1	310.36	8	12	-0.32	1	403.43	11	26
614	Yes	TOP PROTEIN	A0A068TK10	A0A068TK10_BLAGE	Glutamine synthetase OS=Blattella germanica OX=6973 GN=GlnS PE=2 SV=1	41.022167840000016	0.006074707	0.03	0.875	1	1	551.17	13	12	32.61	119	14.88	3.52	-0.02	0.36	1	343.27	10	20	0.45	1	257.34	9	16	0.13	1	222.08	9	15	0.03	1	298.88	9	10	-0.55	1	321.76	12	16	0.13	0.97	177.02	7	10
615	Yes	TOP PROTEIN	A0A2P8XFC7	A0A2P8XFC7_BLAGE	Queuosine salvage protein OS=Blattella germanica OX=6973 GN=C0J52_27518 PE=3 SV=1	25.826627970000015	0.005490723	0.02	0.885	1	1	554.56	14	13	64	90	11.25	3.58	0.03	0.55	1	257.87	7	9	-0.21	1	383.55	10	15	0.52	1	252.61	8	13	0.32	1	435.54	11	15	0.52	1	252.44	7	8	-0.38	1	305.26	9	12
616	Yes	TOP PROTEIN	A0A2P8YYM7	A0A2P8YYM7_BLAGE	Transitional endoplasmic reticulum ATPase OS=Blattella germanica OX=6973 GN=vcp PE=3 SV=1	38.751122149999986	0.005427246	0.13	0.728	0.98	0.98	556.85	11	9	25.37	91	11.38	3.2	0.07	0.46	0.96	233.02	7	11	0.08	0.97	326.3	8	13	0.32	0	188.47	6	6	-0.8	0	268.71	7	15	0.53	0.94	307.58	7	14	0.43	0	160.13	5	8
617	Yes	TOP PROTEIN	A0A2P8XSH0	A0A2P8XSH0_BLAGE	Interleukin enhancer-binding factor 2 OS=Blattella germanica OX=6973 GN=ilf2 PE=4 SV=1	41.534272749999985	0.006062012	1.17	0.299	1	1	530.63	12	11	49.34	75	9.38	1.77	-0.08	0.26	1	211.13	8	9	-0.11	1	392.62	9	13	0.42	1	184.85	7	9	-0.11	0.99	114.9	7	8	-0.28	1	156.72	5	7	-0.48	1	152.38	6	9
618	Yes	TOP PROTEIN	A0A2P8ZFJ0	A0A2P8ZFJ0_BLAGE	UMP-CMP kinase OS=Blattella germanica OX=6973 GN=CMPK PE=3 SV=1	21.475798109999992	0.006239746	2.86	0.113	1	1	612.32	12	11	59.49	109	13.62	2.62	0.13	0.27	1	363.54	9	13	0.08	1	393.68	10	19	0.63	1	315.89	8	13	0.08	1	256.17	7	10	-0.3	1	296.93	10	13	0.08	1	249.6	10	14
619	Yes	TOP PROTEIN	A0A2P8Y7W0	A0A2P8Y7W0_BLAGE	Spectrin alpha chain OS=Blattella germanica OX=6973 GN=C0J52_18463 PE=4 SV=1	24.74480631	0.00536377	0.47	0.502	1	1	484.82	9	9	52.15	115	14.38	1.77	-0.06	0.18	1	283.75	7	14	-0.09	1	355.79	9	12	-0.32	1	391.81	8	17	0.19	1	347.5	8	16	0.1	1	296.22	8	14	-0.09	1	361.95	9	16
620	Yes	TOP PROTEIN	A0A2P8XJG6	A0A2P8XJG6_BLAGE	Synaptic vesicle membrane-like protein (Fragment) OS=Blattella germanica OX=6973 GN=VAT1L PE=4 SV=1	34.998797639999985	0.005846191	0.03	0.873	1	1	598.35	13	13	45.51	101	12.62	3.5	0.02	0.37	1	255.07	8	11	-0.13	1	423.11	10	14	0.21	1	212.93	9	12	-0.01	1	234.99	7	9	-0.42	1	362.37	9	13	0.11	0.96	101.44	7	9
621	Yes	TOP PROTEIN	A0A2P8YVR1	A0A2P8YVR1_BLAGE	Uncharacterized protein OS=Blattella germanica OX=6973 GN=C0J52_03416 PE=4 SV=1	223.06402552000037	0.005998535	0.14	0.717	1	1	493.97	14	13	8.54	87	10.88	1.46	0.03	0.2	1	399.02	11	13	0.3	1	273.75	8	11	0.06	1	311.33	10	12	0.19	0.94	162.65	8	9	-0.23	1	217.48	8	9	-0.23	1	163.86	10	12
622	Yes	TOP PROTEIN	A0A2P8YLU8	A0A2P8YLU8_BLAGE	Uncharacterized protein (Fragment) OS=Blattella germanica OX=6973 GN=C0J52_03943 PE=3 SV=1	117.47468718999987	0.004970215	1.7	0.213	1	1	600.23	15	13	17.89	81	10.12	3.36	0.16	0.43	1	271.4	8	9	0.05	1	325.47	9	10	0.21	1	220.97	6	7	-0.31	1	230.74	9	9	0.05	1	188.6	7	7	-0.31	1	367.98	14	17
623	Yes	TOP PROTEIN	A0A2P8Y8B3	A0A2P8Y8B3_BLAGE	Nitrilase and fragile histidine triad fusion protein NitFhit OS=Blattella germanica OX=6973 GN=nft-1 PE=4 SV=1	36.92659344	0.007503418	0.26	0.617	1	1	538.13	15	14	62.54	98	12.25	4.33	0.06	0.46	1	376.7	13	21	0.91	1	265.39	7	9	-0.32	1	181.02	7	10	-0.16	1	208.24	9	10	-0.16	1	282.37	11	13	0.21	1	275.57	11	16
624	Yes	TOP PROTEIN	A0A2P8ZEU8	A0A2P8ZEU8_BLAGE	Uncharacterized protein OS=Blattella germanica OX=6973 GN=C0J52_04150 PE=4 SV=1	62.026462970000026	0.00579541	2.09	0.17	1	1	576.59	7	6	25.21	50	6.25	0.89	0.18	0.2	1	273.47	5	6	0.13	1	345.77	5	6	0.13	1	360.55	5	6	0.13	1	358.09	6	7	0.35	1	311.66	6	6	0.13	1	350.8	6	8
625	Yes	TOP PROTEIN	A0A2P8XRY2	A0A2P8XRY2_BLAGE	Multiple inositol polyphosphate phosphatase 1 OS=Blattella germanica OX=6973 GN=Mipp1_1 PE=3 SV=1	56.36259094	0.007151855	0.51	0.489	1	1	599.55	13	10	27.04	73	9.12	2.1	0.07	0.38	1	248.96	8	9	0.09	1	219.73	7	10	0.24	1	246.4	7	8	-0.08	1	198.3	5	5	-0.76	1	290.38	8	9	0.09	1	170.4	7	11
626	Yes	TOP PROTEIN	A0A2P8XAU2	A0A2P8XAU2_BLAGE	Glycogen [starch] synthase OS=Blattella germanica OX=6973 GN=GlyS_1 PE=3 SV=1	72.53823363000006	0.006100098	0.99	0.337	1	1	541.83	13	13	32.12	61	7.62	1.69	-0.08	0.32	0.98	260.47	6	7	-0.17	1	206.18	8	8	0.02	1	175.83	5	8	0.02	1	241.5	7	7	-0.17	1	230.78	6	7	-0.17	0.97	101.18	4	5
626	No	OTHER PROTEIN	A0A2P8XAD6	A0A2P8XAD6_BLAGE	Glycogen [starch] synthase (Fragment) OS=Blattella germanica OX=6973 GN=GlyS_0 PE=3 SV=1	53.225803289999966	0.006536621	0.28	0.608	1	0.96	349.56	9	9	29.37	38	4.75	1.39	-0.06	0.44	0.91	239.46	5	6	0.33	0.7	132.99	5	5	0.07	0.67	114.59	3	5	0.07	0.59	137.92	5	5	0.07	0	114.91	3	4	-0.25	0	48.72	3	3
627	Yes	TOP PROTEIN	A0A2P8YS03	A0A2P8YS03_BLAGE	Unc-112-related protein OS=Blattella germanica OX=6973 GN=Fit1 PE=4 SV=1	75.11262024999999	0.007269043	0.16	0.697	1	1	514.64	11	11	22.09	59	7.38	1.51	0.08	0.3	1	230.66	6	7	0.03	1	245.38	7	8	0.23	1	179.46	7	7	0.03	0.98	139.41	6	6	-0.19	1	171.83	5	5	-0.45	1	211.22	8	8
628	Yes	TOP PROTEIN	A0A2P8YJZ1	A0A2P8YJZ1_BLAGE	Myosin regulatory light chain sqh OS=Blattella germanica OX=6973 GN=sqh PE=4 SV=1	20.062629619999996	0.00457666	0	0.989	1	1	580.4	12	11	64.94	88	11	3.3	0	0.46	1	357.61	8	12	0.19	1	327.99	9	14	0.41	1	332.93	8	9	-0.23	1	262.72	5	6	-0.81	1	366.94	9	16	0.6	1	298.58	6	9
629	Yes	TOP PROTEIN	A0A2P8YBZ1	A0A2P8YBZ1_BLAGE	Uncharacterized protein OS=Blattella germanica OX=6973 GN=C0J52_08860 PE=4 SV=1	17.75984931999999	0.009275879	0.03	0.867	1	1	496.04	10	5	55.09	85	10.62	2.92	0.02	0.43	1	450.47	10	15	0.57	1	295.36	8	13	0.37	1	374.7	7	12	0.25	1	245.28	4	8	-0.33	1	234.94	7	10	-0.01	1	244.41	6	12
630	Yes	TOP PROTEIN	O78718	O78718_BLAGE	Cytochrome c oxidase subunit 2 (Fragment) OS=Blattella germanica OX=6973 GN=COII PE=3 SV=1	26.11838168	0.004729004	2.63	0.127	1	1	475.25	9	8	60.96	64	8	1.69	-0.13	0.3	1	308.14	7	9	0.07	1	355.18	6	7	-0.3	1	286.53	6	8	-0.1	1	247.8	5	6	-0.52	0	275.18	5	6	-0.52	1	198.7	6	9
630	No	OTHER PROTEIN	A0A2S1LVU2	A0A2S1LVU2_BLAGE	Cytochrome c oxidase subunit 2 (Fragment) OS=Blattella germanica OX=6973 GN=COII PE=3 SV=1	24.98285968	0.004817871	2.95	0.108	1	0	438.22	8	7	59.17	56	7	1.6	-0.14	0.32	0	279.63	6	8	0.08	0	318.15	5	6	-0.33	0	258.49	5	6	-0.33	0	215.71	4	5	-0.59	0	275.18	5	6	-0.33	0	176.62	5	8
630	No	OTHER PROTEIN	A4GNN3	A4GNN3_BLAGE	Cytochrome c oxidase subunit 2 (Fragment) OS=Blattella germanica OX=6973 GN=COII PE=3 SV=1	25.989339079999997	0.004817871	2.95	0.108	1	0	438.22	8	7	56.83	56	7	1.6	-0.14	0.32	0	279.63	6	8	0.08	0	318.15	5	6	-0.33	0	258.49	5	6	-0.33	0	215.71	4	5	-0.59	0	275.18	5	6	-0.33	0	176.62	5	8
630	No	OTHER PROTEIN	A7J417	A7J417_BLAGE	Cytochrome c oxidase subunit 2 (Fragment) OS=Blattella germanica OX=6973 GN=COII PE=3 SV=1	26.28144501	0.004729004	2.95	0.108	1	0	438.22	8	7	56.33	56	7	1.6	-0.14	0.32	0	279.63	6	8	0.08	0	318.15	5	6	-0.33	0	258.49	5	6	-0.33	0	215.71	4	5	-0.59	0	275.18	5	6	-0.33	0	176.62	5	8
630	No	OTHER PROTEIN	D3U9F1	D3U9F1_BLAGE	Cytochrome c oxidase subunit 2 (Fragment) OS=Blattella germanica OX=6973 GN=COII PE=3 SV=1	25.615158920000002	0.004817871	2.95	0.108	1	0	438.22	8	7	57.85	56	7	1.6	-0.14	0.32	0	279.63	6	8	0.08	0	318.15	5	6	-0.33	0	258.49	5	6	-0.33	0	215.71	4	5	-0.59	0	275.18	5	6	-0.33	0	176.62	5	8
630	No	OTHER PROTEIN	Q7YI52	Q7YI52_9NEOP	Cytochrome c oxidase subunit 2 (Fragment) OS=Blattella lituricollis OX=63624 GN=COII PE=3 SV=1	26.140413640000002	0.004970215	5.9	0.029	1	0.93	258.51	7	6	43.86	37	4.62	1.19	-0.23	0.4	0	151.68	5	6	0.19	0.83	158.7	4	4	-0.4	0	148.34	4	5	-0.08	0	98.93	3	3	-0.81	0	102.74	3	3	-0.81	0	127.57	4	5
631	Yes	TOP PROTEIN	A0A2P8XMS2	A0A2P8XMS2_BLAGE	Uncharacterized protein OS=Blattella germanica OX=6973 GN=C0J52_21152 PE=4 SV=1	57.141250559999996	0.006074707	1.38	0.259	1	1	521.49	15	15	37.87	83	10.38	2.97	0.26	0.43	1	184.81	8	10	0.26	1	278.5	10	14	0.75	1	124.19	7	9	0.11	0.97	150.86	9	10	0.26	0.99	114.77	6	6	-0.48	1	207.95	10	15
632	Yes	TOP PROTEIN	A0A2P8YLZ0	A0A2P8YLZ0_BLAGE	Asparagine--tRNA ligase (Fragment) OS=Blattella germanica OX=6973 GN=NARS PE=4 SV=1	59.38694952999997	0.005871582	0.04	0.852	1	1	538.35	16	14	31.47	59	7.38	2.56	0.03	0.61	0.88	133.17	7	7	0.05	1	273	10	10	0.57	0.94	122.5	6	6	-0.17	1	191.64	8	10	0.57	1	285.08	9	9	0.41	0	68.11	3	3
633	Yes	TOP PROTEIN	A0A2P8Y1M1	A0A2P8Y1M1_BLAGE	Uncharacterized protein OS=Blattella germanica OX=6973 GN=C0J52_23786 PE=4 SV=1	31.279471940000008	0.005274902	3.16	0.15	1	1	614.8	12	8	33.7	44	5.5	8.65	0.53	0.97	0	0	0	0	-10	0	0	0	0	-10	0	0	0	0	-10	0	0	0	0	-10	1	392.72	9	17	0.93	0	0	0	0
634	Yes	TOP PROTEIN	A0A2P8XEF1	A0A2P8XEF1_BLAGE	Metalloendopeptidase OS=Blattella germanica OX=6973 GN=C0J52_25315 PE=4 SV=1	27.40717279	0.006074707	1.75	0.207	1	1	571.97	12	8	44.44	71	8.88	3.18	0.19	0.51	0.99	139.57	8	8	0.12	1	176.79	5	5	-0.56	0.76	110.66	6	7	-0.07	0.97	181.88	5	6	-0.3	1	299.61	7	9	0.29	1	327.47	10	15
634	No	OTHER PROTEIN	A0A140KPS1	A0A140KPS1_BLAGE	Metalloendopeptidase (Fragment) OS=Blattella germanica OX=6973 GN=nas-14 PE=2 SV=1	16.00372408000001	0.006150879	0.55	0.471	1	0	120.25	2	2	12.86	12	1.5	1.07	0.11	0.74	0	20.56	1	1	-0.27	0	51.93	1	1	-0.27	0.24	51.34	1	1	-0.27	0	92.78	1	1	-0.27	0	52.42	1	1	-0.27	0	79.42	2	4
635	Yes	TOP PROTEIN	A0A2P8ZN64	A0A2P8ZN64_BLAGE	Paramyosin OS=Blattella germanica OX=6973 GN=MYSP_1 PE=4 SV=1	30.98875563000002	0.006036621	0.04	0.846	1	1	558.78	14	13	30.42	296	37	13.99	-0.03	0.66	0	181.87	7	17	-1.04	0.99	267.91	9	17	-1.04	0.97	329.34	11	55	0.66	1	337.9	9	37	0.08	1	280.03	9	38	0.12	0.97	305.24	10	37
636	Yes	TOP PROTEIN	A0A2P8XXD5	A0A2P8XXD5_BLAGE	Carboxylic ester hydrolase OS=Blattella germanica OX=6973 GN=C0J52_16277 PE=3 SV=1	57.152113119999996	0.007078613	0.03	0.877	1	1	342.71	12	12	30.45	49	6.12	2.1	0.03	0.69	1	167.29	6	7	0.34	1	207.44	8	8	0.53	1	132.99	6	6	0.11	1	139.63	6	7	0.34	0.99	136.19	7	7	0.34	0.72	62.93	3	4
636	No	OTHER PROTEIN	A0A2P8XGS9	A0A2P8XGS9_BLAGE	Uncharacterized protein OS=Blattella germanica OX=6973 GN=C0J52_25886 PE=4 SV=1	163.27928523000028	0.005528809	0.17	0.704	1	0	7.73	1	1	0.49	6	0.75	0.71	0.03	0.45	0	0	0	0	-10	0	2.6	1	1	-0.17	0	4.15	1	1	-0.17	0	1.47	1	1	-0.17	0	7.73	1	1	-0.17	0	7.12	1	2
637	Yes	TOP PROTEIN	A0A2P8XU78	A0A2P8XU78_BLAGE	Heterogeneous nuclear ribonucleoprotein H OS=Blattella germanica OX=6973 GN=HNRNPH1 PE=4 SV=1	46.63036434999998	0.008353027	0.94	0.35	1	1	507.17	13	11	36.2	83	10.38	2.67	0.16	0.35	1	216.26	11	16	0.83	1	338.05	10	11	0.29	1	186.88	8	10	0.15	1	312.3	9	10	0.15	1	165.8	6	8	-0.17	1	214.61	7	11
638	Yes	TOP PROTEIN	A0A2P8XB22	A0A2P8XB22_BLAGE	Uncharacterized protein OS=Blattella germanica OX=6973 GN=C0J52_26275 PE=4 SV=1	77.13964112000009	0.004297363	1.14	0.303	1	1	478.76	15	15	30.96	64	8	3.63	0.26	0.74	0.68	76.49	7	7	0.21	0.99	105.41	4	4	-0.59	1	309.58	12	14	1.21	1	254.26	7	7	0.21	1	210.49	8	8	0.41	0.98	214.01	9	10
639	Yes	TOP PROTEIN	A0A2P8YBP8	A0A2P8YBP8_BLAGE	Larval cuticle protein A2B OS=Blattella germanica OX=6973 GN=CUA2B_1 PE=4 SV=1	16.123698480000005	0.009012207	0.37	0.551	1	1	541.81	10	8	74.05	74	9.25	2.49	-0.05	0.37	1	388.88	9	14	0.59	1	319.53	7	11	0.24	1	200.49	6	7	-0.41	1	252.77	6	7	-0.41	1	248.29	7	7	-0.41	1	295.91	7	10
639	No	OTHER PROTEIN	A0A2P8YBL7	A0A2P8YBL7_BLAGE	Uncharacterized protein (Fragment) OS=Blattella germanica OX=6973 GN=C0J52_10494 PE=4 SV=1	78.01499666000018	0.006653809	1	0.334	1	0	56.14	1	1	1.72	8	1	0	-0.06	0	0	31.57	1	1	-0.06	0	54.19	1	1	-0.06	0	0.97	1	1	-0.06	0	54.1	1	1	-0.06	0	56.14	1	1	-0.06	0	40.86	1	1
639	No	OTHER PROTEIN	A0A2P8YBM8	A0A2P8YBM8_BLAGE	Uncharacterized protein OS=Blattella germanica OX=6973 GN=C0J52_10499 PE=4 SV=1	39.39149197000002	0.008645996	1	0.334	1	0	56.14	1	1	3.38	8	1	0	-0.06	0	0	31.57	1	1	-0.06	0	54.19	1	1	-0.06	0	0.97	1	1	-0.06	0	54.1	1	1	-0.06	0	56.14	1	1	-0.06	0	40.86	1	1
640	Yes	TOP PROTEIN	A0A2P8XYU1	A0A2P8XYU1_BLAGE	Proline dehydrogenase OS=Blattella germanica OX=6973 GN=slgA_0 PE=3 SV=1	36.71299990999997	0.009466309	0.08	0.787	1	1	495.21	12	11	46.67	59	7.38	0.92	0.03	0.18	1	151.63	5	6	-0.26	1	194.25	5	7	-0.04	1	230.67	6	7	-0.04	1	207.41	8	8	0.16	1	271.11	6	7	-0.04	1	128.36	6	8
641	Yes	TOP PROTEIN	A0A2P8ZN99	A0A2P8ZN99_BLAGE	Peptidyl-prolyl cis-trans isomerase FKBP14 OS=Blattella germanica OX=6973 GN=FKBP14 PE=4 SV=1	11.838748770000002	0.004183105	0.54	0.474	1	1	587.53	11	8	62.5	97	12.12	2.85	0.08	0.37	1	259.19	8	15	0.43	1	268.12	5	11	-0.02	1	359.21	8	14	0.33	1	271.79	7	11	-0.02	1	324.65	7	11	-0.02	1	370.81	8	16
642	Yes	TOP PROTEIN	A0A2P8YS99	A0A2P8YS99_BLAGE	Paxillin OS=Blattella germanica OX=6973 GN=PXN PE=4 SV=1	39.79736396999999	0.005376465	1.7	0.213	1	1	469.78	13	11	50.28	94	11.75	2.71	0.25	0.36	1	230.97	7	8	-0.27	1	291.16	10	15	0.64	1	223.25	9	14	0.54	1	271.77	9	13	0.43	1	300.53	7	11	0.19	1	174.26	6	11
643	Yes	TOP PROTEIN	A0A2P8Y5M7	A0A2P8Y5M7_BLAGE	Endocuticle structural glycoprotein SgAbd-4 OS=Blattella germanica OX=6973 GN=CUD4 PE=4 SV=1	16.52839826000001	0.00436084	0.6	0.452	1	1	549.95	9	5	67.31	57	7.12	4.82	0.3	1.44	1	76.06	2	2	-1.04	1	73.81	1	1	-2.04	1	216.77	6	8	0.96	1	199.62	6	10	1.28	1	306.46	6	10	1.28	0.95	56.78	2	2
644	Yes	TOP PROTEIN	A0A2P8XTG3	A0A2P8XTG3_BLAGE	Uncharacterized protein OS=Blattella germanica OX=6973 GN=C0J52_15245 PE=4 SV=1	59.09473953000015	0.004259277	0.11	0.747	1	1	600.93	15	15	34.36	58	7.25	5.99	0.1	1.32	1	119.44	6	6	0.29	1	111.96	4	4	-0.29	1	295.11	9	13	1.41	1	196.17	7	8	0.71	0.94	60.03	3	3	-0.71	1	462.77	13	19
645	Yes	TOP PROTEIN	P54962	BLG4_BLAGE	Allergen Bla g 4 (Fragment) OS=Blattella germanica OX=6973 PE=1 SV=1	20.896298410000004	0.006480957	0	0.971	0.88	0.83	547.47	10	8	48.35	58	7.25	9.75	-0.03	2.12	0	0	0	0	-10	0	0	0	0	-10	0	0	0	0	-10	0	0	0	0	-10	0.64	367.21	7	19	1.03	0	21.27	1	1
646	Yes	TOP PROTEIN	A0A2P8YT67	A0A2P8YT67_BLAGE	Proteasome subunit beta OS=Blattella germanica OX=6973 GN=PSMB4 PE=3 SV=1	29.211717450000002	0.006074707	0.01	0.917	1	1	484.98	12	10	65.13	67	8.38	2.13	0.01	0.4	1	302.86	8	11	0.45	1	268.52	7	11	0.45	1	274.82	7	8	-0.01	1	282.65	5	6	-0.42	1	234.59	5	9	0.16	0.97	94.88	4	5
647	Yes	TOP PROTEIN	A0A2P8Y4W0	A0A2P8Y4W0_BLAGE	Glucose dehydrogenase [FAD, quinone] OS=Blattella germanica OX=6973 GN=Gld_31 PE=4 SV=1	64.57075794000004	0.007327637	0.16	0.693	1	1	484.52	15	15	36.46	54	6.75	4.89	-0.12	1.36	1	215.4	7	9	0.76	1	195.17	9	9	0.76	0.59	38.86	2	2	-1.41	0.87	89.39	4	4	-0.41	1	319.21	12	14	1.4	0	3.58	1	1
648	Yes	TOP PROTEIN	A0A2P8Z4P5	A0A2P8Z4P5_BLAGE	Nascent polypeptide-associated complex subunit alpha OS=Blattella germanica OX=6973 GN=Nacalpha PE=4 SV=1	22.32219162000001	0.004513184	0.15	0.708	1	1	562.49	10	10	48.1	76	9.5	3.34	0.05	0.47	1	447.21	10	16	0.88	1	383.42	9	12	0.46	1	227.6	6	8	-0.12	1	329.58	7	7	-0.31	1	219.99	7	7	-0.31	1	151.63	5	6
649	Yes	TOP PROTEIN	A0A2P8YTY2	A0A2P8YTY2_BLAGE	Selenide OS=Blattella germanica OX=6973 GN=SelD_1 PE=4 SV=1	45.98520080999996	0.005731934	0.55	0.472	1	1	424.48	12	11	43.33	77	9.62	3.85	0.11	0.55	1	209.95	7	8	-0.06	1	278.14	10	17	1.03	1	116.79	4	5	-0.74	1	218.23	7	8	-0.06	1	272.68	9	11	0.4	1	236.59	6	8
650	Yes	TOP PROTEIN	A0A2P8Y2C5	A0A2P8Y2C5_BLAGE	Proteasome endopeptidase complex OS=Blattella germanica OX=6973 GN=Psma1 PE=3 SV=1	27.476946109999993	0.006265137	0.06	0.816	1	1	565.52	14	14	63.1	82	10.25	2.71	0.03	0.54	1	187.84	8	12	0.33	1	307.31	11	13	0.44	1	210	9	10	0.06	1	196.38	7	11	0.2	1	266.71	8	10	0.06	0.96	68.4	3	4
651	Yes	TOP PROTEIN	B7TYB1	B7TYB1_BLAGE	Bla g 4 allergen (Fragment) OS=Blattella germanica OX=6973 PE=2 SV=1	20.814248680000006	0.00641748	0	0.983	0.96	0.79	578.55	12	10	39.23	70	8.75	11.96	-0.02	2.26	0	0	0	0	-10	0	0	0	0	-10	0	0	0	0	-10	0	0	0	0	-10	0.59	368.44	8	22	1.06	0	21.27	1	1
651	Yes	CO-TOP PROTEIN	B7TYB2	B7TYB2_BLAGE	Bla g 4 allergen variant 1 (Fragment) OS=Blattella germanica OX=6973 PE=1 SV=1	20.314965810000004	0.00641748	0	0.983	0.96	0.79	578.55	12	10	40.34	70	8.75	11.96	-0.02	2.26	0	0	0	0	-10	0	0	0	0	-10	0	0	0	0	-10	0	0	0	0	-10	0.59	368.44	8	22	1.06	0	21.27	1	1
652	Yes	TOP PROTEIN	A0A2P8YJS1	A0A2P8YJS1_BLAGE	60S ribosomal protein L10 OS=Blattella germanica OX=6973 GN=RpL10 PE=4 SV=1	25.312186669999985	0.010462402	0.48	0.5	1	1	493.86	15	13	45.66	112	14	2.51	0.07	0.27	1	264.27	12	17	0.37	1	335.94	11	17	0.37	1	231.82	11	16	0.28	1	237.85	11	13	-0.02	1	278.71	12	13	-0.02	1	152.45	10	14
653	Yes	TOP PROTEIN	A0A2P8XRH7	A0A2P8XRH7_BLAGE	Uncharacterized protein OS=Blattella germanica OX=6973 GN=C0J52_20551 PE=4 SV=1	206.87467342000105	0.008367676	4.32	0.056	0.98	0.98	318.45	11	11	5.72	44	5.5	2.07	-0.27	0.53	0.93	120.79	5	6	-0.06	0.67	202	8	9	0.52	0.96	105.38	4	5	-0.32	0.43	99.61	3	4	-0.65	0	85.95	4	4	-0.65	0	62.63	5	5
654	Yes	TOP PROTEIN	K0JC91	K0JC91_BLAGE	Dicer 2 OS=Blattella germanica OX=6973 GN=Dcr-2 PE=2 SV=1	189.10939590000086	0.005858887	1.45	0.249	1	1	422.76	12	12	9.04	39	4.88	2.3	-0.25	0.77	0.99	161.84	8	9	0.8	1	141.88	5	5	-0.05	0.97	157.71	5	6	0.22	1	175.96	5	5	-0.05	0.99	80.2	2	2	-1.37	1	184.6	6	6
654	No	OTHER PROTEIN	A0A2P8ZFK1	A0A2P8ZFK1_BLAGE	Uncharacterized protein (Fragment) OS=Blattella germanica OX=6973 GN=C0J52_01793 PE=4 SV=1	68.00832661999998	0.007693848	1.65	0.221	1	0.85	256.59	7	7	11.97	18	2.25	1.39	-0.31	0.88	0.29	95.72	5	5	1.08	0	45.26	2	2	-0.25	0.58	118.9	3	3	0.34	0	78.66	2	2	-0.25	0	19.5	1	1	-1.25	0.47	95.32	3	3
654	No	OTHER PROTEIN	A0A2P8ZFL8	A0A2P8ZFL8_BLAGE	Uncharacterized protein OS=Blattella germanica OX=6973 GN=C0J52_01792 PE=4 SV=1	41.081877899999924	0.004589355	1.23	0.297	1	0	59.54	2	2	5.6	6	0.75	0.46	-0.09	0	0	25.81	1	1	-0.09	0	3.17	1	1	-0.09	0	5.47	1	1	-0.09	0	7.15	1	1	-0.09	0	0	0	0	-10	0	33.73	1	1
655	Yes	TOP PROTEIN	A0A2P8Z2S3	A0A2P8Z2S3_BLAGE	Putative 2-oxoglutarate dehydrogenase E1 component DHKTD1 OS=Blattella germanica OX=6973 GN=DHTKD1 PE=4 SV=1	102.63479734000002	0.00655127	0.01	0.944	1	1	396.14	15	15	21.56	70	8.75	2.19	-0.01	0.37	0.84	126.09	10	12	0.49	1	198.15	8	9	0.08	0.86	110.53	10	11	0.36	0.83	100.64	7	8	-0.09	0.99	118.83	6	6	-0.51	0.99	134.93	8	10
656	Yes	TOP PROTEIN	A0A2P8Z3B4	A0A2P8Z3B4_BLAGE	NSFL1 cofactor p47 OS=Blattella germanica OX=6973 GN=NSFL1C PE=4 SV=1	37.649691559999965	0.004843262	0.06	0.815	1	1	522.75	8	7	32.46	35	4.38	1.69	0.03	0.6	1	310.28	6	7	0.82	1	387.18	5	5	0.33	1	84.94	3	4	0.01	1	239.46	3	3	-0.41	1	202.92	5	5	0.33	1	182.99	5	6
657	Yes	TOP PROTEIN	A0A2P8XNU9	A0A2P8XNU9_BLAGE	Flavin reductase (NADPH) OS=Blattella germanica OX=6973 GN=BLVRB PE=4 SV=1	21.57009580999999	0.00641748	0.46	0.51	1	1	514.96	12	10	68.66	95	11.88	3.44	-0.1	0.42	1	255.7	8	12	-0.03	1	294.66	9	17	0.48	1	237.54	8	16	0.39	1	204.95	8	13	0.09	1	163.42	6	8	-0.61	1	293.18	7	12
658	Yes	TOP PROTEIN	A0A2P8Y425	A0A2P8Y425_BLAGE	Nucleosome assembly protein 1-like 4 OS=Blattella germanica OX=6973 GN=Nap1l4 PE=3 SV=1	32.13582415999999	0.004449707	2.54	0.133	1	1	536.24	11	11	44.73	94	11.75	2.05	0.25	0.25	1	337.35	10	15	0.62	1	388.89	10	12	0.3	1	253.54	10	14	0.52	1	358.71	8	10	0.04	1	339.58	9	12	0.3	1	242.47	8	12
659	Yes	TOP PROTEIN	A0A2P8Z114	A0A2P8Z114_BLAGE	Uncharacterized protein OS=Blattella germanica OX=6973 GN=C0J52_06655 PE=4 SV=1	79.57283470999997	0.006354004	0.08	0.787	1	1	460.18	12	12	20.8	76	9.5	2.93	0.04	0.47	1	176.84	9	12	0.44	1	340.54	12	14	0.66	1	118.17	5	5	-0.82	1	156.29	7	8	-0.15	1	278.34	9	12	0.44	1	208.94	7	9
660	Yes	TOP PROTEIN	A0A2P8YMY1	A0A2P8YMY1_BLAGE	26S protease regulatory subunit 6B OS=Blattella germanica OX=6973 GN=PRS6B PE=3 SV=1	34.647810029999995	0.004716309	1.71	0.212	1	1	559.19	12	10	34.77	74	9.25	2.55	0.22	0.42	1	305.15	7	10	0.39	1	360.48	8	9	0.23	1	146.01	5	6	-0.35	1	289.12	7	12	0.65	1	194.68	6	8	0.06	1	161.96	5	6
661	Yes	TOP PROTEIN	A0A2P8Z4A4	A0A2P8Z4A4_BLAGE	Uncharacterized protein OS=Blattella germanica OX=6973 GN=C0J52_15719 PE=3 SV=1	31.54567689999997	0.005858887	2.42	0.144	1	1	287.65	9	8	32.87	33	4.12	1.81	-0.27	0.68	0.88	90.64	3	3	-0.59	1	185.54	6	7	0.63	0.88	91.95	5	6	0.41	1	183.33	5	5	0.14	0.57	47.89	2	2	-1.18	0.35	68.55	4	4
662	Yes	TOP PROTEIN	A0A2P8XFY5	A0A2P8XFY5_BLAGE	Chitinase-like protein EN03 (Fragment) OS=Blattella germanica OX=6973 GN=EN03 PE=4 SV=1	40.20670788999996	0.007928223	0.63	0.441	1	1	492.5	11	9	35.16	97	12.12	2.23	0.12	0.27	1	283.79	8	13	0.24	1	375.51	8	16	0.54	1	236.15	6	12	0.12	1	271.68	7	14	0.34	1	308.71	8	11	0	0.91	175.8	9	10
663	Yes	TOP PROTEIN	A0A2P8ZL49	A0A2P8ZL49_BLAGE	Glycine--tRNA ligase OS=Blattella germanica OX=6973 GN=SYG PE=4 SV=1	146.63374635000005	0.009979004	1.68	0.216	1	1	518.34	14	12	11.53	61	7.62	2.07	0.22	0.54	1	208.17	8	8	0.36	1	200.34	8	9	0.53	1	237.9	8	8	0.36	1	217.42	6	7	0.16	1	225.28	9	10	0.68	1	146.82	7	8
664	Yes	TOP PROTEIN	A0A2P8Y5N0	A0A2P8Y5N0_BLAGE	Long-chain-fatty-acid--CoA ligase 3 OS=Blattella germanica OX=6973 GN=Acsl3 PE=4 SV=1	71.95830752999998	0.007518066	0.47	0.502	1	1	514.11	14	14	31.43	66	8.25	1.91	0.15	0.34	1	231.35	10	10	0.46	1	305.11	8	8	0.14	1	187.39	6	6	-0.28	1	184.04	6	6	-0.28	0.97	222.15	10	11	0.6	0.87	110.71	6	8
665	Yes	TOP PROTEIN	A0A2P8XJV5	A0A2P8XJV5_BLAGE	Dehydrogenase/reductase SDR family member 11 OS=Blattella germanica OX=6973 GN=Dhrs11_2 PE=3 SV=1	27.203153729999983	0.007430176	0.25	0.625	1	1	389.67	8	8	39.29	105	13.12	4.05	-0.05	0.4	0.98	181.61	6	9	-0.54	1	260.65	8	15	0.2	1	220.67	6	13	-0.01	1	236.58	7	11	-0.25	1	189.62	6	10	-0.39	1	242.5	8	22
665	No	OTHER PROTEIN	A0A2P8ZPH1	A0A2P8ZPH1_BLAGE	Dehydrogenase/reductase SDR family member 11 OS=Blattella germanica OX=6973 GN=Dhrs11_0 PE=4 SV=1	15.765282450000006	0.006785645	1.27	0.278	1	0	87.33	2	2	8.33	30	3.75	1.91	-0.17	0.65	0	59.23	2	4	0.06	0	64.28	2	4	0.06	0	68.06	2	4	0.06	0	57.35	2	2	-0.94	0	46.99	2	2	-0.94	0	50.07	2	8
666	Yes	TOP PROTEIN	A0A2P8Z6Q0	A0A2P8Z6Q0_BLAGE	Histone H4 OS=Blattella germanica OX=6973 GN=His4 PE=3 SV=1	11.411440849999995	0.011971191	2.96	0.107	1	0.99	518.82	12	8	43.69	229	28.62	9.55	-0.15	0.41	0.96	381.29	8	25	-0.29	0.99	418.57	11	27	-0.17	0.96	323.33	7	26	-0.23	0.95	239.85	6	19	-0.68	0.98	366.83	8	24	-0.34	0.96	300.64	9	51
666	No	OTHER PROTEIN	A0A2P8Z064	A0A2P8Z064_BLAGE	Histone H4 (Fragment) OS=Blattella germanica OX=6973 GN=H4-VIII_0 PE=3 SV=1	9.287659839999995	0.008953613	1.33	0.268	1	0.78	170.81	5	4	22.35	114	14.25	5.34	-0.13	0.47	0.51	115.01	3	9	-0.72	0.67	134.02	4	13	-0.19	0.53	123.75	3	17	0.19	0.29	72.45	2	10	-0.57	0.6	133.04	4	12	-0.31	0.41	114.5	3	26
666	No	OTHER PROTEIN	A0A2P8XDM9	A0A2P8XDM9_BLAGE	Histone H4 (Fragment) OS=Blattella germanica OX=6973 GN=H4_1 PE=3 SV=1	14.47225618000001	0.010989746	9.53	0.008	1	0	93.87	2	1	9.45	50	6.25	2.12	-0.29	0.48	0	57.61	2	8	0.14	0	83.98	2	4	-0.86	0	57.93	1	5	-0.54	0	88.98	2	5	-0.54	0	61.13	1	4	-0.86	0	53.61	2	10
666	No	OTHER PROTEIN	A0A2P8YFJ7	A0A2P8YFJ7_BLAGE	Histone H4 type VIII OS=Blattella germanica OX=6973 GN=H4-VIII_1 PE=3 SV=1	7.999302289999996	0.011033691	0.29	0.6	1	0	84.32	2	1	11.59	90	11.25	5.63	-0.07	0.6	0	77.39	2	6	-0.86	0	76.79	2	10	-0.12	0	71.79	2	14	0.36	0	46.63	1	9	-0.27	0	46.55	1	8	-0.44	0	62.29	2	24
667	Yes	TOP PROTEIN	A0A2P8YHX0	A0A2P8YHX0_BLAGE	Protein arginine N-methyltransferase 1 OS=Blattella germanica OX=6973 GN=prmt1 PE=3 SV=1	45.91225005000003	0.005401855	0.53	0.479	1	1	438.8	12	12	37.12	54	6.75	1.83	0.15	0.43	1	188.21	7	8	0.44	0	58.49	7	8	0.44	1	253.85	9	9	0.61	0.98	119.35	6	7	0.25	0.94	94.07	5	5	-0.23	1	188.01	5	5
668	Yes	TOP PROTEIN	A0A2P8XIJ2	A0A2P8XIJ2_BLAGE	Uncharacterized protein OS=Blattella germanica OX=6973 GN=C0J52_25537 PE=4 SV=1	36.206880690000055	0.004398926	6.93	0.02	1	1	528.49	8	7	21.79	77	9.62	2.72	0.23	0.35	1	249.97	5	8	0	1	285.93	6	9	0.17	1	391.26	7	16	1	1	350.38	8	10	0.32	1	346.24	7	9	0.17	1	210.39	4	7
668	No	OTHER PROTEIN	A0A2P8ZFM1	A0A2P8ZFM1_BLAGE	Uncharacterized protein OS=Blattella germanica OX=6973 GN=C0J52_05858 PE=4 SV=1	29.000912419999977	0.005541504	0	-1	1	0	0	0	0	0	0	0	0	-10	0	0	0	0	0	-10	0	0	0	0	-10	0	0	0	0	-10	0	0	0	0	-10	0	0	0	0	-10	0	0	0	0
669	Yes	TOP PROTEIN	A0A2P8Z6L2	A0A2P8Z6L2_BLAGE	Uncharacterized protein OS=Blattella germanica OX=6973 GN=C0J52_04322 PE=3 SV=1	32.94428363999999	0.00757666	2.68	0.126	1	1	414.37	11	10	45.58	52	6.5	2.93	-0.3	0.8	1	255.13	10	10	0.49	1	247.1	7	10	0.49	0.85	78.16	4	4	-0.83	1	154.95	6	7	-0.02	1	275.48	8	8	0.17	0.97	117.12	4	4
670	Yes	TOP PROTEIN	A0A2P8YGY3	A0A2P8YGY3_BLAGE	Angiotensin-converting enzyme OS=Blattella germanica OX=6973 GN=ACE_1 PE=4 SV=1	50.44778437	0.004805176	2.07	0.172	1	1	541.58	11	9	27.09	144	18	9.7	0.22	0.64	1	316.86	7	10	-0.49	1	198.58	6	11	-0.35	1	405.16	10	21	0.58	1	328.4	8	13	-0.11	1	274.17	10	17	0.28	1	293.44	9	40
671	Yes	TOP PROTEIN	A0A2P8XDH4	A0A2P8XDH4_BLAGE	Aspartate--tRNA ligase OS=Blattella germanica OX=6973 GN=DARS PE=3 SV=1	59.85486293000001	0.006961426	1.77	0.204	1	1	508.7	16	14	24.72	79	9.88	3.23	0.2	0.51	1	266.53	11	13	0.67	1	313.77	12	15	0.88	1	181.36	6	7	-0.22	1	263.34	9	11	0.43	1	170.87	9	10	0.29	1	241.47	8	10
672	Yes	TOP PROTEIN	A0A2P8Z6Y9	A0A2P8Z6Y9_BLAGE	Uncharacterized protein OS=Blattella germanica OX=6973 GN=C0J52_08333 PE=4 SV=1	29.01907907999999	0.007708496	0.34	0.571	1	1	545.51	14	14	52	101	12.62	3.29	0.11	0.37	1	310.8	10	12	0.08	1	370.54	12	19	0.74	1	255.91	10	12	0.08	1	287.79	10	15	0.4	1	212.02	7	8	-0.5	1	310.44	9	13
673	Yes	TOP PROTEIN	A0A2P8YNZ8	A0A2P8YNZ8_BLAGE	Alkaline phosphatase (Fragment) OS=Blattella germanica OX=6973 GN=Alp-m PE=3 SV=1	42.26590037000004	0.00498291	0.33	0.584	1	1	594.49	13	12	40.93	26	3.25	4.83	-0.16	1.32	0.98	66.26	2	3	0.21	0.35	35.62	2	2	-0.38	0	11.99	1	1	-1.38	0	5.57	1	1	-1.38	0.22	18.43	1	2	-0.38	0	21.46	2	2
674	Yes	TOP PROTEIN	A0A2P8YZY2	A0A2P8YZY2_BLAGE	Peptidylprolyl isomerase OS=Blattella germanica OX=6973 GN=C0J52_01375 PE=4 SV=1	39.11512610999994	0.009876465	0.03	0.857	1	1	522.62	13	10	33.15	50	6.25	3.15	0.03	0.68	1	318.28	9	12	1.11	1	190.71	5	6	0.11	1	173.77	4	4	-0.47	0.28	31.38	3	3	-0.89	1	197.51	5	5	-0.15	1	194.93	5	10
675	Yes	TOP PROTEIN	A0A2P8YNN9	A0A2P8YNN9_BLAGE	NADH dehydrogenase [ubiquinone] iron-sulfur protein 4 OS=Blattella germanica OX=6973 GN=NDUFS4 PE=4 SV=1	22.38924272999999	0.009085449	0.18	0.676	1	1	460.98	8	7	50.26	43	5.38	1.06	0.04	0.29	1	169.1	5	5	-0.03	1	264.7	6	6	0.23	1	171.53	5	7	0.45	1	220.42	4	6	0.23	1	236.48	4	4	-0.36	1	190.84	5	6
676	Yes	TOP PROTEIN	A0A2P8YEM7	A0A2P8YEM7_BLAGE	Uncharacterized protein OS=Blattella germanica OX=6973 GN=C0J52_14300 PE=4 SV=1	97.91936445999976	0.006455566	0.05	0.824	1	1	394.54	10	9	14.75	54	6.75	2.38	-0.05	0.49	1	289.87	9	11	0.73	1	266.57	9	9	0.44	1	205.44	6	6	-0.15	1	142.05	5	5	-0.41	0.99	112.62	5	5	-0.41	0.99	122.08	4	4
677	Yes	TOP PROTEIN	A0A2P8YG60	A0A2P8YG60_BLAGE	Cystatin OS=Blattella germanica OX=6973 GN=C0J52_23981 PE=3 SV=1	13.721182530000009	0.006125488	0.44	0.527	1	1	565.5	10	7	53.66	164	20.5	16.58	-0.19	1.41	0.99	62.57	1	3	-3.04	0	0	0	0	-10	1	437.11	9	34	0.47	1	343.99	7	32	0.38	1	433.62	9	39	0.66	0	0	0	0
678	Yes	TOP PROTEIN	A0A2P8YV24	A0A2P8YV24_BLAGE	Succinate--hydroxymethylglutarate CoA-transferase OS=Blattella germanica OX=6973 GN=Sugct PE=4 SV=1	47.843825160000016	0.008602051	1.2	0.291	1	1	352.62	11	11	42.3	68	8.5	2.83	0.2	0.53	1	191.99	10	11	0.66	0.99	193.45	9	9	0.37	1	180.53	7	9	0.37	0.99	152.88	7	7	0	0.49	124.2	8	9	0.37	1	222.49	9	13
679	Yes	TOP PROTEIN	A0A2P8XCS5	A0A2P8XCS5_BLAGE	40S ribosomal protein S18 OS=Blattella germanica OX=6973 GN=RpS18 PE=3 SV=1	17.64257633999999	0.011121582	1.15	0.302	1	1	565.69	13	13	57.89	80	10	1.85	0.09	0.26	1	215.55	8	13	0.49	1	310.27	11	12	0.37	1	275.42	8	8	-0.21	1	286.11	8	10	0.11	1	295.52	6	8	-0.21	1	249.65	7	11
680	Yes	TOP PROTEIN	A0A2P8Y4H1	A0A2P8Y4H1_BLAGE	Uncharacterized protein OS=Blattella germanica OX=6973 GN=C0J52_07363 PE=4 SV=1	46.881129989999984	0.005871582	0.55	0.469	1	1	493.06	14	14	28.12	85	10.62	2.62	0.17	0.36	1	174.67	7	7	-0.39	1	278.79	12	12	0.38	0.91	177.58	12	12	0.38	0.95	152.17	9	9	-0.03	0.94	142.34	8	8	-0.2	0.99	202.91	10	12
680	No	OTHER PROTEIN	A0A2P8XHW5	A0A2P8XHW5_BLAGE	Carbohydrate sulfotransferase OS=Blattella germanica OX=6973 GN=C0J52_26828 PE=3 SV=1	39.67307820000001	0.009144043	0	-1	1	0	29.94	1	1	2.12	6	0.75	0.46	0	0	0	0	0	0	-10	0	29.94	1	1	0	0	18.15	1	1	0	0	18.03	1	1	0	0	18.86	1	1	0	0	12.24	1	1
681	Yes	TOP PROTEIN	A0A2P8YPC7	A0A2P8YPC7_BLAGE	Serine-arginine protein 55 OS=Blattella germanica OX=6973 GN=B52 PE=4 SV=1	48.29578320999999	0.011443848	3.24	0.093	1	1	519.9	10	9	19.67	72	9	3.25	0.24	0.62	1	364.02	8	11	0.63	1	253.54	7	10	0.49	1	273.99	7	11	0.63	1	141.69	3	4	-0.83	1	174.57	5	7	-0.02	1	244.33	7	13
682	Yes	TOP PROTEIN	A0A2C8C0S2	A0A2C8C0S2_BLAGE	Farnesoic acid methyltransferase crustacean-type OS=Blattella germanica OX=6973 GN=FAMeT PE=2 SV=1	31.02491317000001	0.004500488	0.68	0.422	1	1	525.95	10	8	58.36	103	12.88	1.73	-0.06	0.2	0.95	269.48	8	12	-0.15	1	315.19	7	12	-0.15	0.99	343.99	9	15	0.18	1	284.59	6	10	-0.41	1	289.92	7	12	-0.15	1	273.93	8	15
683	Yes	TOP PROTEIN	A0A2P8XD24	A0A2P8XD24_BLAGE	Uncharacterized protein OS=Blattella germanica OX=6973 GN=C0J52_26834 PE=3 SV=1	60.32067446999998	0.006697754	3.29	0.091	1	1	555.07	12	11	20.08	79	9.88	3.09	0.23	0.49	1	190.13	7	8	-0.01	1	271.26	8	10	0.32	1	383.63	10	14	0.8	1	350.57	9	11	0.45	0.88	142.8	6	9	0.16	1	271.43	8	14
684	Yes	TOP PROTEIN	A0A2P8ZJ69	A0A2P8ZJ69_BLAGE	Uncharacterized protein OS=Blattella germanica OX=6973 GN=C0J52_14786 PE=4 SV=1	81.13694914999994	0.005643066	1.16	0.305	1	1	486.6	11	10	20.95	52	6.5	5.29	0.47	1.38	0	10.97	1	1	-2.3	0	0	0	0	-10	1	262.62	8	12	1.28	1	208.95	7	8	0.7	1	203.62	7	9	0.87	0	0	0	0
685	Yes	TOP PROTEIN	A0A2P8XXL7	A0A2P8XXL7_BLAGE	Farnesol dehydrogenase OS=Blattella germanica OX=6973 GN=SDR-1_5 PE=4 SV=1	22.393717149999997	0.00519873	0.38	0.548	1	1	465.83	11	8	63.64	55	6.88	2.3	-0.08	0.52	1	215.51	7	9	0.38	0.99	192.17	8	10	0.54	1	268.67	7	8	0.21	1	149.03	5	7	0.02	0.98	110.85	4	4	-0.79	1	167.73	4	4
686	Yes	TOP PROTEIN	A0A2P8XWZ5	A0A2P8XWZ5_BLAGE	Tyrosine--tRNA ligase OS=Blattella germanica OX=6973 GN=yars PE=3 SV=1	63.52649056000007	0.005808105	0.01	0.919	1	1	502.95	14	12	25.4	55	6.88	1.46	0.01	0.32	1	227.5	9	9	0.43	1	249.19	7	8	0.26	1	138.58	5	5	-0.42	1	216.59	7	7	0.07	0.54	114.25	7	7	0.07	1	268.41	8	8
687	Yes	TOP PROTEIN	A0A2P8YLX9	A0A2P8YLX9_BLAGE	Eukaryotic translation initiation factor 3 subunit D OS=Blattella germanica OX=6973 GN=EIF3D PE=3 SV=1	61.64053290999998	0.006265137	1.43	0.251	1	1	571.35	13	13	29.48	65	8.12	2.42	0.26	0.45	1	341.36	10	12	0.88	1	306.61	9	9	0.46	0.99	162.79	8	9	0.46	0	103.59	7	7	0.1	0.71	110.56	4	5	-0.38	1	217.15	8	10
688	Yes	TOP PROTEIN	A0A2P8Y0N5	A0A2P8Y0N5_BLAGE	Uncharacterized protein OS=Blattella germanica OX=6973 GN=C0J52_22587 PE=4 SV=1	13.958945990000004	0.008616699	0.53	0.479	1	1	545.99	8	4	21.09	239	29.88	6.29	-0.06	0.32	1	398.38	6	37	0.28	1	298.38	5	24	-0.35	1	398.35	8	34	0.16	1	372.53	7	21	-0.54	1	438.65	7	24	-0.35	1	362.78	6	37
689	Yes	TOP PROTEIN	A0A2P8ZHJ8	A0A2P8ZHJ8_BLAGE	Serine protease inhibitor 88Ea OS=Blattella germanica OX=6973 GN=Spn88Ea PE=3 SV=1	46.382803840000044	0.00579541	1.93	0.188	1	1	550.08	12	12	40.82	62	7.75	6.82	0.56	1.11	1	133.61	4	5	0.09	1	195.36	4	5	0.09	1	104.96	3	3	-0.64	1	98.34	3	3	-0.64	1	465.01	11	13	1.47	0	0	0	0
690	Yes	TOP PROTEIN	A0A2P8XIP9	A0A2P8XIP9_BLAGE	Uncharacterized protein OS=Blattella germanica OX=6973 GN=C0J52_20822 PE=4 SV=1	83.83921219	0.005109863	3.11	0.099	1	1	574.43	9	6	11.16	93	11.62	2.97	0.4	0.35	1	250.99	5	10	0.22	1	305.28	6	8	-0.1	1	392.87	7	15	0.8	1	298.64	6	10	0.22	1	357.18	8	12	0.48	1	328.49	6	17
690	No	OTHER PROTEIN	A0A2P8XIR9	A0A2P8XIR9_BLAGE	Uncharacterized protein OS=Blattella germanica OX=6973 GN=C0J52_20823 PE=4 SV=1	14.31618643000001	0.005376465	2.46	0.143	1	0	88.88	1	1	15.62	35	4.38	1.85	0.26	0.62	0	63.7	1	5	0.56	0	72.33	1	3	-0.17	0	88.34	1	5	0.56	0	79	1	4	0.24	0	41.99	1	3	-0.17	0	88.88	1	8
691	Yes	TOP PROTEIN	A0A2P8Y6P0	A0A2P8Y6P0_BLAGE	F-actin-capping protein subunit beta OS=Blattella germanica OX=6973 GN=cpb PE=4 SV=1	31.11747154999999	0.005236816	0.2	0.658	1	1	498.1	11	10	54.71	54	6.75	2.66	0.1	0.56	1	215.57	7	11	0.9	0.92	83.53	6	6	0.02	1	240.56	6	8	0.44	1	106.5	4	5	-0.24	1	101.62	4	4	-0.56	1	234.41	7	10
692	Yes	TOP PROTEIN	A0A2P8Z477	A0A2P8Z477_BLAGE	Delta(3,5)-Delta(2,4)-dienoyl-CoA isomerase OS=Blattella germanica OX=6973 GN=Ech1 PE=4 SV=1	21.851114270000004	0.007034668	1.09	0.313	1	1	543.93	11	9	54.27	74	9.25	1.28	0.16	0.21	1	208.39	7	10	0.29	1	260.15	9	11	0.43	1	202.41	8	9	0.14	1	265.73	7	8	-0.03	1	242.61	6	7	-0.22	1	267.73	7	9
693	Yes	TOP PROTEIN	A0A2P8XTS4	A0A2P8XTS4_BLAGE	Succinyl-CoA:3-ketoacid-coenzyme A transferase (Fragment) OS=Blattella germanica OX=6973 GN=SCOT PE=4 SV=1	28.62766114999998	0.004614746	1.56	0.232	1	1	520.37	8	7	36.7	58	7.25	1.98	0.16	0.37	1	319.71	7	8	0.35	1	273.41	8	11	0.81	1	273.45	6	7	0.16	1	238.95	6	6	-0.06	1	233.28	6	6	-0.06	1	175.86	5	6
694	Yes	TOP PROTEIN	A0A2P8Y9I3	A0A2P8Y9I3_BLAGE	Glucose dehydrogenase [FAD, quinone] OS=Blattella germanica OX=6973 GN=Gld_3 PE=4 SV=1	61.72907601000002	0.006961426	0.15	0.719	1	1	549.62	12	12	32.74	32	4	5.68	0.1	0.36	0	0	0	0	-10	0	0	0	0	-10	0	0	0	0	-10	0	0	0	0	-10	1	364.53	8	13	0.41	0	0	0	0
695	Yes	TOP PROTEIN	A0A2P8XRC3	A0A2P8XRC3_BLAGE	Glutathione S-transferase 1 OS=Blattella germanica OX=6973 GN=GstD1_7 PE=4 SV=1	19.499659160000014	0.004919434	0	0.965	1	1	481.59	10	9	62.35	108	13.5	3.02	0	0.36	1	304.73	7	14	0.08	1	358.26	10	17	0.36	1	212.92	5	11	-0.26	1	272.41	6	8	-0.72	1	306.23	9	13	-0.02	0.97	192.36	6	13
696	Yes	TOP PROTEIN	A0A2P8ZEI3	A0A2P8ZEI3_BLAGE	Fatty-acid amide hydrolase 2 OS=Blattella germanica OX=6973 GN=FAAH2_1 PE=4 SV=1	58.06096459999998	0.008074707	0.04	0.854	1	1	484.43	11	10	31.63	48	6	2	-0.02	0.53	1	203.49	5	7	0.28	1	182.3	7	8	0.47	0.96	89.22	3	3	-0.94	1	225.63	8	8	0.47	1	216.23	5	5	-0.2	1	158.56	4	4
697	Yes	TOP PROTEIN	A0A2P8XQV3	A0A2P8XQV3_BLAGE	Carboxylic ester hydrolase OS=Blattella germanica OX=6973 GN=ESTF_3 PE=3 SV=1	52.19752102000002	0.004906738	0.38	0.546	1	1	518.58	13	12	33.62	62	7.75	4.2	0.17	0.88	0.98	102.57	5	6	0	0.95	98.66	5	7	0.23	0.99	99.26	5	5	-0.26	0.62	95.32	7	8	0.42	0.91	104.53	7	7	0.23	1	270.48	8	11
698	Yes	TOP PROTEIN	A0A2P8ZER6	A0A2P8ZER6_BLAGE	40S ribosomal protein S19 OS=Blattella germanica OX=6973 GN=RPS19 PE=4 SV=1	16.598931160000006	0.010594238	3.03	0.104	1	1	548.97	13	11	51.7	115	14.38	2.33	0.21	0.24	1	246.5	8	14	0.19	1	301.46	11	16	0.38	1	286.71	9	16	0.38	1	351.38	10	13	0.08	1	309.36	9	15	0.29	1	226.63	7	11
699	Yes	TOP PROTEIN	A0A2P8XTF6	A0A2P8XTF6_BLAGE	Ras suppressor protein 1 OS=Blattella germanica OX=6973 GN=RSU1 PE=4 SV=1	31.995842269999976	0.006150879	1.73	0.209	1	1	513.44	11	10	44.06	59	7.38	2	0.19	0.4	1	286.68	9	10	0.68	0.98	126.55	5	5	-0.32	1	218.99	9	10	0.68	1	212.13	6	6	-0.06	1	229.22	7	8	0.35	0.98	123.27	6	8
700	Yes	TOP PROTEIN	A0A2P8XIC1	A0A2P8XIC1_BLAGE	Eukaryotic peptide chain release factor GTP-binding subunit ERF3A OS=Blattella germanica OX=6973 GN=GSPT1 PE=4 SV=1	83.30822459999996	0.006087402	1.01	0.333	1	1	485.82	13	13	22.99	84	10.5	2.62	0.22	0.36	0.99	127.23	7	8	-0.13	1	349.08	11	15	0.78	1	179.53	8	11	0.33	1	267.16	6	7	-0.32	1	199.17	11	13	0.57	0.91	115.9	7	9
701	Yes	TOP PROTEIN	A0A2P8Z180	A0A2P8Z180_BLAGE	Thioredoxin reductase 1 OS=Blattella germanica OX=6973 GN=Trxr-1 PE=4 SV=1	32.739472629999995	0.005719238	2.35	0.148	1	1	507.14	11	10	52.74	64	8	1.2	0.1	0.22	1	248.13	6	8	0.12	1	314.88	6	8	0.12	1	143.69	6	8	0.12	1	230.13	6	9	0.29	1	150.94	7	7	-0.08	1	147.02	6	6
702	Yes	TOP PROTEIN	A0A2P8Y0V0	A0A2P8Y0V0_BLAGE	Uncharacterized protein OS=Blattella germanica OX=6973 GN=C0J52_21951 PE=4 SV=1	28.732872859999986	0.010008301	0.16	0.693	1	1	511.22	13	13	57.49	146	18.25	4.27	0.03	0.35	1	302.17	9	17	-0.04	1	375.82	12	21	0.27	1	329.15	11	18	0.05	1	309.05	9	11	-0.66	1	332.61	10	16	-0.12	1	319.7	11	18
703	Yes	TOP PROTEIN	A0A2P8YQ82	A0A2P8YQ82_BLAGE	Uncharacterized protein OS=Blattella germanica OX=6973 GN=C0J52_15376 PE=4 SV=1	27.741573479999985	0.009422363	0.01	0.937	1	1	489.63	10	10	46.67	58	7.25	2.12	0.02	0.55	0.99	184.93	7	8	0.24	1	262.83	8	9	0.41	1	277.27	8	8	0.24	1	191.16	9	9	0.41	1	165.02	5	5	-0.44	0.98	90.06	3	3
704	Yes	TOP PROTEIN	A0A2P8XVP6	A0A2P8XVP6_BLAGE	Glucosidase 2 subunit beta OS=Blattella germanica OX=6973 GN=PRKCSH PE=4 SV=1	61.41839420000006	0.004322754	0.26	0.619	1	1	421.36	11	10	18.22	65	8.12	2.17	-0.07	0.41	1	206.23	8	10	0.28	1	219.08	8	9	0.13	0.98	106.64	5	5	-0.72	1	199.94	7	7	-0.24	1	258.02	9	10	0.28	1	172.75	8	11
705	Yes	TOP PROTEIN	A0A2P8Z5I1	A0A2P8Z5I1_BLAGE	Uncharacterized protein OS=Blattella germanica OX=6973 GN=C0J52_05262 PE=4 SV=1	37.96186419000001	0.007591309	0.01	0.916	1	1	447.22	9	6	30.03	38	4.75	3.24	0.03	1.05	0.88	66.43	3	3	-0.33	0.34	44.98	3	3	-0.33	0	35.57	1	1	-1.91	0.63	50.22	3	3	-0.33	1	170.35	5	8	1.09	1	147.88	4	5
706	Yes	TOP PROTEIN	A0A2P8YU76	A0A2P8YU76_BLAGE	Nucleolar protein 56 OS=Blattella germanica OX=6973 GN=NOP56 PE=4 SV=1	55.02393149000002	0.009627441	1.94	0.185	1	1	454.96	9	9	23.72	65	8.12	1.55	0.28	0.29	1	277.08	6	8	0.28	1	274.31	7	10	0.6	1	273.2	8	9	0.45	1	198.38	6	6	-0.14	1	159.98	7	8	0.28	0.98	144.51	6	6
707	Yes	TOP PROTEIN	A0A2P8XWK9	A0A2P8XWK9_BLAGE	Uncharacterized protein OS=Blattella germanica OX=6973 GN=C0J52_21591 PE=4 SV=1	18.239484590000014	0.006756348	0.14	0.711	1	1	495.98	10	9	53.75	106	13.25	2.6	-0.03	0.3	1	321.86	8	14	0.07	1	291.66	7	14	0.07	1	316.17	9	16	0.27	1	339	8	12	-0.15	1	395.57	8	13	-0.03	1	332.79	8	17
708	Yes	TOP PROTEIN	A0A2P8YII6	A0A2P8YII6_BLAGE	Four and a half LIM domains protein 2 OS=Blattella germanica OX=6973 GN=Fhl2_0 PE=4 SV=1	13.108107300000004	0.007312988	0.04	0.838	1	1	559.09	8	6	60.68	66	8.25	2.25	0.03	0.41	1	198.97	4	7	-0.16	1	177.56	4	6	-0.38	1	346.22	6	9	0.2	1	210.97	6	9	0.2	1	409.72	7	12	0.62	1	242.5	5	5
709	Yes	TOP PROTEIN	A0A2P8Z4S8	A0A2P8Z4S8_BLAGE	Uncharacterized protein OS=Blattella germanica OX=6973 GN=C0J52_00742 PE=3 SV=1	234.5115232200017	0.006873535	0.23	0.641	1	1	358.11	13	12	7.71	36	4.5	1.41	-0.08	0.44	0.99	170.41	6	7	0.62	0.99	142.44	6	6	0.39	0.99	105.02	5	5	0.13	0.86	59.42	3	3	-0.61	0.98	86.93	4	4	-0.19	0	35.81	4	4
710	Yes	TOP PROTEIN	A0A2P8XVQ2	A0A2P8XVQ2_BLAGE	Uncharacterized protein OS=Blattella germanica OX=6973 GN=C0J52_06709 PE=4 SV=1	180.55518421000065	0.005465332	0.69	0.419	1	1	413.22	13	13	14.44	55	6.88	1.64	0.16	0.35	0.99	174.78	8	9	0.58	0.98	156.33	6	6	0	0.96	150.37	8	8	0.42	1	210.43	7	7	0.22	0	58.5	5	5	-0.26	1	180.41	6	6
711	Yes	TOP PROTEIN	A0A2P8XPT8	A0A2P8XPT8_BLAGE	Ferrochelatase OS=Blattella germanica OX=6973 GN=FeCh PE=3 SV=1	45.357372929999975	0.008645996	0.24	0.629	1	1	429.13	12	12	43.03	78	9.75	1.16	0.11	0.17	1	228.46	8	11	0.29	0.97	158.69	7	9	0	0.99	148.57	7	9	0	0.99	185.52	8	9	0	0.98	183.98	9	11	0.29	0.96	152.41	6	8
712	Yes	TOP PROTEIN	A0A2P8YIK7	A0A2P8YIK7_BLAGE	Uncharacterized protein OS=Blattella germanica OX=6973 GN=C0J52_07656 PE=3 SV=1	58.03025083000006	0.004855957	0.04	0.851	1	1	470.92	10	10	24.86	61	7.62	2.33	-0.02	0.49	1	339.82	8	8	0.11	1	250.99	8	8	0.11	1	258.94	8	10	0.44	1	227.74	7	8	0.11	0.99	137.79	4	4	-0.89	1	185.66	5	5
713	Yes	TOP PROTEIN	A0A2P8XI51	A0A2P8XI51_BLAGE	3-hydroxyisobutyrate dehydrogenase (Fragment) OS=Blattella germanica OX=6973 GN=HIBADH PE=4 SV=1	16.93957887000001	0.00691748	0.11	0.742	1	1	423.52	11	9	73.62	52	6.5	2.27	-0.06	0.47	1	136.65	5	5	-0.36	1	155.38	7	8	0.31	1	138.13	6	7	0.12	1	127.86	4	5	-0.36	0.65	92.51	5	7	0.12	1	280.82	8	11
714	Yes	TOP PROTEIN	A0A2P8Y3J8	A0A2P8Y3J8_BLAGE	Beta-hexosaminidase OS=Blattella germanica OX=6973 GN=Hexb PE=3 SV=1	62.51206354000005	0.00517334	0.22	0.643	1	1	556.52	11	10	31.09	52	6.5	3.38	-0.08	0.75	1	152.15	3	6	-0.03	1	173.35	4	5	-0.29	1	258.98	8	11	0.84	1	173.94	5	7	0.19	0.99	111.89	3	3	-1.03	0.56	83.33	4	5
715	Yes	TOP PROTEIN	A0A2P8YR50	A0A2P8YR50_BLAGE	Aldehyde dehydrogenase family 7 member A1 OS=Blattella germanica OX=6973 GN=AL7A1 PE=3 SV=1	48.69108906000006	0.007605957	7.25	0.018	1	1	309.38	13	13	37.14	33	4.12	2.42	-0.51	0.92	0.99	118.51	4	4	-0.33	0	7.78	1	1	-2.33	0	26.19	2	3	-0.74	0.96	91.3	6	6	0.26	0.93	61.04	3	3	-0.74	0.41	53.81	3	3
716	Yes	TOP PROTEIN	T2KFF7	T2KFF7_BLAGE	Pyruvate carboxylase (Fragment) OS=Blattella germanica OX=6973 GN=pc PE=2 SV=1	24.382198470000006	0.005414551	0.01	0.929	1	1	474.98	8	8	54.02	71	8.88	1.36	0.01	0.23	0	275.87	6	7	-0.31	0.98	306.92	8	10	0.2	0	241.58	6	7	-0.31	0	296.36	8	9	0.05	0.93	302.31	6	10	0.2	0.99	267.24	8	10
717	Yes	TOP PROTEIN	A0A2P8Z9G6	A0A2P8Z9G6_BLAGE	Protein SET OS=Blattella germanica OX=6973 GN=Set_1 PE=3 SV=1	39.98568952000001	0.003992676	0.65	0.433	1	1	514.33	10	9	27.45	64	8	0.93	0.09	0.17	0.99	208.79	7	9	0.26	1	302.14	6	9	0.26	1	209.88	6	7	-0.1	1	251.92	6	7	-0.1	1	281.66	5	9	0.26	0.41	140.7	4	7
718	Yes	TOP PROTEIN	A0A2P8Z5J6	A0A2P8Z5J6_BLAGE	Uncharacterized protein OS=Blattella germanica OX=6973 GN=C0J52_05279 PE=3 SV=1	90.93970063999988	0.006150879	0.46	0.511	1	1	397.84	8	7	12.08	35	4.38	2.45	-0.15	1.05	0.98	49.72	1	1	-2.01	0.92	60.84	2	2	-1.01	0.84	52.02	4	5	0.32	1	90.2	2	2	-1.01	1	198.63	6	8	0.99	1	262.86	5	6
719	Yes	TOP PROTEIN	A0A2P8ZHH3	A0A2P8ZHH3_BLAGE	Proteasome subunit alpha type OS=Blattella germanica OX=6973 GN=PSMA4 PE=3 SV=1	23.579160820000006	0.00889502	0.95	0.346	1	1	493.16	11	10	52.13	64	8	1.2	0.07	0.22	1	198.93	6	8	0.08	1	252.81	7	8	0.08	1	243.81	6	7	-0.11	1	264.18	7	8	0.08	1	233.33	7	8	0.08	1	239.11	6	6
720	Yes	TOP PROTEIN	A0A2P8Z363	A0A2P8Z363_BLAGE	Dynamin-1-like protein OS=Blattella germanica OX=6973 GN=DNM1L PE=3 SV=1	62.36629557000006	0.00617627	0.92	0.355	1	1	472.44	10	10	25.18	55	6.88	1.81	-0.08	0.4	1	204.5	6	7	-0.01	1	279.53	8	10	0.51	1	287.77	8	8	0.19	1	186.1	6	6	-0.23	1	102.48	4	4	-0.81	1	209.39	5	6
721	Yes	TOP PROTEIN	A0A2P8XBH9	A0A2P8XBH9_BLAGE	Putative methylmalonate-semialdehyde dehydrogenase [acylating] OS=Blattella germanica OX=6973 GN=C0J52_27936 PE=4 SV=1	30.01951227999999	0.006595215	0.04	0.849	1	1	494.84	11	9	39.05	69	8.62	1.77	0.02	0.34	0	183.59	6	9	0.11	0.95	148.43	6	8	-0.06	0	133.14	4	5	-0.73	0.83	167.88	7	8	-0.06	1	223.02	7	11	0.4	0.95	250.87	6	9
722	Yes	TOP PROTEIN	A0A2P8XCM0	A0A2P8XCM0_BLAGE	Uncharacterized protein (Fragment) OS=Blattella germanica OX=6973 GN=C0J52_27821 PE=4 SV=1	32.94494642999998	0.005401855	0.8	0.385	1	1	493.07	9	8	34.04	76	9.5	3.34	-0.14	0.7	1	198.01	8	12	0.32	1	211.39	8	10	0.05	1	302.58	8	12	0.32	1	412.86	8	11	0.19	1	183.52	7	8	-0.27	0	21.19	3	3
723	Yes	TOP PROTEIN	A0A2P8ZFB5	A0A2P8ZFB5_BLAGE	Eukaryotic translation initiation factor 3 subunit A OS=Blattella germanica OX=6973 GN=eIF3-S10_0 PE=4 SV=1	77.14598901999996	0.009334473	0.26	0.616	1	1	432.28	15	15	24.81	66	8.25	2.43	0.09	0.42	1	194.16	8	10	0.42	1	198.68	8	11	0.55	1	229.6	6	6	-0.32	1	175.88	8	8	0.09	1	173.1	6	7	-0.1	1	155.69	6	6
724	Yes	TOP PROTEIN	A0A2P8XZG7	A0A2P8XZG7_BLAGE	Uncharacterized protein OS=Blattella germanica OX=6973 GN=C0J52_16309 PE=4 SV=1	251.63494381000197	0.005719238	0.25	0.624	1	1	434.5	12	12	6.72	43	5.38	1.06	0.07	0.29	0.41	85.88	4	5	-0.01	1	178.98	6	7	0.48	0.99	136.89	6	6	0.26	0.98	97.53	4	4	-0.33	1	145.41	5	5	-0.01	0.94	128.06	6	6
725	Yes	TOP PROTEIN	A0A2P8Z4L2	A0A2P8Z4L2_BLAGE	Uncharacterized protein OS=Blattella germanica OX=6973 GN=C0J52_08977 PE=4 SV=1	71.52850975	0.006125488	0.4	0.537	1	1	472.73	10	10	20.78	61	7.62	0.74	0.13	0.14	1	132.2	6	9	0.37	1	219.5	7	8	0.2	1	273.02	7	8	0.2	1	244.87	7	7	0.01	1	184.97	7	7	0.01	1	216.1	7	7
726	Yes	TOP PROTEIN	A0A2P8YWT9	A0A2P8YWT9_BLAGE	Unconventional myosin-VI OS=Blattella germanica OX=6973 GN=MYO6 PE=3 SV=1	34.83191899999998	0.008763184	0.75	0.402	1	1	434.26	9	8	37.05	50	6.25	2.05	0.13	0.5	1	169.98	6	6	0.15	1	297.95	7	8	0.56	1	137.13	4	5	-0.11	1	253.22	7	10	0.89	1	154.21	5	6	0.15	1	257.33	6	6
727	Yes	TOP PROTEIN	A0A2P8XWD6	A0A2P8XWD6_BLAGE	Amine oxidase OS=Blattella germanica OX=6973 GN=mao PE=3 SV=1	49.71421629000003	0.006814941	0.37	0.553	1	1	436.12	10	9	29.57	61	7.62	2.67	0.14	0.63	1	226.5	8	10	0.63	1	193.12	7	9	0.48	1	201.95	7	10	0.63	1	228.84	7	10	0.63	0.96	67.72	3	3	-1.11	1	158.4	5	6
728	Yes	TOP PROTEIN	A0A2P8XM77	A0A2P8XM77_BLAGE	Enoyl-CoA delta isomerase 2 OS=Blattella germanica OX=6973 GN=ECI2 PE=4 SV=1	28.701661739999988	0.008367676	1.01	0.333	1	1	467.5	11	10	54.55	56	7	2.98	-0.14	0.66	1	274.69	10	12	0.76	1	232.04	6	10	0.5	1	173.16	5	6	-0.24	1	193.45	4	4	-0.83	1	187.82	4	6	-0.24	0.98	95.8	3	3
729	Yes	TOP PROTEIN	A0A2P8XEA5	A0A2P8XEA5_BLAGE	Uncharacterized protein OS=Blattella germanica OX=6973 GN=C0J52_25554 PE=4 SV=1	39.020163149999945	0.007283691	0.21	0.65	1	1	427.98	12	11	39.47	64	8	2.07	0.07	0.45	0.99	118.92	6	6	-0.29	1	206.4	9	10	0.45	1	220.2	8	10	0.45	1	218.95	7	9	0.3	1	213.15	9	9	0.3	1	169.1	7	8
730	Yes	TOP PROTEIN	A0A2P8ZE44	A0A2P8ZE44_BLAGE	Uncharacterized protein OS=Blattella germanica OX=6973 GN=C0J52_01995 PE=4 SV=1	39.65359056999998	0.008763184	0.44	0.521	1	1	465.5	15	14	49.14	56	7	2.67	0.09	0.61	0.98	144.06	7	7	0.2	0.7	78.52	5	5	-0.29	0.73	133.57	9	11	0.85	1	190.33	9	10	0.71	1	99.05	6	7	0.2	1	141.64	5	5
731	Yes	TOP PROTEIN	A0A2P8YXX9	A0A2P8YXX9_BLAGE	Uncharacterized protein OS=Blattella germanica OX=6973 GN=C0J52_13643 PE=4 SV=1	161.9999901500006	0.005643066	0.95	0.345	1	1	455.43	12	12	12.42	58	7.25	1.49	0.19	0.33	0.99	126.28	7	8	0.36	1	191.53	5	5	-0.32	0.98	123.18	5	5	-0.32	1	213.32	8	8	0.36	1	191.47	7	7	0.17	0.99	147.31	7	9
732	Yes	TOP PROTEIN	A0A2P8XJ88	A0A2P8XJ88_BLAGE	Protein ROP OS=Blattella germanica OX=6973 GN=Rop PE=3 SV=1	46.850431119999996	0.005896973	0.56	0.467	1	1	514.76	13	11	32.93	73	9.12	2.17	0.11	0.39	1	224.46	7	8	-0.04	1	320.54	11	12	0.54	1	242.59	6	8	-0.04	1	218.05	9	9	0.13	1	243.07	8	10	0.28	1	284.71	8	11
733	Yes	TOP PROTEIN	A0A2P8ZJK2	A0A2P8ZJK2_BLAGE	Carboxypeptidase OS=Blattella germanica OX=6973 GN=CPVL_1 PE=3 SV=1	45.908070780000045	0.004716309	0.05	0.837	1	1	532.48	10	9	24.88	37	4.62	6.28	0.13	1.8	0	0	0	0	-10	0	5.62	1	1	-2.54	0	0	0	0	-10	0	0	0	0	-10	1	343.12	8	14	1.27	0	0	0	0
734	Yes	TOP PROTEIN	A0A2P8ZCR8	A0A2P8ZCR8_BLAGE	40S ribosomal protein S17 OS=Blattella germanica OX=6973 GN=RpS17 PE=3 SV=1	15.358257380000007	0.01030127	0	0.983	1	1	398.67	8	6	60.31	66	8.25	1.49	0	0.25	1	306.3	6	11	0.43	1	173.2	5	7	-0.22	1	199.69	5	8	-0.03	1	145.51	5	7	-0.22	1	188.15	6	10	0.3	1	88.48	3	8
735	Yes	TOP PROTEIN	A0A2P8Z613	A0A2P8Z613_BLAGE	Serine/threonine-protein kinase OSR1 OS=Blattella germanica OX=6973 GN=OXSR1 PE=4 SV=1	39.33573471999996	0.005414551	1.44	0.25	1	1	526.52	10	10	40.45	63	7.88	0.83	0.12	0.15	1	241.55	6	7	-0.04	1	240.08	7	7	-0.04	1	306.3	8	9	0.32	1	261.72	7	8	0.15	1	276.64	8	9	0.32	1	248.41	5	7
736	Yes	TOP PROTEIN	A0A2P8ZFV1	A0A2P8ZFV1_BLAGE	Eukaryotic translation initiation factor 3 subunit M OS=Blattella germanica OX=6973 GN=C0J52_01851 PE=3 SV=1	43.752757419999995	0.005681152	0.01	0.925	1	1	392.82	12	12	41.41	55	6.88	2.95	-0.03	1.08	1	283.81	9	10	0.75	1	210.02	6	6	0.01	0.93	112.56	6	7	0.23	0.5	93.78	6	6	0.01	1	161.32	8	10	0.75	0	13.68	1	1
737	Yes	TOP PROTEIN	A0A2P8YGZ1	A0A2P8YGZ1_BLAGE	Venom carboxylesterase-6 OS=Blattella germanica OX=6973 GN=EST6_6 PE=4 SV=1	63.52830617000005	0.005516113	0.06	0.806	1	1	500.44	9	9	22.97	47	5.88	2.53	0.04	0.61	1	312.96	8	10	0.92	1	356.09	8	9	0.77	1	154.36	5	5	-0.08	1	253.3	7	7	0.41	1	141.49	5	5	-0.08	1	188.59	4	4
738	Yes	TOP PROTEIN	A0A2P8ZFQ7	A0A2P8ZFQ7_BLAGE	Uncharacterized protein OS=Blattella germanica OX=6973 GN=C0J52_01773 PE=4 SV=1	187.69460860000095	0.004830566	4.7	0.067	1	1	153.42	6	6	7.29	13	1.62	1.85	-0.71	1.05	0.9	67.48	2	3	-0.22	0.99	96.95	5	5	0.52	0.42	30.24	1	1	-1.81	0	0	0	0	-10	0	12.37	1	1	-1.81	0.87	51.49	2	3
739	Yes	TOP PROTEIN	A0A2P8ZMC0	A0A2P8ZMC0_BLAGE	Uncharacterized protein OS=Blattella germanica OX=6973 GN=C0J52_00529 PE=4 SV=1	161.0307644400002	0.006252441	0	0.962	1	1	325.94	12	12	11.63	44	5.5	1.51	-0.01	0.44	0.77	65.06	5	5	-0.09	0.2	69.85	6	6	0.17	0.77	53.34	4	4	-0.41	0.85	103.15	5	5	-0.09	0.94	115.27	7	7	0.39	0.9	74.73	3	3
740	Yes	TOP PROTEIN	A0A2P8ZK66	A0A2P8ZK66_BLAGE	Uncharacterized protein OS=Blattella germanica OX=6973 GN=C0J52_00685 PE=4 SV=1	137.42723865000036	0.004563965	0.07	0.796	1	1	510.35	13	12	12.52	50	6.25	2.05	0.06	0.54	1	252.41	6	7	0.3	1	216.39	6	8	0.5	1	121.38	4	4	-0.5	1	92.59	3	3	-0.92	0.98	133.42	7	7	0.3	1	294.31	6	7
741	Yes	TOP PROTEIN	A0A2P8YL01	A0A2P8YL01_BLAGE	Uncharacterized protein OS=Blattella germanica OX=6973 GN=C0J52_15007 PE=4 SV=1	136.11228098000007	0.00476709	0.35	0.562	1	1	482.89	11	11	15.08	59	7.38	1.41	0.05	0.27	1	247.18	5	6	-0.22	1	189.11	6	9	0.36	1	186.58	4	6	-0.22	1	164.19	6	7	0	1	173.16	6	7	0	1	183.96	6	9
742	Yes	TOP PROTEIN	A0A2P8Y8G2	A0A2P8Y8G2_BLAGE	Sorting and assembly machinery component 50 OS=Blattella germanica OX=6973 GN=SAMM50 PE=4 SV=1	52.14966127000003	0.009393066	1.25	0.284	1	1	376.55	12	10	24.84	41	5.12	2.03	-0.17	0.76	0.36	50.06	2	2	-1.38	0.99	180.35	7	7	0.42	0.51	41.01	2	2	-1.38	1	119.65	4	6	0.2	1	211.14	6	6	0.2	0.98	139.88	5	5
743	Yes	TOP PROTEIN	A0A2P8ZJD8	A0A2P8ZJD8_BLAGE	Serine/threonine-protein phosphatase OS=Blattella germanica OX=6973 GN=ppp1cc-b PE=3 SV=1	27.669229029999983	0.008089355	0.84	0.374	1	1	512.85	11	10	54.13	68	8.5	1.31	0.09	0.22	1	279.81	7	9	0.19	1	317.39	8	9	0.19	1	249.44	7	9	0.19	1	189.01	5	7	-0.17	1	237.89	6	7	-0.17	0.97	187.07	7	8
744	Yes	TOP PROTEIN	A0A2P8XIL7	A0A2P8XIL7_BLAGE	Cytochrome c-2 OS=Blattella germanica OX=6973 GN=Cyt-c-p PE=3 SV=1	11.320926580000004	0.009993652	0.09	0.767	1	1	521.66	10	8	60.58	105	13.12	7.1	0.05	0.6	1	256.71	7	13	0.16	1	296.33	8	11	-0.08	1	266.24	8	12	0.05	1	260.18	6	8	-0.54	1	282.18	6	8	-0.54	1	301.5	7	30
745	Yes	TOP PROTEIN	A0A2P8ZKG3	A0A2P8ZKG3_BLAGE	Phosphotriesterase-related protein OS=Blattella germanica OX=6973 GN=C0J52_04247 PE=3 SV=1	62.877320849999926	0.005516113	0	0.983	1	1	467.83	9	9	25.94	80	10	1.77	0	0.27	1	256.4	6	11	0.16	1	265.68	8	12	0.28	1	265.81	7	11	0.16	1	216.36	8	9	-0.13	1	207.27	7	9	-0.13	1	217.87	8	12
746	Yes	TOP PROTEIN	A0A2P8Y9P4	A0A2P8Y9P4_BLAGE	D-aspartate oxidase OS=Blattella germanica OX=6973 GN=DDO_0 PE=4 SV=1	35.32101839999998	0.008880371	0.26	0.619	1	1	485.21	14	13	58.99	55	6.88	1.64	0.11	0.39	1	187	5	8	0.37	0.99	135.41	6	7	0.18	0.96	79.27	4	7	0.18	1	128.55	4	8	0.37	0.91	87.19	4	5	-0.31	1	127.18	5	7
747	Yes	TOP PROTEIN	A0A2P8Y7C4	A0A2P8Y7C4_BLAGE	Inorganic pyrophosphatase OS=Blattella germanica OX=6973 GN=Nurf-38 PE=4 SV=1	38.032332339999996	0.00641748	0.07	0.789	1	1	429.58	16	13	31.85	72	9	2.39	-0.02	0.37	0.98	153.33	8	13	0.55	1	204.89	7	9	0.02	1	183.71	7	8	-0.15	0.99	158.18	8	8	-0.15	1	169.07	8	9	0.02	0.99	175.12	9	12
748	Yes	TOP PROTEIN	A0A2P8Z7Y9	A0A2P8Z7Y9_BLAGE	Lipid storage droplets surface-binding protein 2 OS=Blattella germanica OX=6973 GN=Lsd-2 PE=4 SV=1	31.970289769999987	0.005922363	0.67	0.426	1	0.99	461.93	12	11	54.67	64	8	3.12	0.2	0.82	0.85	236.57	8	10	0.68	0.87	285.99	8	11	0.82	0.43	58.16	2	2	-1.64	0.8	236.79	8	10	0.68	0.92	208.04	6	7	0.16	0.86	180.75	8	11
748	No	OTHER PROTEIN	X5J6A2	X5J6A2_BLAGE	Lipid storage droplet-2 (Fragment) OS=Blattella germanica OX=6973 GN=lsd-2 PE=2 SV=1	23.343061579999993	0.006404785	0.72	0.411	1	0.94	441.24	11	10	66.98	60	7.5	2.88	0.2	0.78	0.85	236.57	8	10	0.76	0.87	285.99	8	11	0.89	0.43	58.16	2	2	-1.57	0.77	227.75	7	9	0.6	0.61	187.35	5	6	0.02	0.76	164.2	7	9
749	Yes	TOP PROTEIN	A0A2P8XWX1	A0A2P8XWX1_BLAGE	60S ribosomal protein L9 OS=Blattella germanica OX=6973 GN=RpL9 PE=4 SV=1	21.591742359999994	0.01038916	0.62	0.443	1	1	465.04	10	7	40.31	79	9.88	2.23	0.1	0.32	1	357.59	8	10	0.15	1	252.03	7	14	0.64	1	149.98	6	8	-0.17	1	265.66	7	11	0.29	1	212.12	7	10	0.15	1	211.16	5	7
750	Yes	TOP PROTEIN	A0A2P8XMC8	A0A2P8XMC8_BLAGE	Asparagine synthetase [glutamine-hydrolyzing] OS=Blattella germanica OX=6973 GN=ASNS PE=4 SV=1	61.035095590000054	0.006493652	0.45	0.515	1	1	458.07	11	11	22.86	69	8.62	1.3	0.14	0.22	1	137.51	4	7	-0.15	1	303.02	8	10	0.37	0.98	106.71	6	8	0.05	1	239.97	6	7	-0.15	1	246.35	8	10	0.37	1	195.43	7	8
751	Yes	TOP PROTEIN	A0A2P8Y994	A0A2P8Y994_BLAGE	14-3-3 protein zeta OS=Blattella germanica OX=6973 GN=C0J52_15306 PE=3 SV=1	13.549922120000009	0.005427246	0.31	0.585	1	1	489.27	11	8	50.85	114	14.25	4.92	-0.07	0.51	1	379.3	9	23	0.7	1	334.01	10	16	0.18	1	396.79	10	18	0.35	1	302.52	7	10	-0.5	1	286.31	9	15	0.08	1	274.04	7	14
752	Yes	TOP PROTEIN	A0A2P8YBE0	A0A2P8YBE0_BLAGE	GTP-binding protein SAR1a OS=Blattella germanica OX=6973 GN=SAR1A PE=4 SV=1	19.71402376000001	0.005008301	1.86	0.195	1	1	485.21	10	9	61.27	73	9.12	1.36	0.1	0.2	1	188.98	6	10	0.24	1	241.93	6	9	0.09	1	277.75	6	8	-0.08	1	195.99	6	9	0.09	1	314.07	8	12	0.5	1	132.9	5	9
753	Yes	TOP PROTEIN	C3RWZ5	C3RWZ5_BLAGE	Bla g 4 isoallergen 2 OS=Blattella germanica OX=6973 PE=4 SV=1	21.841746570000005	0.005351074	0.03	0.868	1	1	532.74	10	9	58.95	58	7.25	10.04	0.12	2.13	0	0	0	0	-10	0	0	0	0	-10	0	0	0	0	-10	0	0	0	0	-10	1	444.92	9	24	1.54	0	21.27	1	1
754	Yes	TOP PROTEIN	A0A2P8Z4L9	A0A2P8Z4L9_BLAGE	Proliferation-associated protein 2G4 OS=Blattella germanica OX=6973 GN=Pa2g4 PE=4 SV=1	40.693012159999995	0.007518066	0.04	0.849	1	1	482.38	13	12	37.53	79	9.88	1.81	0.02	0.27	1	304.82	11	13	0.44	1	281.25	9	10	0.06	1	258.74	8	10	0.06	1	160.33	7	10	0.06	1	242.4	9	11	0.2	1	284.77	9	10
755	Yes	TOP PROTEIN	A0A2P8YG68	A0A2P8YG68_BLAGE	60S ribosomal protein L7 OS=Blattella germanica OX=6973 GN=RpL7_0 PE=4 SV=1	33.12936376999999	0.010931152	0.05	0.832	1	1	489.81	13	13	32.38	86	10.75	2.6	-0.02	0.35	1	283.91	11	14	0.39	1	272.07	10	10	-0.09	0	118.64	7	11	0.05	1	308.41	9	10	-0.09	1	239.87	9	9	-0.24	0.98	204.6	8	15
756	Yes	TOP PROTEIN	A0A2P8Y7D9	A0A2P8Y7D9_BLAGE	Sortilin OS=Blattella germanica OX=6973 GN=SORL1 PE=4 SV=1	102.82927534000011	0.005884277	1.48	0.244	1	1	494.89	11	10	16.39	54	6.75	1.67	0.17	0.47	1	262.5	7	8	0.47	1	210.71	7	7	0.28	0.89	118.74	6	7	0.28	1	239.84	8	8	0.47	1	240.95	8	8	0.47	1	129.51	3	3
757	Yes	TOP PROTEIN	A0A2P8XNM2	A0A2P8XNM2_BLAGE	40S ribosomal protein S5a OS=Blattella germanica OX=6973 GN=RpS5a PE=3 SV=1	20.65777650999999	0.009788574	0.02	0.9	1	1	454.44	10	7	41.62	77	9.62	2.13	-0.01	0.31	1	307.64	8	13	0.46	1	326.76	8	11	0.21	1	183.65	4	9	-0.08	1	220.31	7	8	-0.24	1	213.83	7	12	0.34	1	153.38	6	7
758	Yes	TOP PROTEIN	A0A2P8Z2T2	A0A2P8Z2T2_BLAGE	Cytochrome c1 OS=Blattella germanica OX=6973 GN=CYC1 PE=4 SV=1	22.033002190000015	0.006112793	0	0.968	1	1	431.57	9	6	46.57	83	10.38	2.5	0	0.37	1	161.92	5	7	-0.52	1	268.12	7	12	0.25	1	273.29	6	11	0.13	1	302.45	7	12	0.25	1	356.29	9	14	0.48	1	172.8	5	7
759	Yes	TOP PROTEIN	A0A2P8Z671	A0A2P8Z671_BLAGE	26S proteasome non-ATPase regulatory subunit 7 OS=Blattella germanica OX=6973 GN=Rpn8 PE=4 SV=1	29.95977990999999	0.006404785	0.82	0.382	1	1	416.03	9	8	48.3	70	8.75	2.66	-0.09	0.46	1	144.76	6	6	-0.57	1	288.4	7	8	-0.16	1	147.55	6	8	-0.16	1	284.78	8	12	0.43	1	212.04	6	8	-0.16	1	102.16	4	5
760	Yes	TOP PROTEIN	A0A2P8Z8D7	A0A2P8Z8D7_BLAGE	GTP-binding nuclear protein OS=Blattella germanica OX=6973 GN=Ran PE=3 SV=1	24.477602649999994	0.007210449	0.12	0.734	1	1	411.94	12	9	49.77	66	8.25	2.19	-0.04	0.41	1	248.44	8	11	0.43	1	286.74	8	11	0.43	1	196.9	7	7	-0.23	1	208.36	6	8	-0.03	1	186.97	6	6	-0.45	0.98	96.91	5	5
761	Yes	TOP PROTEIN	A0A2P8XJN3	A0A2P8XJN3_BLAGE	Chymotrypsin-2 OS=Blattella germanica OX=6973 GN=CTR2 PE=4 SV=1	20.27588089	0.00757666	2.72	0.122	1	1	530.93	8	4	32.99	59	7.38	2.39	0.3	0.5	1	243.78	3	4	-0.51	1	210.18	4	5	-0.19	1	289.77	5	6	0.07	1	331.22	7	10	0.81	1	244.93	4	6	0.07	1	359.86	7	10
762	Yes	TOP PROTEIN	A0A2P8Y345	A0A2P8Y345_BLAGE	Uncharacterized protein OS=Blattella germanica OX=6973 GN=C0J52_08901 PE=4 SV=1	243.39656638000122	0.005376465	1.88	0.194	1	1	521.03	13	13	7.42	62	7.75	2.82	0.24	0.64	1	138.27	5	5	-0.29	1	218.96	8	9	0.56	1	219.76	8	8	0.39	1	237.71	9	10	0.71	1	283.5	10	10	0.71	0.67	96.29	5	6
762	No	OTHER PROTEIN	A0A2P8Y330	A0A2P8Y330_BLAGE	Uncharacterized protein OS=Blattella germanica OX=6973 GN=C0J52_08892 PE=4 SV=1	76.71720044000011	0.005465332	0.21	0.653	1	0	80.96	3	3	3.56	12	1.5	0.93	0.07	0.65	0	31.94	1	1	-0.58	0	24.92	1	1	-0.58	0	44.05	2	2	0.42	0	55.39	3	3	1	0	41.53	2	2	0.42	0	0	0	0
762	No	OTHER PROTEIN	A0A2P8Y341	A0A2P8Y341_BLAGE	Uncharacterized protein OS=Blattella germanica OX=6973 GN=C0J52_08895 PE=4 SV=1	85.52586226000012	0.005858887	0	0.984	1	0	38.5	1	1	1.47	12	1.5	0.93	0	0.65	0	4.09	1	1	-0.65	0	10.59	1	2	0.35	0	15.31	1	1	-0.65	0	21.12	1	2	0.35	0	10.35	1	1	-0.65	0	38.5	1	2
763	Yes	TOP PROTEIN	A0A2P8XSK5	A0A2P8XSK5_BLAGE	60S acidic ribosomal protein P1 OS=Blattella germanica OX=6973 GN=RpLP1 PE=3 SV=1	11.541768470000001	0.004068848	0.04	0.844	1	1	467.87	6	5	72.17	76	9.5	2.93	-0.02	0.43	1	327.69	5	10	0.11	1	372.32	5	15	0.69	1	295.43	5	7	-0.41	1	275	4	6	-0.63	1	315.74	5	8	-0.22	1	211.78	3	8
764	Yes	TOP PROTEIN	A0A140KPS0	A0A140KPS0_BLAGE	Nucleoside diphosphate kinase (Fragment) OS=Blattella germanica OX=6973 GN=ndk PE=2 SV=1	14.927766820000008	0.008572754	2.71	0.122	1	1	461.83	11	11	83.46	117	14.62	1.77	0.09	0.18	0.98	265.58	10	15	0.14	1	256.14	8	12	-0.19	1	309	9	14	0.04	1	297.39	8	13	-0.07	0.91	255.55	9	17	0.32	0.99	254.07	8	15
765	Yes	TOP PROTEIN	A0A2P8YBT1	A0A2P8YBT1_BLAGE	Dihydrolipoamide acetyltransferase component of pyruvate dehydrogenase complex OS=Blattella germanica OX=6973 GN=LTA3 PE=3 SV=1	57.067875009999966	0.005592285	1.24	0.284	1	1	506.75	11	11	26.36	70	8.75	1.04	0.22	0.18	1	253.17	8	9	0.27	1	202.37	7	7	-0.09	1	259.77	7	9	0.27	1	311.18	9	9	0.27	1	272.5	9	10	0.42	0.97	162.44	7	8
766	Yes	TOP PROTEIN	A0A2P8Z4B6	A0A2P8Z4B6_BLAGE	Coatomer subunit epsilon OS=Blattella germanica OX=6973 GN=COPE PE=3 SV=1	32.947404700000014	0.004678223	0.11	0.744	1	1	507.31	10	9	46.37	43	5.38	2	0.06	0.63	1	152.46	5	6	0.32	1	190.57	6	6	0.32	1	206.41	4	5	0.06	0.96	134.65	4	5	0.06	1	232.98	7	9	0.91	1	183.51	5	6
767	Yes	TOP PROTEIN	A0A2P8YKA7	A0A2P8YKA7_BLAGE	1,4-alpha-glucan-branching enzyme OS=Blattella germanica OX=6973 GN=GBE1_0 PE=4 SV=1	23.82953669999999	0.005846191	0.11	0.742	1	1	437.28	15	14	85.78	78	9.75	1.83	-0.04	0.27	1	115.89	6	10	0.02	1	251.25	11	13	0.4	1	179.47	9	11	0.15	0.81	116.08	8	9	-0.14	0.39	100.68	6	8	-0.3	0.99	124.77	6	7
768	Yes	TOP PROTEIN	A0A2P8ZF97	A0A2P8ZF97_BLAGE	60S ribosomal protein L30 OS=Blattella germanica OX=6973 GN=RPL30 PE=3 SV=1	12.4906023	0.010213379	0.1	0.762	1	1	481.37	11	7	58.77	70	8.75	2.31	0.07	0.37	1	237.65	8	12	0.57	1	171.13	8	12	0.57	1	153.09	5	8	-0.02	1	175.21	5	7	-0.21	1	283.69	7	10	0.31	0.99	112.86	4	6
769	Yes	TOP PROTEIN	A0A2P8Z426	A0A2P8Z426_BLAGE	Peptidyl-prolyl cis-trans isomerase OS=Blattella germanica OX=6973 GN=PPIB PE=3 SV=1	22.14213431999998	0.007151855	0.03	0.869	1	1	499.3	11	10	57.92	70	8.75	2.6	-0.02	0.41	1	324.19	10	13	0.6	1	172.52	5	7	-0.29	1	137.75	4	7	-0.29	1	222.45	8	8	-0.1	1	194.88	6	7	-0.29	1	288.07	9	12
770	Yes	TOP PROTEIN	A0A2P8ZL84	A0A2P8ZL84_BLAGE	60S ribosomal protein L10a OS=Blattella germanica OX=6973 GN=RpL10A PE=4 SV=1	24.523281779999998	0.010271973	0.21	0.655	1	1	408.18	9	9	40.55	98	12.25	2.71	0.06	0.33	1	295.63	9	14	0.29	1	284.76	7	12	0.07	1	228.04	8	10	-0.2	1	244.57	7	16	0.48	1	220.29	6	9	-0.35	0.97	136.5	7	13
771	Yes	TOP PROTEIN	A0A2P8Y479	A0A2P8Y479_BLAGE	Programmed cell death protein 4 OS=Blattella germanica OX=6973 GN=PDCD4 PE=4 SV=1	39.11545938000002	0.004881348	0.14	0.714	1	1	416.21	10	10	47.13	46	5.75	1.75	0.08	0.46	1	157.34	3	3	-0.8	1	187.41	7	7	0.42	1	200.05	6	6	0.2	1	188.6	5	5	-0.07	1	160.7	5	6	0.2	0.99	140.51	5	5
772	Yes	TOP PROTEIN	A0A2P8YI25	A0A2P8YI25_BLAGE	Beta-hexosaminidase OS=Blattella germanica OX=6973 GN=HEXC_0 PE=3 SV=1	71.58546103999998	0.005249512	0.66	0.43	1	1	428.21	10	9	21.14	57	7.12	1.55	0.16	0.31	1	161.16	6	8	0.36	1	178.06	6	8	0.36	1	304.79	8	10	0.68	1	216.22	5	6	-0.06	1	187.45	6	6	-0.06	0.92	76.2	4	5
773	Yes	TOP PROTEIN	A0A2P8ZAT7	A0A2P8ZAT7_BLAGE	Mitochondrial glutamate carrier 1 OS=Blattella germanica OX=6973 GN=SLC25A22 PE=3 SV=1	23.144354010000004	0.010213379	0.58	0.459	1	1	442.02	12	10	52.11	62	7.75	1.16	0.15	0.21	1	156.12	6	7	0.02	1	147.57	5	6	-0.2	1	169.65	7	8	0.21	1	183.44	6	7	0.02	1	217.47	6	8	0.21	0.88	135.43	7	8
774	Yes	TOP PROTEIN	A0A2P8YMY8	A0A2P8YMY8_BLAGE	Histone H4 (Fragment) OS=Blattella germanica OX=6973 GN=H4_0 PE=3 SV=1	12.024792259999998	0.011941895	3.76	0.073	1	1	460.49	9	6	34.58	186	23.25	7.7	-0.16	0.44	1	370.85	7	23	-0.11	1	389.62	9	22	-0.18	1	298.51	6	17	-0.55	1	254.47	6	14	-0.83	1	339.33	6	21	-0.24	1	276.78	8	40
775	Yes	TOP PROTEIN	A0A2P8Y8B0	A0A2P8Y8B0_BLAGE	Protein l(2)37Cc OS=Blattella germanica OX=6973 GN=l(2)37Cc PE=4 SV=1	25.53066408000002	0.009407715	0.5	0.491	1	1	422.6	10	10	47.14	90	11.25	1.75	-0.07	0.23	1	211.53	7	9	-0.37	1	250.61	7	13	0.16	1	180.99	8	9	-0.37	1	241.6	8	13	0.16	1	202.17	7	11	-0.08	1	126.28	5	10
776	Yes	TOP PROTEIN	A0A2P8XN70	A0A2P8XN70_BLAGE	Armadillo segment polarity protein OS=Blattella germanica OX=6973 GN=arm PE=4 SV=1	78.28804517	0.005084473	3.67	0.078	1	1	324.92	8	8	18.97	36	4.5	1.93	-0.29	0.58	1	252.06	6	8	0.65	1	195.15	5	6	0.23	1	121.72	3	6	0.23	0.98	103.72	3	3	-0.77	1	113.04	3	3	-0.77	1	110.5	3	3
777	Yes	TOP PROTEIN	A0A2P8ZEM8	A0A2P8ZEM8_BLAGE	Fasciclin-2 OS=Blattella germanica OX=6973 GN=FAS2_0 PE=4 SV=1	76.76514827000005	0.006062012	1.38	0.259	1	1	459.21	13	13	22.5	72	9	2.2	0.24	0.36	1	248.63	9	10	0.43	1	234.13	11	12	0.69	1	279.05	9	9	0.28	0.74	95.56	6	7	-0.08	0.99	134.72	7	8	0.11	0.99	151.28	7	8
778	Yes	TOP PROTEIN	A0A2P8YS35	A0A2P8YS35_BLAGE	Uncharacterized protein OS=Blattella germanica OX=6973 GN=C0J52_09362 PE=4 SV=1	125.09936802000006	0.00538916	0.02	0.897	1	1	351.28	12	12	14.21	41	5.12	2.95	0.04	0.97	0.99	146.17	6	7	0.75	0.99	158.1	7	7	0.75	0.87	63.53	4	4	-0.06	0.89	38.3	2	2	-1.06	0	35.73	2	2	-1.06	0.73	30.4	2	2
779	Yes	TOP PROTEIN	A0A2P8Z437	A0A2P8Z437_BLAGE	Uncharacterized protein OS=Blattella germanica OX=6973 GN=C0J52_11770 PE=4 SV=1	48.27730736999995	0.008221191	0.95	0.347	1	1	392.35	9	9	23.71	78	9.75	1.67	0.21	0.24	1	184.32	8	8	-0.06	1	215.38	8	11	0.4	0.99	197.54	7	8	-0.06	1	142.06	7	9	0.11	1	173.5	6	9	0.11	0.97	175.45	8	10
780	Yes	TOP PROTEIN	A0A2P8ZL21	A0A2P8ZL21_BLAGE	NADH dehydrogenase [ubiquinone] 1 beta subcomplex subunit 10 OS=Blattella germanica OX=6973 GN=NDUBA PE=4 SV=1	14.82722691000001	0.004894043	0.76	0.397	1	1	408.93	9	6	71.2	46	5.75	1.49	0.16	0.42	1	204.97	5	5	0.01	1	138.96	5	6	0.27	1	90.14	3	3	-0.73	0.95	67.23	4	6	0.27	1	197.12	7	8	0.69	0.95	77.53	4	7
781	Yes	TOP PROTEIN	A0A2P8YQ52	A0A2P8YQ52_BLAGE	60S ribosomal protein L7a (Fragment) OS=Blattella germanica OX=6973 GN=RPL7A PE=4 SV=1	31.026426799999992	0.010931152	2.52	0.135	1	1	463.73	12	11	30.91	74	9.25	2.25	0.16	0.36	1	256.81	9	12	0.57	1	200.85	8	11	0.45	1	208.85	7	9	0.16	1	244.22	6	6	-0.43	1	317.48	10	12	0.57	1	218.51	7	7
782	Yes	TOP PROTEIN	Q1A7B1	Q1A7B1_BLAGE	Allergen Bla g 6.0301 OS=Blattella germanica OX=6973 PE=2 SV=1	17.72048182000001	0.003941895	0.07	0.797	1	1	461.84	10	10	52.6	62	7.75	3.15	0.05	0.78	0.47	56.68	3	3	-1.17	0.53	99.8	3	3	-1.17	1	323.2	7	11	0.7	0.93	235.45	6	9	0.41	1	298.19	7	9	0.41	0.99	218.35	7	10
782	No	OTHER PROTEIN	A0A2P8XQH1	A0A2P8XQH1_BLAGE	Troponin C OS=Blattella germanica OX=6973 GN=TpnC47D PE=4 SV=1	13.487474780000005	0.00395459	0.01	0.916	1	0.87	287.49	6	6	48.72	37	4.62	1.92	0.02	0.9	0.44	45.23	1	1	-2	0.53	99.8	3	3	-0.42	0.82	194.43	4	7	0.8	0.8	174	4	6	0.58	0.4	156.43	4	5	0.32	0.63	136.43	4	6
783	Yes	TOP PROTEIN	A0A2P8YQ21	A0A2P8YQ21_BLAGE	60S ribosomal protein L13 OS=Blattella germanica OX=6973 GN=RpL13 PE=3 SV=1	25.35915816999998	0.012059082	0.55	0.472	1	1	448.39	12	12	44.8	107	13.38	2	0.05	0.22	1	273.7	11	16	0.32	1	251.77	9	15	0.23	1	190.74	8	12	-0.1	1	190.61	8	12	-0.1	1	282.9	9	13	0.02	0.98	184.91	10	15
784	Yes	TOP PROTEIN	A0A2P8XLL1	A0A2P8XLL1_BLAGE	Rho GDP-dissociation inhibitor 1 OS=Blattella germanica OX=6973 GN=ARHGDIA PE=4 SV=1	29.321136679999984	0.006277832	0.56	0.466	1	1	451.05	11	11	38.34	90	11.25	1.67	0.08	0.22	1	190.36	7	9	-0.23	1	203.57	9	12	0.19	1	287.85	8	9	-0.23	1	245.06	9	12	0.19	1	264.78	9	13	0.3	1	280.5	7	12
785	Yes	TOP PROTEIN	A0A2P8Y0L1	A0A2P8Y0L1_BLAGE	Uncharacterized protein OS=Blattella germanica OX=6973 GN=C0J52_13179 PE=3 SV=1	128.99033118000125	0.005947754	0.11	0.747	1	1	300.33	11	11	13.25	31	3.88	2.3	-0.09	0.97	0	7.37	1	1	-1.78	0	25.78	2	2	-0.78	0.76	69.15	4	4	0.22	0.76	64.5	3	4	0.22	0.99	138.63	8	8	1.22	0	26.81	2	2
786	Yes	TOP PROTEIN	A0A2P8ZLM0	A0A2P8ZLM0_BLAGE	Uncharacterized protein OS=Blattella germanica OX=6973 GN=C0J52_02879 PE=4 SV=1	37.85837206999999	0.008206543	3.09	0.101	1	1	411.18	9	7	26.53	39	4.88	1.46	-0.26	0.54	1	193.2	5	5	-0.15	0.99	163.84	5	7	0.34	1	108.4	5	6	0.12	1	199.47	4	5	-0.15	1	218.58	5	5	-0.15	0.98	102.18	4	4
787	Yes	TOP PROTEIN	A0A2P8XB02	A0A2P8XB02_BLAGE	Uncharacterized protein (Fragment) OS=Blattella germanica OX=6973 GN=C0J52_28311 PE=4 SV=1	14.757450330000012	0.004729004	5.72	0.031	1	1	420.67	7	3	21.37	88	11	3.85	0.37	0.42	1	196.77	6	11	0.43	1	188.82	5	9	0.14	1	311.2	5	12	0.55	1	267.24	5	9	0.14	1	264.25	5	10	0.29	1	326	6	20
788	Yes	TOP PROTEIN	A0A2P8YU95	A0A2P8YU95_BLAGE	Dynactin subunit 1 OS=Blattella germanica OX=6973 GN=Gl PE=4 SV=1	88.35535775	0.004779785	0.42	0.53	1	1	477.57	12	11	23.87	38	4.75	1.83	-0.09	0.62	1	76.47	3	3	-0.64	1	256.43	8	8	0.77	1	88.34	4	5	0.09	0.95	38.67	2	2	-1.23	1	126.32	4	4	-0.23	0.99	88.38	3	5
789	Yes	TOP PROTEIN	A0A2P8ZAU6	A0A2P8ZAU6_BLAGE	Farnesol dehydrogenase OS=Blattella germanica OX=6973 GN=SDR-1_1 PE=3 SV=1	26.153937659999986	0.008440918	0.45	0.512	1	1	441.6	9	9	34.71	138	17.25	2.6	0.05	0.22	1	223.25	7	13	-0.35	1	243.78	6	17	0.04	1	341.61	8	19	0.2	1	246.71	7	16	-0.05	1	268.72	7	18	0.12	1	260.07	8	22
790	Yes	TOP PROTEIN	A0A2P8YHK2	A0A2P8YHK2_BLAGE	Uncharacterized protein OS=Blattella germanica OX=6973 GN=C0J52_11981 PE=4 SV=1	116.32645860000005	0.005376465	4.86	0.045	1	1	514.43	10	10	10.03	57	7.12	1.89	0.33	0.41	1	338.74	7	8	0.55	1	328.09	9	10	0.87	1	285.48	6	6	0.13	1	365.84	7	7	0.35	1	369.67	9	9	0.72	1	190.05	4	4
791	Yes	TOP PROTEIN	A0A2P8YH08	A0A2P8YH08_BLAGE	Uncharacterized protein OS=Blattella germanica OX=6973 GN=C0J52_03693 PE=4 SV=1	337.67149658000164	0.00577002	0.51	0.486	1	1	451.77	11	11	4.1	49	6.12	1.81	-0.06	0.43	1	309.4	9	9	0.55	1	205.22	6	6	-0.03	1	170.96	5	5	-0.29	0.97	107.08	6	6	-0.03	1	98.96	4	4	-0.62	1	307.18	8	8
792	Yes	TOP PROTEIN	A0A2P8XMF8	A0A2P8XMF8_BLAGE	Quinone oxidoreductase-like protein 2 OS=Blattella germanica OX=6973 GN=QORL2 PE=4 SV=1	37.259945249999994	0.009905762	0.01	0.919	1	1	416.69	10	10	43.99	61	7.62	2	0.01	0.38	1	264.05	8	8	0.12	1	267	7	9	0.29	1	239.04	8	11	0.58	1	238.86	7	7	-0.07	1	244.11	8	9	0.29	1	122.7	5	5
793	Yes	TOP PROTEIN	A0A2P8ZGP9	A0A2P8ZGP9_BLAGE	40S ribosomal protein SA OS=Blattella germanica OX=6973 GN=RSSA PE=3 SV=1	25.462129349999998	0.007342285	0.04	0.836	1	1	386.03	8	8	63.39	77	9.62	1.41	-0.02	0.22	1	245.63	6	9	-0.1	1	215.94	6	9	-0.1	1	185.08	6	9	-0.1	1	150.68	5	7	-0.46	1	241.18	6	11	0.19	1	161.78	6	10
794	Yes	TOP PROTEIN	A0A2P8ZE87	A0A2P8ZE87_BLAGE	V-type proton ATPase subunit d OS=Blattella germanica OX=6973 GN=VA0D PE=4 SV=1	36.69353864	0.005033691	0.04	0.849	1	1	365.53	12	12	48.14	59	7.38	1.92	0.04	0.52	0.97	105.3	7	8	0.23	1	151.05	8	9	0.4	0.97	101.66	5	8	0.23	0.99	151.33	7	8	0.23	1	150.7	7	7	0.03	0.85	57.73	2	3
795	Yes	TOP PROTEIN	A0A2P8ZHH8	A0A2P8ZHH8_BLAGE	Uncharacterized protein OS=Blattella germanica OX=6973 GN=C0J52_02135 PE=3 SV=1	54.77674432999996	0.005719238	1.1	0.313	1	1	439.51	12	10	20.73	99	12.38	2.83	-0.11	0.32	1	285.13	11	18	0.47	1	248.81	10	13	0	1	159.66	9	10	-0.38	1	248.25	9	10	-0.38	1	273.16	10	13	0	1	176.8	8	9
796	Yes	TOP PROTEIN	A0A2P8ZP61	A0A2P8ZP61_BLAGE	Uncharacterized protein OS=Blattella germanica OX=6973 GN=C0J52_00163 PE=4 SV=1	24.98127915999999	0.00517334	0.04	0.838	1	1	419.22	9	8	57.01	58	7.25	2.12	-0.02	0.46	1	205.18	4	5	-0.5	1	330.3	7	9	0.35	1	133.14	3	4	-0.82	0.99	122.52	5	6	-0.23	1	220.39	8	10	0.5	1	186.71	6	9
797	Yes	TOP PROTEIN	A0A2P8YF23	A0A2P8YF23_BLAGE	Vanin-like protein 1 OS=Blattella germanica OX=6973 GN=vanin-l PE=4 SV=1	55.24061073000005	0.005160645	0.94	0.348	1	1	437.62	11	10	30.56	36	4.5	1.85	0.17	0.64	1	223.11	6	7	0.93	1	276.62	7	7	0.93	0	12.46	2	2	-0.88	0	42.54	3	3	-0.3	0.27	41.98	4	4	0.12	0.22	31.79	3	3
798	Yes	TOP PROTEIN	A0A2P8ZH32	A0A2P8ZH32_BLAGE	Uncharacterized protein OS=Blattella germanica OX=6973 GN=C0J52_02486 PE=3 SV=1	75.56940053000004	0.009437012	0.13	0.719	1	1	351.42	13	12	22.98	64	8	1.69	0.08	0.33	1	189.32	8	10	0.43	0.96	87.85	4	5	-0.57	0.97	128.52	7	8	0.11	1	143.02	6	7	-0.08	0.98	120.13	7	8	0.11	1	139.44	6	9
799	Yes	TOP PROTEIN	A0A2P8ZFB8	A0A2P8ZFB8_BLAGE	Eukaryotic translation initiation factor 3 subunit A OS=Blattella germanica OX=6973 GN=eIF3-S10_1 PE=4 SV=1	45.31259944	0.00842627	0.01	0.909	1	1	416.1	11	11	42.75	50	6.25	1.39	0.02	0.35	1	260.19	6	7	0.22	1	174.42	6	7	0.22	1	121.88	6	7	0.22	1	106.56	4	5	-0.26	1	88.6	4	4	-0.59	0.59	59.81	5	7
800	Yes	TOP PROTEIN	A0A2P8ZFQ4	A0A2P8ZFQ4_BLAGE	60S ribosomal protein L18a OS=Blattella germanica OX=6973 GN=RpL18A PE=3 SV=1	21.025554439999986	0.01123877	0.01	0.928	1	1	489.02	12	11	36.16	87	10.88	1.64	0	0.22	1	292.09	8	10	-0.1	1	350.98	9	13	0.28	1	313.98	9	9	-0.25	1	296.36	8	9	-0.25	1	399.86	10	13	0.28	1	222.62	7	12
800	No	OTHER PROTEIN	C4PLF2	C4PLF2_BLAGE	Ribosomal protein L18A (Fragment) OS=Blattella germanica OX=6973 GN=RpL18A PE=2 SV=1	10.834033359999998	0.010682129	2.59	0.13	1	0.96	388.24	10	9	52.17	66	8.25	1.49	-0.08	0.25	0.69	191.31	6	7	-0.3	0.9	286.88	8	10	0.22	0.79	228.19	7	7	-0.3	0.76	232.24	7	7	-0.3	0.93	331.97	9	11	0.35	0.45	166	6	8
801	Yes	TOP PROTEIN	A0A2P8XU31	A0A2P8XU31_BLAGE	Thrombospondin-4 OS=Blattella germanica OX=6973 GN=Thbs4 PE=4 SV=1	72.74468902999993	0.004678223	0.64	0.439	1	1	427.65	9	8	16.84	63	7.88	2.59	0.13	0.44	0.98	86.07	6	8	0.21	1	134.96	5	6	-0.2	1	346.19	9	13	0.91	1	299.1	8	8	0.21	1	188.34	5	6	-0.2	1	274.35	6	10
802	Yes	TOP PROTEIN	A0A2P8XQQ1	A0A2P8XQQ1_BLAGE	Eukaryotic translation initiation factor 3 subunit L OS=Blattella germanica OX=6973 GN=C0J52_17265 PE=4 SV=1	47.937606489999936	0.005274902	0.24	0.631	1	1	441.6	11	11	30.05	59	7.38	0.52	0.07	0.1	1	183.32	7	7	0	1	142.51	5	7	0	1	164.13	7	8	0.19	1	234.66	7	8	0.19	1	211.09	7	7	0	0.99	174.98	8	8
803	Yes	TOP PROTEIN	A0A2P8Z1L2	A0A2P8Z1L2_BLAGE	ATP-binding cassette sub-family G member 1 OS=Blattella germanica OX=6973 GN=ABCG1_3 PE=4 SV=1	66.95655227000005	0.007137207	0.2	0.663	1	1	400.92	9	9	19.73	53	6.62	1.41	0.06	0.34	1	324.13	8	8	0.37	1	271.46	6	6	-0.05	1	207.7	6	6	-0.05	1	222.54	8	8	0.37	1	252.47	8	8	0.37	1	84.11	3	4
804	Yes	TOP PROTEIN	A0A2P8YC67	A0A2P8YC67_BLAGE	Profilin OS=Blattella germanica OX=6973 GN=PROF PE=3 SV=1	13.687946600000007	0.006100098	0	0.965	1	1	485.99	8	8	73.02	101	12.62	3.93	0	0.43	1	313.26	6	16	0.39	1	358.65	6	11	-0.15	1	342.28	6	14	0.2	1	252.37	4	11	-0.15	1	188.59	4	9	-0.44	1	428	8	20
805	Yes	TOP PROTEIN	A0A2P8XMS1	A0A2P8XMS1_BLAGE	Enoyl-CoA hydratase OS=Blattella germanica OX=6973 GN=Echs1_0 PE=3 SV=1	21.517029989999997	0.008851074	0.02	0.888	1	1	419.16	8	8	53.96	51	6.38	1.51	0.02	0.33	1	208.27	5	6	-0.04	1	222.18	5	6	-0.04	1	264.15	6	7	0.19	1	308.83	6	8	0.38	1	333.77	7	9	0.55	1	136.63	4	5
806	Yes	TOP PROTEIN	A0A109ZT31	A0A109ZT31_BLAGE	Chemosensory protein OS=Blattella germanica OX=6973 PE=2 SV=1	15.053797700000015	0.00823584	0.17	0.688	1	1	429.12	6	5	40.15	57	7.12	2.85	-0.08	0.8	1	313.39	5	9	0.41	1	271.5	5	7	0.05	0.99	177.14	5	8	0.24	1	99.26	2	2	-1.76	1	181.51	4	4	-0.76	1	210.73	4	10
806	No	OTHER PROTEIN	A0A2P8XNG6	A0A2P8XNG6_BLAGE	Uncharacterized protein OS=Blattella germanica OX=6973 GN=C0J52_25415 PE=4 SV=1	11.692286370000003	0.008719238	1.43	0.253	1	0	197.58	2	1	13.73	21	2.62	1.19	0.22	0.81	0	184.92	2	3	0.59	0	143.32	2	3	0.59	0	55.99	1	2	0	0	55.66	1	1	-1	0	35.1	1	1	-1	0	82.84	1	4
807	Yes	TOP PROTEIN	A0A2P8Z6G7	A0A2P8Z6G7_BLAGE	Exportin-1 OS=Blattella germanica OX=6973 GN=Xpo1 PE=4 SV=1	101.5261614999998	0.005224121	0.13	0.722	1	1	400.04	11	11	20.52	43	5.38	2.13	-0.05	0.67	1	79.76	5	5	-0.04	1	148.09	8	8	0.64	1	201.91	4	5	-0.04	0.99	72.15	4	4	-0.36	0.89	41.09	2	2	-1.36	1	154.33	7	7
808	Yes	TOP PROTEIN	A0A2P8XI44	A0A2P8XI44_BLAGE	Isoleucine--tRNA ligase OS=Blattella germanica OX=6973 GN=Iars PE=3 SV=1	148.9513297200003	0.006653809	1.68	0.217	1	1	447.93	15	14	14.51	61	7.62	2.2	0.19	0.45	0.99	185.53	8	8	0.32	1	259.77	11	11	0.78	1	201.23	9	10	0.64	1	209.45	7	7	0.13	1	185.9	7	7	0.13	0.92	109.27	4	4
809	Yes	TOP PROTEIN	A0A2P8Y1N9	A0A2P8Y1N9_BLAGE	Uncharacterized protein OS=Blattella germanica OX=6973 GN=C0J52_14548 PE=4 SV=1	12.110996649999997	0.005338379	0.42	0.526	1	1	477.5	6	4	48.54	78	9.75	3.96	0.08	0.55	1	308.7	5	8	-0.11	1	338.77	6	17	0.98	1	420.7	6	10	0.22	1	410.54	6	10	0.22	1	209.56	4	6	-0.52	1	365.01	6	14
810	Yes	TOP PROTEIN	A0A2P8Y3G6	A0A2P8Y3G6_BLAGE	Eukaryotic translation initiation factor 2 subunit 1 OS=Blattella germanica OX=6973 GN=eIF-2alpha PE=4 SV=1	37.21372774000002	0.004627441	0	0.976	1	1	457.12	12	12	39.64	68	8.5	1.85	0	0.35	1	193.3	8	11	0.4	1	225.04	8	9	0.11	1	210.21	8	9	0.11	1	208.67	7	8	-0.06	1	219.76	6	7	-0.25	0.98	178.04	8	10
811	Yes	TOP PROTEIN	A0A2P8XLQ5	A0A2P8XLQ5_BLAGE	Beta-centractin OS=Blattella germanica OX=6973 GN=ACTR1B PE=3 SV=1	42.76320289999997	0.006536621	0.02	0.899	1	1	391.2	11	10	34.84	53	6.62	1.77	-0.02	0.4	1	170.41	6	6	-0.11	1	261.23	7	9	0.47	0.97	87.28	6	6	-0.11	1	154.93	5	5	-0.38	1	205.79	7	7	0.11	0.98	94.33	3	4
812	Yes	TOP PROTEIN	A0A2P8YCD4	A0A2P8YCD4_BLAGE	Epoxide hydrolase OS=Blattella germanica OX=6973 GN=C0J52_06817 PE=3 SV=1	37.139136409999985	0.006800293	0	0.966	1	1	397.99	8	8	34.66	108	13.5	3.74	-0.01	0.41	0.89	215.17	7	11	-0.25	0.99	330.5	8	20	0.61	0.92	261.03	6	8	-0.71	0.93	266.17	6	13	-0.01	0	186.53	5	15	0.2	0.93	162.34	6	12
813	Yes	TOP PROTEIN	A0A2P8ZH95	A0A2P8ZH95_BLAGE	Laminin subunit beta-1 (Fragment) OS=Blattella germanica OX=6973 GN=LanB1_0 PE=4 SV=1	42.86341822999996	0.006480957	0.22	0.648	1	1	449.43	9	8	30.29	75	9.38	2.56	0.06	0.5	1	311.52	8	11	0.35	1	242.01	7	9	0.06	1	289.15	7	10	0.21	1	318.94	6	9	0.06	1	408.95	9	13	0.59	1	124.76	3	4
814	Yes	TOP PROTEIN	A0A2P8ZM17	A0A2P8ZM17_BLAGE	Alpha-galactosidase OS=Blattella germanica OX=6973 GN=C0J52_01592 PE=3 SV=1	57.39151759999994	0.005947754	1.32	0.27	1	1	426.39	10	9	24.6	43	5.38	1.77	0.15	0.42	1	153.58	7	9	0.95	1	153.04	5	5	0.1	0.99	79.67	3	4	-0.22	1	149	5	5	0.1	1	138.52	4	5	0.1	1	147.72	4	4
815	Yes	TOP PROTEIN	A0A2P8YHS1	A0A2P8YHS1_BLAGE	Dynactin subunit 2 (Fragment) OS=Blattella germanica OX=6973 GN=dctn2 PE=4 SV=1	40.098761559999986	0.005554199	0.21	0.65	1	1	483.17	11	10	33.43	47	5.88	1.64	0.09	0.4	1	127.86	5	6	0.17	1	153.29	6	6	0.17	0.57	60.45	5	6	0.17	1	147.59	4	4	-0.42	0.48	69.49	4	4	-0.42	1	233.98	7	7
816	Yes	TOP PROTEIN	A0A2P8YFC1	A0A2P8YFC1_BLAGE	Serine--pyruvate aminotransferase OS=Blattella germanica OX=6973 GN=AGXT PE=3 SV=1	39.694988089999974	0.00945166	1.03	0.328	1	1	447.98	11	11	35.38	80	10	1.85	0.22	0.26	1	386.85	10	13	0.62	1	254.64	8	9	0.09	1	260.32	7	10	0.24	1	239.93	9	9	0.09	1	216.59	10	11	0.38	1	246.23	6	8
817	Yes	TOP PROTEIN	A0A2P8Z242	A0A2P8Z242_BLAGE	Calcium/calmodulin-dependent protein kinase type II alpha chain (Fragment) OS=Blattella germanica OX=6973 GN=CaMKII PE=4 SV=1	52.4625497	0.006468262	0.08	0.788	1	1	406.67	11	10	31.25	59	7.38	2.77	-0.04	0.52	1	239.48	8	13	0.86	0.99	163.43	6	6	-0.26	1	201.52	7	9	0.33	1	102.28	4	5	-0.52	1	123.85	5	7	-0.03	1	177.73	7	8
818	Yes	TOP PROTEIN	A0A2P8YEE7	A0A2P8YEE7_BLAGE	Uncharacterized protein OS=Blattella germanica OX=6973 GN=C0J52_08676 PE=4 SV=1	18.48375212999998	0.009598145	4.27	0.058	1	1	482.47	11	9	50.3	80	10	1.31	0.14	0.19	1	205.06	7	12	0.41	1	168.31	7	10	0.15	1	213.85	8	9	0	1	225.28	8	11	0.29	1	239.7	7	10	0.15	1	318.78	7	8
819	Yes	TOP PROTEIN	L8BRR0	L8BRR0_BLAGE	Na/K-ATPase subunit beta 1 OS=Blattella germanica OX=6973 GN=nrv1 PE=2 SV=1	35.11207285999998	0.006341309	0.75	0.4	1	1	436.3	11	11	37.83	74	9.25	1.83	-0.06	0.29	0.8	141.26	6	7	-0.44	1	220.78	8	10	0.07	0.98	262.11	8	12	0.34	0.99	214.55	7	10	0.07	0.98	229.96	7	9	-0.08	0.93	180.21	6	7
819	No	OTHER PROTEIN	A0A2P8YFC5	A0A2P8YFC5_BLAGE	Sodium/potassium-transporting ATPase subunit beta-2 OS=Blattella germanica OX=6973 GN=nrv2_4 PE=4 SV=1	24.727045369999995	0.004970215	0.02	0.891	1	0.94	283.54	7	7	30.7	49	6.12	1.55	-0.01	0.38	0.75	119.65	4	5	-0.26	0.66	150.75	6	8	0.42	0.9	208.78	5	8	0.42	0.61	131.6	4	7	0.22	0.78	141.04	3	5	-0.26	0.74	145.56	5	5
819	No	OTHER PROTEIN	A0A2P8YFD7	A0A2P8YFD7_BLAGE	Uncharacterized protein OS=Blattella germanica OX=6973 GN=C0J52_09715 PE=4 SV=1	18.003090660000012	0.009334473	4.02	0.068	1	0	64.59	2	2	9.94	12	1.5	0.76	-0.31	0.49	0	10.11	1	1	-1.02	0	0	0	0	-10	0	33.68	1	2	-0.02	0	29.58	1	1	-1.02	0	50.29	2	2	-0.02	0	34.65	1	2
820	Yes	TOP PROTEIN	A0A2P8Y509	A0A2P8Y509_BLAGE	Ras-related protein Rab-11A OS=Blattella germanica OX=6973 GN=RAB11A PE=4 SV=1	27.91436728	0.005541504	0.82	0.381	1	1	467.9	10	8	40.33	44	5.5	1.85	-0.13	0.63	0.99	111.53	4	6	0.09	1	249.62	6	8	0.5	0.97	109.1	4	5	-0.17	0.89	61.32	2	2	-1.5	1	149.79	4	6	0.09	0.93	80.66	3	4
821	Yes	TOP PROTEIN	A0A2P8YPT2	A0A2P8YPT2_BLAGE	Peroxiredoxin-4 OS=Blattella germanica OX=6973 GN=Prdx4 PE=4 SV=1	28.82966310999999	0.005909668	0.16	0.691	1	1	403.42	10	9	35.55	64	8	1.69	0.04	0.29	1	265.86	8	10	0.39	1	190.18	5	7	-0.13	1	224.14	7	8	0.07	1	228.56	7	8	0.07	1	152.08	5	7	-0.13	0.98	97.21	5	7
822	Yes	TOP PROTEIN	A0A2P8YG09	A0A2P8YG09_BLAGE	40S ribosomal protein S16 OS=Blattella germanica OX=6973 GN=Rps16 PE=3 SV=1	16.823166130000015	0.01057959	0.01	0.922	1	1	428.37	12	11	60.81	88	11	2.27	-0.01	0.29	1	333.61	10	15	0.46	1	247.08	10	10	-0.12	1	199.83	8	11	0.02	1	212.11	8	12	0.14	1	162.82	6	8	-0.44	1	241.33	9	13
823	Yes	TOP PROTEIN	A0A2P8Z895	A0A2P8Z895_BLAGE	Beta-1 OS=Blattella germanica OX=6973 GN=BGBP_1 PE=4 SV=1	34.15665750999997	0.004881348	0.01	0.908	1	1	369.92	8	8	48.22	41	5.12	2.23	-0.02	0.94	1	243.4	6	6	0.4	1	187.35	4	5	0.14	1	204.93	4	6	0.4	1	123.96	5	5	0.14	1	156.38	4	4	-0.19	0	14.45	1	1
824	Yes	TOP PROTEIN	A0A2P8YGK0	A0A2P8YGK0_BLAGE	Atlastin OS=Blattella germanica OX=6973 GN=atl PE=4 SV=1	55.76257251999997	0.006239746	0.36	0.561	1	1	392.61	10	10	25	62	7.75	1.58	-0.04	0.29	0.98	160.74	7	7	-0.16	1	249.61	7	8	0.03	0.88	116.57	5	6	-0.39	1	191.77	8	8	0.03	1	165.98	6	6	-0.39	0.99	152.15	6	7
825	Yes	TOP PROTEIN	A0A2P8Z999	A0A2P8Z999_BLAGE	Dihydropyrimidinase OS=Blattella germanica OX=6973 GN=DPYS PE=4 SV=1	52.17650457	0.005008301	0.95	0.346	1	1	378.65	14	11	30.71	69	8.62	2.77	0.14	0.46	0.83	194.38	10	14	0.9	1	173.15	8	10	0.42	0.92	127.66	7	9	0.27	0.97	129.58	8	9	0.27	0.88	127.22	6	6	-0.32	0.97	126.58	6	9
826	Yes	TOP PROTEIN	A0A2P8YJ65	A0A2P8YJ65_BLAGE	Transcription factor BTF3 OS=Blattella germanica OX=6973 GN=btf3l4 PE=3 SV=1	19.95537418	0.006404785	0.24	0.629	1	1	420.05	7	5	44.39	48	6	2.2	0.11	0.68	1	221.49	5	7	0.45	1	313.46	6	8	0.64	1	214.67	4	5	-0.04	1	161.32	3	5	-0.04	1	233.53	5	7	0.45	1	105.78	2	2
827	Yes	TOP PROTEIN	A0A2P8Z8Z3	A0A2P8Z8Z3_BLAGE	Uncharacterized protein OS=Blattella germanica OX=6973 GN=C0J52_03620 PE=4 SV=1	112.9477142600002	0.004068848	0.29	0.6	1	1	487.33	10	10	13.46	50	6.25	1.98	0.08	0.53	1	165.89	6	8	0.51	1	120.78	3	3	-0.9	1	219.06	5	6	0.1	1	149.18	4	7	0.32	1	310.43	7	9	0.68	1	344.49	6	7
828	Yes	TOP PROTEIN	A0A2P8YTN5	A0A2P8YTN5_BLAGE	Alcohol dehydrogenase [NADP(+)] A OS=Blattella germanica OX=6973 GN=akr1a1a_2 PE=4 SV=1	34.388609699999975	0.005566895	1.44	0.251	1	1	395.65	10	7	37.05	36	4.5	2	-0.22	0.9	1	156.91	4	4	-0.2	1	190.21	6	7	0.61	1	133.89	5	5	0.13	0.96	87.37	5	5	0.13	0	2.47	1	1	-2.2	0.97	134.3	4	4
829	Yes	TOP PROTEIN	A0A2P8Y4U4	A0A2P8Y4U4_BLAGE	Cytochrome b5 OS=Blattella germanica OX=6973 GN=Cyt-b5 PE=3 SV=1	15.00742153000001	0.005059082	0.05	0.826	1	1	369.55	9	6	73.64	116	14.5	1.69	-0.01	0.17	1	157.97	4	12	-0.28	1	258.14	6	14	-0.06	1	223.48	7	16	0.14	1	178.47	6	14	-0.06	1	192.75	5	13	-0.16	1	202.11	4	16
830	Yes	TOP PROTEIN	A0A2P8Z3C9	A0A2P8Z3C9_BLAGE	26S proteasome non-ATPase regulatory subunit 4 OS=Blattella germanica OX=6973 GN=Rpn10 PE=4 SV=1	38.075006480000006	0.004652832	0.09	0.766	1	1	390.11	8	7	33.14	46	5.75	2.05	0.06	0.58	1	201.05	5	7	0.44	1	226.96	5	8	0.63	1	111.5	3	3	-0.78	1	246.63	8	8	0.63	0.99	68.52	3	3	-0.78	1	125.38	4	7
831	Yes	TOP PROTEIN	A0A2P8ZG70	A0A2P8ZG70_BLAGE	UDP-glucuronosyltransferase 2A3 OS=Blattella germanica OX=6973 GN=UGT2A3_0 PE=4 SV=1	58.690747219999956	0.00917334	0.11	0.744	1	1	411.9	8	8	20.8	44	5.5	1.51	0.06	0.39	1	170.08	5	5	-0.03	1	263.81	6	7	0.46	0.99	116.62	4	4	-0.35	0.81	79.56	4	4	-0.35	1	250.6	7	8	0.65	1	219.06	6	6
832	Yes	TOP PROTEIN	A0A2P8Y066	A0A2P8Y066_BLAGE	Calumenin OS=Blattella germanica OX=6973 GN=CALU PE=4 SV=1	35.79115683999998	0.004411621	0.79	0.391	1	1	380.03	8	8	34.65	50	6.25	1.28	0.16	0.29	1	249.37	7	8	0.54	1	211.74	6	6	0.12	1	179.43	4	5	-0.14	1	195.69	6	7	0.35	1	295.74	7	8	0.54	0.99	155.4	5	5
833	Yes	TOP PROTEIN	A0A2P8XFX4	A0A2P8XFX4_BLAGE	Proteasome subunit alpha type OS=Blattella germanica OX=6973 GN=Psma8 PE=3 SV=1	28.162685220000004	0.008353027	0.14	0.715	1	1	455.54	9	9	36.55	60	7.5	1.69	0.04	0.38	1	279.15	7	10	0.5	1	241.46	6	8	0.17	1	183	5	8	0.17	1	215.77	4	4	-0.83	1	258.01	8	8	0.17	1	243.7	6	7
834	Yes	TOP PROTEIN	A0A2P8XRZ3	A0A2P8XRZ3_BLAGE	Uncharacterized protein OS=Blattella germanica OX=6973 GN=C0J52_24337 PE=4 SV=1	60.54284138000006	0.005681152	0.08	0.785	1	1	482.08	8	8	24.5	35	4.38	2.26	0.06	0.69	1	314.26	5	6	0.67	1	382.39	7	9	1.25	0.47	45.53	2	2	-0.92	1	128.98	4	5	0.4	1	150.35	3	3	-0.33	1	102.37	3	4
835	Yes	TOP PROTEIN	A0A2P8ZBL8	A0A2P8ZBL8_BLAGE	ATPase family AAA domain-containing protein 3 OS=Blattella germanica OX=6973 GN=atad3 PE=4 SV=1	64.11579044000005	0.008909668	0.04	0.846	1	1	454.97	12	12	20.11	54	6.75	1.98	-0.02	0.41	1	250.14	9	10	0.6	1	238.7	6	6	-0.14	1	253.74	8	8	0.28	1	112.18	5	5	-0.4	0.99	131.34	5	5	-0.4	1	223	8	9
836	Yes	TOP PROTEIN	A0A2P8XH07	A0A2P8XH07_BLAGE	Hydroxyacylglutathione hydrolase OS=Blattella germanica OX=6973 GN=HAGH PE=3 SV=1	31.708947389999967	0.006565918	1.46	0.247	1	1	482.58	11	11	33.92	81	10.12	2.8	0.27	0.46	1	229.93	8	11	0.45	1	220.96	8	12	0.58	1	254.2	7	8	-0.01	1	273.78	8	12	0.58	1	184.23	9	10	0.32	1	197.32	6	9
837	Yes	TOP PROTEIN	A0A2P8YRA9	A0A2P8YRA9_BLAGE	Aminomethyltransferase OS=Blattella germanica OX=6973 GN=AMT PE=4 SV=1	33.443256969999965	0.00639209	0.39	0.542	1	1	426.98	7	6	41.94	55	6.88	2.17	0.09	0.53	1	297.21	5	7	0.19	1	368.12	7	10	0.71	1	195.67	4	6	-0.03	1	259.28	5	6	-0.03	1	201.72	3	3	-1.03	1	235.97	4	9
838	Yes	TOP PROTEIN	A0A2P8ZGR5	A0A2P8ZGR5_BLAGE	NADPH:adrenodoxin oxidoreductase OS=Blattella germanica OX=6973 GN=fdxr PE=4 SV=1	45.55294257	0.008909668	0	0.97	1	1	339.33	10	10	36.14	45	5.62	1.06	0	0.28	1	109.75	6	6	0.12	1	182.04	7	7	0.34	0.99	99.36	5	5	-0.14	1	197.06	5	5	-0.14	0.94	107.42	6	6	0.12	1	145.89	5	5
839	Yes	TOP PROTEIN	A0A2P8YYR5	A0A2P8YYR5_BLAGE	Copper transport protein ATOX1 OS=Blattella germanica OX=6973 GN=ATOX1 PE=4 SV=1	9.07065557	0.005655762	4.01	0.067	1	1	368.56	7	5	59.52	25	3.12	0.83	-0.28	0.41	1	188.97	3	3	-0.29	1	116.78	3	3	-0.29	1	138.64	4	4	0.13	1	121.91	3	4	0.13	1	74.46	2	2	-0.87	0.9	59.52	3	3
840	Yes	TOP PROTEIN	A0A2P8YNX6	A0A2P8YNX6_BLAGE	Alkaline phosphatase OS=Blattella germanica OX=6973 GN=C0J52_16536 PE=3 SV=1	45.65656691000005	0.006138184	1.3	0.306	1	1	418.75	10	9	38.66	27	3.38	4.78	0.79	0.33	0	0	0	0	-10	0	0	0	0	-10	0	0	0	0	-10	0	0	0	0	-10	1	347.64	7	9	0.82	0	0	0	0
841	Yes	TOP PROTEIN	A0A2P8ZDR5	A0A2P8ZDR5_BLAGE	Poly [ADP-ribose] polymerase OS=Blattella germanica OX=6973 GN=PARP PE=4 SV=1	109.81345270000008	0.008968262	0.01	0.942	1	1	377.29	14	14	18.99	56	7	2.67	-0.01	0.56	1	204.4	10	11	0.74	1	184.28	9	9	0.45	0.86	117.2	6	6	-0.14	0.94	119.35	6	6	-0.14	0.98	84.9	4	4	-0.72	0.31	58.01	4	6
842	Yes	TOP PROTEIN	A0A2P8YXD2	A0A2P8YXD2_BLAGE	3'(2'),5'-bisphosphate nucleotidase 1 OS=Blattella germanica OX=6973 GN=BPNT1 PE=4 SV=1	35.909137089999994	0.005274902	0.18	0.68	1	1	417.98	10	9	34.63	67	8.38	1.41	0.05	0.24	0.9	124.5	6	11	0.46	0.99	143.19	7	9	0.17	1	159.24	7	7	-0.19	1	268.38	7	9	0.17	1	217.87	8	8	0	1	170.13	5	7
843	Yes	TOP PROTEIN	A0A2P8Z551	A0A2P8Z551_BLAGE	RNA-binding protein 45 OS=Blattella germanica OX=6973 GN=Rbm45 PE=4 SV=1	48.28612128999999	0.008821777	1.28	0.277	1	1	466.51	11	11	31.78	51	6.38	1.92	0.21	0.42	1	286.71	9	10	0.91	1	258.25	7	8	0.59	0.91	108.88	5	5	-0.09	1	157.16	6	6	0.17	1	160.7	5	5	-0.09	0.24	47.17	3	4
844	Yes	TOP PROTEIN	A0A2P8ZKX8	A0A2P8ZKX8_BLAGE	Uncharacterized protein OS=Blattella germanica OX=6973 GN=C0J52_01496 PE=4 SV=1	87.48199994	0.006507324	14.62	0.002	1	1	404.21	9	9	15.18	47	5.88	0.99	0.42	0.23	1	162.3	5	6	0.46	1	153.65	5	5	0.2	0.82	119.65	5	5	0.2	0.99	138.56	6	6	0.46	1	239	7	8	0.88	0.99	121.63	3	5
844	No	OTHER PROTEIN	A0A2P8XBB8	A0A2P8XBB8_BLAGE	Cystathionine gamma-lyase OS=Blattella germanica OX=6973 GN=CTH_2 PE=3 SV=1	30.35303459999997	0.009202637	0	-1	1	0	0	0	0	0	0	0	0	-10	0	0	0	0	0	-10	0	0	0	0	-10	0	0	0	0	-10	0	0	0	0	-10	0	0	0	0	-10	0	0	0	0
845	Yes	TOP PROTEIN	A0A2P8YJE5	A0A2P8YJE5_BLAGE	Beta-glucuronidase OS=Blattella germanica OX=6973 GN=Gusb_1 PE=4 SV=1	61.48088336000001	0.007503418	3.11	0.112	1	1	451.13	14	13	32.34	48	6	4.28	0.55	0.46	0	0	0	0	-10	0	0	0	0	-10	1	216.96	9	11	1.07	0.83	182.26	10	11	1.07	1	169.06	7	7	0.42	1	206.1	8	8
846	Yes	TOP PROTEIN	A0A2P8XNM5	A0A2P8XNM5_BLAGE	Ras-related protein Ral-a OS=Blattella germanica OX=6973 GN=Rala PE=4 SV=1	19.53521403999999	0.00945166	0.43	0.524	1	1	419.82	10	9	62.21	46	5.75	1.75	0.09	0.47	1	214.5	8	8	0.63	1	149.69	4	5	-0.05	1	179.96	5	5	-0.05	1	168.43	5	5	-0.05	1	130.94	5	5	-0.05	1	178.81	4	7
847	Yes	TOP PROTEIN	A0A2P8Y4I2	A0A2P8Y4I2_BLAGE	Acyl-coenzyme A oxidase OS=Blattella germanica OX=6973 GN=ACOX3_1 PE=3 SV=1	63.35363937000001	0.005643066	1.11	0.31	1	1	470.03	11	8	24.74	44	5.5	1.31	0.2	0.41	1	268.9	6	6	0.37	1	317.48	7	7	0.6	1	209.49	5	6	0.37	0.99	106.78	3	3	-0.63	1	204.15	6	6	0.37	0.83	81.69	4	4
848	Yes	TOP PROTEIN	A0A2P8YJG4	A0A2P8YJG4_BLAGE	Uncharacterized protein OS=Blattella germanica OX=6973 GN=C0J52_05764 PE=4 SV=1	144.47327040000033	0.00641748	0.55	0.469	1	1	427.19	12	11	13.41	63	7.88	1.89	0.09	0.34	1	200.74	6	7	-0.04	1	242.13	11	11	0.61	1	117.22	5	6	-0.27	0.99	209.54	9	9	0.32	1	268.32	9	9	0.32	0.96	103.59	5	6
849	Yes	TOP PROTEIN	A0A2P8XZA0	A0A2P8XZA0_BLAGE	Ribosomal protein L19 OS=Blattella germanica OX=6973 GN=RpL19 PE=3 SV=1	23.69432401999999	0.011810059	0	0.961	1	1	445.23	8	4	17.59	54	6.75	1.58	0.01	0.38	1	261.61	5	8	0.29	1	260.73	6	8	0.29	1	273.54	5	6	-0.12	1	234.35	4	4	-0.71	1	337.69	7	8	0.29	1	203.11	3	5
850	Yes	TOP PROTEIN	A0A2P8YXI1	A0A2P8YXI1_BLAGE	Uncharacterized protein OS=Blattella germanica OX=6973 GN=C0J52_11368 PE=3 SV=1	47.32124677000006	0.009715332	0.19	0.673	1	1	456.32	10	10	33.1	43	5.38	1.41	0.08	0.42	1	233.63	7	7	0.51	1	226.58	6	7	0.51	1	224.17	6	6	0.29	1	206.47	6	6	0.29	1	218.17	5	5	0.03	1	102.11	3	3
851	Yes	TOP PROTEIN	A0A2P8XHK4	A0A2P8XHK4_BLAGE	Uncharacterized protein (Fragment) OS=Blattella germanica OX=6973 GN=C0J52_20762 PE=4 SV=1	87.06349972000004	0.008938965	0.26	0.615	1	1	412.64	12	12	24.29	43	5.38	2.39	0.12	0.81	0.26	53.49	5	5	0.19	1	224.94	8	9	1.03	0.85	68.47	6	6	0.45	0.98	66.73	5	6	0.45	0.95	76.27	2	2	-1.14	1	152.36	5	6
851	No	OTHER PROTEIN	A0A2P8Y1S9	A0A2P8Y1S9_BLAGE	Uncharacterized protein (Fragment) OS=Blattella germanica OX=6973 GN=C0J52_15039 PE=4 SV=1	174.19883885000115	0.006341309	1	0.356	1	0	23.37	1	1	0.58	4	0.5	0.53	-0.12	0	0	11.8	1	1	-0.12	0	18.78	1	1	-0.12	0	0	0	0	-10	0	17.8	1	1	-0.12	0	0	0	0	-10	0	0	0	0
852	Yes	TOP PROTEIN	A0A2P8XXL9	A0A2P8XXL9_BLAGE	Uncharacterized protein OS=Blattella germanica OX=6973 GN=C0J52_23194 PE=3 SV=1	41.81785461999997	0.006683105	0.37	0.554	1	1	414.71	9	7	30.65	54	6.75	1.75	-0.1	0.37	1	159.11	5	8	0.19	1	222.36	6	10	0.51	1	170.14	5	7	-0.01	1	196.92	4	5	-0.49	1	188.19	5	5	-0.49	1	146.14	5	5
853	Yes	TOP PROTEIN	A0A2P8XW20	A0A2P8XW20_BLAGE	Sorting nexin-6 OS=Blattella germanica OX=6973 GN=SNX6 PE=4 SV=1	39.838209179999986	0.006315918	0	0.955	1	1	322.36	12	11	40.06	42	5.25	2.05	-0.01	0.49	1	180.45	8	9	0.85	0.98	116.57	7	8	0.68	0.98	68.06	3	4	-0.32	0.53	60.78	5	5	0	0.75	59.42	3	4	-0.32	1	135.78	4	4
854	Yes	TOP PROTEIN	A0A2P8ZM09	A0A2P8ZM09_BLAGE	Dolichyl-diphosphooligosaccharide--protein glycosyltransferase subunit 2 OS=Blattella germanica OX=6973 GN=RPN2 PE=4 SV=1	29.253460519999983	0.009495605	0.55	0.471	1	1	447.49	10	9	36.19	83	10.38	2.13	0.08	0.34	1	274.72	7	11	0.2	1	358.12	8	11	0.2	0.83	119.01	8	11	0.2	1	271.81	8	10	0.06	1	182.61	9	12	0.32	1	120.92	4	6
855	Yes	TOP PROTEIN	A0A2P8YJI9	A0A2P8YJI9_BLAGE	Uncharacterized protein OS=Blattella germanica OX=6973 GN=C0J52_05747 PE=4 SV=1	70.08024125999991	0.005884277	0.8	0.386	1	1	400.15	10	9	21.03	45	5.62	1.41	0.1	0.36	1	149.86	6	8	0.65	1	151.6	4	4	-0.35	1	127.11	4	5	-0.03	1	205.72	5	6	0.24	1	120.73	4	4	-0.35	1	185.11	6	7
856	Yes	TOP PROTEIN	A0A2P8YLI0	A0A2P8YLI0_BLAGE	Uncharacterized protein OS=Blattella germanica OX=6973 GN=C0J52_04012 PE=3 SV=1	93.50566548000045	0.009612793	0.25	0.623	1	1	447.77	13	13	18.49	37	4.62	2.33	0.08	0.7	0.79	87.26	4	4	0.02	1	295.04	9	9	1.19	0	42.21	3	3	-0.39	0	38.2	3	3	-0.39	0.7	73.07	5	5	0.35	1	135.07	6	7
857	Yes	TOP PROTEIN	A0A2P8Z7B5	A0A2P8Z7B5_BLAGE	Calcyphosin-like protein OS=Blattella germanica OX=6973 GN=Capsl_0 PE=4 SV=1	26.000473959999994	0.004475098	1.08	0.316	1	1	365.97	6	6	33.19	31	3.88	1.13	-0.11	0.39	1	123.78	3	3	-0.44	1	185.38	3	3	-0.44	1	130.25	3	4	-0.02	1	225.57	6	6	0.56	1	137.83	3	3	-0.44	1	134.08	3	3
858	Yes	TOP PROTEIN	A0A2P8Z7X8	A0A2P8Z7X8_BLAGE	Glucose dehydrogenase [FAD, quinone] OS=Blattella germanica OX=6973 GN=Gld_23 PE=3 SV=1	68.59371805000002	0.005338379	1.2	0.294	1	1	445.88	10	10	20.55	39	4.88	2.3	-0.17	0.72	1	227.25	7	8	0.69	1	277.98	8	8	0.69	0.98	85.04	2	2	-1.31	1	164.2	6	6	0.28	1	122.03	3	4	-0.31	1	119.23	3	3
859	Yes	TOP PROTEIN	A0A2P8Y2S8	A0A2P8Y2S8_BLAGE	Annexin OS=Blattella germanica OX=6973 GN=AnxB11 PE=3 SV=1	16.943502340000006	0.00795752	1.16	0.3	1	1	468.2	9	8	57.52	66	8.25	1.75	0.16	0.33	1	200.28	7	11	0.6	1	412.44	8	10	0.47	1	136.27	4	5	-0.53	1	208.07	6	8	0.14	1	201.56	6	8	0.14	1	161.22	6	8
859	No	OTHER PROTEIN	A0A2P8ZG57	A0A2P8ZG57_BLAGE	Uncharacterized protein OS=Blattella germanica OX=6973 GN=C0J52_02604 PE=4 SV=1	127.36067617999976	0.005909668	0.23	0.66	1	0	7.47	1	1	0.54	5	0.62	1.06	-0.17	0.92	0	7.26	1	3	0.89	0	7.47	1	1	-0.7	0	0	0	0	-10	0	5.33	1	1	-0.7	0	0	0	0	-10	0	0	0	0
860	Yes	TOP PROTEIN	A0A2P8Y6K5	A0A2P8Y6K5_BLAGE	60S ribosomal protein L12 OS=Blattella germanica OX=6973 GN=Rpl12 PE=3 SV=1	17.883443910000004	0.009466309	0.06	0.81	1	1	455.5	7	5	44.85	77	9.62	3.58	0.04	0.47	1	299	6	7	-0.35	1	317.84	5	13	0.54	1	297.04	5	8	-0.16	1	282.99	5	7	-0.35	1	193.18	4	7	-0.35	1	311.52	7	17
861	Yes	TOP PROTEIN	A0A2P8Z2M4	A0A2P8Z2M4_BLAGE	Uncharacterized protein OS=Blattella germanica OX=6973 GN=C0J52_05937 PE=3 SV=1	43.91990586	0.008675293	0.37	0.552	1	1	378.65	8	7	20.69	81	10.12	2.95	0.09	0.47	1	248.64	6	10	0.13	1	301.85	7	15	0.72	1	198.19	6	10	0.13	1	242.59	6	10	0.13	1	218.84	7	9	-0.02	1	131.98	3	5
862	Yes	TOP PROTEIN	A0A0X8DF69	A0A0X8DF69_BLAGE	Chemosensory protein OS=Blattella germanica OX=6973 GN=C0J52_24060 PE=2 SV=1	15.432771210000006	0.005020996	0.05	0.832	1	1	459.5	10	9	63.04	57	7.12	6.38	-0.07	1.87	0.29	42.02	2	2	-1.04	0.9	42.79	1	1	-2.04	1	250.61	8	11	1.42	1	208.47	9	13	1.66	1	347.12	9	15	1.86	0	4.33	1	1
863	Yes	TOP PROTEIN	A0A2P8YYL3	A0A2P8YYL3_BLAGE	cAMP-dependent protein kinase type II regulatory subunit OS=Blattella germanica OX=6973 GN=Pka-R2_0 PE=4 SV=1	29.840170939999993	0.004538574	3.85	0.07	1	1	451.07	8	7	38.85	46	5.75	1.98	0.32	0.48	1	227.91	6	6	0.45	1	215.77	4	5	0.19	1	257.86	4	5	0.19	1	330.62	6	6	0.45	1	110.35	3	3	-0.55	1	286.6	7	10
864	Yes	TOP PROTEIN	A0A2P8XZ44	A0A2P8XZ44_BLAGE	Uncharacterized protein OS=Blattella germanica OX=6973 GN=C0J52_17192 PE=4 SV=1	41.134153489999996	0.006341309	0.39	0.544	1	1	382.66	11	10	35.18	64	8	2	0.1	0.38	1	214.59	6	9	0.31	1	249.94	8	11	0.6	1	214.94	7	8	0.14	1	214.6	7	10	0.47	1	141.75	4	5	-0.53	0.99	116.42	5	6
865	Yes	TOP PROTEIN	A0A2P8ZJU5	A0A2P8ZJU5_BLAGE	Short-chain specific acyl-CoA dehydrogenase OS=Blattella germanica OX=6973 GN=Acads PE=3 SV=1	31.041705750000016	0.006536621	0.17	0.688	1	1	356.87	8	7	31.69	66	8.25	2.6	0.09	0.45	1	134.35	4	5	-0.57	0.99	135.77	7	8	0.11	1	200.94	5	6	-0.3	1	220.3	7	10	0.43	1	190.28	7	10	0.43	1	160.85	6	7
866	Yes	TOP PROTEIN	A0A2P8Z4Y3	A0A2P8Z4Y3_BLAGE	Lysosomal aspartic protease OS=Blattella germanica OX=6973 GN=C0J52_09495 PE=3 SV=1	37.629102719999985	0.006188965	0.41	0.531	1	1	420.22	8	6	22.29	72	9	2.73	0.07	0.45	0.89	165.15	6	7	-0.24	1	275.5	7	11	0.41	1	224.89	5	5	-0.72	1	344.47	8	10	0.28	1	264.97	8	9	0.13	1	278.11	5	14
867	Yes	TOP PROTEIN	A0A2P8XHU8	A0A2P8XHU8_BLAGE	Uncharacterized protein OS=Blattella germanica OX=6973 GN=C0J52_21546 PE=4 SV=1	97.4498501	0.006188965	1.36	0.265	1	1	346.83	12	11	19.1	48	6	1.69	0.18	0.45	1	201.83	6	6	0.23	1	151.33	7	7	0.46	0.99	123.31	6	6	0.23	1	196.85	8	9	0.82	0.99	137.06	6	6	0.23	0.77	61.88	5	5
868	Yes	TOP PROTEIN	A0A2P8Z4D3	A0A2P8Z4D3_BLAGE	NADH dehydrogenase [ubiquinone] iron-sulfur protein 8 OS=Blattella germanica OX=6973 GN=NDUFS8 PE=3 SV=1	27.523769640000012	0.007034668	0.1	0.752	1	1	437.42	8	6	34.16	41	5.12	1.13	-0.03	0.36	1	198.32	5	5	-0.03	1	151.8	3	3	-0.77	1	192.09	6	6	0.23	1	271.15	4	6	0.23	1	241.03	4	4	-0.35	1	154.03	5	6
869	Yes	TOP PROTEIN	A0A2P8YJT3	A0A2P8YJT3_BLAGE	Uncharacterized protein OS=Blattella germanica OX=6973 GN=C0J52_09067 PE=4 SV=1	18.08923760000001	0.005122559	0.48	0.5	1	1	438.9	11	10	48.08	69	8.62	1.41	0.06	0.25	1	210.68	8	8	-0.03	1	261.47	10	11	0.43	0.97	150.53	8	9	0.14	1	192.69	8	8	-0.03	1	167.41	7	9	0.14	1	182.56	6	6
870	Yes	TOP PROTEIN	A0A2P8XJF0	A0A2P8XJF0_BLAGE	Uncharacterized protein OS=Blattella germanica OX=6973 GN=C0J52_23917 PE=4 SV=1	42.367496939999974	0.006036621	3.7	0.075	1	1	367.74	9	8	35.98	55	6.88	2.53	-0.3	0.74	1	204.95	5	7	-0.15	1	259.11	7	10	0.37	0	32.56	5	6	-0.37	0.4	95.97	4	5	-0.63	0.99	184.3	7	9	0.22	0.56	66.47	2	2
871	Yes	TOP PROTEIN	A0A2P8XY49	A0A2P8XY49_BLAGE	Proteasome subunit beta type OS=Blattella germanica OX=6973 GN=PSMB7 PE=3 SV=1	30.00210261999997	0.007063965	0.03	0.864	1	1	350.64	9	9	46.4	48	6	2.14	0.03	0.56	1	153.15	6	7	0.34	0.99	146.66	5	6	0.12	1	159.81	6	8	0.53	1	220.14	7	9	0.7	0.79	60.63	3	4	-0.47	0.93	131.8	6	7
872	Yes	TOP PROTEIN	A0A2P8YZN2	A0A2P8YZN2_BLAGE	Glucosylceramidase OS=Blattella germanica OX=6973 GN=gba-4_0 PE=3 SV=1	35.157096360000025	0.004500488	0.47	0.503	1	1	441.9	8	7	40.45	52	6.5	2.33	0.08	0.49	1	280.68	7	10	0.78	1	352.81	7	10	0.78	1	282.09	6	6	0.04	1	295.38	6	7	0.26	1	189.43	5	5	-0.22	1	170.07	4	4
873	Yes	TOP PROTEIN	A0A2P8ZKS2	A0A2P8ZKS2_BLAGE	Glucose dehydrogenase [FAD, quinone] OS=Blattella germanica OX=6973 GN=Gld_38 PE=3 SV=1	71.0168079	0.00579541	0.22	0.648	1	1	360.88	10	10	22.46	42	5.25	1.91	0.09	0.63	1	200.34	7	8	0.8	1	191.36	6	7	0.61	1	98.24	6	6	0.38	1	97.99	4	4	-0.2	0.66	44.21	4	4	-0.2	0.28	66.1	6	6
874	Yes	TOP PROTEIN	A0A2P8Z4R1	A0A2P8Z4R1_BLAGE	Uncharacterized protein OS=Blattella germanica OX=6973 GN=C0J52_00759 PE=3 SV=1	182.82316128000093	0.006366699	0.63	0.441	1	1	339.55	9	9	8.79	40	5	3.3	0.23	1.12	1	207.51	5	8	1.23	1	283.42	7	11	1.69	0.99	77.03	3	3	-0.18	0.97	66.06	3	4	0.23	1	163.45	5	6	0.82	0.99	99.92	4	5
875	Yes	TOP PROTEIN	A0A2P8XD66	A0A2P8XD66_BLAGE	Uncharacterized protein OS=Blattella germanica OX=6973 GN=C0J52_20716 PE=4 SV=1	13.20363732000001	0.008528809	0.04	0.845	1	1	451.95	11	8	63.87	82	10.25	1.67	0.02	0.23	1	159.96	5	10	0	1	166.91	6	8	-0.32	1	205.19	7	11	0.14	1	254.78	7	9	-0.15	1	192.15	5	10	0	1	173.68	6	9
876	Yes	TOP PROTEIN	A0A2P8Y6Z9	A0A2P8Y6Z9_BLAGE	Myosin-2 essential light chain OS=Blattella germanica OX=6973 GN=Mlc-c PE=4 SV=1	13.795928420000008	0.005160645	0.04	0.851	1	1	406.13	9	7	55.28	81	10.12	2.64	0.02	0.4	1	248.04	6	14	0.53	1	251.54	5	6	-0.69	1	246.87	7	13	0.43	1	217.35	6	8	-0.28	1	278.48	7	11	0.18	1	258.28	7	11
877	Yes	TOP PROTEIN	A0A2P8YEN6	A0A2P8YEN6_BLAGE	Actin-related protein 2/3 complex subunit 1A OS=Blattella germanica OX=6973 GN=Arpc1a PE=4 SV=1	32.68240244999998	0.008353027	0.17	0.682	1	1	368.98	9	9	39.59	47	5.88	2.8	-0.07	0.61	1	192.28	6	12	1.08	1	165.02	6	6	0.08	0.99	118.74	5	5	-0.18	0.66	54.6	3	4	-0.5	0.32	80.97	4	4	-0.5	1	140.85	3	3
878	Yes	TOP PROTEIN	A0A2P8XFX3	A0A2P8XFX3_BLAGE	6-phosphogluconolactonase OS=Blattella germanica OX=6973 GN=Pgls PE=4 SV=1	26.64375550999999	0.005719238	1.13	0.308	1	1	356.44	8	8	42.32	39	4.88	1.55	-0.11	0.43	1	221.24	6	6	0.25	0.95	86.18	4	4	-0.34	0.95	65.22	4	5	-0.01	0.92	87.67	5	5	-0.01	0	29.89	3	3	-0.75	1	143.8	6	8
879	Yes	TOP PROTEIN	A0A2P8Y1M4	A0A2P8Y1M4_BLAGE	Uncharacterized protein OS=Blattella germanica OX=6973 GN=C0J52_14549 PE=4 SV=1	33.229683069999986	0.00972998	3.26	0.093	1	1	431.73	10	8	24.56	93	11.62	2.45	0.12	0.29	1	278.62	9	16	0.61	1	360.66	10	14	0.42	1	321.31	7	10	-0.07	1	274.71	8	10	-0.07	1	198.96	7	10	-0.07	1	182.92	6	13
880	Yes	TOP PROTEIN	A0A2P8XFT4	A0A2P8XFT4_BLAGE	Uncharacterized protein OS=Blattella germanica OX=6973 GN=C0J52_25569 PE=4 SV=1	50.226651659999966	0.007356934	0.64	0.438	1	1	426.54	9	9	23.39	49	6.12	1.64	0.08	0.41	1	325.71	8	8	0.52	1	249.55	5	7	0.32	1	211.19	6	7	0.32	0.99	197.94	5	8	0.52	1	216.29	5	6	0.1	0.97	150.7	4	4
881	Yes	TOP PROTEIN	A0A2P8XP66	A0A2P8XP66_BLAGE	Uncharacterized protein OS=Blattella germanica OX=6973 GN=C0J52_17207 PE=4 SV=1	61.933091189999914	0.004944824	0.09	0.767	1	1	397.53	6	6	17.64	37	4.62	1.06	0.04	0.34	1	153.78	3	3	-0.55	1	210.41	5	6	0.45	1	243.13	5	5	0.18	1	189.48	4	4	-0.14	1	180.84	4	4	-0.14	1	119.97	3	4
882	Yes	TOP PROTEIN	A0A2P8ZFL6	A0A2P8ZFL6_BLAGE	Uncharacterized protein OS=Blattella germanica OX=6973 GN=C0J52_01782 PE=4 SV=1	107.55088521999996	0.005909668	1.57	0.231	1	1	412.24	7	5	6.83	54	6.75	1.58	-0.12	0.35	1	224.59	4	5	-0.51	1	257.26	6	9	0.33	1	218.78	5	5	-0.51	1	274.5	6	8	0.16	1	205.77	5	7	-0.03	1	128.65	3	5
883	Yes	TOP PROTEIN	A0A2P8ZFI0	A0A2P8ZFI0_BLAGE	Uncharacterized protein OS=Blattella germanica OX=6973 GN=C0J52_00626 PE=3 SV=1	125.65332783999987	0.008250488	2.48	0.137	1	1	446.48	14	14	15.62	67	8.38	2.72	0.25	0.63	1	250.63	9	10	0.6	0.97	215.76	11	11	0.74	0.9	101.09	6	6	-0.14	0.58	55.25	3	3	-1.14	0.94	99.61	8	8	0.28	0.99	151.08	7	9
884	Yes	TOP PROTEIN	A0A2P8ZDE0	A0A2P8ZDE0_BLAGE	Uncharacterized protein (Fragment) OS=Blattella germanica OX=6973 GN=C0J52_10217 PE=4 SV=1	16.277841980000005	0.005376465	1.58	0.229	1	1	463.93	7	5	48.05	43	5.38	1.85	0.32	0.62	1	222.3	6	8	0.99	1	331.21	6	6	0.57	1	201.61	4	5	0.31	1	259.57	5	5	0.31	1	204.49	5	6	0.57	1	288.01	5	7
885	Yes	TOP PROTEIN	A0A2P8Z795	A0A2P8Z795_BLAGE	Uncharacterized protein OS=Blattella germanica OX=6973 GN=C0J52_06734 PE=4 SV=1	130.69316814999996	0.00557959	0.5	0.49	1	1	350.7	13	13	13.45	54	6.75	2.19	-0.13	0.58	1	153.94	8	8	0.21	0.96	146.51	8	8	0.21	1	108.79	4	4	-0.79	1	155.13	7	8	0.21	1	200.18	8	9	0.38	0.4	58.7	3	3
885	No	OTHER PROTEIN	A0A2P8XBL0	A0A2P8XBL0_BLAGE	Cytochrome P450 9e2 (Fragment) OS=Blattella germanica OX=6973 GN=CYP9E2_9 PE=4 SV=1	14.358542200000008	0.009495605	0	-1	1	0	20.23	1	1	5.47	3	0.38	0.52	0	0	0	1.7	1	1	0	0	0	0	0	-10	0	18.71	1	1	0	0	0	0	0	-10	0	0	0	0	-10	0	20.23	1	1
886	Yes	TOP PROTEIN	A0A2P8YVJ7	A0A2P8YVJ7_BLAGE	Adenylate kinase OS=Blattella germanica OX=6973 GN=Adk2 PE=3 SV=1	21.55644906	0.007312988	0.07	0.795	1	1	340.63	10	7	56.48	65	8.12	3.76	-0.07	0.97	0.86	99.78	6	10	0.45	1	204.77	7	12	0.71	0.95	92.84	3	3	-1.29	0.95	116.28	7	8	0.13	1	131.27	7	11	0.58	0.99	66.99	2	2
887	Yes	TOP PROTEIN	A0A2P8XWG7	A0A2P8XWG7_BLAGE	UV excision repair protein RAD23 B OS=Blattella germanica OX=6973 GN=Rad23b PE=4 SV=1	33.705779180000015	0.004284668	0.25	0.627	1	1	245.34	8	7	42.27	34	4.25	0.89	-0.04	0.29	0.76	43.71	3	4	-0.1	1	93.75	5	5	0.22	0.99	118.14	4	4	-0.1	1	128.51	5	6	0.48	0.78	55.26	3	4	-0.1	1	100.38	4	4
888	Yes	TOP PROTEIN	A0A068TKM3	A0A068TKM3_BLAGE	Phosphoglycerate dehydrogenase (Fragment) OS=Blattella germanica OX=6973 GN=PHGDH PE=2 SV=1	19.99181765000001	0.008719238	2.39	0.144	1	1	440.4	10	9	54.84	50	6.25	1.83	0.25	0.42	0.98	287.18	8	9	0.83	0	207.31	7	8	0.66	0	100.68	4	5	-0.01	0	177.55	5	5	-0.01	1	242.11	7	8	0.66	0	97.54	4	4
889	Yes	TOP PROTEIN	A0A2P8ZIN6	A0A2P8ZIN6_BLAGE	Uncharacterized protein OS=Blattella germanica OX=6973 GN=C0J52_03750 PE=4 SV=1	74.23249598999995	0.006303223	1.67	0.217	1	1	432.79	11	11	23.6	62	7.75	1.58	0.18	0.29	1	185.92	6	6	-0.16	1	285.26	9	10	0.58	1	214.74	8	8	0.25	1	143.72	7	7	0.06	1	219.58	7	7	0.06	1	161.58	7	10
890	Yes	TOP PROTEIN	A0A2P8Y699	A0A2P8Y699_BLAGE	40S ribosomal protein S15a (Fragment) OS=Blattella germanica OX=6973 GN=RpS15Aa PE=3 SV=1	9.535146919999995	0.006328613	1.93	0.186	1	1	445.61	9	5	63.53	82	10.25	1.49	0.09	0.21	1	220.59	5	9	-0.08	1	200.45	4	9	-0.08	1	237.77	6	9	-0.08	1	249.24	7	12	0.33	1	282.78	6	10	0.07	1	223.41	7	12
891	Yes	TOP PROTEIN	A0A2P8XES8	A0A2P8XES8_BLAGE	Ubiquitin carboxyl-terminal hydrolase 7 OS=Blattella germanica OX=6973 GN=USP7 PE=3 SV=1	124.69874555999998	0.005186035	0.2	0.66	1	1	299.3	10	10	11.78	46	5.75	1.91	-0.07	0.46	0.99	119.71	4	4	-0.53	1	174.74	8	9	0.64	1	139.83	4	5	-0.2	0.95	103.68	6	6	0.06	0.74	73.94	4	4	-0.53	0.4	59.14	4	4
892	Yes	TOP PROTEIN	A0A2P8YRE0	A0A2P8YRE0_BLAGE	NADH dehydrogenase [ubiquinone] 1 alpha subcomplex subunit 8 OS=Blattella germanica OX=6973 GN=Ndufa8_1 PE=3 SV=1	20.224745839999994	0.006468262	0.37	0.554	1	1	441.92	10	7	62.29	56	7	0.93	0.11	0.18	1	214.9	6	6	-0.1	1	145.58	5	7	0.13	1	276.15	8	9	0.49	1	229.43	5	7	0.13	1	211.38	6	7	0.13	1	146.67	5	7
893	Yes	TOP PROTEIN	A0A2P8Y4T3	A0A2P8Y4T3_BLAGE	Dynamin OS=Blattella germanica OX=6973 GN=shi_0 PE=3 SV=1	71.89585348999996	0.007664551	0.18	0.68	1	1	373.42	13	12	22.08	51	6.38	1.77	-0.04	0.43	1	244.27	9	9	0.51	0.38	82.47	6	7	0.15	0.99	182.98	8	8	0.34	0.24	63.42	4	4	-0.66	0.49	82.16	6	6	-0.08	0.99	132.35	5	6
894	Yes	TOP PROTEIN	A0A2P8Z6H8	A0A2P8Z6H8_BLAGE	40S ribosomal protein S14b OS=Blattella germanica OX=6973 GN=RpS14b PE=3 SV=1	16.15964149000001	0.011062988	1.33	0.268	1	1	416.65	9	9	66.89	65	8.12	2.03	-0.12	0.38	1	270.57	7	11	0.36	1	288.34	8	10	0.22	0.86	86.03	5	5	-0.78	1	207.59	6	7	-0.29	1	180.37	7	8	-0.1	0.95	125.64	5	7
895	Yes	TOP PROTEIN	A0A2P8YYB5	A0A2P8YYB5_BLAGE	ATP synthase-coupling factor 6 OS=Blattella germanica OX=6973 GN=ATPsynCf6 PE=4 SV=1	15.262948660000013	0.009070801	1.95	0.184	1	1	436.33	8	8	48.53	68	8.5	1.69	-0.08	0.26	1	253	5	10	0.17	1	258.62	6	7	-0.34	1	328.1	7	12	0.44	1	278.88	5	7	-0.34	1	252.74	6	8	-0.15	1	270.06	4	8
896	Yes	TOP PROTEIN	A0A2P8Y7W9	A0A2P8Y7W9_BLAGE	Uncharacterized protein OS=Blattella germanica OX=6973 GN=C0J52_18459 PE=4 SV=1	79.18054216000002	0.005820801	0.15	0.707	1	1	404.31	11	10	20.8	53	6.62	1.77	0.04	0.38	1	235.44	8	10	0.67	1	164.92	5	6	-0.06	0.99	109.6	3	4	-0.65	1	163.94	5	6	-0.06	1	170.57	5	6	-0.06	1	120.26	4	7
897	Yes	TOP PROTEIN	A0A2P8YX39	A0A2P8YX39_BLAGE	Coactosin-like protein OS=Blattella germanica OX=6973 GN=COTL1 PE=4 SV=1	16.40517735	0.005135254	1.36	0.263	1	1	373.68	9	9	45.83	51	6.38	1.41	-0.12	0.34	1	177.11	7	8	0.24	1	229.63	6	7	0.05	1	176.83	4	5	-0.43	1	146.77	5	6	-0.17	1	184.44	5	7	0.05	0.99	122.57	6	6
898	Yes	TOP PROTEIN	A0A2P8ZEW8	A0A2P8ZEW8_BLAGE	Serrate RNA effector molecule OS=Blattella germanica OX=6973 GN=Ars2 PE=4 SV=1	110.14720484000024	0.005147949	0.03	0.862	1	1	369.49	11	10	16.96	40	5	1.85	-0.03	0.53	1	158.46	6	6	0.32	1	132.02	3	3	-0.68	0	53.51	3	3	-0.68	0.97	105.6	5	5	0.06	1	166.71	7	7	0.55	1	223.25	7	8
899	Yes	TOP PROTEIN	A0A2P8ZJ36	A0A2P8ZJ36_BLAGE	Uncharacterized protein OS=Blattella germanica OX=6973 GN=C0J52_14784 PE=4 SV=1	31.668231449999976	0.009246582	0.89	0.362	1	1	450.84	7	7	26.07	56	7	1.2	0.17	0.25	1	247.51	4	6	-0.03	1	186.38	5	7	0.19	1	250.4	6	9	0.56	1	313.14	6	7	0.19	1	259.22	7	7	0.19	1	233.27	4	5
900	Yes	TOP PROTEIN	A0A2P8YU79	A0A2P8YU79_BLAGE	Uncharacterized protein OS=Blattella germanica OX=6973 GN=C0J52_08172 PE=4 SV=1	64.29830554000004	0.007928223	0.09	0.764	1	1	420.01	11	10	20.39	70	8.75	2.19	0.03	0.33	1	130.6	5	7	-0.25	1	137.15	5	7	-0.25	1	269.75	9	13	0.64	1	207.32	6	9	0.11	1	123.95	5	7	-0.25	1	258.08	8	11
901	Yes	TOP PROTEIN	A0A2P8XQV7	A0A2P8XQV7_BLAGE	Uncharacterized protein OS=Blattella germanica OX=6973 GN=C0J52_15169 PE=4 SV=1	38.83222365000004	0.004652832	0.73	0.407	1	1	404.38	11	11	27.91	47	5.88	0.83	0.16	0.2	1	142.83	6	6	0.2	1	139.71	5	5	-0.06	1	216.98	5	5	-0.06	1	218.4	6	7	0.42	0.8	87.41	6	7	0.42	1	146.69	6	6
902	Yes	TOP PROTEIN	A0A2P8Z268	A0A2P8Z268_BLAGE	Uncharacterized protein OS=Blattella germanica OX=6973 GN=C0J52_18354 PE=4 SV=1	24.830678129999974	0.00879248	2.35	0.148	1	1	453.74	9	9	41.41	36	4.5	2.45	0.37	0.78	1	289.27	7	9	1.55	0.99	89.78	4	4	0.38	1	247.82	5	7	1.19	1	196.52	4	4	0.38	0	27.1	3	3	-0.03	1	179.8	4	5
903	Yes	TOP PROTEIN	A0A2P8XJF3	A0A2P8XJF3_BLAGE	Pseudouridine-5'-phosphatase OS=Blattella germanica OX=6973 GN=PUDP PE=4 SV=1	34.13445355999999	0.005249512	0	0.971	1	1	313.1	9	7	29.93	49	6.12	1.73	0	0.35	0.99	191.7	6	7	0.23	1	103.49	4	5	-0.26	1	121.21	6	10	0.74	1	139.08	4	6	0.01	1	127.99	5	5	-0.26	0.29	50.01	4	5
904	Yes	TOP PROTEIN	A0A2P8YKI9	A0A2P8YKI9_BLAGE	Dopamine N-acetyltransferase OS=Blattella germanica OX=6973 GN=Dat_4 PE=4 SV=1	17.549955720000007	0.008602051	0.58	0.458	1	1	360	11	9	61.54	51	6.38	3.11	0.17	0.65	0.91	84.49	6	8	0.62	0.99	139.78	5	6	0.21	0.99	150.01	6	13	1.33	1	227.18	6	7	0.43	1	175.52	4	5	-0.05	0.97	100.13	4	4
905	Yes	TOP PROTEIN	A0A2P8YRM2	A0A2P8YRM2_BLAGE	Alpha-soluble NSF attachment protein OS=Blattella germanica OX=6973 GN=alphaSnap PE=4 SV=1	23.03226643000001	0.006595215	4.05	0.064	1	1	386.95	8	7	43.9	54	6.75	1.67	0.18	0.34	1	230.12	7	10	0.79	1	254.69	7	7	0.27	0.95	136.7	5	5	-0.21	1	239.74	6	7	0.27	1	256.45	7	8	0.47	1	135.07	4	6
906	Yes	TOP PROTEIN	A0A2P8YJI4	A0A2P8YJI4_BLAGE	Putative ATP-dependent RNA helicase an3 OS=Blattella germanica OX=6973 GN=an3 PE=3 SV=1	47.35185352999996	0.00832373	0.01	0.935	1	1	384.8	11	11	24.49	50	6.25	1.75	-0.01	0.37	0.99	221.17	8	9	0.56	0.92	215.79	8	9	0.56	0	120.22	6	6	-0.02	0.73	141.93	5	5	-0.29	0.64	124.25	5	5	-0.29	0.97	152.82	5	5
906	No	OTHER PROTEIN	A0A2P8ZHC7	A0A2P8ZHC7_BLAGE	ATP-dependent RNA helicase vasa OS=Blattella germanica OX=6973 GN=vas_1 PE=4 SV=1	70.91192769999999	0.00538916	0	-1	1	0	59.51	2	2	2	8	1	0	0	0	0	14.19	1	1	0	0	23.48	1	1	0	0	12.07	1	1	0	0	6.65	1	1	0	0	25.75	1	1	0	0	2.81	1	1
907	Yes	TOP PROTEIN	A0A2P8Z4F4	A0A2P8Z4F4_BLAGE	von Willebrand factor A domain-containing protein 8 (Fragment) OS=Blattella germanica OX=6973 GN=VWA8 PE=4 SV=1	169.8075174000004	0.005884277	0.01	0.929	1	1	328.43	11	11	10.22	31	3.88	2.47	-0.02	0.84	1	269.79	9	9	1.42	0.99	118.47	5	5	0.57	0.98	67.68	2	2	-0.75	0	14.14	2	2	-0.75	0.95	59.59	2	2	-0.75	0.33	47.77	3	5
908	Yes	TOP PROTEIN	A0A2P8Y0L7	A0A2P8Y0L7_BLAGE	Uncharacterized protein (Fragment) OS=Blattella germanica OX=6973 GN=C0J52_25234 PE=4 SV=1	60.35159516	0.005719238	2.57	0.17	1	1	365.42	9	3	10.42	28	3.5	4.96	-0.49	1.21	0	28.4	2	2	-1.96	0	0	0	0	-10	0	0	0	0	-10	0	0	0	0	-10	1	196.16	5	9	0.21	0	0	0	0
909	Yes	TOP PROTEIN	A0A2P8Y3X2	A0A2P8Y3X2_BLAGE	60S ribosomal protein L23 OS=Blattella germanica OX=6973 GN=RpL23 PE=3 SV=1	14.766019420000006	0.01104834	0	0.967	1	1	434.32	8	7	53.57	62	7.75	1.58	0	0.29	1	202.56	6	10	0.4	1	179.58	4	7	-0.12	1	150.98	5	6	-0.34	1	224.49	6	8	0.07	1	248.71	7	10	0.4	1	120.97	5	7
910	Yes	TOP PROTEIN	A0A2P8XY61	A0A2P8XY61_BLAGE	Uncharacterized protein OS=Blattella germanica OX=6973 GN=C0J52_20058 PE=4 SV=1	35.859283179999984	0.00601123	1.85	0.195	1	1	342.56	9	9	42.06	58	7.25	2.12	0.17	0.44	0.96	67.76	2	4	-0.63	1	173.5	5	7	0.17	1	184.53	4	6	-0.05	1	164.95	6	7	0.17	1	167.03	7	11	0.83	1	178.34	5	8
911	Yes	TOP PROTEIN	A0A2P8Z939	A0A2P8Z939_BLAGE	Putative isocitrate dehydrogenase [NAD] subunit beta (Fragment) OS=Blattella germanica OX=6973 GN=idhb-1 PE=4 SV=1	26.67164620999999	0.008089355	2.22	0.158	1	1	380.21	8	8	46.03	79	9.88	1.13	0.14	0.16	1	210.64	7	12	0.43	1	201.22	6	9	0.01	1	256.03	6	9	0.01	1	234.4	6	10	0.17	1	226.68	7	11	0.3	1	181.91	5	10
912	Yes	TOP PROTEIN	A0A2P8Y728	A0A2P8Y728_BLAGE	Inositol-1-monophosphatase OS=Blattella germanica OX=6973 GN=IMPA1 PE=3 SV=1	29.28965289999999	0.004602051	0.48	0.498	1	1	392.5	9	9	39.7	48	6	1.51	0.13	0.43	1	274.75	7	8	0.59	1	181.97	6	6	0.18	1	177.16	6	7	0.4	0.58	87.54	5	5	-0.08	1	144.94	6	6	0.18	1	220.02	6	7
913	Yes	TOP PROTEIN	A0A2P8YQ63	A0A2P8YQ63_BLAGE	Vesicle-trafficking protein SEC22b-B OS=Blattella germanica OX=6973 GN=sec22bb PE=3 SV=1	24.513686790000005	0.00898291	5.49	0.034	1	1	210.79	7	7	41.78	25	3.12	0.83	-0.33	0.41	0	23.86	2	2	-0.93	1	104.34	4	4	0.07	1	86.23	2	2	-0.93	0.99	84.76	3	3	-0.34	0.99	93.69	4	4	0.07	0.98	106.19	4	4
914	Yes	TOP PROTEIN	A0A2P8XLC6	A0A2P8XLC6_BLAGE	Putative signal peptidase complex subunit 2 OS=Blattella germanica OX=6973 GN=spcs2 PE=4 SV=1	22.43359161	0.00776709	0.85	0.372	1	1	411.65	8	6	37.24	66	8.25	1.16	0.13	0.22	1	281.17	6	9	0.27	1	291.21	7	9	0.27	1	241.46	5	9	0.27	1	266.32	7	9	0.27	1	265.47	5	7	-0.09	0.77	87.93	4	6
915	Yes	TOP PROTEIN	A0A2P8Y6L1	A0A2P8Y6L1_BLAGE	Uncharacterized protein (Fragment) OS=Blattella germanica OX=6973 GN=C0J52_13623 PE=4 SV=1	126.0578598899994	0.00414502	0.55	0.471	1	1	396.83	9	9	11.12	46	5.75	3.92	-0.19	1.13	0.25	53.81	1	1	-2.38	0.42	101.48	4	4	-0.38	0.84	182.94	5	6	0.21	0.96	71.21	3	3	-0.79	0.64	114.13	5	5	-0.06	1	212.86	5	10
915	No	OTHER PROTEIN	Q9UAM5	Q9UAM5_BLAGE	Major allergen Bla g 1.0101 (Fragment) OS=Blattella germanica OX=6973 PE=1 SV=1	45.77153306999999	0.004348145	0.16	0.694	1	0.73	197.79	4	4	15.78	25	3.12	2.03	-0.1	1.03	0.25	53.81	1	1	-1.45	0.42	98.79	3	3	0.14	0.47	128.86	3	4	0.55	0	48.75	1	1	-1.45	0.45	82.19	2	2	-0.45	0.48	140.36	3	6
915	No	OTHER PROTEIN	O96523	O96523_BLAGE	Major allergen Bla g 1.0101 (Fragment) OS=Blattella germanica OX=6973 PE=2 SV=1	20.920093290000008	0.004221191	0.51	0.486	1	0	125.77	2	2	14.36	16	2	1.07	-0.14	0.76	0.25	53.81	1	1	-0.96	0.41	84.65	2	2	0.04	0.42	108.39	2	3	0.63	0	48.75	1	1	-0.96	0.45	82.19	2	2	0.04	0	79.18	2	4
915	No	OTHER PROTEIN	Q9TZR6	Q9TZR6_PERAM	Major allergen Per a 1.0101 (Fragment) OS=Periplaneta americana OX=6978 PE=2 SV=1	26.188590970000003	0.004310059	0.56	0.482	1	0	29.03	1	1	3.03	3	0.38	0.52	-0.2	0	0	0	0	0	-10	0	0	0	0	-10	0	29.03	1	1	-0.2	0	0	0	0	-10	0	24.84	1	1	-0.2	0	6.08	1	1
916	Yes	TOP PROTEIN	A0A2P8YW21	A0A2P8YW21_BLAGE	Integrin-linked protein kinase OS=Blattella germanica OX=6973 GN=ILK PE=4 SV=1	46.97874460999997	0.006609863	0.65	0.433	1	1	400.03	11	11	28.3	75	9.38	1.69	0.12	0.26	1	205.68	8	8	-0.08	1	217.57	8	8	-0.08	1	166.2	6	7	-0.28	1	193.05	7	10	0.24	1	253.8	8	10	0.24	1	225.68	9	12
916	No	OTHER PROTEIN	A0A2P8ZHB7	A0A2P8ZHB7_BLAGE	Tyrosine-protein kinase OS=Blattella germanica OX=6973 GN=C0J52_00465 PE=3 SV=1	109.96962597999985	0.006565918	0	-1	1	0	27.65	1	1	0.73	3	0.38	0.52	0	0	0	26.72	1	1	0	0	0	0	0	-10	0	0	0	0	-10	0	0	0	0	-10	0	0	0	0	-10	0	27.65	1	1
917	Yes	TOP PROTEIN	A0A2P8ZAK4	A0A2P8ZAK4_BLAGE	Glutamate--cysteine ligase OS=Blattella germanica OX=6973 GN=Gclc PE=4 SV=1	53.62678781999996	0.005909668	0.01	0.928	1	1	431.18	10	10	25.89	68	8.5	2	0.02	0.39	1	235.67	7	8	-0.03	1	225.02	9	10	0.29	1	260.37	8	9	0.14	1	243.75	8	10	0.29	1	250.06	8	10	0.29	0.99	111.49	5	6
918	Yes	TOP PROTEIN	A0A2P8ZGQ7	A0A2P8ZGQ7_BLAGE	Protein E(Sev)2B OS=Blattella germanica OX=6973 GN=drk PE=4 SV=1	24.417068689999997	0.005300293	1.14	0.305	1	1	421.12	12	12	63.98	82	10.25	1.58	0.23	0.23	1	207.14	9	11	0.35	0.98	192.12	9	10	0.21	0.98	187.04	8	11	0.35	0.99	169.1	7	10	0.21	1	188.19	9	12	0.47	0.99	155.09	6	8
919	Yes	TOP PROTEIN	A0A2P8XXA4	A0A2P8XXA4_BLAGE	Trypsin-1 (Fragment) OS=Blattella germanica OX=6973 GN=TRYP1_0 PE=4 SV=1	10.07486378	0.008250488	1.28	0.278	1	1	390.72	8	3	73.27	46	5.75	3.28	-0.29	1.16	0.94	66.16	2	2	-1.49	0.84	39.88	1	1	-2.49	1	141.89	4	4	-0.49	1	144.21	3	6	0.09	1	184.94	4	7	0.31	1	190.71	3	7
920	Yes	TOP PROTEIN	A0A2P8XSG5	A0A2P8XSG5_BLAGE	Maltase A1 OS=Blattella germanica OX=6973 GN=Mal-A1_1 PE=4 SV=1	48.827566619999985	0.004513184	2.26	0.183	1	1	428.01	7	6	17.18	35	4.38	4.24	0.32	0.6	1	139.16	4	5	-0.07	1	275.1	4	9	0.78	0	0	0	0	-10	0	0	0	0	-10	1	395.89	7	11	1.07	1	136.27	3	4
921	Yes	TOP PROTEIN	A0A2P8YKY2	A0A2P8YKY2_BLAGE	Phosphomannomutase OS=Blattella germanica OX=6973 GN=C0J52_06189 PE=3 SV=1	33.79036968999998	0.00823584	2.85	0.114	1	1	404.87	12	12	38.98	73	9.12	1.89	0.18	0.31	1	189.73	9	12	0.6	0.91	148.97	9	10	0.34	0.92	108.41	6	6	-0.4	0.86	125.89	7	8	0.02	1	171.3	6	8	0.02	1	248.35	9	11
922	Yes	TOP PROTEIN	A0A2P8Z150	A0A2P8Z150_BLAGE	Superoxide dismutase (Fragment) OS=Blattella germanica OX=6973 GN=SOD2 PE=3 SV=1	20.00717069000001	0.008089355	0.46	0.508	1	1	321.14	9	5	33.33	54	6.75	1.91	-0.09	0.41	0.99	110.68	5	10	0.53	0.97	64.59	2	4	-0.79	1	100.67	4	6	-0.21	0.95	126.57	4	6	-0.21	0.99	124.87	5	7	0.01	1	132.42	3	6
923	Yes	TOP PROTEIN	A0A2P8YUG9	A0A2P8YUG9_BLAGE	Uncharacterized protein OS=Blattella germanica OX=6973 GN=C0J52_01262 PE=4 SV=1	28.70231638999995	0.005922363	0.75	0.401	1	1	380.18	10	9	40.61	75	9.38	2.13	-0.06	0.33	1	216.62	5	8	-0.26	1	216.84	9	12	0.33	0.99	109.52	4	7	-0.45	0.95	128.6	6	7	-0.45	1	201.87	7	10	0.07	1	147.68	7	12
924	Yes	TOP PROTEIN	A0A2P8ZES6	A0A2P8ZES6_BLAGE	Serine/threonine-protein phosphatase (Fragment) OS=Blattella germanica OX=6973 GN=ppp1cb PE=3 SV=1	38.05407629	0.007327637	0.16	0.696	1	1	334.89	8	8	33.94	63	7.88	2.64	0.09	0.53	1	243.97	8	12	0.77	0.99	202.52	7	9	0.36	0.83	133.95	4	7	0	1	135.23	3	4	-0.81	0.98	169.91	3	5	-0.49	0.98	172.84	5	7
924	No	OTHER PROTEIN	A0A2P8Z000	A0A2P8Z000_BLAGE	Serine/threonine-protein phosphatase (Fragment) OS=Blattella germanica OX=6973 GN=flw_0 PE=3 SV=1	22.11892903000001	0.005236816	0.48	0.501	1	0.3	170.92	4	4	30.32	25	3.12	1.64	-0.12	0.94	0	101.33	4	6	1.05	0.6	144.84	4	4	0.46	0	51.5	2	3	0.05	0	38.19	1	1	-1.54	0	78.13	1	1	-1.54	0	72.79	2	3
924	No	OTHER PROTEIN	A0A2P8YTS3	A0A2P8YTS3_BLAGE	Uncharacterized protein OS=Blattella germanica OX=6973 GN=C0J52_13282 PE=4 SV=1	27.653855259999975	0.009612793	0.04	0.847	1	0	65.02	1	1	5.83	19	2.38	0.52	-0.01	0.3	0	59.87	1	2	-0.23	0	51.71	1	2	-0.23	0.3	65.02	1	3	0.35	0	48.65	1	2	-0.23	0	60.02	1	2	-0.23	0	57.1	1	2
925	Yes	TOP PROTEIN	A0A2P8Z2L6	A0A2P8Z2L6_BLAGE	Uncharacterized protein OS=Blattella germanica OX=6973 GN=C0J52_01168 PE=4 SV=1	27.06089667999998	0.009495605	0.42	0.525	1	1	314.72	6	3	13.5	28	3.5	1.07	-0.1	0.45	0.95	114.32	2	3	-0.27	1	120.39	3	3	-0.27	1	167.7	4	5	0.47	0.99	86.07	2	2	-0.85	1	142.27	3	3	-0.27	1	175.21	4	5
926	Yes	TOP PROTEIN	A0A2P8YP42	A0A2P8YP42_BLAGE	Xaa-Pro dipeptidase OS=Blattella germanica OX=6973 GN=PEPD_0 PE=4 SV=1	29.154285359999992	0.006062012	0.11	0.747	1	1	399.78	7	7	32.71	54	6.75	1.16	-0.04	0.25	1	183.44	6	8	0.23	1	188.57	4	6	-0.19	0.97	163.34	6	6	-0.19	1	292.25	6	8	0.23	1	324.91	7	8	0.23	1	123.49	4	5
927	Yes	TOP PROTEIN	A0A2P8XR73	A0A2P8XR73_BLAGE	Proteasome subunit alpha type OS=Blattella germanica OX=6973 GN=Psma3 PE=3 SV=1	26.530050420000002	0.004817871	0.23	0.635	1	1	367.52	10	10	42.5	40	5	3.21	-0.12	0.8	1	260.94	6	12	1.35	0.82	65.62	3	3	-0.65	1	180.45	7	7	0.58	0.8	62.66	2	2	-1.23	1	143.84	4	4	-0.23	0.99	134.55	5	5
928	Yes	TOP PROTEIN	A0A2P8ZA22	A0A2P8ZA22_BLAGE	Uncharacterized protein OS=Blattella germanica OX=6973 GN=C0J52_04098 PE=4 SV=1	35.612456769999966	0.005617676	0.42	0.527	1	1	401.66	6	4	25	45	5.62	2.88	0.14	0.85	1	289.75	6	8	0.85	1	293.42	6	8	0.85	0.44	42.6	2	2	-1.15	1	132.73	4	4	-0.15	1	283.48	6	9	1.02	0.66	71.09	3	3
929	Yes	TOP PROTEIN	A0A2P8Z506	A0A2P8Z506_BLAGE	40S ribosomal protein S13 OS=Blattella germanica OX=6973 GN=RpS13 PE=3 SV=1	17.26756284000001	0.010799316	1.27	0.278	1	1	422.48	9	9	49.67	110	13.75	3.85	0.13	0.42	1	328.85	9	19	0.64	1	345.37	9	14	0.2	1	192.51	7	11	-0.15	1	193.68	7	12	-0.02	1	262.83	9	15	0.3	1	216.9	7	19
930	Yes	TOP PROTEIN	A0A2P8XW98	A0A2P8XW98_BLAGE	Glutaredoxin-3 OS=Blattella germanica OX=6973 GN=glrx3 PE=4 SV=1	34.675870179999976	0.004868652	1.67	0.217	1	1	377.63	10	9	38.06	54	6.75	2.05	0.26	0.53	1	208.73	7	9	0.75	1	265.72	9	9	0.75	1	207.85	6	6	0.16	1	192.82	6	7	0.39	1	128.98	5	5	-0.1	1	161.92	6	7
931	Yes	TOP PROTEIN	A0A2P8YRE1	A0A2P8YRE1_BLAGE	Uncharacterized protein (Fragment) OS=Blattella germanica OX=6973 GN=C0J52_09569 PE=4 SV=1	29.485457599999997	0.00519873	0.62	0.444	1	1	365.93	7	7	31.58	58	7.25	2.25	0.17	0.55	1	280.36	7	8	0.4	1	187.8	5	6	-0.02	1	171.96	5	7	0.2	1	308.06	7	9	0.57	1	196.51	5	6	-0.02	1	289.74	7	10
932	Yes	TOP PROTEIN	A0A2P8Y6X4	A0A2P8Y6X4_BLAGE	Uncharacterized protein OS=Blattella germanica OX=6973 GN=C0J52_21579 PE=4 SV=1	28.304863319999985	0.008382324	0.16	0.695	1	1	384.79	6	4	19.19	50	6.25	1.28	-0.03	0.27	1	255.49	5	6	-0.06	1	220.14	5	6	-0.06	1	159.51	5	7	0.16	1	107.22	2	5	-0.33	1	190.25	5	6	-0.06	0.78	74.87	4	5
933	Yes	TOP PROTEIN	A0A2P8YPU4	A0A2P8YPU4_BLAGE	Proteasome subunit beta type-1 OS=Blattella germanica OX=6973 GN=Prosbeta6 PE=4 SV=1	25.76564587	0.005478027	0.81	0.383	1	1	317.87	6	6	38.46	42	5.25	1.49	0.14	0.44	1	275.2	5	7	0.61	1	178.06	4	7	0.61	1	154.87	4	6	0.38	1	87	2	3	-0.62	1	165.17	4	6	0.38	1	106.12	3	4
934	Yes	TOP PROTEIN	A0A2P8XK64	A0A2P8XK64_BLAGE	Uncharacterized protein OS=Blattella germanica OX=6973 GN=C0J52_20861 PE=4 SV=1	69.48350064999995	0.008396973	0.01	0.938	1	1	382.25	11	10	17.29	91	11.38	2.77	0.01	0.37	0.99	160.46	5	9	-0.29	1	220.93	8	13	0.24	0.92	135.15	6	10	-0.14	1	200.41	7	14	0.35	0.98	178.41	8	10	-0.14	0.98	125.28	5	13
935	Yes	TOP PROTEIN	A0A2P8ZAJ4	A0A2P8ZAJ4_BLAGE	60S acidic ribosomal protein P0 OS=Blattella germanica OX=6973 GN=RpLP0 PE=4 SV=1	27.71744980999999	0.006536621	0.13	0.721	1	1	397.54	8	8	30.23	73	9.12	1.73	-0.03	0.3	1	242.96	7	10	0.13	1	182.87	6	9	-0.02	1	275.61	7	11	0.27	1	192.71	6	6	-0.61	1	181.34	5	8	-0.19	0.95	162.91	6	10
936	Yes	TOP PROTEIN	A0A2P8YPD4	A0A2P8YPD4_BLAGE	Ribosomal protein L15 OS=Blattella germanica OX=6973 GN=RpL15 PE=3 SV=1	23.811976999999988	0.012117676	0.19	0.673	1	1	430.76	10	7	32.35	79	9.88	1.55	-0.04	0.22	1	320.93	10	13	0.37	1	195.32	5	8	-0.33	1	239.12	6	10	-0.01	1	228.81	7	9	-0.16	1	184.8	6	9	-0.16	1	174.26	7	10
937	Yes	TOP PROTEIN	A0A2P8YD53	A0A2P8YD53_BLAGE	Methylthioribose-1-phosphate isomerase OS=Blattella germanica OX=6973 GN=C0J52_09849 PE=3 SV=1	37.37132352000001	0.006227051	0.51	0.488	1	1	421.57	8	8	42.32	60	7.5	1.77	0.05	0.34	1	299.11	8	10	0.5	1	324.06	8	10	0.5	1	195.81	5	7	-0.01	1	233.88	5	7	-0.01	1	200.9	6	7	-0.01	0.96	83.92	5	5
938	Yes	TOP PROTEIN	A0A2P8YUW0	A0A2P8YUW0_BLAGE	Uncharacterized protein OS=Blattella germanica OX=6973 GN=C0J52_09101 PE=3 SV=1	176.10605101000078	0.005541504	0	0.986	1	1	359.47	10	10	7.54	47	5.88	2.03	0	0.49	0.83	60.19	3	3	-0.9	1	298.53	8	10	0.84	0.97	84.32	5	6	0.1	0.98	98.97	4	5	-0.16	1	200.71	5	7	0.32	1	132.84	5	5
939	Yes	TOP PROTEIN	A0A2P8ZLA9	A0A2P8ZLA9_BLAGE	Pyrimidine-nucleoside phosphorylase OS=Blattella germanica OX=6973 GN=pdp PE=4 SV=1	17.468144090000017	0.009583496	0.04	0.838	1	1	326.22	7	6	60.51	49	6.12	1.81	0.04	0.63	1	219.99	5	7	0.33	1	221.46	6	7	0.33	1	117.01	4	8	0.52	1	176.52	6	7	0.33	0.93	46.43	2	2	-1.48	0.98	106.77	4	6
940	Yes	TOP PROTEIN	A0A2P8XST9	A0A2P8XST9_BLAGE	Uncharacterized protein OS=Blattella germanica OX=6973 GN=C0J52_25925 PE=4 SV=1	84.32862551000008	0.006315918	0.03	0.868	1	1	406.72	10	10	15.56	45	5.62	1.69	-0.02	0.47	0.98	79.72	3	4	-0.45	0.99	121.84	5	5	-0.13	1	176.65	5	5	-0.13	1	216.86	7	8	0.55	1	249.27	6	6	0.13	1	130.71	3	3
941	Yes	TOP PROTEIN	A0A2P8XHX5	A0A2P8XHX5_BLAGE	Serine/threonine-protein phosphatase OS=Blattella germanica OX=6973 GN=PPP2CA PE=3 SV=1	35.46134371	0.00519873	0	0.964	1	1	352.76	11	11	51.13	57	7.12	1.36	0	0.29	1	152.18	7	8	0.2	0.99	130.29	7	9	0.37	0.97	87.63	4	6	-0.22	0.98	146.18	7	7	0	0.99	128.65	7	8	0.2	0.98	109.46	5	6
942	Yes	TOP PROTEIN	A0A2P8Y473	A0A2P8Y473_BLAGE	Uncharacterized protein OS=Blattella germanica OX=6973 GN=C0J52_13765 PE=4 SV=1	28.53953418999999	0.009114746	2.84	0.341	0.47	0.47	44.39	2	2	10.03	2	0.25	0.71	-1.34	0	0	0	0	0	-10	0	0	0	0	-10	0	0	0	0	-10	0	0	0	0	-10	0	0	0	0	-10	0.47	44.39	2	2
943	Yes	TOP PROTEIN	A0A2P8Z1K1	A0A2P8Z1K1_BLAGE	40S ribosomal protein S11 OS=Blattella germanica OX=6973 GN=Rps11 PE=3 SV=1	22.69649779999996	0.011736816	0.77	0.394	1	1	425.94	9	8	37.63	105	13.12	3.04	0.09	0.34	1	282.81	8	18	0.58	1	239.43	7	12	0	1	217.37	6	9	-0.42	1	253	7	13	0.11	1	249.3	7	12	0	1	297.35	8	16
944	Yes	TOP PROTEIN	A0A2P8Z8W6	A0A2P8Z8W6_BLAGE	SH3 domain-binding glutamic acid-rich protein OS=Blattella germanica OX=6973 GN=Sh3beta PE=4 SV=1	16.830204730000016	0.004424316	0.59	0.455	1	1	335.85	8	6	47.65	56	7	2.51	0.09	0.53	1	197.29	5	10	0.69	1	207.46	5	7	0.17	1	162.65	3	6	-0.05	0.98	139.67	6	7	0.17	0.99	127.9	4	4	-0.64	1	196.56	7	11
945	Yes	TOP PROTEIN	A0A2P8YG34	A0A2P8YG34_BLAGE	Uncharacterized protein OS=Blattella germanica OX=6973 GN=C0J52_17260 PE=4 SV=1	34.91821832999998	0.008733887	0.22	0.647	1	1	333.55	9	9	31.86	89	11.12	3.27	0.07	0.59	0.98	71.29	2	4	-1.32	0.99	178.63	6	12	0.26	1	234.83	7	13	0.38	1	206.21	7	14	0.48	1	170.56	7	14	0.48	1	168.69	4	12
946	Yes	TOP PROTEIN	A0A2P8XBU7	A0A2P8XBU7_BLAGE	Uncharacterized protein OS=Blattella germanica OX=6973 GN=C0J52_27699 PE=4 SV=1	61.48575897999997	0.007151855	1.65	0.222	0.96	0.96	298.19	10	10	24.58	42	5.25	2.92	-0.26	1.09	0	24.9	2	2	-1.36	0	55.62	1	1	-2.36	0.9	174.64	7	8	0.64	0.81	222.22	8	10	0.96	0	68.65	4	5	-0.04	0	32.7	3	5
947	Yes	TOP PROTEIN	A0A2P8YNA7	A0A2P8YNA7_BLAGE	Proteasome subunit beta type-6 OS=Blattella germanica OX=6973 GN=PSMB6 PE=4 SV=1	25.14831694999999	0.005503418	0	0.952	1	1	365.59	10	10	63.79	48	6	2.45	0.01	0.71	1	251.76	6	7	0.37	1	239.05	8	10	0.88	1	163.38	4	4	-0.44	1	239.37	6	6	0.15	1	209.07	6	6	0.15	0.89	57.81	2	2
948	Yes	TOP PROTEIN	A0A2P8Z0G9	A0A2P8Z0G9_BLAGE	Myrosinase 1 (Fragment) OS=Blattella germanica OX=6973 GN=MYRO1_1 PE=3 SV=1	37.595738569999966	0.005744629	1.76	0.206	1	1	375.62	11	11	39.38	64	8	1.6	0.18	0.32	1	195.06	7	10	0.53	0.99	151.26	7	8	0.21	0.99	101.16	5	5	-0.47	1	169.57	6	7	0.01	1	154.81	5	8	0.21	1	183.59	7	8
948	No	OTHER PROTEIN	A0A2P8Z0J4	A0A2P8Z0J4_BLAGE	Myrosinase 1 OS=Blattella germanica OX=6973 GN=MYRO1_5 PE=3 SV=1	16.855432430000008	0.009114746	0	-1	1	0	8.5	1	1	6.16	2	0.25	0.46	0	0	0	0	0	0	-10	0	8.5	1	1	0	0	0	0	0	-10	0	0	0	0	-10	0	0	0	0	-10	0	0	0	0
949	Yes	TOP PROTEIN	A0A2P8Y6M9	A0A2P8Y6M9_BLAGE	Uncharacterized protein OS=Blattella germanica OX=6973 GN=C0J52_07952 PE=4 SV=1	21.826321929999956	0.01019873	0.72	0.411	1	1	417.78	9	8	28.78	74	9.25	2.31	0.13	0.42	1	302.46	8	12	0.55	1	334.76	8	11	0.43	1	149.67	7	7	-0.23	1	257.32	6	10	0.29	1	190.91	6	9	0.14	1	307.47	7	11
950	Yes	TOP PROTEIN	A0A2P8Z2K1	A0A2P8Z2K1_BLAGE	Signal recognition particle subunit SRP68 (Fragment) OS=Blattella germanica OX=6973 GN=Srp68 PE=4 SV=1	54.70251871999996	0.009085449	3.23	0.094	1	1	410.97	9	8	22.38	33	4.12	1.36	0.33	0.51	1	154.92	6	6	0.94	1	152.75	4	4	0.36	1	192.36	5	6	0.94	1	153.33	4	4	0.36	0	38.72	2	2	-0.64	0.94	106.06	4	4
951	Yes	TOP PROTEIN	A0A2P8Y2J0	A0A2P8Y2J0_BLAGE	Uncharacterized protein OS=Blattella germanica OX=6973 GN=C0J52_23039 PE=3 SV=1	20.21548058000001	0.008411621	1.56	0.232	1	1	338.05	9	9	34.08	54	6.75	2.92	-0.21	0.78	0.61	50.87	2	2	-1.81	1	161.77	5	7	0	1	152.6	7	7	0	1	285.12	8	10	0.52	1	302.81	9	11	0.65	0.94	121.25	5	7
952	Yes	TOP PROTEIN	A0A2P8Z749	A0A2P8Z749_BLAGE	Uncharacterized protein OS=Blattella germanica OX=6973 GN=C0J52_11408 PE=4 SV=1	22.907907350000002	0.005160645	0.04	0.853	1	1	326.09	6	6	29.67	43	5.38	1.19	0.04	0.37	1	135.7	5	6	0.23	1	233.37	5	6	0.23	1	139.26	4	6	0.23	1	227.66	5	5	-0.03	1	227.16	5	5	-0.03	0.98	58.67	2	3
953	Yes	TOP PROTEIN	A0A2P8YYF0	A0A2P8YYF0_BLAGE	Uncharacterized protein OS=Blattella germanica OX=6973 GN=C0J52_08211 PE=4 SV=1	49.624982379999985	0.005896973	0.78	0.391	1	1	324.47	13	13	37.36	61	7.62	2.77	0.19	0.55	0.99	174.98	11	12	0.93	0.96	113.82	8	9	0.52	1	200.03	8	9	0.52	0.97	140.63	7	10	0.67	0.88	71.23	4	4	-0.65	0.44	74.95	5	6
954	Yes	TOP PROTEIN	A0A2P8YEA1	A0A2P8YEA1_BLAGE	Ganglioside-induced differentiation-associated protein 1 OS=Blattella germanica OX=6973 GN=Gdap1 PE=4 SV=1	38.17310118999996	0.009979004	1.2	0.293	1	1	409.13	8	8	33.13	41	5.12	1.64	-0.13	0.59	1	244.02	6	6	0.19	1	167.67	6	6	0.19	1	217.26	5	7	0.41	1	229.01	5	6	0.19	1	271.6	6	6	0.19	0.92	69.73	2	2
955	Yes	TOP PROTEIN	A0A2P8Y9E5	A0A2P8Y9E5_BLAGE	Uncharacterized protein (Fragment) OS=Blattella germanica OX=6973 GN=C0J52_18874 PE=4 SV=1	123.99644426000025	0.00417041	2.32	0.15	1	1	387.09	10	8	16.71	69	8.62	3.89	0.26	0.79	1	239.25	9	14	1.12	1	262.05	8	13	1.01	1	159.05	6	7	0.12	1	214.2	7	10	0.63	1	209.5	6	9	0.48	1	200.85	6	9
956	Yes	TOP PROTEIN	A0A2P8XKB8	A0A2P8XKB8_BLAGE	60S ribosomal protein L27 OS=Blattella germanica OX=6973 GN=Rpl27 PE=3 SV=1	15.764708059999998	0.01104834	0	0.964	1	1	415.16	11	7	41.79	62	7.75	2.12	0.01	0.4	1	169.85	7	10	0.42	1	162.36	4	6	-0.32	0.92	84.12	4	7	-0.09	0.99	133.38	7	8	0.1	1	167.53	5	6	-0.32	0.99	133.57	5	9
957	Yes	TOP PROTEIN	A0A2P8XCQ1	A0A2P8XCQ1_BLAGE	Lysine--tRNA ligase OS=Blattella germanica OX=6973 GN=KARS PE=4 SV=1	56.28812010000002	0.007239746	0.25	0.622	1	1	347.91	9	9	19.11	41	5.12	1.13	-0.05	0.35	1	177.06	5	6	0.21	0.97	97.37	3	3	-0.79	1	177.89	5	5	-0.05	1	185.11	5	5	-0.05	1	239.9	7	7	0.44	0.91	109.61	5	5
958	Yes	TOP PROTEIN	A0A2P8ZP89	A0A2P8ZP89_BLAGE	Fructose-1 OS=Blattella germanica OX=6973 GN=FBP1_1 PE=3 SV=1	26.167239379999994	0.00476709	0	0.986	1	1	368.35	7	6	28.57	38	4.75	1.91	0	0.73	1	221.94	5	6	0.47	1	278.26	5	6	0.47	1	206.12	5	6	0.47	1	229.79	4	4	-0.11	0.99	78.65	2	2	-1.11	1	136.39	2	2
959	Yes	TOP PROTEIN	A0A2P8YE84	A0A2P8YE84_BLAGE	Eukaryotic translation initiation factor 2 subunit 3 OS=Blattella germanica OX=6973 GN=Eif2s3y PE=4 SV=1	63.912199199999954	0.005592285	1.02	0.329	1	1	360.58	9	9	21.92	36	4.5	1.31	-0.13	0.51	1	162.66	6	6	0.36	0.96	97.48	3	4	-0.23	1	141.78	5	5	0.09	1	226.03	4	4	-0.23	0	33.99	2	2	-1.23	1	186.34	6	6
960	Yes	TOP PROTEIN	A0A2P8YM74	A0A2P8YM74_BLAGE	S-phase kinase-associated protein 1 OS=Blattella germanica OX=6973 GN=skp1 PE=3 SV=1	20.170017130000005	0.004348145	0.44	0.519	1	1	339.91	9	9	39.2	47	5.88	0.99	0.13	0.23	1	145.53	6	8	0.59	0.96	108.88	5	5	-0.09	0.99	112.74	5	6	0.18	1	181.54	5	6	0.18	1	152.99	6	6	0.18	1	134.52	5	5
961	Yes	TOP PROTEIN	A0A2P8YCU6	A0A2P8YCU6_BLAGE	Uncharacterized protein OS=Blattella germanica OX=6973 GN=C0J52_13021 PE=4 SV=1	34.51963343000003	0.005414551	0.19	0.67	1	1	378.09	8	8	34.09	28	3.5	3.82	-0.16	1.51	0	4.22	1	1	-1.82	0	3.71	1	1	-1.82	0	0	0	0	-10	0	15.1	2	2	-0.82	1	287.56	7	8	1.18	0	0	0	0
962	Yes	TOP PROTEIN	A0A2P8XG43	A0A2P8XG43_BLAGE	Uncharacterized protein OS=Blattella germanica OX=6973 GN=C0J52_26845 PE=4 SV=1	31.133091969999995	0.006074707	0.08	0.787	1	1	317.44	9	9	38.65	55	6.88	1.81	0.03	0.4	1	182.84	5	5	-0.38	0.99	164.88	6	7	0.1	1	169.42	6	7	0.1	0.96	111.69	4	4	-0.7	1	178.76	7	7	0.1	1	169.85	7	10
963	Yes	TOP PROTEIN	A0A2P8YIK1	A0A2P8YIK1_BLAGE	Four and a half LIM domains protein 2 OS=Blattella germanica OX=6973 GN=FHL2_1 PE=4 SV=1	23.18091119	0.007547363	0.19	0.666	1	1	382.04	8	7	39.6	50	6.25	2.05	0.07	0.47	1	123.08	4	6	0.08	1	143.31	6	6	0.08	1	108.83	3	4	-0.5	1	190.8	5	7	0.3	1	313.32	7	8	0.5	0.59	58.8	4	5
964	Yes	TOP PROTEIN	A0A2P8YPA4	A0A2P8YPA4_BLAGE	Arginine--tRNA ligase (Fragment) OS=Blattella germanica OX=6973 GN=rars PE=3 SV=1	70.64255826999998	0.006354004	0.95	0.349	1	1	343.51	10	10	18.91	50	6.25	1.58	-0.09	0.36	1	175.1	8	9	0.48	1	220.28	7	8	0.31	1	184.92	6	6	-0.11	1	206.04	5	6	-0.11	1	117.46	4	6	-0.11	1	163.76	6	6
965	Yes	TOP PROTEIN	A0A2P8ZNP3	A0A2P8ZNP3_BLAGE	Sulfatase-modifying factor 1 OS=Blattella germanica OX=6973 GN=SUMF1 PE=4 SV=1	41.32070939999999	0.005401855	0.77	0.395	1	1	377.51	8	8	30.25	33	4.12	1.73	-0.14	0.61	1	198.76	6	6	0.51	0.63	55.66	2	2	-1.07	0.32	51.51	4	5	0.25	1	124.32	3	3	-0.49	1	133.57	3	4	-0.07	1	221.58	7	7
966	Yes	TOP PROTEIN	A0A2P8Z5V2	A0A2P8Z5V2_BLAGE	ADP-ribosylation factor-like protein 1 OS=Blattella germanica OX=6973 GN=Arl1 PE=3 SV=1	20.168527090000005	0.005820801	1.18	0.297	1	1	293.93	5	5	38.89	27	3.38	0.74	-0.09	0.36	0.99	73.87	3	4	0.19	1	145.63	3	4	0.19	1	191.32	3	4	0.19	1	148.39	3	3	-0.23	1	133.44	3	3	-0.23	0.52	43	2	2
967	Yes	TOP PROTEIN	A0A2P8YI54	A0A2P8YI54_BLAGE	Uncharacterized protein OS=Blattella germanica OX=6973 GN=C0J52_03761 PE=3 SV=1	100.86122663999983	0.006188965	0.89	0.361	1	1	387.18	8	8	12.24	68	8.5	3.12	-0.11	0.56	1	184.68	7	7	-0.3	1	246.95	7	11	0.35	0.99	113.65	3	4	-1.11	1	222.13	5	8	-0.11	1	334.59	8	14	0.7	0.28	66.59	4	8
968	Yes	TOP PROTEIN	A0A2P8Y396	A0A2P8Y396_BLAGE	Annexin (Fragment) OS=Blattella germanica OX=6973 GN=AnxB10_1 PE=3 SV=1	33.83129539	0.004716309	0.08	0.781	1	1	395.56	9	9	37.62	58	7.25	1.91	-0.03	0.36	1	127.45	6	7	-0.05	0.83	106.66	6	6	-0.27	0.99	146.16	6	7	-0.05	1	153.95	5	5	-0.53	1	188.73	6	6	-0.27	0.73	132.68	5	7
969	Yes	TOP PROTEIN	A0A2P8Y4B7	A0A2P8Y4B7_BLAGE	Uncharacterized protein OS=Blattella germanica OX=6973 GN=C0J52_17483 PE=3 SV=1	22.37749331	0.007737793	0.02	0.882	1	1	349.22	10	10	59.6	52	6.5	2	-0.03	0.45	1	239.34	6	9	0.5	1	236.42	7	9	0.5	0.98	98.72	4	5	-0.34	0.93	78.35	4	4	-0.67	1	158.53	4	5	-0.34	0	45.39	6	8
970	Yes	TOP PROTEIN	A0A2P8ZNJ0	A0A2P8ZNJ0_BLAGE	Signal recognition particle receptor subunit alpha OS=Blattella germanica OX=6973 GN=Srpra PE=4 SV=1	60.37730659	0.00851416	0.35	0.566	1	1	345.45	6	6	17.66	36	4.5	1.51	0.08	0.48	1	300.1	5	7	0.79	1	175.8	4	5	0.3	1	164.18	4	5	0.3	1	93.73	3	3	-0.43	1	156.53	4	4	-0.02	0.99	67.84	3	3
971	Yes	TOP PROTEIN	A0A2P8XQ27	A0A2P8XQ27_BLAGE	Histone H3 OS=Blattella germanica OX=6973 GN=C0J52_14198 PE=3 SV=1	15.300493020000015	0.011751465	2.04	0.175	1	1	388.18	8	7	52.94	125	15.62	3.89	-0.11	0.36	1	272.72	6	22	0.43	1	222.24	5	11	-0.57	1	224.81	6	11	-0.57	0.96	261.51	7	14	-0.22	1	257.75	6	16	-0.03	0.97	196.7	7	18
972	Yes	TOP PROTEIN	A0A2P8ZK38	A0A2P8ZK38_BLAGE	Lysosomal alpha-glucosidase OS=Blattella germanica OX=6973 GN=GAA PE=3 SV=1	80.15787624	0.005503418	0.67	0.427	1	1	360.26	10	10	18.89	56	7	1.6	0.16	0.32	1	148.08	8	8	0.39	0.91	136.12	7	7	0.2	0.98	116.14	5	6	-0.03	0.9	71.37	4	5	-0.29	0.89	98.71	5	6	-0.03	0.85	105.35	5	6
973	Yes	TOP PROTEIN	A0A2P8YTY9	A0A2P8YTY9_BLAGE	Uncharacterized protein (Fragment) OS=Blattella germanica OX=6973 GN=C0J52_04599 PE=4 SV=1	26.272366190000003	0.003891113	2.1	0.169	1	1	365.03	8	5	33.05	72	9	2	0.13	0.37	1	185.25	3	9	0.17	1	185.77	5	10	0.32	1	233.78	4	8	0	1	237.5	5	10	0.32	1	116.77	3	5	-0.68	1	185.22	5	11
974	Yes	TOP PROTEIN	A0A2P8XQG3	A0A2P8XQG3_BLAGE	Inosine-5'-monophosphate dehydrogenase OS=Blattella germanica OX=6973 GN=IMPDH1 PE=3 SV=1	56.23069200999999	0.00748877	6.62	0.022	1	1	381.75	11	10	33.33	55	6.88	1.55	0.31	0.38	0.82	98.79	6	7	0.38	1	228.79	7	8	0.57	0.98	85.12	4	5	-0.11	1	193.37	7	8	0.57	1	199.26	8	8	0.57	0.99	170.14	7	8
975	Yes	TOP PROTEIN	A0A2P8XMD1	A0A2P8XMD1_BLAGE	Uncharacterized protein OS=Blattella germanica OX=6973 GN=C0J52_23115 PE=4 SV=1	28.77690370999998	0.006265137	0.09	0.773	1	1	334.6	8	8	38.98	30	3.75	1.39	-0.05	0.46	0	28.22	3	3	-0.3	1	134.05	3	3	-0.3	0.75	44.49	3	3	-0.3	1	169.48	3	3	-0.3	1	150.21	3	3	-0.3	0.99	110.45	3	3
976	Yes	TOP PROTEIN	A0A2P8XQ12	A0A2P8XQ12_BLAGE	Uncharacterized protein OS=Blattella germanica OX=6973 GN=C0J52_26570 PE=4 SV=1	43.17977350000001	0.007122559	0.21	0.65	1	1	370.52	10	9	29.32	50	6.25	3.2	0.1	0.81	1	219.47	6	9	0.8	1	198.02	7	7	0.44	1	183.57	8	12	1.22	1	217.04	7	7	0.44	0.82	81.41	4	4	-0.36	0	64.5	4	5
977	Yes	TOP PROTEIN	A0A2P8YZN0	A0A2P8YZN0_BLAGE	Uncharacterized protein OS=Blattella germanica OX=6973 GN=C0J52_05337 PE=4 SV=1	122.54903854999979	0.005706543	2.26	0.155	1	1	325.16	6	6	8.34	41	5.12	1.89	0.25	0.46	1	251.71	6	9	1.13	1	176.09	3	4	-0.04	1	284.32	6	7	0.77	1	212.82	5	5	0.28	1	112.86	4	4	-0.04	1	170.46	3	4
978	Yes	TOP PROTEIN	A0A2P8YI84	A0A2P8YI84_BLAGE	Uncharacterized protein (Fragment) OS=Blattella germanica OX=6973 GN=C0J52_12362 PE=4 SV=1	14.18545111000001	0.009773926	1.31	0.282	1	1	380.29	8	5	22.76	132	16.5	13.04	0.45	0.84	0.32	29.43	1	7	-1.03	0	0	0	0	-10	1	244.4	7	31	1.11	1	291.89	8	31	1.11	1	266.76	6	25	0.8	0	0	0	0
979	Yes	TOP PROTEIN	A0A2P8YD79	A0A2P8YD79_BLAGE	Uncharacterized protein OS=Blattella germanica OX=6973 GN=C0J52_11245 PE=4 SV=1	22.54070327000002	0.004817871	0.12	0.735	1	1	344.2	7	6	58.37	42	5.25	1.75	0.05	0.53	1	250.51	6	7	0.55	1	117.74	3	3	-0.67	1	183.25	6	7	0.55	1	153.87	4	4	-0.26	1	119.23	3	3	-0.67	0.99	119.59	4	6
980	Yes	TOP PROTEIN	A0A2P8ZJ00	A0A2P8ZJ00_BLAGE	Fatty acid-binding protein OS=Blattella germanica OX=6973 GN=FABP4 PE=3 SV=1	15.422734479999999	0.00536377	0.99	0.337	1	1	383.08	6	6	65.44	67	8.38	1.92	0.2	0.36	1	279.37	6	9	0.35	1	297.73	6	11	0.64	1	242.96	5	10	0.5	1	266.72	5	9	0.35	1	229.4	4	5	-0.5	1	220.85	6	9
981	Yes	TOP PROTEIN	A0A2P8YVP7	A0A2P8YVP7_BLAGE	Beta-galactosidase-1-like protein 3 OS=Blattella germanica OX=6973 GN=GLB1L3 PE=4 SV=1	53.57200939999997	0.005465332	0.88	0.365	0.97	0.97	335.01	11	11	36.48	45	5.62	2.26	-0.13	0.66	0.51	110.06	6	6	0.08	0	74.72	3	3	-0.92	0	148.33	6	8	0.5	0	75	3	3	-0.92	0	116.87	5	7	0.31	0	106.36	3	3
982	Yes	TOP PROTEIN	A0A2P8ZE04	A0A2P8ZE04_BLAGE	ATP-binding cassette sub-family D member 3 OS=Blattella germanica OX=6973 GN=ABCD3_0 PE=4 SV=1	61.44654367999999	0.008455566	0.27	0.61	1	1	323.7	12	12	33.33	58	7.25	2.76	0.08	0.52	1	171.11	9	13	1.01	1	195.74	8	9	0.48	0.92	96.04	6	7	0.11	0.97	110.49	5	7	0.11	0.71	101.67	5	7	0.11	0.54	64.75	4	6
983	Yes	TOP PROTEIN	A0A2P8XLH9	A0A2P8XLH9_BLAGE	Phosphoribosyl pyrophosphate synthase-associated protein 2 OS=Blattella germanica OX=6973 GN=PRPSAP2 PE=4 SV=1	40.958266239999986	0.008587402	2.77	0.12	1	1	293.75	12	12	47.71	46	5.75	1.16	-0.16	0.3	0.4	92.51	7	7	0.15	0.97	136.45	7	7	0.15	0.65	52.16	4	4	-0.66	0.99	91.06	5	5	-0.34	0.98	124.93	7	7	0.15	0.9	80.56	4	5
984	Yes	TOP PROTEIN	A0A2P8YW02	A0A2P8YW02_BLAGE	Uncharacterized protein OS=Blattella germanica OX=6973 GN=C0J52_08640 PE=4 SV=1	206.57653405000062	0.004500488	0.69	0.421	1	1	374.56	9	9	6.42	36	4.5	2.45	-0.16	1.01	1	201.48	7	7	0.73	1	148.76	6	6	0.51	1	172.52	5	5	0.25	0.99	105.58	4	4	-0.07	0.97	78.47	2	2	-1.07	1	187.16	5	8
985	Yes	TOP PROTEIN	A0A2P8YUF5	A0A2P8YUF5_BLAGE	Uncharacterized protein OS=Blattella germanica OX=6973 GN=C0J52_01255 PE=4 SV=1	22.000829739999997	0.006023926	1.45	0.248	1	1	278.07	6	4	36.95	46	5.75	1.75	0.29	0.61	0.98	85.41	5	6	0.44	1	172.34	5	8	0.86	1	151.04	5	6	0.44	1	110.71	5	6	0.44	1	142.43	4	5	0.18	1	143.21	5	7
986	Yes	TOP PROTEIN	A0A2P8Z6L7	A0A2P8Z6L7_BLAGE	COP9 signalosome complex subunit 4 OS=Blattella germanica OX=6973 GN=Cops4 PE=4 SV=1	46.206812290000016	0.005262207	0.04	0.848	1	1	386.15	10	10	26.93	51	6.38	2.83	-0.03	0.66	1	213.89	8	11	0.89	1	235.79	7	9	0.6	1	189.06	6	7	0.23	0.98	121.68	4	4	-0.57	0.99	90.86	5	5	-0.25	0.89	164.6	8	8
987	Yes	TOP PROTEIN	A0A2P8XC26	A0A2P8XC26_BLAGE	Uncharacterized protein OS=Blattella germanica OX=6973 GN=C0J52_26735 PE=4 SV=1	70.51325264000003	0.004779785	0	0.97	1	1	330.99	7	7	20.22	30	3.75	1.91	0.01	0.89	0.94	83.68	4	4	0.31	0.99	66.09	1	1	-1.69	1	155.35	3	3	-0.11	1	234.46	5	5	0.63	1	260.95	6	7	1.11	0.75	50.78	2	2
988	Yes	TOP PROTEIN	A0A2P8YUY4	A0A2P8YUY4_BLAGE	Electron transfer flavoprotein subunit beta OS=Blattella germanica OX=6973 GN=ETFB PE=4 SV=1	17.219189010000004	0.005160645	0.17	0.687	1	1	377.92	7	7	50.31	71	8.88	1.89	0.04	0.33	1	192.99	5	10	0.24	1	339.54	7	10	0.24	1	220.18	5	6	-0.5	1	296.43	7	11	0.38	1	286.25	6	7	-0.27	1	215.41	5	10
989	Yes	TOP PROTEIN	A0A140KPR9	A0A140KPR9_BLAGE	Thaumatin-like protein (Fragment) OS=Blattella germanica OX=6973 GN=tau PE=2 SV=1	20.384285150000004	0.005147949	1.61	0.226	0.97	0.97	385.68	7	6	37.97	65	8.12	2.1	0.14	0.37	0.85	224.48	6	9	0.33	0.84	261.66	6	8	0.16	0.94	272.33	5	6	-0.26	0.8	218.25	6	6	-0.26	0.81	266.13	7	9	0.33	0.95	207.47	5	6
990	Yes	TOP PROTEIN	A0A2P8ZJL3	A0A2P8ZJL3_BLAGE	Uncharacterized protein OS=Blattella germanica OX=6973 GN=C0J52_00004 PE=4 SV=1	28.11665272999998	0.005871582	2.25	0.156	1	1	385.18	9	9	49.2	68	8.5	1.31	0.3	0.24	1	191.12	7	10	0.55	1	249.66	8	10	0.55	1	110.3	4	6	-0.19	0.98	114.11	5	8	0.22	1	171.74	6	8	0.22	1	116.71	6	8
991	Yes	TOP PROTEIN	Q2KJQ1	Q2KJQ1_BLAGE	Alpha-amylase OS=Blattella germanica OX=6973 GN=bgtg-1 PE=2 SV=1	55.60220008000002	0.006049316	6.48	0.024	1	1	401.35	9	9	25.7	74	9.25	3.54	0.5	0.53	1	134.8	4	6	-0.04	0.96	151.38	6	7	0.18	1	336.74	8	15	1.28	1	296.96	7	12	0.96	1	290.51	8	13	1.08	0.86	150.11	5	7
991	No	OTHER PROTEIN	A0A2P8YSD4	A0A2P8YSD4_BLAGE	Alpha-amylase OS=Blattella germanica OX=6973 GN=C0J52_13505 PE=4 SV=1	75.05389732000012	0.006125488	5.41	0.037	1	0.91	262.8	6	6	12.59	55	6.88	2.7	0.41	0.55	0	79.37	3	4	-0.28	0.59	118.21	4	5	0.04	0.89	210.82	5	11	1.18	0.91	200.19	5	9	0.89	0.65	193.05	5	10	1.04	0.8	137.07	4	5
992	Yes	TOP PROTEIN	A0A2P8XS03	A0A2P8XS03_BLAGE	Uncharacterized protein OS=Blattella germanica OX=6973 GN=C0J52_26586 PE=4 SV=1	32.67709962999998	0.008162598	0.74	0.406	1	1	316.94	8	6	31.12	44	5.5	1.41	0.17	0.42	1	210.11	6	7	0.57	0.98	98.66	3	5	0.08	1	173.63	4	6	0.34	1	176.97	5	6	0.34	0.76	58.44	3	3	-0.66	0.99	135.85	5	7
993	Yes	TOP PROTEIN	A0A2P8ZFB9	A0A2P8ZFB9_BLAGE	Uncharacterized protein OS=Blattella germanica OX=6973 GN=C0J52_00622 PE=3 SV=1	119.30789317000004	0.006902832	0.03	0.855	1	1	282.18	11	11	12.75	42	5.25	1.67	0.03	0.5	1	138.04	5	6	0.3	1	145.97	7	8	0.71	0.68	103.75	6	6	0.3	0.67	72.52	6	6	0.3	0.23	34.51	3	3	-0.7	1	140.56	5	5
994	Yes	TOP PROTEIN	A0A2P8XK61	A0A2P8XK61_BLAGE	Uncharacterized protein OS=Blattella germanica OX=6973 GN=C0J52_20859 PE=4 SV=1	64.31230772999994	0.007649902	0	0.96	1	1	326.22	9	9	19.86	94	11.75	2.76	0	0.37	0.8	111.67	5	9	-0.35	1	205.39	7	12	0.07	0.83	80.28	4	7	-0.71	1	162.41	7	11	-0.06	1	240.17	7	15	0.39	0.96	158.25	7	12
995	Yes	TOP PROTEIN	A0A2P8XWX9	A0A2P8XWX9_BLAGE	Uncharacterized protein (Fragment) OS=Blattella germanica OX=6973 GN=C0J52_05052 PE=4 SV=1	23.554033429999997	0.008719238	0.1	0.753	1	1	261.67	6	5	20.57	36	4.5	1.69	0.04	0.61	0.71	43.97	2	2	-1.02	1	184.21	5	6	0.56	1	155.98	3	3	-0.44	1	143.55	3	5	0.3	1	217.28	4	5	0.3	1	125.89	3	3
996	Yes	TOP PROTEIN	A0A2P8XGX3	A0A2P8XGX3_BLAGE	Uncharacterized protein OS=Blattella germanica OX=6973 GN=C0J52_27889 PE=4 SV=1	11.736204479999998	0.005414551	0.03	0.856	1	1	361.28	7	4	56.07	45	5.62	2.72	0.02	0.57	1	174.52	3	5	-0.03	1	279.15	5	5	-0.03	1	158.48	4	5	-0.03	1	205.51	4	5	-0.03	1	155.4	3	4	-0.36	1	274.38	6	12
997	Yes	TOP PROTEIN	A0A2P8Z5C1	A0A2P8Z5C1_BLAGE	Ectonucleoside triphosphate diphosphohydrolase 6 OS=Blattella germanica OX=6973 GN=Entpd6 PE=3 SV=1	27.0497585	0.006609863	0.25	0.625	1	1	320.37	8	7	29.22	42	5.25	1.75	-0.06	0.49	1	147.25	6	6	0.21	1	177.5	6	8	0.62	1	119.25	4	4	-0.38	0.99	121.97	4	4	-0.38	0.92	112.63	4	4	-0.38	0.94	115.13	5	6
998	Yes	TOP PROTEIN	A0A2P8Y6V9	A0A2P8Y6V9_BLAGE	Uncharacterized protein OS=Blattella germanica OX=6973 GN=C0J52_21576 PE=4 SV=1	12.940516280000002	0.004741699	0.02	0.885	1	1	335.69	7	4	50.86	33	4.12	2.3	-0.03	0.97	1	121.7	3	5	0.49	1	230.36	5	8	1.17	1	138	3	6	0.76	1	156.32	4	5	0.49	1	70.78	1	1	-1.83	1	97.61	2	3
999	Yes	TOP PROTEIN	A0A2P8YR72	A0A2P8YR72_BLAGE	Alpha-aminoadipic semialdehyde synthase OS=Blattella germanica OX=6973 GN=AASS PE=4 SV=1	101.36502686000003	0.006341309	0.53	0.483	1	1	208.16	8	8	11.76	29	3.62	1.85	-0.16	0.86	0.99	72.96	4	4	0.18	1	133.89	3	3	-0.24	0.43	33.49	2	3	-0.24	0.99	49.77	2	2	-0.82	0	11.75	1	1	-1.82	0.69	69.1	4	5
1000	Yes	TOP PROTEIN	A0A2P8Z4H7	A0A2P8Z4H7_BLAGE	Uncharacterized protein OS=Blattella germanica OX=6973 GN=C0J52_05437 PE=4 SV=1	25.167708069999996	0.009349121	0	0.992	1	1	291.83	7	7	44.14	72	9	1.77	0	0.29	1	120.82	4	10	0.18	1	177.23	7	11	0.32	1	172.53	6	7	-0.34	1	193.71	5	7	-0.34	1	198.74	7	10	0.18	1	186.82	6	9
1001	Yes	TOP PROTEIN	A0A2P8YQ40	A0A2P8YQ40_BLAGE	40S ribosomal protein S23 OS=Blattella germanica OX=6973 GN=RpS23 PE=3 SV=1	16.004753870000002	0.010931152	0.88	0.364	1	1	396.87	7	7	43.36	62	7.75	1.83	0.16	0.38	0.97	139.78	5	9	0.41	1	136.16	4	8	0.24	1	281.37	7	10	0.57	1	140.03	4	8	0.24	1	145.85	3	5	-0.43	1	181.87	5	9
1002	Yes	TOP PROTEIN	A0A2P8YQC0	A0A2P8YQC0_BLAGE	Troponin I OS=Blattella germanica OX=6973 GN=wupA PE=4 SV=1	22.38724533999999	0.010271973	0.02	0.879	1	1	376.93	12	9	29.41	70	8.75	3.28	0.02	0.57	0.72	122.85	5	5	-0.69	0.96	155.19	6	6	-0.43	0.95	229.75	9	14	0.79	0.54	157.66	7	9	0.16	0.97	189.52	7	9	0.16	0.6	105.03	3	5
1003	Yes	TOP PROTEIN	A0A2P8Z5Q1	A0A2P8Z5Q1_BLAGE	Tubulin alpha chain OS=Blattella germanica OX=6973 GN=TBA_0 PE=3 SV=1	92.58559242999986	0.006468262	0.32	0.581	1	1	350.71	7	3	5.75	70	8.75	2.6	0.06	0.39	1	141.83	2	7	-0.21	1	251.41	5	14	0.79	0.98	198.73	3	7	-0.21	0.99	172.79	4	6	-0.43	0.86	160.76	3	8	-0.02	0.69	154.01	4	11
1004	Yes	TOP PROTEIN	A0A2P8Z8S9	A0A2P8Z8S9_BLAGE	60S ribosomal protein L13a OS=Blattella germanica OX=6973 GN=RpL13A PE=3 SV=1	26.537749759999972	0.011370605	0.25	0.622	1	1	376.45	10	10	34.78	60	7.5	1.85	-0.05	0.38	1	204.87	7	8	0.08	0.98	160.52	6	9	0.25	0.99	249.77	8	10	0.41	0.99	141.2	5	5	-0.59	1	183	7	7	-0.11	0.95	152.05	6	9
1005	Yes	TOP PROTEIN	A0A2P8XZA3	A0A2P8XZA3_BLAGE	Uncharacterized protein OS=Blattella germanica OX=6973 GN=C0J52_24691 PE=4 SV=1	46.32933391	0.005566895	0.03	0.855	1	1	233.34	7	7	29.34	35	4.38	1.3	-0.03	0.52	0	51.07	4	5	0.24	0.99	139.67	5	5	0.24	0.8	103.66	5	5	0.24	1	120.63	3	5	0.24	0.99	102.12	3	4	-0.09	0	28.63	2	2
1006	Yes	TOP PROTEIN	A0A2P8Y0M2	A0A2P8Y0M2_BLAGE	Sodium/potassium-transporting ATPase subunit beta-2 OS=Blattella germanica OX=6973 GN=nrv2_1 PE=4 SV=1	22.17971532000001	0.005135254	0.07	0.802	1	1	370.15	9	9	35.75	49	6.12	2.3	-0.03	0.59	1	201.36	6	7	0.26	1	150.17	3	4	-0.55	1	110.02	3	3	-0.96	1	228.7	5	7	0.26	1	267.45	7	9	0.62	1	253.23	7	9
1007	Yes	TOP PROTEIN	A0A2P8Y3M7	A0A2P8Y3M7_BLAGE	Disks large 1 tumor suppressor protein OS=Blattella germanica OX=6973 GN=dlg1_0 PE=3 SV=1	55.85787207000001	0.005922363	0	0.975	1	1	305.91	8	8	20.98	40	5	1.77	-0.01	0.6	1	214.11	6	8	0.77	0.67	48.16	2	2	-1.23	0.88	115.53	6	6	0.35	0.95	103.99	5	5	0.09	0.98	95.36	4	4	-0.23	1	133.2	5	6
1008	Yes	TOP PROTEIN	A0A2P8YTG7	A0A2P8YTG7_BLAGE	Ras-related protein Rab-5B OS=Blattella germanica OX=6973 GN=RAB5B PE=4 SV=1	34.95475116999998	0.00804541	0.02	0.9	1	1	397.13	7	6	28.21	38	4.75	1.16	0.01	0.36	1	176.82	4	4	-0.2	1	192.21	4	5	0.13	1	203.56	5	5	0.13	1	188.31	5	5	0.13	1	231.53	6	7	0.61	1	201.74	5	5
1009	Yes	TOP PROTEIN	A0A2P8XXY2	A0A2P8XXY2_BLAGE	Galactokinase OS=Blattella germanica OX=6973 GN=GALK1 PE=4 SV=1	32.27433537999998	0.006112793	0.03	0.87	1	1	325.55	8	8	39.8	55	6.88	2.59	-0.02	0.6	1	184.12	8	9	0.47	1	228.67	7	8	0.3	1	279.23	7	8	0.3	1	197.16	6	6	-0.12	0.62	66.34	3	3	-1.12	1	251.5	7	11
1010	Yes	TOP PROTEIN	A0A2P8ZJC6	A0A2P8ZJC6_BLAGE	40S ribosomal protein S12 OS=Blattella germanica OX=6973 GN=RPS12 PE=3 SV=1	14.980539420000007	0.006074707	0.62	0.444	1	1	394.06	6	6	36.96	59	7.38	1.3	0.05	0.26	1	234.46	5	6	-0.23	1	232.14	4	6	-0.23	1	319.36	6	7	-0.01	1	200.41	5	9	0.36	1	304.25	6	8	0.19	1	199.07	4	6
1011	Yes	TOP PROTEIN	A0A2P8YMG0	A0A2P8YMG0_BLAGE	Tubulin alpha chain OS=Blattella germanica OX=6973 GN=TBA_1 PE=3 SV=1	48.221527420000015	0.00495752	0.21	0.651	0.56	0.56	372.64	9	5	16.59	79	9.88	2.42	0.05	0.38	0.36	152.6	4	8	-0.21	0	188.07	4	13	0.49	0	182.32	5	8	-0.21	0.56	204.08	5	6	-0.62	0.54	212.57	6	10	0.11	0	162.81	4	12
1012	Yes	TOP PROTEIN	A0A2P8XM27	A0A2P8XM27_BLAGE	40S ribosomal protein S15 OS=Blattella germanica OX=6973 GN=RPS15 PE=3 SV=1	17.011188700000005	0.010828613	2.19	0.161	1	1	332.35	7	4	54.42	94	11.75	2.38	0.19	0.3	1	211.61	6	11	0.12	1	245.02	5	10	-0.01	1	246.77	6	14	0.47	1	207.15	5	8	-0.34	1	183.77	5	13	0.36	1	148.69	6	13
1013	Yes	TOP PROTEIN	A0A2P8YC01	A0A2P8YC01_BLAGE	Uncharacterized protein (Fragment) OS=Blattella germanica OX=6973 GN=C0J52_08870 PE=4 SV=1	63.16323559000002	0.006580566	0.61	0.449	1	1	323.78	11	10	21.21	42	5.25	1.58	0.14	0.44	0.74	80.85	5	5	0.13	0	44.75	3	3	-0.61	0.96	96.93	4	4	-0.2	0.99	146.57	5	5	0.13	0.71	99.5	5	5	0.13	0.98	211.62	7	8
1014	Yes	TOP PROTEIN	A0A2P8YUZ4	A0A2P8YUZ4_BLAGE	Reticulon-like protein OS=Blattella germanica OX=6973 GN=rtn1-a PE=4 SV=1	21.874990779999997	0.00851416	0.56	0.468	1	1	301.38	6	6	30.1	96	12	1.93	0.05	0.24	1	166.71	6	9	-0.35	1	204.53	5	14	0.29	1	202.89	6	11	-0.06	1	218.71	5	14	0.29	1	210.41	5	10	-0.2	1	190.46	5	14
1015	Yes	TOP PROTEIN	A0A2P8ZDT7	A0A2P8ZDT7_BLAGE	Peptidylprolyl isomerase OS=Blattella germanica OX=6973 GN=FKBP4 PE=4 SV=1	68.59658684999995	0.005059082	0.53	0.481	1	1	350.66	9	8	13.96	37	4.62	1.41	0.09	0.44	0.99	122.11	4	4	-0.06	1	178.99	6	6	0.52	0.53	102.21	4	4	-0.06	1	118.93	3	3	-0.48	0.75	95.45	5	5	0.26	0.96	133.01	6	7
1016	Yes	TOP PROTEIN	A0A2P8XLF2	A0A2P8XLF2_BLAGE	Nucleoprotein TPR OS=Blattella germanica OX=6973 GN=Mtor_0 PE=4 SV=1	228.11473183000103	0.005071777	0.18	0.676	1	1	319.31	12	11	7.01	30	3.75	1.67	0.1	0.86	1	144.14	6	6	0.96	0	44.99	3	3	-0.04	0.97	122.4	5	5	0.7	0	17.02	1	1	-1.62	0.72	61.98	3	4	0.38	0.98	129.66	5	5
1017	Yes	TOP PROTEIN	A0A2P8YLE9	A0A2P8YLE9_BLAGE	Proteasome subunit beta type OS=Blattella germanica OX=6973 GN=psmb3 PE=3 SV=1	23.060618209999998	0.005312988	0.01	0.922	1	1	329.56	8	8	43.41	43	5.38	2.07	-0.01	0.54	1	222.94	6	9	0.82	1	164.09	6	7	0.46	1	185.77	4	5	-0.03	1	172.33	4	4	-0.35	1	146.92	4	4	-0.35	0.89	58.4	2	3
1018	Yes	TOP PROTEIN	A0A2P8Y7D0	A0A2P8Y7D0_BLAGE	NADH dehydrogenase [ubiquinone] 1 alpha subcomplex subunit 10 OS=Blattella germanica OX=6973 GN=ND-42 PE=4 SV=1	37.64501341999999	0.008074707	0.1	0.754	1	1	356.21	10	10	36	68	8.5	2	0.04	0.38	0.97	86.13	5	5	-0.68	1	188.01	9	11	0.45	1	209.72	6	7	-0.2	1	249.37	7	9	0.16	1	183.3	7	10	0.32	0.96	114.79	8	10
1019	Yes	TOP PROTEIN	A0A2P8XJD5	A0A2P8XJD5_BLAGE	Uroporphyrinogen decarboxylase OS=Blattella germanica OX=6973 GN=Updo PE=3 SV=1	38.94642302	0.006163574	1.01	0.333	1	1	313.95	8	8	31.82	47	5.88	1.89	-0.1	0.5	1	178.59	8	9	0.59	1	180.31	6	7	0.22	1	201.57	5	6	0	1	195.66	6	6	0	0.97	53.1	3	3	-1	0.99	122.13	5	7
1020	Yes	TOP PROTEIN	A0A2P8Y585	A0A2P8Y585_BLAGE	Uncharacterized protein OS=Blattella germanica OX=6973 GN=C0J52_22771 PE=4 SV=1	259.6459425300008	0.004690918	0.33	0.572	1	1	329.73	11	11	6.23	38	4.75	2.19	0.15	1	0.76	41.28	2	2	-0.87	0.96	125.29	6	6	0.72	1	165.61	6	6	0.72	0.77	95.36	7	7	0.94	0.38	75.82	6	6	0.72	0.94	115.9	5	6
1020	No	OTHER PROTEIN	A0A2P8XAE2	A0A2P8XAE2_BLAGE	Dystrophin OS=Blattella germanica OX=6973 GN=DMD PE=4 SV=1	17.224552380000013	0.006493652	0	-1	1	0	29.61	1	1	7.38	7	0.88	0.35	0	0	0	0	0	0	-10	0	26.12	1	1	0	0	3.32	1	1	0	0	4.53	1	1	0	0	11.85	1	1	0	0	5.16	1	1
1021	Yes	TOP PROTEIN	A0A2P8YB83	A0A2P8YB83_BLAGE	Uncharacterized protein OS=Blattella germanica OX=6973 GN=C0J52_16875 PE=4 SV=1	52.70828488000004	0.00495752	0	0.981	1	1	384.97	8	8	19.74	64	8	1.69	0	0.29	1	150.55	5	6	-0.39	1	227.94	7	7	-0.16	1	190.12	5	8	0.03	1	183.01	8	8	0.03	1	189.65	6	7	-0.16	1	196.67	6	11
1022	Yes	TOP PROTEIN	A0A0U1Z1T2	A0A0U1Z1T2_BLAGE	Chymotrypsin-like protein OS=Blattella germanica OX=6973 PE=2 SV=1	25.776594989999985	0.00804541	7.32	0.017	1	1	382.69	7	5	42.46	58	7.25	2.6	0.45	0.63	0.63	86.13	3	3	-0.72	0.46	62.93	4	4	-0.3	1	229.23	5	10	1.02	1	304.94	6	10	1.02	1	184.4	4	7	0.51	1	207.25	3	7
1023	Yes	TOP PROTEIN	A0A2P8YCN2	A0A2P8YCN2_BLAGE	L-lactate dehydrogenase OS=Blattella germanica OX=6973 GN=ImpL3 PE=3 SV=1	32.582109339999974	0.009524902	0.14	0.712	1	1	369.9	9	7	32.23	38	4.75	2.12	-0.08	0.65	1	144.65	4	4	-0.2	0.77	104.72	4	5	0.12	1	119.28	2	3	-0.62	0.76	53.74	2	5	0.12	0.4	45.16	2	2	-1.2	0.65	58.29	3	4
1024	Yes	TOP PROTEIN	A0A2P8ZHJ1	A0A2P8ZHJ1_BLAGE	Uncharacterized protein OS=Blattella germanica OX=6973 GN=C0J52_02147 PE=4 SV=1	29.414621210000007	0.004271973	2.12	0.167	1	1	341.71	7	6	31.25	63	7.88	2.59	0.18	0.51	1	126.5	5	6	-0.14	1	114.28	4	4	-0.72	1	213.99	5	7	0.09	1	184.04	4	6	-0.14	1	249.39	5	10	0.6	1	177.18	4	11
1025	Yes	TOP PROTEIN	A0A2P8YTD0	A0A2P8YTD0_BLAGE	Peroxisomal (S)-2-hydroxy-acid oxidase GLO5 OS=Blattella germanica OX=6973 GN=GLO5 PE=3 SV=1	35.95776374999999	0.008382324	0.2	0.663	1	1	262.49	6	6	26.22	45	5.62	2	0.09	0.63	0.85	59.31	3	5	0.03	0.85	86.58	5	5	0.03	1	199.03	6	9	0.87	1	100.77	4	7	0.51	0.33	23.4	2	2	-1.3	1	147.91	5	6
1026	Yes	TOP PROTEIN	A0A2P8YD21	A0A2P8YD21_BLAGE	Uncharacterized protein OS=Blattella germanica OX=6973 GN=C0J52_18992 PE=3 SV=1	23.937275760000002	0.008953613	0.78	0.394	1	1	374.97	7	7	33.99	39	4.88	1.36	-0.08	0.53	1	166.54	4	4	-0.3	0.98	85.03	5	5	0.02	1	319.81	6	6	0.28	1	258.34	6	6	0.28	0.63	98.4	6	6	0.28	0.88	68.29	2	2
1027	Yes	TOP PROTEIN	A0A2P8XFS6	A0A2P8XFS6_BLAGE	Uncharacterized protein OS=Blattella germanica OX=6973 GN=C0J52_16130 PE=4 SV=1	94.63523518000002	0.004563965	0.03	0.876	1	1	336.73	7	7	9.39	25	3.12	2.17	-0.05	1.14	0	16.28	1	1	-1.33	0.55	65.51	3	4	0.67	0.27	25.96	1	1	-1.33	0.91	78.45	3	3	0.25	0	21.71	2	3	0.25	0.91	88.76	5	5
1028	Yes	TOP PROTEIN	A0A2P8ZFQ8	A0A2P8ZFQ8_BLAGE	Hsc70-interacting protein OS=Blattella germanica OX=6973 GN=St13_0 PE=4 SV=1	21.746085490000024	0.004805176	0	0.99	1	1	385.26	7	7	37.11	42	5.25	1.83	0	0.48	1	141.32	4	5	0	1	196.5	4	6	0.26	1	111.13	4	4	-0.32	1	280.02	6	6	0.26	1	155.06	4	5	0	1	147.72	4	4
1029	Yes	TOP PROTEIN	A0A2P8YAI4	A0A2P8YAI4_BLAGE	Uncharacterized protein OS=Blattella germanica OX=6973 GN=C0J52_16107 PE=4 SV=1	20.80670305999999	0.008543457	1.8	0.201	1	1	352.93	5	4	36.41	41	5.12	0.83	0.21	0.24	1	188.61	4	5	0.19	1	233.42	4	5	0.19	1	236.34	4	5	0.19	1	204.07	4	4	-0.13	1	271.6	4	6	0.46	1	285.9	4	6
1030	Yes	TOP PROTEIN	A0A2P8ZL53	A0A2P8ZL53_BLAGE	Uncharacterized protein OS=Blattella germanica OX=6973 GN=C0J52_05028 PE=4 SV=1	11.810959420000007	0.003649902	1.08	0.316	1	1	317.77	7	2	15.89	50	6.25	2.43	0.22	0.64	1	232.37	4	10	1.01	1	88.66	3	7	0.49	1	145.91	5	7	0.49	1	186.33	5	8	0.69	1	74.96	2	3	-0.73	1	89.24	3	5
1031	Yes	TOP PROTEIN	A0A2P8YKH5	A0A2P8YKH5_BLAGE	Uncharacterized protein (Fragment) OS=Blattella germanica OX=6973 GN=C0J52_10743 PE=3 SV=1	85.86161292000013	0.005947754	0	0.946	1	1	317.38	9	8	13.58	35	4.38	1.6	0.01	0.59	1	180.11	5	6	0.57	0	17.2	2	3	-0.43	0.99	107.89	4	4	-0.02	1	130.71	3	3	-0.43	1	152.68	6	6	0.57	1	104.39	4	5
1032	Yes	TOP PROTEIN	A0A2P8Y4U3	A0A2P8Y4U3_BLAGE	Uncharacterized protein OS=Blattella germanica OX=6973 GN=C0J52_14649 PE=4 SV=1	20.377548220000005	0.008455566	0.19	0.672	1	1	353.59	9	7	46.11	33	4.12	4.73	-0.21	1.47	0	0	0	0	-10	0	0	0	0	-10	0.67	48.28	3	3	-0.9	0	23.16	1	1	-2.49	1	232.24	6	9	0.68	0	0	0	0
1033	Yes	TOP PROTEIN	A0A2P8ZI93	A0A2P8ZI93_BLAGE	Filamin-A OS=Blattella germanica OX=6973 GN=cher_0 PE=4 SV=1	14.993816050000008	0.008484863	0.18	0.674	1	1	367.03	9	9	49.62	58	7.25	1.49	0.04	0.29	1	223.53	7	10	0.53	1	254.13	6	8	0.21	1	203.99	6	8	0.21	1	236.18	7	8	0.21	1	179.38	5	6	-0.21	0.99	131.65	4	6
1034	Yes	TOP PROTEIN	A0A2P8YCW3	A0A2P8YCW3_BLAGE	Protein krasavietz OS=Blattella germanica OX=6973 GN=kra PE=4 SV=1	48.66737706999999	0.00832373	1.42	0.253	1	1	307.28	10	9	17.65	35	4.38	1.3	-0.15	0.41	0.89	90.44	4	4	-0.23	0.42	71.31	4	4	-0.23	1	148.12	5	5	0.09	0.91	81.9	5	5	0.09	0.99	109.53	4	4	-0.23	0.98	78.66	2	3
1035	Yes	TOP PROTEIN	A0A2P8Z6E1	A0A2P8Z6E1_BLAGE	Uncharacterized protein OS=Blattella germanica OX=6973 GN=C0J52_04545 PE=4 SV=1	48.64888176999995	0.007752441	0.41	0.532	1	1	343.49	8	8	20.69	47	5.88	1.96	0.1	0.51	1	221.41	5	6	0.21	1	182.95	5	6	0.21	1	200.36	7	9	0.79	1	131.2	6	6	0.21	0.97	93.23	3	4	-0.38	1	160.77	7	8
1036	Yes	TOP PROTEIN	A0A2P8YNL2	A0A2P8YNL2_BLAGE	Uncharacterized protein (Fragment) OS=Blattella germanica OX=6973 GN=C0J52_05510 PE=3 SV=1	91.87144406000012	0.008953613	3.34	0.089	1	1	337.42	8	8	7.67	118	14.75	2.38	0.15	0.23	1	234.3	7	18	0.45	0.88	198.67	7	12	-0.13	0.99	223.82	7	13	-0.02	1	285.74	8	15	0.19	0.99	266.33	8	15	0.19	0.99	197.2	6	15
1037	Yes	TOP PROTEIN	A0A2P8ZNQ6	A0A2P8ZNQ6_BLAGE	General vesicular transport factor p115 OS=Blattella germanica OX=6973 GN=p115 PE=4 SV=1	70.78106169	0.004652832	1.72	0.211	1	1	318.88	9	8	14.04	45	5.62	0.74	0.25	0.21	0.94	115.27	5	5	0.09	0.97	137.59	5	6	0.35	0.98	116.67	5	6	0.35	1	166.98	6	6	0.35	0.68	87.32	5	6	0.35	0.77	83.94	5	6
1038	Yes	TOP PROTEIN	A0A2P8ZMT4	A0A2P8ZMT4_BLAGE	Uncharacterized protein OS=Blattella germanica OX=6973 GN=C0J52_04397 PE=4 SV=1	42.888889109999994	0.005300293	0.48	0.521	1	1	389.51	7	7	34.28	15	1.88	2.36	-0.18	1.03	0	0	0	0	-10	0	0	0	0	-10	0	4.94	1	2	-0.46	0	21.11	2	2	-0.46	0.96	77.15	3	3	0.13	0	0	0	0
1039	Yes	TOP PROTEIN	A0A2P8YYC4	A0A2P8YYC4_BLAGE	Protein SEC13 OS=Blattella germanica OX=6973 GN=Sec13 PE=3 SV=1	34.96296317999997	0.005135254	0.99	0.336	1	1	347.51	9	8	25.63	46	5.75	1.04	0.17	0.24	1	150.9	4	6	0.25	1	188.22	5	6	0.25	0.93	117.25	6	6	0.25	1	144.71	5	5	-0.01	0.99	119.55	5	5	-0.01	1	150.53	4	5
1040	Yes	TOP PROTEIN	A0A2P8XGS1	A0A2P8XGS1_BLAGE	Uncharacterized protein OS=Blattella germanica OX=6973 GN=C0J52_25882 PE=4 SV=1	99.93411030999998	0.005858887	0.51	0.489	1	1	345.31	9	9	12.73	53	6.62	2.26	-0.08	0.51	1	247.24	8	10	0.59	1	202.14	7	8	0.27	1	130.04	6	6	-0.15	1	157.36	7	7	0.08	1	137.91	5	5	-0.41	1	190.33	8	9
1040	No	OTHER PROTEIN	A0A2P8XGS5	A0A2P8XGS5_BLAGE	Uncharacterized protein OS=Blattella germanica OX=6973 GN=C0J52_25884 PE=4 SV=1	47.71704500999999	0.005427246	1.8	0.272	1	0	37.75	1	1	2.43	3	0.38	0.52	-0.2	0	0	0	0	0	-10	0	0	0	0	-10	0	0	0	0	-10	0	37.75	1	1	-0.2	0	25.49	1	1	-0.2	0	29.46	1	1
1041	Yes	TOP PROTEIN	A0A2P8YAR4	A0A2P8YAR4_BLAGE	Uncharacterized protein OS=Blattella germanica OX=6973 GN=C0J52_20909 PE=3 SV=1	26.574656129999983	0.008147949	3.73	0.075	1	1	291.5	7	6	50	29	3.62	1.41	-0.23	0.58	1	178.72	5	6	0.6	0.99	92.96	4	4	0.01	0	17.22	2	2	-0.99	0.98	77.99	4	4	0.01	1	217.15	5	5	0.34	0.36	31.87	2	2
[truncated: 1,770 more rows]
[truncated: 62 more columns]
