# Supplementary material for: Multi-omics of cockroaches infected with Salmonella Typhimurium identifies molecular signatures of vector colonization
Source: BMC Genomics. 2025 Nov 18;26:1118. doi: 10.1186/s12864-025-12333-y (PMC12752085; doi:10.1186/s12864-025-12333-y)
Supplement: Supplementary file 13 — Supplementary Material 13. Cockroach proteome normalized FDR 1 perc results matrix. [file 12864_2025_12333_MOESM13_ESM.csv]

	I1	I10	I2	I3	I6	I7	I8	I9	N1	N10	N2	N3	N5	N6	N7	N9
A0A2P8XQ42	280.1821294	520.2383912	229.1289533	485.9342248	492.5800858	539.4181806	434.5722104	559.5589055	1071.636638	321.5319432	563.8718954	342.9142134	314.7081954	308.5296298	459.0680247	561.2236635
A0A2P9A976	247.0615582	484.9994271	211.7046983	446.2463697	453.2945575	496.4645106	399.1349915	526.1524037	1095.949511	285.5059552	519.5798432	301.9692327	276.5617475	270.2968515	414.7564393	526.6061291
A0A2P8YR56	274.811226	291.1851245	300.5683989	219.7351973	257.8742371	311.6638377	287.2279845	253.6806232	527.4023246	236.8708713	270.8629346	339.8433398	197.6679575	232.9532075	300.432549	236.0286435
A0A140KPS4	201.408879	226.2712432	227.3865278	163.5914024	186.3544292	234.7468008	217.2861052	199.3950578	364.6930968	182.8318893	204.4248563	246.6935087	153.4527564	175.1594728	231.3064758	180.4307853
A0A2P8ZIB5	132.4822848	128.9004213	129.8106998	119.063565	131.9590823	141.847003	134.2884084	154.5050709	168.3198908	134.1968054	129.4690757	138.1893099	130.9116736	120.0331413	124.0724391	153.1563642
A0A2P8ZL17	78.77325044	112.2082804	68.82580727	73.56773124	85.6223053	148.8394609	67.14420418	149.285305	205.724311	129.6935569	148.2080208	103.3860763	53.75181299	88.02430361	101.0304147	151.0583319
A0A2P8Z123	57.28963668	92.73411607	54.88640327	78.40771356	92.67355397	77.91595941	62.48141222	92.91183319	39.27464119	54.93963175	79.21463182	58.3465975	59.82056607	62.23940659	77.1021586	93.36244122
A0A2P8Y8W7	64.45084127	63.98654009	72.31065828	72.59973477	72.52712919	61.93319851	63.41397061	39.67022091	24.31287312	58.54223056	66.4380783	78.81908785	71.09110751	56.01546593	68.23984152	39.86261535
A0A2P8XDH0	85.93445503	82.53336331	131.5531253	100.6716322	131.9590823	95.89656543	98.85118948	129.4501946	76.67906138	127.8922575	68.99338901	158.6618002	91.89826092	67.57421287	85.96447568	130.078008
A0A2P8ZIW5	314.1978512	511.8923207	369.3942061	389.1345784	453.2945575	464.4989888	416.8536009	564.7786714	652.7071322	434.1131558	401.1837805	431.9695464	334.6483841	333.4253925	480.3375857	572.7628416
Q9NAS3	118.1598757	217.9251728	159.4319333	145.1994695	203.4788902	213.7694271	153.8721346	254.7245764	224.4265211	206.2487815	172.9093576	201.65403	130.9116736	116.4766038	225.9890855	260.156016
A0A2P8Z2J3	298.0851409	477.5806978	356.3260149	359.126688	420.0529566	423.543164	375.8210317	526.1524037	607.821828	413.3982127	355.1881879	410.4734315	318.1760543	320.0883768	453.7506345	533.9492425
A0A2P8Z3T3	201.408879	369.081782	246.5532083	263.2950381	319.3208327	327.6465986	277.9024006	387.3066305	403.967738	306.2208983	241.9027466	312.2054778	220.2090403	216.0596543	326.1332685	401.7732021
A0A2P8Z921	49.23328152	54.71312848	46.17427577	53.2398055	51.37338318	44.95151505	53.15582831	70.98881637	52.36618826	54.93963175	71.54869971	54.25209943	48.55002464	52.45892841	58.49129273	71.33310115
A0A2P8YCS5	68.03144356	82.53336331	80.15157303	78.40771356	78.57105663	102.8890233	102.581423	84.56020774	136.5261337	101.7734162	103.9159686	90.07895754	91.89826092	82.68949733	81.53331714	83.92129548
A0A2P8YHT8	69.82174471	52.85844616	60.98489252	57.11179136	63.46123804	49.94612783	86.7279304	59.50533137	59.8470723	62.14482936	50.25444385	67.55921816	57.2196719	55.12633155	62.03621956	59.79392303
A0A140KPR3	56.39448611	119.6270097	54.88640327	108.4156039	105.7687301	111.8793263	95.12095592	125.2743818	239.3882892	70.25067667	156.7257232	83.93721044	82.36164894	76.46555667	89.50940251	126.9309594
A0A2P8XYX6	35.80602293	49.14908152	27.00759526	38.71985855	42.30749203	68.92565641	32.6395437	76.20858228	72.93861936	33.32403893	39.1814308	21.49611487	15.60536506	35.5653752	60.26375614	76.57818212
A0A140KPR4	8.056355159	3.709364643	1.742425501	1.935992927	4.029284955	6.992457896	5.595350348	7.307672274	5.610663028	3.602598803	3.407080939	3.070873553	0.866964726	3.55653752	7.089853664	7.343113354
A0A2P8YXL7	7.161204585	35.23896411	11.32576575	21.2959222	18.1317823	83.90949475	14.92093426	59.50533137	138.3963547	26.11884132	36.62612009	11.25986969	1.733929451	15.11528446	51.40143906	59.79392303
A0A140KPR5	0.895150573	0.927341161	0.87121275	0.967996464	0	1.997845113	1.865116783	2.087906364	1.870221009	0.900649701	1.703540469	0	0	0	1.772463416	2.098032387
A0A2P8YLY6	67.13629299	62.13185777	58.37125427	72.59973477	59.43195309	65.92888874	66.21164579	67.85695683	71.06839835	54.93963175	57.06860572	52.20485039	58.95360135	54.23719717	54.06013419	67.13703638
A0A2P8ZPK1	87.72475617	76.96931634	95.83340253	76.47172063	76.55641415	79.91380453	82.99769683	81.42834819	129.0452496	89.16432038	54.51329502	76.77183881	77.15986059	76.46555667	81.53331714	80.7742469
A0A2P8YZG4	5.370903439	1.854682321	3.484851001	4.839982318	6.043927433	3.995690226	5.595350348	3.131859546	7.480884037	3.602598803	4.258851173	4.09449807	3.467858903	3.55653752	3.544926832	3.14704858
A0A2P8YCD9	2.68545172	1.854682321	1.742425501	3.871985855	4.029284955	1.997845113	4.662791957	1.043953182	7.480884037	2.701949103	2.555310704	3.070873553	2.600894177	2.66740314	2.658695124	1.049016193
A0A2P8YFB3	53.70903439	43.58503455	47.91670127	43.55984086	55.40266813	54.94074061	41.03256922	54.28556546	48.62574624	48.63508385	51.95798432	52.20485039	47.68305991	41.78931586	60.26375614	54.54884206
A0A2P8XRT3	42.07207694	43.58503455	40.07578651	48.39982318	46.33677698	40.95582482	41.03256922	51.15370592	18.70221009	36.92663773	44.2920522	36.85048263	50.28395409	41.78931586	45.19781711	51.40179348
A0A2P8ZNK7	65.34599184	74.18729286	80.15157303	81.31170295	84.61498406	63.93104362	120.3000325	90.82392683	106.6025975	78.35652397	75.80755089	89.05533302	77.15986059	72.90901915	77.1021586	87.06834406
A0A2P8Y6H9	47.44298038	55.64046964	48.78791402	46.46383026	59.43195309	52.9428955	57.81862026	57.41742501	61.71729331	49.53573355	54.51329502	59.37022202	41.61430683	49.79152527	46.97028052	58.74490683
A0A2P8YWS3	52.81388382	50.07642268	37.46214826	51.30381257	42.30749203	48.94720527	45.69536118	49.06579955	35.53419918	42.33053594	56.21683549	38.89773167	45.94913046	48.01325651	46.97028052	49.30376109
A0A2P8XTT4	42.96722751	83.46070447	37.46214826	60.01578075	71.51980795	84.90841731	55.02094509	85.60416092	172.0603329	33.32403893	87.73233417	40.9449807	43.34823628	40.90018148	64.69491468	84.97031167
A0A2P8XDV0	56.39448611	54.71312848	54.01519052	65.82375953	66.48320176	53.94181806	67.14420418	49.06579955	71.06839835	57.64158085	57.92037596	68.58284267	52.88484827	64.90680973	65.58114639	48.2547449
A0A2P8XJ69	45.65267923	42.65769339	43.56063752	54.20780196	50.36606194	63.93104362	42.897686	59.50533137	74.80884037	65.74742816	41.7367415	54.25209943	46.81609519	55.12633155	34.56303661	59.79392303
A0A2P8XDI8	16.11271032	10.20075277	13.06819125	11.61595756	11.08053363	18.97952858	12.12325909	17.74720409	13.09154706	10.80779641	5.962391643	8.18899614	9.536611983	14.22615008	12.40724391	17.83327529
B1PZ13	205.8846318	319.0053593	263.9774633	236.1911371	294.1378017	291.6853865	224.7465723	384.174771	392.7464119	304.4195989	257.2346109	286.6148649	228.8786876	219.6161918	329.6781954	383.9399268
A0A2P8ZID8	40.28177579	76.04197518	43.56063752	79.37571002	68.49784424	78.91488197	67.14420418	80.38439501	123.4345866	65.74742816	86.0287937	51.18122588	55.48574244	52.45892841	67.35360981	81.82326309
A0A2P8XE57	59.07993783	63.98654009	70.56823278	53.2398055	48.35141946	57.93750828	67.14420418	43.84603364	86.03016643	55.84028145	51.95798432	67.55921816	45.94913046	58.68286907	55.8325976	43.00966393
A0A140KPS3	17.90301146	13.91011741	20.03789326	15.48794342	12.08785487	13.98491579	13.98837587	10.43953182	20.5724311	10.80779641	12.77655352	16.37799228	12.13750616	16.89355322	10.6347805	10.49016193
A0A2P8XGR1	90.41020789	92.73411607	70.56823278	128.7435297	101.7394451	89.90303009	123.0977077	104.3953182	233.7776262	83.76042218	114.1372114	81.8899614	81.49468421	78.24382543	77.1021586	102.803587
A0A2P8ZIA7	47.44298038	39.87566991	53.14397777	39.68785501	46.33677698	51.94397294	44.76280278	46.97789319	26.18309413	50.43638325	54.51329502	40.9449807	41.61430683	48.01325651	51.40143906	47.20572871
A0A1S6M253	59.07993783	54.71312848	64.46974352	56.14379489	56.40998937	51.94397294	69.94187935	58.46137819	74.80884037	56.74093115	57.92037596	62.44109557	58.08663662	58.68286907	57.60506102	57.69589064
A0A2P8XDU8	43.86237809	40.80301107	47.04548852	38.71985855	39.28552831	34.96228948	63.41397061	46.97789319	71.06839835	45.03248504	41.7367415	47.08672781	43.34823628	41.78931586	41.65289028	46.15671251
A0A2P8XUI7	100.2568642	106.6442335	124.5834233	107.4476075	99.72480264	91.90087521	159.4674849	127.3622882	127.1750286	124.2896587	115.8407519	118.740444	114.4393438	105.8069912	133.8209879	124.832927
A0A1B2AS19	96.6762619	102.0075277	121.0985723	102.6076251	95.69551769	87.90518498	157.6023681	123.1864755	123.4345866	119.7864102	114.1372114	112.5986969	110.9714849	104.0287224	129.3898294	120.6368622
A0A2P8Y1B8	48.33813095	48.22174036	45.30306302	52.27180904	45.32945575	42.95366993	63.41397061	50.10975273	52.36618826	52.23768265	40.88497126	59.37022202	48.55002464	46.23498775	62.03621956	51.40179348
A0A2P8YT86	29.53996891	25.03821134	36.59093551	27.10390098	18.1317823	18.97952858	35.43721887	32.36254864	33.66397817	27.01949103	36.62612009	24.56698842	33.8116243	33.78710644	34.56303661	31.4704858
A0A2P8Y2K2	8.056355159	64.91388125	5.227276502	6.775975246	9.065891149	51.94397294	0	40.7141741	33.66397817	1.801299402	3.407080939	2.047249035	3.467858903	3.55653752	47.85651223	40.91163154
A0A2P8ZA55	55.49933554	56.56781081	63.59853077	60.98377721	54.3953469	49.94612783	48.49303635	60.54928455	71.06839835	61.24417966	63.8827676	67.55921816	55.48574244	57.79373469	63.80868298	59.79392303
Q9NG56	50.1284321	72.33261054	33.10608451	79.37571002	61.44659557	69.92457896	72.73955453	90.82392683	142.1367967	58.54223056	86.88056394	60.39384653	62.42146025	54.23719717	61.14998785	91.26440883
A0A2P8YRT6	9.846656305	12.98277625	6.098489252	11.61595756	12.08785487	13.98491579	18.65116783	24.01092318	16.83198908	13.50974551	16.18363446	13.30711873	12.13750616	8.891343799	10.6347805	24.12737245
A0A2P8XCT7	0.895150573	4.636705804	2.613638251	1.935992927	3.021963716	3.995690226	1.865116783	4.175812728	1.870221009	2.701949103	2.555310704	2.047249035	0.866964726	0.88913438	3.544926832	4.196064774
A0A2P8YI57	74.29749757	125.1910567	108.9015938	100.6716322	139.010331	120.8696293	113.7721237	133.6260073	187.0221009	127.8922575	126.913765	114.645946	103.1688024	101.3613193	121.413744	124.832927
A0A2P8XLG1	40.28177579	29.67491714	44.43185027	31.9438833	41.30017079	32.96444437	45.69536118	31.31859546	39.27464119	37.82728744	39.1814308	44.01585425	40.74734211	45.34585337	36.33550003	31.4704858
A0A2P8XTI1	34.91087235	47.2943992	35.71972276	45.49583379	41.30017079	48.94720527	41.03256922	36.53836137	33.66397817	38.72793714	47.69913314	33.77960908	41.61430683	36.45450958	43.42535369	36.71556677
A0A2P8YWQ2	37.59632407	34.31162295	31.36365901	45.49583379	40.29284955	32.96444437	37.30233565	29.23068909	26.18309413	31.52273953	38.32966056	34.8032336	35.54555375	27.56316578	36.33550003	29.37245342
Q2HZF2	85.93445503	90.87943375	68.82580727	123.9035473	94.68819645	84.90841731	117.5023573	101.2634586	228.1669631	78.35652397	111.5819007	80.86633688	78.89379004	78.24382543	76.21592689	99.65653838
Q2L7A6	53.70903439	51.00376384	108.9015938	77.43971709	92.67355397	67.92673385	53.15582831	90.82392683	50.49596725	127.8922575	81.76994253	136.1420608	75.42593113	57.79373469	51.40143906	90.21539264
A0A0A6ZIK4	49.23328152	45.43971688	102.8031045	66.79175599	86.62962654	61.93319851	45.69536118	79.34044183	43.01508321	117.0844611	77.51109136	125.9058157	70.22414278	54.23719717	45.19781711	78.67621451
A0A2P8ZN71	32.22542063	63.98654009	32.23487176	54.20780196	58.42463185	59.9353534	59.68373705	68.90091001	164.5794488	40.52923654	73.25224018	48.11035232	43.34823628	35.5653752	47.85651223	70.28408496
A0A068TJS2	46.54782981	59.34983429	49.65912677	53.2398055	57.41731061	60.93427595	55.95350348	60.54928455	65.45773532	72.95262577	51.95798432	59.37022202	52.88484827	63.12854097	56.71882931	60.84293922
A0A2P8ZB91	24.16906548	33.38428179	26.13638251	25.16790806	30.21963716	31.96552181	29.84186852	32.36254864	33.66397817	36.02598803	29.81195821	27.63786197	26.8759065	33.78710644	32.7905732	32.519502
A0A2P8ZJT1	58.18478726	46.36705804	47.91670127	48.39982318	49.3587407	49.94612783	55.95350348	48.02184637	44.88530422	36.02598803	45.99559267	53.22847491	41.61430683	55.12633155	54.06013419	48.2547449
A0A2P8Z9J4	31.33027006	50.07642268	32.23487176	46.46383026	45.32945575	52.9428955	39.16745244	43.84603364	31.79375716	41.42988624	56.21683549	30.70873553	33.8116243	28.45230016	38.99419515	44.05868013
A0A2P8YWA6	78.77325044	50.07642268	67.95459452	61.95177367	61.44659557	62.93212107	71.80699613	57.41742501	99.12171349	64.84677846	52.80975455	66.53559364	67.6232486	80.91122857	62.03621956	54.54884206
A0A2P8YUY6	26.8545172	43.58503455	22.65153151	48.39982318	39.28552831	39.95690226	29.84186852	41.75812728	28.05331514	34.22468863	45.99559267	28.66148649	32.07769485	32.00883768	43.42535369	41.96064774
T2KG60	1.790301146	5.564046964	1.742425501	4.839982318	4.029284955	3.995690226	3.730233565	3.131859546	7.480884037	5.403898205	5.962391643	4.09449807	3.467858903	3.55653752	2.658695124	3.14704858
A0A2P8ZCY7	36.7011735	43.58503455	48.78791402	37.75186208	45.32945575	42.95366993	42.897686	50.10975273	71.06839835	52.23768265	40.88497126	34.8032336	41.61430683	32.89797206	42.53912198	50.35277729
A0A2P8Z8P6	45.65267923	38.02098759	47.91670127	42.5918444	48.35141946	50.94505039	50.35815313	58.46137819	76.67906138	44.13183534	42.58851173	56.29934846	45.08216574	48.01325651	40.76665857	57.69589064
A0A2P8ZI99	25.06421605	67.69590473	32.23487176	47.43182672	53.38802566	71.92242408	32.6395437	61.59323774	129.0452496	29.72144013	81.76994253	27.63786197	35.54555375	25.78489702	50.51520736	62.94097161
A0A2P8XDK3	36.7011735	32.45694063	28.75002076	30.00789037	30.21963716	31.96552181	25.17907657	32.36254864	29.92353615	34.22468863	26.40487727	33.77960908	34.67858903	32.89797206	35.44926832	32.519502
A0A076JY37	47.44298038	47.2943992	43.56063752	28.07189745	30.21963716	56.93858573	38.23489405	69.94486319	89.77060844	39.62858684	39.1814308	36.85048263	37.2794832	46.23498775	46.97028052	70.28408496
A0A2P8Y1G5	39.38662522	38.94832875	33.97729726	22.26391866	26.19035221	45.9504376	31.70698531	59.50533137	72.93861936	31.52273953	32.36726892	29.68511101	30.3437654	38.23277834	40.76665857	59.79392303
A0A068B248	20.58846318	22.25618786	20.03789326	13.55195049	13.0951761	23.97414136	20.51628461	29.23068909	44.88530422	17.11234432	17.88717493	19.44886583	18.20625924	22.2283595	17.72463416	29.37245342
A0A2P8YYP7	42.96722751	36.16630527	42.68942477	33.87987623	38.27820707	33.96336692	41.96512761	39.67022091	50.49596725	37.82728744	31.51549868	44.01585425	45.08216574	34.67624082	34.56303661	39.86261535
B9VAT1	76.08779872	78.82399866	60.98489252	111.3195933	81.59302034	73.92026919	106.3116566	89.77997365	205.724311	71.15132637	90.28764488	69.60646719	66.75628388	59.57200345	64.69491468	88.11736025
A0A2P8YQX9	54.60418496	58.42249313	55.75761602	60.01578075	52.38070442	50.94505039	59.68373705	57.41742501	74.80884037	56.74093115	45.99559267	54.25209943	58.08663662	48.01325651	57.60506102	56.64687445
G8XWV9	76.98294929	79.75133982	60.11367977	109.3836004	85.6223053	79.91380453	101.6488647	94.99973956	190.7625429	72.05197607	91.13941511	69.60646719	67.6232486	69.35248163	66.4673781	93.36244122
A0A2P8XPS9	35.80602293	34.31162295	33.97729726	31.9438833	31.2269584	32.96444437	30.77442691	32.36254864	14.96176807	35.12533833	36.62612009	31.73236004	32.07769485	33.78710644	36.33550003	31.4704858
A0A2P8Z1N8	27.74966777	33.38428179	37.46214826	33.87987623	35.25624336	40.95582482	27.97675174	37.58231455	31.79375716	49.53573355	33.21903915	32.75598456	53.75181299	40.90018148	27.47318295	36.71556677
A0A2P8YN84	0	0	0.87121275	1.935992927	1.007321239	0.998922557	1.865116783	0	0	0.900649701	0.851770235	0	1.733929451	0.88913438	0	0
A0A2P8YP12	40.28177579	38.02098759	50.53033952	32.91187976	34.24892212	31.96552181	54.0883867	41.75812728	39.27464119	43.23118564	28.96018798	41.96860522	40.74734211	43.56758462	46.97028052	40.91163154
A0A2P8XZD1	44.75752866	56.56781081	43.56063752	58.07978782	51.37338318	62.93212107	60.61629544	53.24161228	63.58751431	46.83378444	54.51329502	39.92135618	54.61877772	40.90018148	56.71882931	52.45080967
A0A2P8Z8B5	33.12057121	40.80301107	41.81821201	30.00789037	37.27088584	45.9504376	34.50466048	41.75812728	52.36618826	43.23118564	38.32966056	32.75598456	38.14644793	31.1197033	46.08404882	39.86261535
A0A2P8YZ35	33.12057121	33.38428179	35.71972276	30.00789037	36.2635646	38.95797971	41.96512761	48.02184637	44.88530422	38.72793714	39.1814308	39.92135618	45.94913046	41.78931586	38.10796344	47.20572871
A0A2P8XIY1	49.23328152	41.73035223	46.17427577	39.68785501	44.32213451	58.93643084	55.02094509	60.54928455	91.64082945	63.94612876	44.2920522	69.60646719	57.2196719	50.68065965	39.88042686	60.84293922
A0A2P8XK70	0.895150573	0	0.87121275	0	0	0.998922557	0.932558391	1.043953182	0	0.900649701	0.851770235	0	0.866964726	0.88913438	0.886231708	1.049016193
A0A2P8YSH6	27.74966777	56.56781081	45.30306302	51.30381257	85.6223053	41.95474738	61.54885383	49.06579955	82.28972441	41.42988624	15.33186422	55.27572395	23.40804759	24.00662826	48.74274394	50.35277729
Q2HXW9	52.81388382	60.27717545	51.40155227	44.52783733	62.45391681	64.92996618	54.0883867	64.72509728	84.15994542	46.83378444	68.99338901	48.11035232	37.2794832	51.56979403	63.80868298	61.89195541
A0A2P8XCT5	62.66054012	74.18729286	47.91670127	81.31170295	70.51248672	82.9105722	57.81862026	79.34044183	123.4345866	54.03898205	74.10401042	45.03947877	61.55449552	62.23940659	54.06013419	79.7252307
A0A2P8Y6G3	34.91087235	34.31162295	31.36365901	38.71985855	28.20499469	26.97090903	40.10001083	32.36254864	43.01508321	31.52273953	37.47789033	38.89773167	37.2794832	37.34364396	31.90434149	32.519502
A0A2P8XS75	35.80602293	36.16630527	33.97729726	33.87987623	28.20499469	33.96336692	41.96512761	34.450455	54.23640927	48.63508385	34.92257962	38.89773167	33.8116243	41.78931586	46.08404882	34.61753438
A0A2P8ZJV0	0.895150573	0.927341161	0.87121275	0.967996464	0	0	0	1.043953182	1.870221009	0.900649701	0.851770235	2.047249035	0	0	0.886231708	1.049016193
A0A2P8Z0V6	40.28177579	38.94832875	40.94699926	34.84787269	38.27820707	37.95905715	38.23489405	41.75812728	43.01508321	40.52923654	39.1814308	38.89773167	45.94913046	47.12412213	38.10796344	41.96064774
A0ERA8	38.49147465	61.20451661	33.97729726	49.36781965	51.37338318	60.93427595	50.35815313	69.94486319	140.2665757	37.82728744	80.06640206	37.87410715	39.01341266	43.56758462	59.37752444	70.28408496
G9JWG6	38.49147465	61.20451661	33.97729726	49.36781965	51.37338318	60.93427595	50.35815313	69.94486319	140.2665757	37.82728744	80.06640206	37.87410715	39.01341266	43.56758462	59.37752444	70.28408496
A0A2P8YGC9	25.95936662	37.09364643	19.16668051	34.84787269	33.24160088	37.95905715	29.84186852	39.67022091	93.51105046	17.11234432	50.25444385	24.56698842	20.80715342	28.45230016	38.99419515	39.86261535
A0A2P8ZCE3	45.65267923	41.73035223	35.71972276	45.49583379	38.27820707	38.95797971	46.62791957	33.40650182	28.05331514	41.42988624	36.62612009	45.03947877	47.68305991	48.90239089	49.62897565	33.56851819
A0A2P8XMR6	35.80602293	36.16630527	38.33336101	28.07189745	29.21231593	36.96013459	27.97675174	35.49440819	11.22132606	28.82079043	33.21903915	33.77960908	26.8759065	28.45230016	33.6768049	35.66655058
A0A2P8YDV3	49.23328152	41.73035223	56.62882877	51.30381257	45.32945575	37.95905715	60.61629544	59.50533137	54.23640927	57.64158085	51.10621408	42.99222974	50.28395409	62.23940659	41.65289028	57.69589064
A0A2P8ZKI5	30.43511949	38.02098759	27.87880801	31.9438833	31.2269584	26.97090903	32.6395437	30.27464228	26.18309413	26.11884132	25.55310704	34.8032336	28.60983595	28.45230016	36.33550003	30.42146961
A0A2P8YL74	43.86237809	36.16630527	43.56063752	41.62384794	30.21963716	36.96013459	35.43721887	33.40650182	33.66397817	43.23118564	35.77434986	38.89773167	48.55002464	42.67845024	34.56303661	33.56851819
A0A2P8XYW9	15.21755974	28.74757598	13.939404	23.23191513	26.19035221	37.95905715	10.2581423	33.40650182	11.22132606	28.82079043	27.25664751	21.49611487	16.47232979	16.00441884	25.70071953	33.56851819
A0A2P8Y3J1	39.38662522	34.31162295	53.14397777	42.5918444	43.31481327	41.95474738	65.27908739	37.58231455	46.75552523	44.13183534	52.80975455	52.20485039	42.48127156	44.456719	45.19781711	37.76458296
A0A140KPS2	20.58846318	17.61948205	25.26516976	23.23191513	22.16106725	22.9752188	35.43721887	22.96697	24.31287312	27.01949103	17.03540469	29.68511101	16.47232979	20.45009074	25.70071953	23.07835626
A0A2P8YL20	41.17692637	42.65769339	39.20457376	45.49583379	34.24892212	31.96552181	35.43721887	33.40650182	26.18309413	31.52273953	27.25664751	38.89773167	41.61430683	38.23277834	33.6768049	33.56851819
A0A2P8XD13	26.8545172	32.45694063	30.49244626	20.32792574	32.23427964	32.96444437	27.04419335	39.67022091	31.79375716	40.52923654	32.36726892	31.73236004	39.01341266	30.23056892	36.33550003	37.76458296
A0A2P8XY58	59.9750884	51.00376384	68.82580727	56.14379489	49.3587407	51.94397294	67.14420418	55.32951864	99.12171349	69.35002697	68.99338901	55.27572395	64.1553897	67.57421287	48.74274394	55.59785825
A0A2P8Z3G7	44.75752866	38.02098759	55.75761602	31.9438833	36.2635646	33.96336692	45.69536118	34.450455	63.58751431	51.33703295	31.51549868	32.75598456	44.21520101	37.34364396	42.53912198	30.42146961
A0A1B2AS08	80.56355159	127.045739	91.47733878	94.86365344	106.7760513	116.8739391	65.27908739	104.3953182	106.6025975	122.4883593	123.506684	125.9058157	142.182215	124.4788132	124.0724391	97.55850599
A0A2P8ZEU4	34.01572178	35.23896411	38.33336101	30.00789037	36.2635646	37.95905715	34.50466048	52.1976591	61.71729331	37.82728744	28.96018798	35.82685811	33.8116243	25.78489702	32.7905732	51.40179348
A0A2P8ZHF8	63.5556907	79.75133982	55.75761602	71.63173831	63.46123804	72.92134663	87.66048879	69.94486319	138.3963547	65.74742816	94.54649605	56.29934846	83.22861367	72.01988477	87.73693909	69.23506877
A0A2P8Y7B4	32.22542063	33.38428179	37.46214826	31.9438833	36.2635646	34.96228948	33.57210209	39.67022091	50.49596725	38.72793714	32.36726892	37.87410715	30.3437654	30.23056892	42.53912198	39.86261535
A0A2P8Z956	50.1284321	42.65769339	43.56063752	35.81586916	36.2635646	43.95259249	49.42559474	42.80208046	95.38127147	48.63508385	40.88497126	42.99222974	50.28395409	48.01325651	46.97028052	41.96064774
A0A2P8XCA8	37.59632407	34.31162295	46.17427577	36.78386562	36.2635646	33.96336692	50.35815313	31.31859546	26.18309413	36.92663773	34.07080939	36.85048263	39.88037738	43.56758462	25.70071953	31.4704858
A0A2P8ZLT9	40.28177579	39.87566991	45.30306302	40.65585147	33.24160088	35.96121204	56.88606187	38.62626773	46.75552523	38.72793714	34.07080939	39.92135618	39.01341266	37.34364396	35.44926832	38.81359916
A7E1B7	46.54782981	67.69590473	60.98489252	48.39982318	59.43195309	66.92781129	53.15582831	83.51625456	100.9919345	89.16432038	48.55090338	84.96083495	63.28842498	55.12633155	58.49129273	80.7742469
G8XWV6	41.17692637	63.98654009	60.11367977	42.5918444	55.40266813	61.93319851	48.49303635	78.29648865	95.38127147	85.56172158	45.99559267	81.8899614	58.95360135	50.68065965	56.71882931	75.52916593
A0A2P8XKA6	12.53210802	15.76479973	15.68182951	12.58395403	17.12446106	15.98276091	20.51628461	15.65929773	37.40442019	23.41689222	12.77655352	25.59061294	16.47232979	12.44788132	14.17970733	15.7352429
A0A2P8YV46	19.69331261	24.11087018	27.00759526	18.39193281	24.17570973	22.9752188	13.05581748	21.92301682	1.870221009	26.11884132	20.44248563	26.61423746	26.8759065	18.67182198	24.81448782	22.02934006
A0A2P8YX24	13.4272586	25.03821134	9.583340253	16.45593988	16.11713982	26.97090903	13.98837587	22.96697	14.96176807	27.92014073	35.77434986	28.66148649	11.27054143	23.11749388	16.83840245	23.07835626
A0A2P8Y3B6	25.06421605	26.89289366	26.13638251	24.19991159	27.19767345	25.97198647	25.17907657	26.09882955	16.83198908	26.11884132	26.40487727	25.59061294	22.54108287	31.1197033	23.04202441	26.22540484
A0A2P8YTK1	29.53996891	27.82023482	27.00759526	28.07189745	28.20499469	37.95905715	23.31395978	24.01092318	31.79375716	30.62208983	32.36726892	21.49611487	23.40804759	23.11749388	19.49709758	24.12737245
A0A2P8ZI96	35.80602293	31.52959947	31.36365901	30.97588684	25.18303097	29.9676767	30.77442691	29.23068909	41.1448622	27.01949103	31.51549868	20.47249035	36.41251848	30.23056892	21.26956099	30.42146961
A0A2P8Y7J6	29.53996891	29.67491714	34.84851001	31.9438833	43.31481327	34.96228948	41.03256922	29.23068909	50.49596725	38.72793714	23.84956657	34.8032336	27.74287122	38.23277834	38.10796344	29.37245342
A0A2P8ZIP4	37.59632407	34.31162295	32.23487176	28.07189745	31.2269584	28.96875414	35.43721887	28.18673591	37.40442019	30.62208983	31.51549868	25.59061294	32.07769485	32.00883768	31.90434149	28.32343722
A0A2P8XBX2	27.74966777	25.03821134	26.13638251	31.9438833	31.2269584	33.96336692	19.58372622	26.09882955	24.31287312	31.52273953	27.25664751	22.51973939	24.27501232	32.89797206	29.24564636	26.22540484
A0A2P8ZN67	26.8545172	63.05919893	31.36365901	62.91977014	67.490523	59.9353534	74.60467131	70.98881637	147.7474597	41.42988624	81.76994253	41.96860522	32.94465958	41.78931586	58.49129273	73.43113354
A0A2P8XVS4	28.64481834	31.52959947	29.62123351	29.03989391	33.24160088	30.96659925	26.11163496	31.31859546	24.31287312	34.22468863	29.81195821	34.8032336	23.40804759	30.23056892	31.90434149	31.4704858
A0A2P8XIN8	45.65267923	39.87566991	36.59093551	42.5918444	44.32213451	45.9504376	42.897686	41.75812728	57.97685129	43.23118564	52.80975455	46.06310329	42.48127156	54.23719717	43.42535369	43.00966393
A0A2P8Y1K3	37.59632407	34.31162295	41.81821201	30.97588684	39.28552831	31.96552181	42.897686	35.49440819	35.53419918	39.62858684	43.44028197	31.73236004	34.67858903	47.12412213	37.22173174	34.61753438
A0A2P8XRA4	26.8545172	25.9655525	32.23487176	26.13590452	24.17570973	25.97198647	17.71860944	25.05487637	13.09154706	28.82079043	24.70133681	26.61423746	29.47680067	21.33922512	21.26956099	25.17638864
A0A2P8XH01	26.8545172	26.89289366	25.26516976	25.16790806	24.17570973	18.97952858	28.90931013	26.09882955	28.05331514	26.11884132	32.36726892	27.63786197	38.14644793	25.78489702	23.92825612	26.22540484
A0A2P8XJW4	28.64481834	22.25618786	23.52274426	26.13590452	32.23427964	23.97414136	29.84186852	25.05487637	16.83198908	33.32403893	19.5907154	25.59061294	24.27501232	29.34143454	25.70071953	24.12737245
A0A2P8ZC23	25.06421605	20.40150554	29.62123351	32.91187976	32.23427964	26.97090903	34.50466048	26.09882955	44.88530422	28.82079043	16.18363446	33.77960908	26.00894177	16.89355322	35.44926832	26.22540484
A0A2P8YI55	21.48361376	24.11087018	25.26516976	28.07189745	21.15374601	28.96875414	28.90931013	27.14278273	46.75552523	26.11884132	25.55310704	29.68511101	25.14197704	31.1197033	31.90434149	27.27442103
G8XWV7	51.02358267	58.42249313	48.78791402	51.30381257	48.35141946	48.94720527	50.35815313	60.54928455	140.2665757	56.74093115	55.36506525	71.65371623	54.61877772	52.45892841	63.80868298	60.84293922
A9XFW9	48.33813095	57.49515197	47.04548852	49.36781965	47.34409822	47.94828272	46.62791957	58.46137819	121.5643656	54.93963175	52.80975455	69.60646719	52.88484827	48.90239089	62.03621956	58.74490683
O18598	43.86237809	56.56781081	44.43185027	45.49583379	44.32213451	45.9504376	44.76280278	55.32951864	110.3430395	52.23768265	49.40267361	68.58284267	49.41698936	44.456719	59.37752444	55.59785825
A0A2P8YHF1	21.48361376	25.9655525	20.90910601	19.35992927	23.16838849	23.97414136	15.85349265	27.14278273	11.22132606	23.41689222	22.99779634	19.44886583	24.27501232	18.67182198	23.92825612	27.27442103
A0A2P8XAL2	2.68545172	3.709364643	2.613638251	2.903989391	3.021963716	3.995690226	1.865116783	4.175812728	1.870221009	2.701949103	2.555310704	3.070873553	2.600894177	3.55653752	3.544926832	4.196064774
A0A2P8XKS2	1.790301146	2.782023482	2.613638251	1.935992927	2.014642478	2.99676767	1.865116783	3.131859546	1.870221009	1.801299402	1.703540469	2.047249035	1.733929451	2.66740314	2.658695124	3.14704858
A0A2P8Z698	36.7011735	25.03821134	27.87880801	30.97588684	28.20499469	22.9752188	31.70698531	29.23068909	31.79375716	21.61559282	31.51549868	32.75598456	32.94465958	33.78710644	26.58695124	29.37245342
A0A2P8XUD8	33.12057121	29.67491714	33.10608451	40.65585147	29.21231593	33.96336692	43.83024439	28.18673591	46.75552523	39.62858684	28.96018798	35.82685811	31.21073012	36.45450958	30.13187807	25.17638864
A9QUN5	36.7011735	59.34983429	55.75761602	38.71985855	47.34409822	54.94074061	45.69536118	72.03276955	84.15994542	81.05847308	41.7367415	68.58284267	49.41698936	44.456719	49.62897565	69.23506877
A0A2P8ZAA7	18.79816204	6.491388125	19.16668051	16.45593988	14.10249734	7.991380453	13.05581748	5.21976591	11.22132606	19.81429342	16.18363446	13.30711873	20.80715342	16.89355322	11.5210122	5.245080967
A0A2P8XDI0	18.79816204	18.54682321	19.16668051	20.32792574	20.14642478	22.9752188	21.448843	12.52743818	9.351105046	21.61559282	25.55310704	20.47249035	22.54108287	24.00662826	18.61086587	12.58819432
A0A2P8YT87	30.43511949	29.67491714	29.62123351	25.16790806	35.25624336	29.9676767	44.76280278	38.62626773	65.45773532	34.22468863	34.07080939	30.70873553	32.07769485	25.78489702	31.90434149	37.76458296
A0A2P8XRC0	27.74966777	18.54682321	26.13638251	18.39193281	14.10249734	28.96875414	21.448843	30.27464228	5.610663028	17.11234432	22.1460261	19.44886583	19.07322397	21.33922512	6.203621956	30.42146961
A0A2P8Z3E4	22.37876433	24.11087018	17.42425501	25.16790806	20.14642478	24.97306392	21.448843	18.79115728	18.70221009	23.41689222	28.96018798	19.44886583	24.27501232	22.2283595	20.38332928	18.88229148
A0A2P8YF73	25.95936662	26.89289366	25.26516976	26.13590452	29.21231593	22.9752188	22.38140139	25.05487637	16.83198908	18.91364372	22.1460261	34.8032336	24.27501232	24.89576264	22.1557927	25.17638864
A0A2P8XGQ1	28.64481834	31.52959947	27.00759526	21.2959222	25.18303097	37.95905715	12.12325909	27.14278273	14.96176807	35.12533833	21.29425587	28.66148649	23.40804759	33.78710644	17.72463416	26.22540484
A0A2P8XR53	20.58846318	30.6022583	25.26516976	27.10390098	27.19767345	31.96552181	17.71860944	26.09882955	14.96176807	32.42338923	25.55310704	21.49611487	22.54108287	24.89576264	28.35941466	25.17638864
A0A2P8YXQ5	19.69331261	27.82023482	26.13638251	21.2959222	25.18303097	23.97414136	18.65116783	21.92301682	3.740442019	25.21819162	20.44248563	24.56698842	23.40804759	22.2283595	23.92825612	22.02934006
A0A2P8XV41	23.2739149	18.54682321	27.87880801	20.32792574	24.17570973	17.98060602	17.71860944	15.65929773	29.92353615	27.92014073	23.84956657	25.59061294	19.94018869	34.67624082	23.04202441	14.68622671
A0A2P8XAG4	19.69331261	21.3288467	20.03789326	18.39193281	17.12446106	3.995690226	12.12325909	6.263719092	3.740442019	2.701949103	25.55310704	7.165371623	9.536611983	12.44788132	34.56303661	6.294097161
A0A2P8ZI29	46.54782981	53.78578732	47.91670127	48.39982318	46.33677698	45.9504376	45.69536118	53.24161228	114.0834816	51.33703295	45.14382244	60.39384653	49.41698936	47.12412213	57.60506102	53.49982587
A0A2P8XW08	2.68545172	26.89289366	5.227276502	28.07189745	25.18303097	25.97198647	13.98837587	25.05487637	18.70221009	9.907146709	32.36726892	12.28349421	10.40357671	6.223940659	17.72463416	25.17638864
A0A2P8ZLY1	17.90301146	25.03821134	21.78031876	34.84787269	36.2635646	30.96659925	41.96512761	50.10975273	54.23640927	30.62208983	9.369472581	17.4016168	19.07322397	13.3370157	25.70071953	49.30376109
A0A2P8YUS1	39.38662522	25.9655525	33.97729726	32.91187976	27.19767345	28.96875414	41.96512761	36.53836137	54.23640927	36.02598803	34.07080939	34.8032336	39.01341266	35.5653752	30.13187807	36.71556677
A0A2P8ZMS0	19.69331261	15.76479973	27.87880801	24.19991159	21.15374601	21.97629625	27.97675174	9.395578638	5.610663028	11.70844611	20.44248563	21.49611487	19.07322397	17.7826876	15.06593904	9.441145741
A0A2P9A984	12.53210802	17.61948205	8.712127503	21.2959222	18.1317823	30.96659925	11.1907007	27.14278273	43.01508321	12.60909581	15.33186422	11.25986969	7.802682531	15.11528446	26.58695124	27.27442103
A0A2P8XVN1	73.402347	68.62324589	81.89399853	64.85576307	59.43195309	56.93858573	98.85118948	83.51625456	82.28972441	76.55522457	78.36286159	81.8899614	76.29289586	74.68728791	89.50940251	82.87227928
A0A2P8YVF8	25.06421605	21.3288467	29.62123351	27.10390098	23.16838849	22.9752188	29.84186852	20.87906364	18.70221009	23.41689222	19.5907154	23.5433639	28.60983595	26.6740314	25.70071953	20.98032387
A0A2P8Y1W1	24.16906548	26.89289366	20.90910601	25.16790806	34.24892212	30.96659925	26.11163496	25.05487637	39.27464119	26.11884132	23.84956657	30.70873553	28.60983595	28.45230016	31.01810978	25.17638864
A0A2P8YTY1	1.790301146	1.854682321	1.742425501	0	3.021963716	0.998922557	2.797675174	2.087906364	1.870221009	1.801299402	1.703540469	2.047249035	0.866964726	1.77826876	1.772463416	2.098032387
A0A2P8YD71	42.07207694	56.56781081	48.78791402	39.68785501	38.27820707	55.93966317	41.03256922	60.54928455	61.71729331	66.64807786	45.99559267	72.67734074	35.54555375	40.0110471	36.33550003	59.79392303
A0A2P8XK08	23.2739149	25.9655525	23.52274426	25.16790806	26.19035221	27.96983158	24.24651818	27.14278273	24.31287312	28.82079043	22.1460261	18.42524132	22.54108287	25.78489702	24.81448782	27.27442103
A0A2P8Z1P0	29.53996891	22.25618786	25.26516976	30.00789037	27.19767345	20.97737369	21.448843	18.79115728	20.5724311	23.41689222	23.84956657	22.51973939	26.00894177	22.2283595	20.38332928	18.88229148
A0A2P8Z4A8	41.17692637	35.23896411	35.71972276	30.00789037	33.24160088	29.9676767	41.03256922	33.40650182	74.80884037	35.12533833	26.40487727	31.73236004	32.07769485	38.23277834	36.33550003	33.56851819
A0A2P8YPW5	22.37876433	20.40150554	18.29546776	25.16790806	21.15374601	18.97952858	15.85349265	22.96697	16.83198908	26.11884132	21.29425587	19.44886583	14.73840034	21.33922512	22.1557927	23.07835626
A0A2P8XY91	30.43511949	26.89289366	32.23487176	23.23191513	28.20499469	22.9752188	27.97675174	30.27464228	20.5724311	27.01949103	23.84956657	28.66148649	32.94465958	30.23056892	27.47318295	30.42146961
A0A2P8YTF6	34.91087235	18.54682321	26.13638251	29.03989391	27.19767345	29.9676767	25.17907657	21.92301682	7.480884037	19.81429342	10.22124282	19.44886583	14.73840034	22.2283595	15.95217074	22.02934006
A0A2P8ZJQ3	42.96722751	39.87566991	42.68942477	39.68785501	42.30749203	40.95582482	39.16745244	44.88998682	59.8470723	38.72793714	39.1814308	42.99222974	55.48574244	36.45450958	35.44926832	47.20572871
A0A2P8Z1D2	29.53996891	26.89289366	25.26516976	30.00789037	22.16106725	20.97737369	24.24651818	17.74720409	35.53419918	25.21819162	30.66372845	16.37799228	27.74287122	22.2283595	22.1557927	17.83327529
A0A2P8YW98	23.2739149	25.03821134	25.26516976	24.19991159	28.20499469	23.97414136	45.69536118	33.40650182	33.66397817	31.52273953	32.36726892	40.9449807	27.74287122	39.12191272	34.56303661	31.4704858
A0A2P8ZEB4	20.58846318	19.47416438	23.52274426	26.13590452	23.16838849	22.9752188	27.97675174	36.53836137	48.62574624	27.01949103	11.92478329	26.61423746	13.87143561	18.67182198	27.47318295	36.71556677
A0A2P8YCD2	34.91087235	42.65769339	41.81821201	32.91187976	39.28552831	42.95366993	31.70698531	36.53836137	43.01508321	43.23118564	34.92257962	31.73236004	40.74734211	32.89797206	39.88042686	35.66655058
A0A2P8YGP7	23.2739149	13.91011741	17.42425501	20.32792574	13.0951761	17.98060602	18.65116783	16.70325091	26.18309413	20.71494312	21.29425587	14.33074325	19.94018869	25.78489702	15.95217074	16.7842591
A0A2P8Y1R3	31.33027006	24.11087018	33.10608451	22.26391866	22.16106725	17.98060602	33.57210209	21.92301682	31.79375716	30.62208983	25.55310704	31.73236004	26.8759065	24.00662826	28.35941466	20.98032387
A0A2P8XRR5	20.58846318	24.11087018	20.90910601	22.26391866	24.17570973	22.9752188	18.65116783	21.92301682	39.27464119	23.41689222	21.29425587	19.44886583	19.94018869	22.2283595	18.61086587	22.02934006
A0A2P8YR19	26.8545172	21.3288467	17.42425501	22.26391866	27.19767345	24.97306392	27.04419335	25.05487637	41.1448622	22.51624252	22.99779634	22.51973939	22.54108287	26.6740314	23.04202441	25.17638864
A0A2P8XZ72	14.32240917	17.61948205	13.06819125	19.35992927	17.12446106	21.97629625	13.98837587	22.96697	14.96176807	18.01299402	26.40487727	16.37799228	20.80715342	14.22615008	23.04202441	23.07835626
A0A2P8Y8C2	3.580602293	1.854682321	1.742425501	2.903989391	2.014642478	1.997845113	0.932558391	1.043953182	0	3.602598803	4.258851173	3.070873553	2.600894177	2.66740314	2.658695124	1.049016193
A0A2P8XUN9	15.21755974	14.83745857	22.65153151	12.58395403	15.10981858	18.97952858	16.78605104	19.83511046	14.96176807	24.31754192	17.03540469	17.4016168	19.94018869	24.89576264	21.26956099	19.93130768
A0A2P8ZIF1	7.161204585	102.9348688	13.06819125	86.15168527	101.7394451	23.97414136	83.93025522	32.36254864	48.62574624	18.91364372	24.70133681	60.39384653	11.27054143	51.56979403	23.92825612	32.519502
A0A2P8XWK3	29.53996891	38.94832875	46.17427577	39.68785501	44.32213451	41.95474738	37.30233565	32.36254864	33.66397817	41.42988624	27.25664751	38.89773167	27.74287122	34.67624082	36.33550003	32.519502
A0A2P8XQT3	21.48361376	20.40150554	19.16668051	17.42393635	17.12446106	20.97737369	16.78605104	20.87906364	9.351105046	16.21169462	19.5907154	21.49611487	20.80715342	23.11749388	16.83840245	20.98032387
A0A2P8YII2	22.37876433	25.9655525	11.32576575	24.19991159	17.12446106	25.97198647	20.51628461	28.18673591	33.66397817	18.91364372	27.25664751	16.37799228	26.00894177	24.89576264	23.92825612	28.32343722
A0A2P8ZEH6	37.59632407	51.931105	57.50004152	48.39982318	66.48320176	51.94397294	63.41397061	77.25253546	151.4879018	52.23768265	92.84295558	68.58284267	58.08663662	63.12854097	68.23984152	75.52916593
A0A2P8YL31	6.266054012	6.491388125	7.840914753	3.871985855	5.036606194	6.992457896	10.2581423	12.52743818	41.1448622	5.403898205	9.369472581	6.141747105	6.935717806	7.113075039	5.317390248	12.58819432
Q09KA2	25.95936662	33.38428179	37.46214826	31.9438833	31.2269584	33.96336692	36.36977726	27.14278273	41.1448622	32.42338923	32.36726892	27.63786197	25.14197704	29.34143454	23.92825612	27.27442103
A0A2P8XY09	23.2739149	30.6022583	33.97729726	30.97588684	28.20499469	31.96552181	35.43721887	26.09882955	41.1448622	29.72144013	28.96018798	25.59061294	22.54108287	25.78489702	22.1557927	26.22540484
C9D9H7	16.11271032	16.69214089	20.03789326	13.55195049	14.10249734	18.97952858	20.51628461	14.61534455	20.5724311	17.11234432	17.03540469	12.28349421	13.00447089	13.3370157	12.40724391	14.68622671
A0A2P8XTW8	17.90301146	17.61948205	22.65153151	22.26391866	21.15374601	24.97306392	11.1907007	19.83511046	5.610663028	21.61559282	20.44248563	22.51973939	17.33929451	21.33922512	23.92825612	19.93130768
C9D9A7	3.580602293	4.636705804	3.484851001	3.871985855	3.021963716	4.994612783	1.865116783	5.21976591	1.870221009	4.503248504	2.555310704	4.09449807	3.467858903	3.55653752	3.544926832	5.245080967
Q335M4	43.86237809	58.42249313	71.43944553	49.36781965	59.43195309	52.9428955	56.88606187	69.94486319	65.45773532	64.84677846	40.88497126	61.41747105	43.34823628	56.01546593	70.89853664	62.94097161
A0A2P8ZA25	27.74966777	25.03821134	25.26516976	26.13590452	25.18303097	29.9676767	27.04419335	29.23068909	59.8470723	36.02598803	24.70133681	25.59061294	28.60983595	26.6740314	24.81448782	29.37245342
A0A2P8YR75	17.00786089	20.40150554	20.03789326	16.45593988	18.1317823	19.97845113	16.78605104	18.79115728	7.480884037	16.21169462	22.99779634	25.59061294	23.40804759	24.00662826	27.47318295	18.88229148
A0A2P8Y5E5	0.895150573	0.927341161	0	0	0	0	0.932558391	0	0	0	0	0	0.866964726	0	0	0
A0A2P8ZDY7	33.12057121	31.52959947	34.84851001	32.91187976	31.2269584	35.96121204	41.03256922	32.36254864	59.8470723	35.12533833	39.1814308	30.70873553	34.67858903	40.0110471	23.92825612	32.519502
A0A2P8XLT6	28.64481834	31.52959947	26.13638251	30.00789037	29.21231593	30.96659925	21.448843	34.450455	52.36618826	29.72144013	33.21903915	22.51973939	30.3437654	29.34143454	21.26956099	34.61753438
A0A2P8Y767	25.95936662	24.11087018	27.00759526	21.2959222	24.17570973	26.97090903	17.71860944	22.96697	14.96176807	26.11884132	21.29425587	22.51973939	27.74287122	19.56095636	28.35941466	23.07835626
A0A2P8YEX6	17.00786089	12.05543509	17.42425501	15.48794342	18.1317823	17.98060602	13.98837587	14.61534455	14.96176807	21.61559282	17.03540469	17.4016168	24.27501232	22.2283595	23.04202441	14.68622671
A0A2P8Y9W3	17.00786089	12.05543509	20.03789326	20.32792574	17.12446106	15.98276091	13.05581748	24.01092318	35.53419918	18.91364372	11.07301305	11.25986969	11.27054143	8.002209419	16.83840245	24.12737245
A0A2P8YU67	1.790301146	33.38428179	0.87121275	0	1.007321239	52.9428955	0.932558391	45.93394001	95.38127147	1.801299402	1.703540469	2.047249035	0.866964726	0.88913438	47.85651223	46.15671251
A0A2P8ZLA0	25.95936662	15.76479973	23.52274426	19.35992927	23.16838849	18.97952858	14.92093426	19.83511046	13.09154706	18.01299402	22.99779634	25.59061294	21.67411814	18.67182198	19.49709758	19.93130768
A0A2P8Z920	27.74966777	14.83745857	24.39395701	24.19991159	15.10981858	17.98060602	14.92093426	10.43953182	13.09154706	15.31104491	14.48009399	15.35436776	9.536611983	23.11749388	8.86231708	10.49016193
A0A2P8YKJ7	18.79816204	19.47416438	20.03789326	22.26391866	19.13910354	16.98168346	16.78605104	19.83511046	13.09154706	18.91364372	16.18363446	18.42524132	19.07322397	15.11528446	17.72463416	19.93130768
A0A2P8YMY7	18.79816204	21.3288467	20.03789326	18.39193281	17.12446106	15.98276091	27.04419335	21.92301682	33.66397817	27.01949103	22.99779634	18.42524132	26.00894177	17.7826876	19.49709758	22.02934006
A0A140KPR8	16.11271032	15.76479973	25.26516976	20.32792574	26.19035221	18.97952858	31.70698531	21.92301682	28.05331514	20.71494312	19.5907154	25.59061294	17.33929451	19.56095636	26.58695124	22.02934006
A0A2P8Z9M7	14.32240917	15.76479973	17.42425501	16.45593988	20.14642478	14.98383835	13.98837587	19.83511046	11.22132606	12.60909581	16.18363446	19.44886583	11.27054143	15.11528446	23.92825612	19.93130768
A0A2P8YD80	15.21755974	21.3288467	13.06819125	24.19991159	24.17570973	19.97845113	21.448843	21.92301682	18.70221009	19.81429342	22.1460261	17.4016168	22.54108287	23.11749388	20.38332928	20.98032387
A0A2P8YWR0	20.58846318	20.40150554	27.87880801	29.03989391	26.19035221	25.97198647	27.04419335	22.96697	16.83198908	18.91364372	25.55310704	30.70873553	23.40804759	17.7826876	25.70071953	20.98032387
A0A2P8XGS3	31.33027006	23.18352902	25.26516976	25.16790806	22.16106725	18.97952858	21.448843	11.483485	59.8470723	16.21169462	11.92478329	11.25986969	17.33929451	17.7826876	15.06593904	11.53917813
A0A2P8ZH98	23.2739149	21.3288467	18.29546776	21.2959222	24.17570973	16.98168346	17.71860944	20.87906364	20.5724311	18.91364372	17.88717493	22.51973939	19.07322397	18.67182198	21.26956099	20.98032387
A0A2P8Y0Z8	15.21755974	15.76479973	18.29546776	18.39193281	16.11713982	13.98491579	15.85349265	18.79115728	7.480884037	15.31104491	17.88717493	17.4016168	19.07322397	14.22615008	16.83840245	18.88229148
A0A2P8YG32	22.37876433	23.18352902	29.62123351	23.23191513	31.2269584	27.96983158	21.448843	24.01092318	16.83198908	22.51624252	17.03540469	26.61423746	23.40804759	23.11749388	23.04202441	24.12737245
A0A2P8XJK0	9.846656305	11.12809393	16.55304226	9.679964637	11.08053363	10.98814812	18.65116783	13.57139137	9.351105046	9.907146709	10.22124282	13.30711873	16.47232979	15.11528446	11.5210122	13.63721051
A0A2P8YT03	32.22542063	25.03821134	33.97729726	29.03989391	29.21231593	31.96552181	27.04419335	28.18673591	41.1448622	35.12533833	26.40487727	26.61423746	30.3437654	31.1197033	22.1557927	28.32343722
A0A2P8XKF7	17.90301146	19.47416438	19.16668051	20.32792574	16.11713982	17.98060602	28.90931013	17.74720409	16.83198908	19.81429342	15.33186422	19.44886583	13.87143561	24.00662826	19.49709758	17.83327529
A0A2P8YQJ8	25.06421605	19.47416438	20.90910601	17.42393635	15.10981858	10.98814812	13.98837587	13.57139137	11.22132606	16.21169462	18.73894516	21.49611487	19.94018869	24.89576264	17.72463416	13.63721051
A0A2P8XXE3	17.90301146	23.18352902	14.81061676	12.58395403	16.11713982	14.98383835	19.58372622	15.65929773	11.22132606	22.51624252	19.5907154	19.44886583	13.87143561	24.00662826	22.1557927	15.7352429
A0A2P8XQY9	15.21755974	26.89289366	14.81061676	21.2959222	25.18303097	26.97090903	20.51628461	30.27464228	35.53419918	21.61559282	22.1460261	21.49611487	24.27501232	18.67182198	26.58695124	28.32343722
A0A2P8ZL81	17.00786089	13.91011741	18.29546776	24.19991159	22.16106725	14.98383835	13.98837587	11.483485	11.22132606	17.11234432	16.18363446	18.42524132	18.20625924	20.45009074	18.61086587	11.53917813
A0A2P8YDV6	34.91087235	28.74757598	38.33336101	36.78386562	32.23427964	27.96983158	38.23489405	33.40650182	57.97685129	40.52923654	32.36726892	31.73236004	34.67858903	32.89797206	30.13187807	33.56851819
A0A2P8XYC7	17.00786089	20.40150554	38.33336101	18.39193281	44.32213451	27.96983158	19.58372622	63.6811441	11.22132606	55.84028145	24.70133681	45.03947877	25.14197704	15.11528446	32.7905732	66.08802019
A0A2P8Z9E7	29.53996891	18.54682321	27.00759526	20.32792574	23.16838849	26.97090903	25.17907657	22.96697	20.5724311	21.61559282	22.1460261	15.35436776	17.33929451	24.89576264	21.26956099	24.12737245
A0A2P8YKA1	0.895150573	0.927341161	0.87121275	0	1.007321239	0.998922557	3.730233565	2.087906364	0	0.900649701	0.851770235	1.023624518	0.866964726	0.88913438	0.886231708	2.098032387
A0A2P8YL11	26.8545172	29.67491714	42.68942477	27.10390098	34.24892212	27.96983158	32.6395437	26.09882955	33.66397817	37.82728744	27.25664751	44.01585425	28.60983595	27.56316578	31.90434149	25.17638864
A0A2P8XVJ1	30.43511949	26.89289366	26.13638251	41.62384794	29.21231593	28.96875414	56.88606187	25.05487637	74.80884037	33.32403893	39.1814308	46.06310329	31.21073012	39.12191272	38.99419515	26.22540484
A0A2P8XUV8	11.63695745	36.16630527	8.712127503	20.32792574	22.16106725	32.96444437	13.98837587	42.80208046	39.27464119	8.105847308	26.40487727	13.30711873	12.13750616	8.891343799	26.58695124	41.96064774
Q1A7B3	7.161204585	18.54682321	4.356063752	10.6479611	10.07321239	17.98060602	7.460467131	21.92301682	16.83198908	5.403898205	12.77655352	9.212620658	6.06875308	5.334806279	13.29347562	22.02934006
Q1A7B2	2.68545172	6.491388125	0	2.903989391	4.029284955	3.995690226	1.865116783	8.351625456	7.480884037	1.801299402	4.258851173	1.023624518	2.600894177	0	7.089853664	8.392129548
A0A2P8XJD3	20.58846318	19.47416438	18.29546776	19.35992927	24.17570973	23.97414136	21.448843	20.87906364	13.09154706	21.61559282	18.73894516	18.42524132	24.27501232	16.89355322	19.49709758	19.93130768
A0A2P8Z7A5	14.32240917	18.54682321	18.29546776	25.16790806	25.18303097	21.97629625	19.58372622	24.01092318	14.96176807	26.11884132	22.1460261	23.5433639	22.54108287	22.2283595	16.83840245	24.12737245
A0A2P8XCZ1	1.790301146	1.854682321	2.613638251	4.839982318	3.021963716	2.99676767	3.730233565	2.087906364	7.480884037	0.900649701	4.258851173	3.070873553	1.733929451	2.66740314	0.886231708	2.098032387
A0A2P8Z7A4	1.790301146	2.782023482	0.87121275	1.935992927	2.014642478	0.998922557	1.865116783	1.043953182	1.870221009	1.801299402	1.703540469	3.070873553	2.600894177	0.88913438	0.886231708	1.049016193
A0A2P8XAS6	1.790301146	1.854682321	1.742425501	0	1.007321239	1.997845113	1.865116783	0	1.870221009	0.900649701	0.851770235	0	0.866964726	1.77826876	0	0
A0A2P8YDN0	23.2739149	16.69214089	15.68182951	17.42393635	16.11713982	13.98491579	19.58372622	13.57139137	11.22132606	15.31104491	16.18363446	12.28349421	18.20625924	24.00662826	19.49709758	13.63721051
A0A2P8Z6Q1	26.8545172	20.40150554	25.26516976	22.26391866	28.20499469	30.96659925	20.51628461	19.83511046	43.01508321	22.51624252	17.88717493	21.49611487	19.94018869	26.6740314	23.04202441	19.93130768
A0A2P8XZK7	19.69331261	24.11087018	23.52274426	20.32792574	19.13910354	20.97737369	15.85349265	21.92301682	3.740442019	15.31104491	17.88717493	18.42524132	18.20625924	16.89355322	19.49709758	22.02934006
A0A2P8YA47	14.32240917	8.346070447	16.55304226	7.743971709	8.05856991	14.98383835	13.05581748	16.70325091	22.44265211	23.41689222	25.55310704	26.61423746	20.80715342	23.11749388	15.06593904	16.7842591
A0A2P8XY26	26.8545172	18.54682321	30.49244626	30.00789037	20.14642478	22.9752188	29.84186852	18.79115728	50.49596725	21.61559282	22.1460261	26.61423746	26.00894177	26.6740314	24.81448782	18.88229148
A0A2P8YPA3	20.58846318	14.83745857	15.68182951	18.39193281	23.16838849	17.98060602	17.71860944	11.483485	7.480884037	12.60909581	14.48009399	20.47249035	17.33929451	21.33922512	15.06593904	11.53917813
A0A2P8XHY1	0	0	0	1.935992927	0	0	0	1.043953182	1.870221009	0	0.851770235	0	1.733929451	0.88913438	0.886231708	1.049016193
A0A2P8Z016	15.21755974	15.76479973	19.16668051	11.61595756	18.1317823	20.97737369	18.65116783	17.74720409	28.05331514	22.51624252	19.5907154	22.51973939	15.60536506	21.33922512	17.72463416	17.83327529
A0A2P8ZAZ6	17.90301146	18.54682321	17.42425501	19.35992927	16.11713982	15.98276091	20.51628461	17.74720409	3.740442019	15.31104491	16.18363446	23.5433639	15.60536506	12.44788132	13.29347562	17.83327529
A0A2P8YTP0	20.58846318	20.40150554	24.39395701	24.19991159	21.15374601	18.97952858	21.448843	19.83511046	41.1448622	18.01299402	18.73894516	19.44886583	18.20625924	17.7826876	20.38332928	19.93130768
A0A2P8ZL73	16.11271032	18.54682321	12.1969785	18.39193281	17.12446106	15.98276091	24.24651818	12.52743818	35.53419918	15.31104491	17.03540469	16.37799228	19.07322397	14.22615008	14.17970733	12.58819432
A0A2P8YC38	17.00786089	15.76479973	17.42425501	15.48794342	17.12446106	3.995690226	16.78605104	12.52743818	3.740442019	8.105847308	20.44248563	11.25986969	6.935717806	8.002209419	19.49709758	12.58819432
A0A2P8ZL15	13.4272586	21.3288467	7.840914753	15.48794342	18.1317823	21.97629625	13.05581748	7.307672274	18.70221009	22.51624252	25.55310704	9.212620658	10.40357671	15.11528446	6.203621956	7.343113354
A0A2P8YD11	18.79816204	18.54682321	21.78031876	16.45593988	17.12446106	18.97952858	20.51628461	16.70325091	9.351105046	15.31104491	17.88717493	18.42524132	16.47232979	17.7826876	18.61086587	16.7842591
A0A2P8Y986	18.79816204	21.3288467	19.16668051	30.97588684	25.18303097	23.97414136	45.69536118	19.83511046	52.36618826	20.71494312	24.70133681	33.77960908	23.40804759	24.89576264	30.13187807	20.98032387
A0A2P8ZES1	20.58846318	14.83745857	15.68182951	17.42393635	17.12446106	14.98383835	21.448843	17.74720409	11.22132606	17.11234432	14.48009399	25.59061294	15.60536506	18.67182198	19.49709758	17.83327529
A0A2P8Y7M5	9.846656305	9.273411607	6.098489252	16.45593988	9.065891149	22.9752188	8.393025522	14.61534455	28.05331514	20.71494312	20.44248563	20.47249035	15.60536506	40.0110471	9.748548788	13.63721051
A0A2P8XGR8	0	0	0.87121275	0.967996464	1.007321239	0.998922557	1.865116783	2.087906364	7.480884037	0.900649701	0.851770235	1.023624518	0.866964726	1.77826876	0.886231708	2.098032387
A0A2P8YNF1	12.53210802	14.83745857	12.1969785	14.51994695	13.0951761	17.98060602	10.2581423	12.52743818	29.92353615	14.41039521	18.73894516	18.42524132	12.13750616	14.22615008	19.49709758	12.58819432
A0A2P8YND2	1.790301146	0	0	1.935992927	0	0	0.932558391	0	3.740442019	0	0.851770235	0	0	0	0	0
A0A2P8ZM67	16.11271032	12.98277625	17.42425501	10.6479611	21.15374601	13.98491579	15.85349265	17.74720409	13.09154706	14.41039521	11.07301305	13.30711873	18.20625924	17.7826876	18.61086587	15.7352429
A0A2P8YUX9	14.32240917	15.76479973	13.939404	14.51994695	13.0951761	15.98276091	14.92093426	12.52743818	7.480884037	13.50974551	17.03540469	17.4016168	13.87143561	11.55874694	16.83840245	12.58819432
A0A2P8Z0B3	17.00786089	16.69214089	15.68182951	13.55195049	18.1317823	20.97737369	10.2581423	14.61534455	7.480884037	15.31104491	20.44248563	12.28349421	21.67411814	14.22615008	16.83840245	14.68622671
A0A2P8Z2E5	17.90301146	14.83745857	18.29546776	15.48794342	18.1317823	20.97737369	12.12325909	11.483485	24.31287312	16.21169462	14.48009399	17.4016168	14.73840034	24.00662826	20.38332928	11.53917813
A0A2P8YVE9	3.580602293	19.47416438	6.098489252	23.23191513	17.12446106	24.97306392	9.325583914	25.05487637	22.44265211	9.907146709	17.03540469	6.141747105	3.467858903	8.891343799	21.26956099	25.17638864
A0A2P8Y9W4	20.58846318	18.54682321	18.29546776	24.19991159	19.13910354	23.97414136	19.58372622	22.96697	13.09154706	16.21169462	19.5907154	20.47249035	22.54108287	24.00662826	20.38332928	23.07835626
A0A0M4MTQ2	22.37876433	22.25618786	24.39395701	15.48794342	18.1317823	19.97845113	20.51628461	21.92301682	16.83198908	18.01299402	21.29425587	21.49611487	18.20625924	20.45009074	25.70071953	22.02934006
A0A2P8XM90	14.32240917	15.76479973	18.29546776	9.679964637	13.0951761	12.98599324	14.92093426	15.65929773	14.96176807	11.70844611	16.18363446	15.35436776	13.87143561	14.22615008	17.72463416	15.7352429
A0A2P8XM37	8.056355159	8.346070447	9.583340253	4.839982318	8.05856991	5.99353534	8.393025522	7.307672274	7.480884037	7.205197607	7.665932112	9.212620658	7.802682531	7.113075039	8.86231708	7.343113354
A0A2P8XH20	13.4272586	17.61948205	11.32576575	14.51994695	22.16106725	10.98814812	28.90931013	26.09882955	44.88530422	9.907146709	6.814161877	25.59061294	13.00447089	13.3370157	22.1557927	26.22540484
A0A2P8XR50	19.69331261	19.47416438	20.90910601	18.39193281	20.14642478	19.97845113	16.78605104	15.65929773	11.22132606	19.81429342	21.29425587	20.47249035	17.33929451	18.67182198	22.1557927	15.7352429
A0A2P8ZD46	3.580602293	3.709364643	4.356063752	3.871985855	5.036606194	4.994612783	0.932558391	4.175812728	3.740442019	2.701949103	2.555310704	6.141747105	3.467858903	3.55653752	4.43115854	4.196064774
A0A2P8Y8T7	2.68545172	0.927341161	1.742425501	1.935992927	2.014642478	1.997845113	0.932558391	0	1.870221009	1.801299402	0.851770235	1.023624518	1.733929451	2.66740314	1.772463416	0
A0A2P8Y706	21.48361376	19.47416438	19.16668051	22.26391866	21.15374601	17.98060602	16.78605104	15.65929773	13.09154706	18.01299402	23.84956657	19.44886583	19.94018869	19.56095636	15.06593904	15.7352429
A0A2P8ZN45	30.43511949	26.89289366	32.23487176	22.26391866	28.20499469	35.96121204	38.23489405	29.23068909	28.05331514	27.92014073	28.96018798	30.70873553	28.60983595	32.00883768	28.35941466	29.37245342
A0A2P8YZH4	8.056355159	82.53336331	11.32576575	27.10390098	45.32945575	14.98383835	12.12325909	35.49440819	28.05331514	13.50974551	3.407080939	39.92135618	5.201788354	5.334806279	27.47318295	31.4704858
Q3Y9L9	8.056355159	58.42249313	10.454553	16.45593988	29.21231593	10.98814812	12.12325909	27.14278273	28.05331514	10.80779641	3.407080939	28.66148649	5.201788354	5.334806279	22.1557927	27.27442103
A0A2P8ZH11	23.2739149	21.3288467	20.90910601	14.51994695	14.10249734	22.9752188	20.51628461	14.61534455	22.44265211	27.92014073	14.48009399	14.33074325	13.87143561	18.67182198	15.95217074	14.68622671
A0A2P8Y7K9	36.7011735	20.40150554	26.13638251	41.62384794	30.21963716	29.9676767	37.30233565	24.01092318	65.45773532	30.62208983	18.73894516	37.87410715	38.14644793	28.45230016	34.56303661	24.12737245
A0A2P8YFS9	11.63695745	24.11087018	10.454553	13.55195049	16.11713982	18.97952858	22.38140139	22.96697	20.5724311	11.70844611	21.29425587	13.30711873	13.87143561	12.44788132	18.61086587	23.07835626
A0A2P8YIN7	18.79816204	33.38428179	13.939404	29.03989391	26.19035221	30.96659925	31.70698531	26.09882955	37.40442019	19.81429342	28.10841774	22.51973939	23.40804759	17.7826876	20.38332928	26.22540484
A0A2P8ZB39	17.90301146	24.11087018	21.78031876	20.32792574	22.16106725	21.97629625	19.58372622	18.79115728	11.22132606	17.11234432	16.18363446	17.4016168	15.60536506	16.00441884	18.61086587	16.7842591
A0A2P8Y917	16.11271032	16.69214089	16.55304226	19.35992927	20.14642478	15.98276091	18.65116783	13.57139137	11.22132606	18.91364372	23.84956657	12.28349421	20.80715342	20.45009074	15.95217074	13.63721051
A0A2P8XVF2	11.63695745	17.61948205	15.68182951	17.42393635	17.12446106	20.97737369	13.05581748	20.87906364	24.31287312	17.11234432	17.88717493	14.33074325	16.47232979	10.66961256	21.26956099	20.98032387
A0A2P8Z699	20.58846318	21.3288467	30.49244626	20.32792574	26.19035221	23.97414136	23.31395978	18.79115728	26.18309413	27.92014073	20.44248563	20.47249035	19.07322397	26.6740314	17.72463416	16.7842591
A0A2P8Z6U8	27.74966777	22.25618786	26.13638251	26.13590452	24.17570973	28.96875414	14.92093426	28.18673591	16.83198908	26.11884132	17.88717493	36.85048263	27.74287122	25.78489702	14.17970733	28.32343722
A0A2P8XZS7	17.00786089	23.18352902	15.68182951	19.35992927	15.10981858	23.97414136	13.98837587	19.83511046	33.66397817	17.11234432	9.369472581	19.44886583	16.47232979	13.3370157	17.72463416	19.93130768
A0A2P8XYK7	27.74966777	21.3288467	16.55304226	9.679964637	12.08785487	25.97198647	13.98837587	13.57139137	28.05331514	10.80779641	22.1460261	17.4016168	26.8759065	24.00662826	13.29347562	13.63721051
A0A2P8ZI84	7.161204585	16.69214089	12.1969785	15.48794342	12.08785487	15.98276091	7.460467131	3.131859546	13.09154706	4.503248504	11.92478329	21.49611487	13.00447089	17.7826876	14.17970733	3.14704858
A0A2P8YIU6	18.79816204	24.11087018	18.29546776	24.19991159	23.16838849	24.97306392	21.448843	27.14278273	37.40442019	22.51624252	33.21903915	17.4016168	23.40804759	20.45009074	23.92825612	27.27442103
A0A076JZN4	15.21755974	12.05543509	18.29546776	22.26391866	20.14642478	22.9752188	17.71860944	9.395578638	9.351105046	18.01299402	6.814161877	30.70873553	13.00447089	6.223940659	20.38332928	9.441145741
A0A2P8XLH1	15.21755974	12.05543509	18.29546776	22.26391866	20.14642478	22.9752188	17.71860944	9.395578638	9.351105046	18.01299402	6.814161877	30.70873553	13.00447089	6.223940659	20.38332928	9.441145741
A0A2P8XI57	17.90301146	15.76479973	15.68182951	11.61595756	14.10249734	17.98060602	6.527908739	11.483485	7.480884037	16.21169462	18.73894516	17.4016168	15.60536506	12.44788132	15.06593904	11.53917813
A0A2P8ZE36	16.11271032	13.91011741	16.55304226	24.19991159	16.11713982	15.98276091	18.65116783	16.70325091	26.18309413	16.21169462	22.99779634	22.51973939	20.80715342	19.56095636	19.49709758	17.83327529
A0A2P8Z9N5	16.11271032	12.05543509	16.55304226	12.58395403	10.07321239	11.98707068	19.58372622	17.74720409	7.480884037	16.21169462	14.48009399	11.25986969	19.94018869	15.11528446	14.17970733	17.83327529
C4PLE5	0.895150573	0.927341161	0	1.935992927	1.007321239	0.998922557	1.865116783	2.087906364	0	0	0	1.023624518	2.600894177	0.88913438	1.772463416	2.098032387
A0A2P8YL05	16.11271032	12.05543509	14.81061676	15.48794342	14.10249734	16.98168346	16.78605104	13.57139137	9.351105046	14.41039521	17.03540469	17.4016168	15.60536506	19.56095636	15.95217074	13.63721051
A0A2P8Y1A4	13.4272586	14.83745857	16.55304226	15.48794342	20.14642478	5.99353534	11.1907007	11.483485	7.480884037	11.70844611	11.07301305	13.30711873	14.73840034	12.44788132	11.5210122	11.53917813
A0A2P8Y015	17.00786089	15.76479973	16.55304226	17.42393635	16.11713982	14.98383835	15.85349265	15.65929773	9.351105046	13.50974551	15.33186422	17.4016168	18.20625924	19.56095636	15.06593904	15.7352429
A0A2P8ZJQ9	16.11271032	13.91011741	13.06819125	15.48794342	15.10981858	9.989225566	11.1907007	12.52743818	5.610663028	10.80779641	17.88717493	16.37799228	16.47232979	15.11528446	16.83840245	12.58819432
A0A2P8YP67	14.32240917	18.54682321	16.55304226	17.42393635	20.14642478	17.98060602	15.85349265	13.57139137	5.610663028	18.91364372	19.5907154	16.37799228	14.73840034	12.44788132	15.06593904	13.63721051
A0A140KPR6	21.48361376	25.03821134	27.87880801	20.32792574	20.14642478	35.96121204	28.90931013	22.96697	24.31287312	32.42338923	13.62832375	22.51973939	20.80715342	18.67182198	19.49709758	23.07835626
P54985	19.69331261	18.54682321	25.26516976	25.16790806	20.14642478	22.9752188	36.36977726	21.92301682	50.49596725	22.51624252	17.88717493	24.56698842	28.60983595	20.45009074	20.38332928	22.02934006
A0A2P8Z1V1	19.69331261	18.54682321	25.26516976	25.16790806	20.14642478	22.9752188	36.36977726	21.92301682	50.49596725	22.51624252	17.88717493	24.56698842	28.60983595	20.45009074	20.38332928	22.02934006
A0A2P8XM50	11.63695745	14.83745857	17.42425501	13.55195049	16.11713982	12.98599324	18.65116783	17.74720409	9.351105046	18.01299402	18.73894516	12.28349421	15.60536506	15.11528446	21.26956099	15.7352429
A0A2P8ZAT2	15.21755974	18.54682321	13.939404	15.48794342	17.12446106	20.97737369	21.448843	15.65929773	14.96176807	21.61559282	22.99779634	17.4016168	17.33929451	16.00441884	19.49709758	15.7352429
A0A2P8Z4F6	17.00786089	28.74757598	20.90910601	25.16790806	29.21231593	24.97306392	26.11163496	29.23068909	43.01508321	20.71494312	24.70133681	18.42524132	19.94018869	16.89355322	22.1557927	29.37245342
A0A2P8XWR2	19.69331261	25.9655525	23.52274426	22.26391866	21.15374601	18.97952858	19.58372622	19.83511046	7.480884037	19.81429342	12.77655352	26.61423746	17.33929451	28.45230016	16.83840245	19.93130768
A0A2P8YFR7	15.21755974	12.98277625	14.81061676	17.42393635	14.10249734	17.98060602	13.05581748	11.483485	11.22132606	13.50974551	15.33186422	9.212620658	13.00447089	15.11528446	16.83840245	11.53917813
A0A2P8XQY2	13.4272586	17.61948205	16.55304226	13.55195049	16.11713982	15.98276091	14.92093426	15.65929773	29.92353615	18.91364372	15.33186422	13.30711873	19.94018869	16.00441884	12.40724391	15.7352429
A0A2P8YY33	15.21755974	24.11087018	21.78031876	14.51994695	19.13910354	18.97952858	8.393025522	25.05487637	9.351105046	18.91364372	19.5907154	18.42524132	12.13750616	20.45009074	25.70071953	26.22540484
A0A2P8Z4I8	18.79816204	19.47416438	21.78031876	18.39193281	22.16106725	15.98276091	27.04419335	14.61534455	31.79375716	15.31104491	25.55310704	13.30711873	23.40804759	20.45009074	15.95217074	14.68622671
A0A2P8YYH7	14.32240917	10.20075277	12.1969785	10.6479611	14.10249734	11.98707068	10.2581423	11.483485	9.351105046	10.80779641	17.03540469	14.33074325	14.73840034	8.002209419	9.748548788	11.53917813
A0A2P8YXB3	16.11271032	13.91011741	19.16668051	14.51994695	17.12446106	14.98383835	10.2581423	18.79115728	14.96176807	17.11234432	12.77655352	17.4016168	15.60536506	14.22615008	20.38332928	18.88229148
A0A2P8ZBL0	17.00786089	18.54682321	27.00759526	23.23191513	16.11713982	19.97845113	16.78605104	15.65929773	22.44265211	19.81429342	19.5907154	19.44886583	17.33929451	23.11749388	19.49709758	15.7352429
A0A2P8YMJ1	25.95936662	24.11087018	26.13638251	23.23191513	28.20499469	26.97090903	19.58372622	25.05487637	18.70221009	36.92663773	25.55310704	24.56698842	21.67411814	25.78489702	26.58695124	25.17638864
A0A2P8ZIF9	16.11271032	15.76479973	14.81061676	20.32792574	18.1317823	14.98383835	12.12325909	13.57139137	7.480884037	14.41039521	17.88717493	14.33074325	18.20625924	15.11528446	14.17970733	13.63721051
A0A2P8Y466	16.11271032	16.69214089	17.42425501	14.51994695	13.0951761	17.98060602	12.12325909	12.52743818	5.610663028	16.21169462	14.48009399	11.25986969	12.13750616	14.22615008	10.6347805	12.58819432
A0A2P8YGM8	1.790301146	2.782023482	2.613638251	2.903989391	3.021963716	2.99676767	1.865116783	3.131859546	0	2.701949103	1.703540469	1.023624518	2.600894177	0.88913438	2.658695124	3.14704858
A0A2P8XSM6	16.11271032	0.927341161	17.42425501	0	0	11.98707068	0	2.087906364	0	2.701949103	0	0	0	10.66961256	0.886231708	2.098032387
A0A2P8YLL4	14.32240917	13.91011741	20.90910601	4.839982318	12.08785487	13.98491579	14.92093426	14.61534455	14.96176807	15.31104491	12.77655352	16.37799228	15.60536506	10.66961256	15.95217074	14.68622671
A0A2P8Z432	14.32240917	19.47416438	18.29546776	17.42393635	20.14642478	17.98060602	18.65116783	14.61534455	7.480884037	18.91364372	12.77655352	20.47249035	17.33929451	12.44788132	14.17970733	14.68622671
A0A2P8YWR4	22.37876433	19.47416438	18.29546776	17.42393635	21.15374601	18.97952858	20.51628461	19.83511046	20.5724311	19.81429342	17.03540469	17.4016168	17.33929451	22.2283595	21.26956099	19.93130768
A0A2P8YLD1	17.90301146	12.98277625	15.68182951	22.26391866	19.13910354	14.98383835	30.77442691	14.61534455	14.96176807	13.50974551	27.25664751	17.4016168	17.33929451	22.2283595	15.06593904	14.68622671
A0A2P8XJY1	19.69331261	23.18352902	21.78031876	25.16790806	20.14642478	24.97306392	23.31395978	22.96697	24.31287312	32.42338923	21.29425587	20.47249035	32.07769485	24.00662826	26.58695124	20.98032387
A0A2P8Y000	11.63695745	13.91011741	12.1969785	12.58395403	15.10981858	19.97845113	11.1907007	22.96697	5.610663028	13.50974551	13.62832375	13.30711873	17.33929451	10.66961256	15.06593904	23.07835626
A0A2P8YQ49	23.2739149	15.76479973	20.03789326	17.42393635	17.12446106	15.98276091	20.51628461	15.65929773	24.31287312	20.71494312	17.03540469	15.35436776	21.67411814	20.45009074	17.72463416	15.7352429
A0A2P8XV80	33.12057121	22.25618786	28.75002076	20.32792574	26.19035221	24.97306392	28.90931013	18.79115728	57.97685129	22.51624252	23.84956657	25.59061294	25.14197704	29.34143454	23.04202441	18.88229148
A0A2P8XRQ5	15.21755974	16.69214089	11.32576575	20.32792574	16.11713982	13.98491579	21.448843	17.74720409	22.44265211	11.70844611	14.48009399	18.42524132	16.47232979	17.7826876	11.5210122	17.83327529
A0A2P8XII0	14.32240917	5.564046964	12.1969785	17.42393635	13.0951761	13.98491579	16.78605104	25.05487637	5.610663028	27.01949103	17.88717493	14.33074325	15.60536506	16.89355322	18.61086587	26.22540484
A0A068TKL7	20.58846318	21.3288467	21.78031876	15.48794342	17.12446106	29.9676767	27.04419335	20.87906364	59.8470723	26.11884132	24.70133681	20.47249035	20.80715342	24.89576264	26.58695124	19.93130768
A0A2P8XVK1	16.11271032	14.83745857	13.06819125	11.61595756	13.0951761	17.98060602	21.448843	11.483485	43.01508321	18.01299402	17.03540469	15.35436776	13.87143561	15.11528446	18.61086587	10.49016193
T2KH51	5.370903439	6.491388125	5.227276502	4.839982318	6.043927433	5.99353534	10.2581423	6.263719092	14.96176807	6.304547906	8.517702347	5.118122588	6.06875308	6.223940659	7.089853664	6.294097161
A0A2P8YWZ2	5.370903439	4.636705804	6.098489252	4.839982318	8.05856991	4.994612783	2.797675174	6.263719092	3.740442019	14.41039521	11.92478329	9.212620658	16.47232979	29.34143454	7.976085372	6.294097161
A0A2P8Y3N7	18.79816204	16.69214089	12.1969785	15.48794342	15.10981858	18.97952858	17.71860944	16.70325091	39.27464119	12.60909581	14.48009399	9.212620658	11.27054143	18.67182198	10.6347805	16.7842591
A0A2P8Y3R5	0.895150573	0.927341161	0	0	0	0.998922557	0	0	0	0	0	0	0	0	0	0
A0A2P8Y3R7	0.895150573	0.927341161	0	0	0	0.998922557	0	0	0	0	0	0	0	0	0	0
A0A2P8Y2E2	12.53210802	16.69214089	16.55304226	9.679964637	14.10249734	17.98060602	8.393025522	10.43953182	7.480884037	13.50974551	13.62832375	9.212620658	12.13750616	9.780478179	9.748548788	10.49016193
A0A2P8YGP1	0.895150573	0	0.87121275	0.967996464	1.007321239	0.998922557	0.932558391	1.043953182	1.870221009	0.900649701	0.851770235	1.023624518	0	0.88913438	0.886231708	1.049016193
A0A2P8XCA5	13.4272586	17.61948205	18.29546776	19.35992927	20.14642478	17.98060602	17.71860944	22.96697	43.01508321	19.81429342	14.48009399	15.35436776	19.07322397	15.11528446	17.72463416	23.07835626
A0A2P8XHS8	17.00786089	18.54682321	16.55304226	10.6479611	15.10981858	21.97629625	16.78605104	11.483485	16.83198908	19.81429342	11.92478329	13.30711873	19.94018869	16.89355322	15.06593904	11.53917813
A0A2P8YZI1	22.37876433	21.3288467	13.06819125	19.35992927	18.1317823	15.98276091	26.11163496	17.74720409	9.351105046	12.60909581	3.407080939	20.47249035	12.13750616	12.44788132	12.40724391	17.83327529
A0A2P8YY31	15.21755974	13.91011741	15.68182951	14.51994695	17.12446106	19.97845113	20.51628461	18.79115728	31.79375716	19.81429342	17.03540469	14.33074325	21.67411814	17.7826876	10.6347805	18.88229148
A0A2P8YGU4	12.53210802	12.98277625	15.68182951	13.55195049	17.12446106	13.98491579	17.71860944	15.65929773	11.22132606	9.907146709	16.18363446	18.42524132	16.47232979	16.00441884	15.06593904	15.7352429
A0A2P8Y8L9	14.32240917	23.18352902	20.03789326	13.55195049	18.1317823	18.97952858	14.92093426	16.70325091	24.31287312	19.81429342	12.77655352	19.44886583	17.33929451	18.67182198	19.49709758	16.7842591
A0A2P8XCG4	15.21755974	17.61948205	19.16668051	20.32792574	15.10981858	20.97737369	25.17907657	22.96697	22.44265211	21.61559282	22.1460261	24.56698842	17.33929451	20.45009074	15.95217074	23.07835626
A0A2P8XZI6	9.846656305	13.91011741	15.68182951	13.55195049	14.10249734	14.98383835	19.58372622	15.65929773	13.09154706	14.41039521	17.03540469	12.28349421	16.47232979	12.44788132	15.95217074	15.7352429
A0A2P9A990	13.4272586	18.54682321	17.42425501	9.679964637	14.10249734	18.97952858	9.325583914	11.483485	7.480884037	14.41039521	13.62832375	10.23624518	12.13750616	10.66961256	10.6347805	11.53917813
A0A2P8YN68	17.90301146	13.91011741	18.29546776	19.35992927	17.12446106	19.97845113	13.98837587	19.83511046	29.92353615	18.01299402	15.33186422	14.33074325	17.33929451	16.00441884	15.95217074	19.93130768
A0A2P8Y1S8	16.11271032	9.273411607	14.81061676	12.58395403	9.065891149	11.98707068	10.2581423	10.43953182	7.480884037	13.50974551	15.33186422	11.25986969	14.73840034	16.00441884	10.6347805	10.49016193
A0A2P8Z844	4.475752866	2.782023482	3.484851001	3.871985855	3.021963716	3.995690226	0.932558391	1.043953182	3.740442019	3.602598803	4.258851173	3.070873553	2.600894177	3.55653752	2.658695124	1.049016193
A0A2P8Z849	0.895150573	0	0.87121275	0.967996464	0	0	0.932558391	1.043953182	1.870221009	0	1.703540469	1.023624518	1.733929451	0.88913438	0	1.049016193
A0A2P8YNP6	16.11271032	18.54682321	14.81061676	10.6479611	14.10249734	14.98383835	19.58372622	12.52743818	13.09154706	18.01299402	15.33186422	15.35436776	13.87143561	19.56095636	15.06593904	12.58819432
A0A2P8YFU6	17.90301146	20.40150554	14.81061676	14.51994695	16.11713982	19.97845113	8.393025522	16.70325091	7.480884037	12.60909581	16.18363446	16.37799228	15.60536506	21.33922512	15.95217074	16.7842591
A0A2P8XH64	16.11271032	13.91011741	17.42425501	13.55195049	11.08053363	5.99353534	12.12325909	9.395578638	5.610663028	5.403898205	8.517702347	16.37799228	8.669647257	9.780478179	15.95217074	9.441145741
P54958	18.79816204	17.61948205	20.03789326	12.58395403	15.10981858	24.97306392	7.460467131	20.87906364	11.22132606	19.81429342	15.33186422	8.18899614	8.669647257	16.89355322	22.1557927	20.98032387
A0A2P8Z4D8	21.48361376	16.69214089	17.42425501	19.35992927	17.12446106	17.98060602	23.31395978	29.23068909	41.1448622	19.81429342	27.25664751	21.49611487	22.54108287	24.00662826	20.38332928	29.37245342
A0A2P8Y286	17.00786089	9.273411607	12.1969785	13.55195049	13.0951761	11.98707068	13.98837587	11.483485	9.351105046	12.60909581	10.22124282	8.18899614	18.20625924	14.22615008	9.748548788	11.53917813
A0A2P8Z5H7	12.53210802	12.05543509	16.55304226	13.55195049	20.14642478	13.98491579	10.2581423	13.57139137	16.83198908	14.41039521	10.22124282	13.30711873	14.73840034	8.002209419	14.17970733	13.63721051
A0A2P8YBX5	17.90301146	12.05543509	13.939404	13.55195049	13.0951761	10.98814812	13.98837587	16.70325091	11.22132606	14.41039521	16.18363446	11.25986969	19.07322397	21.33922512	12.40724391	16.7842591
A0A2P8Y2M0	15.21755974	17.61948205	9.583340253	1.935992927	2.014642478	15.98276091	7.460467131	13.57139137	0	1.801299402	13.62832375	12.28349421	12.13750616	31.1197033	13.29347562	13.63721051
A0A2P8ZMK3	15.21755974	19.47416438	16.55304226	17.42393635	24.17570973	27.96983158	14.92093426	16.70325091	9.351105046	19.81429342	12.77655352	20.47249035	13.87143561	15.11528446	16.83840245	16.7842591
A0A2P8Y926	21.48361376	17.61948205	20.03789326	15.48794342	23.16838849	16.98168346	14.92093426	17.74720409	5.610663028	14.41039521	15.33186422	25.59061294	18.20625924	19.56095636	19.49709758	17.83327529
Q09KA1	23.2739149	20.40150554	22.65153151	17.42393635	23.16838849	22.9752188	23.31395978	24.01092318	31.79375716	27.92014073	25.55310704	21.49611487	27.74287122	25.78489702	23.92825612	24.12737245
A0A2P8YZS6	8.056355159	12.98277625	6.098489252	15.48794342	18.1317823	13.98491579	14.92093426	9.395578638	9.351105046	7.205197607	17.03540469	7.165371623	9.536611983	9.780478179	4.43115854	9.441145741
A0A2P8Z6R9	15.21755974	16.69214089	19.16668051	18.39193281	18.1317823	12.98599324	21.448843	16.70325091	18.70221009	16.21169462	17.03540469	21.49611487	18.20625924	25.78489702	15.95217074	16.7842591
A0A2P8ZHZ3	17.00786089	15.76479973	12.1969785	13.55195049	10.07321239	8.990303009	9.325583914	12.52743818	0	16.21169462	12.77655352	9.212620658	14.73840034	14.22615008	14.17970733	12.58819432
A0A2P8ZKK1	16.11271032	26.89289366	13.939404	24.19991159	21.15374601	20.97737369	15.85349265	22.96697	46.75552523	19.81429342	20.44248563	8.18899614	12.13750616	13.3370157	15.95217074	23.07835626
A0A2P8YBQ7	10.74180688	17.61948205	17.42425501	15.48794342	14.10249734	18.97952858	14.92093426	13.57139137	31.79375716	14.41039521	17.03540469	14.33074325	14.73840034	13.3370157	14.17970733	12.58819432
A0A2P8ZI81	0.895150573	39.87566991	0	0.967996464	1.007321239	12.98599324	0	39.67022091	29.92353615	0	0	1.023624518	0.866964726	0.88913438	40.76665857	41.96064774
A0A2P8YVE7	11.63695745	11.12809393	12.1969785	10.6479611	10.07321239	11.98707068	7.460467131	9.395578638	7.480884037	10.80779641	8.517702347	9.212620658	5.201788354	9.780478179	8.86231708	9.441145741
A0A2P8ZCN2	15.21755974	10.20075277	13.06819125	17.42393635	17.12446106	17.98060602	7.460467131	15.65929773	3.740442019	18.91364372	12.77655352	6.141747105	16.47232979	5.334806279	6.203621956	15.7352429
A0A2P8Z6L9	36.7011735	41.73035223	49.65912677	40.65585147	43.31481327	44.95151505	41.03256922	51.15370592	43.01508321	45.03248504	46.84736291	45.03947877	41.61430683	47.12412213	46.97028052	52.45080967
A0A2P8ZCX4	14.32240917	21.3288467	16.55304226	19.35992927	17.12446106	15.98276091	21.448843	14.61534455	29.92353615	19.81429342	16.18363446	21.49611487	18.20625924	19.56095636	15.06593904	12.58819432
A0A2P8YL43	12.53210802	19.47416438	13.939404	15.48794342	14.10249734	10.98814812	16.78605104	15.65929773	16.83198908	15.31104491	18.73894516	17.4016168	14.73840034	18.67182198	20.38332928	14.68622671
D1GJA2	25.06421605	30.6022583	34.84851001	24.19991159	27.19767345	25.97198647	36.36977726	21.92301682	22.44265211	26.11884132	33.21903915	27.63786197	26.8759065	33.78710644	32.7905732	22.02934006
D1GJA3	25.06421605	30.6022583	34.84851001	24.19991159	27.19767345	25.97198647	36.36977726	21.92301682	22.44265211	26.11884132	33.21903915	27.63786197	26.8759065	33.78710644	32.7905732	22.02934006
D1GJA4	25.06421605	30.6022583	34.84851001	24.19991159	27.19767345	25.97198647	36.36977726	21.92301682	22.44265211	26.11884132	33.21903915	27.63786197	26.8759065	33.78710644	32.7905732	22.02934006
D1GJA5	25.06421605	30.6022583	34.84851001	24.19991159	27.19767345	25.97198647	36.36977726	21.92301682	22.44265211	26.11884132	33.21903915	27.63786197	26.8759065	33.78710644	32.7905732	22.02934006
D1GJA6	25.06421605	30.6022583	34.84851001	24.19991159	27.19767345	25.97198647	36.36977726	21.92301682	22.44265211	26.11884132	33.21903915	27.63786197	26.8759065	33.78710644	32.7905732	22.02934006
D1GJA7	25.06421605	30.6022583	34.84851001	24.19991159	27.19767345	25.97198647	36.36977726	21.92301682	22.44265211	26.11884132	33.21903915	27.63786197	26.8759065	33.78710644	32.7905732	22.02934006
D1GJA8	25.06421605	30.6022583	34.84851001	24.19991159	27.19767345	25.97198647	36.36977726	21.92301682	22.44265211	26.11884132	33.21903915	27.63786197	26.8759065	33.78710644	32.7905732	22.02934006
A0A2P8YA21	24.16906548	29.67491714	33.97729726	23.23191513	26.19035221	25.97198647	35.43721887	21.92301682	22.44265211	26.11884132	32.36726892	26.61423746	26.8759065	32.89797206	31.01810978	22.02934006
A0A2P8XIZ0	20.58846318	21.3288467	27.00759526	20.32792574	20.14642478	19.97845113	24.24651818	14.61534455	14.96176807	20.71494312	25.55310704	15.35436776	20.80715342	26.6740314	25.70071953	14.68622671
A0A2P8Y6Z7	11.63695745	17.61948205	13.939404	13.55195049	14.10249734	13.98491579	19.58372622	16.70325091	13.09154706	16.21169462	17.03540469	19.44886583	13.00447089	13.3370157	16.83840245	16.7842591
A0A2P8XG76	16.11271032	15.76479973	16.55304226	14.51994695	17.12446106	16.98168346	16.78605104	16.70325091	20.5724311	15.31104491	16.18363446	14.33074325	22.54108287	21.33922512	15.06593904	16.7842591
A0A2P8XIL1	14.32240917	14.83745857	12.1969785	17.42393635	15.10981858	3.995690226	11.1907007	8.351625456	3.740442019	2.701949103	17.88717493	6.141747105	8.669647257	6.223940659	20.38332928	8.392129548
A0A2P8XSL0	14.32240917	14.83745857	13.939404	10.6479611	12.08785487	12.98599324	13.98837587	11.483485	7.480884037	15.31104491	11.92478329	17.4016168	10.40357671	16.00441884	12.40724391	11.53917813
A0A2P8YL28	16.11271032	26.89289366	15.68182951	23.23191513	24.17570973	20.97737369	26.11163496	29.23068909	56.10663028	18.01299402	20.44248563	19.44886583	15.60536506	13.3370157	26.58695124	30.42146961
A0A2P8YDU9	24.16906548	22.25618786	31.36365901	25.16790806	19.13910354	20.97737369	32.6395437	21.92301682	31.79375716	30.62208983	26.40487727	21.49611487	23.40804759	22.2283595	21.26956099	22.02934006
A0A2P8Z2B5	11.63695745	11.12809393	12.1969785	13.55195049	13.0951761	7.991380453	11.1907007	12.52743818	5.610663028	8.105847308	17.03540469	13.30711873	13.87143561	10.66961256	11.5210122	12.58819432
A0A2P8XQ21	0	1.854682321	0	1.935992927	1.007321239	0.998922557	2.797675174	1.043953182	3.740442019	0	1.703540469	1.023624518	0.866964726	1.77826876	0.886231708	1.049016193
A0A2P8XQ38	0	1.854682321	0	1.935992927	1.007321239	0.998922557	2.797675174	1.043953182	3.740442019	0	1.703540469	1.023624518	0.866964726	1.77826876	0.886231708	1.049016193
A0A2P8Z6A8	12.53210802	15.76479973	14.81061676	19.35992927	16.11713982	21.97629625	17.71860944	18.79115728	20.5724311	15.31104491	19.5907154	18.42524132	13.87143561	14.22615008	16.83840245	18.88229148
A0A2P8YCM9	14.32240917	13.91011741	11.32576575	17.42393635	19.13910354	19.97845113	22.38140139	14.61534455	18.70221009	16.21169462	24.70133681	14.33074325	17.33929451	12.44788132	14.17970733	14.68622671
A0A2P8YBD9	17.90301146	16.69214089	16.55304226	25.16790806	24.17570973	15.98276091	19.58372622	28.18673591	18.70221009	15.31104491	8.517702347	14.33074325	11.27054143	10.66961256	19.49709758	28.32343722
A0A2P8Z356	0	0.927341161	0.87121275	0.967996464	1.007321239	0.998922557	0	1.043953182	1.870221009	0.900649701	0.851770235	1.023624518	0.866964726	0	0.886231708	1.049016193
A0A2P8ZDY8	6.266054012	7.418729286	6.969702002	5.807978782	6.043927433	4.994612783	5.595350348	5.21976591	9.351105046	8.105847308	5.962391643	8.18899614	6.06875308	8.891343799	5.317390248	5.245080967
A0A2P8Y438	16.11271032	15.76479973	8.712127503	18.39193281	16.11713982	15.98276091	15.85349265	16.70325091	13.09154706	14.41039521	17.88717493	10.23624518	16.47232979	15.11528446	14.17970733	17.83327529
A0A2P8YG38	17.00786089	19.47416438	23.52274426	21.2959222	15.10981858	12.98599324	16.78605104	20.87906364	18.70221009	26.11884132	16.18363446	22.51973939	20.80715342	19.56095636	19.49709758	20.98032387
A0A140KPS5	32.22542063	18.54682321	29.62123351	22.26391866	21.15374601	21.97629625	19.58372622	18.79115728	31.79375716	20.71494312	22.1460261	19.44886583	22.54108287	33.78710644	23.04202441	16.7842591
A0A2P8Y2D3	13.4272586	12.98277625	12.1969785	11.61595756	15.10981858	10.98814812	6.527908739	9.395578638	3.740442019	9.907146709	9.369472581	17.4016168	11.27054143	14.22615008	11.5210122	9.441145741
A0A2P8XAQ5	17.00786089	16.69214089	18.29546776	18.39193281	15.10981858	14.98383835	10.2581423	19.83511046	14.96176807	18.01299402	14.48009399	13.30711873	18.20625924	16.00441884	17.72463416	18.88229148
A0A2P8YLF3	13.4272586	12.05543509	12.1969785	14.51994695	12.08785487	11.98707068	8.393025522	14.61534455	13.09154706	12.60909581	7.665932112	11.25986969	14.73840034	11.55874694	12.40724391	13.63721051
A0A2P8ZFY1	12.53210802	15.76479973	18.29546776	13.55195049	16.11713982	13.98491579	13.98837587	19.83511046	9.351105046	18.01299402	16.18363446	17.4016168	14.73840034	15.11528446	18.61086587	19.93130768
A0A2P8XPR9	9.846656305	10.20075277	6.969702002	14.51994695	16.11713982	9.989225566	1.865116783	13.57139137	1.870221009	14.41039521	13.62832375	20.47249035	14.73840034	13.3370157	4.43115854	13.63721051
A0A2P8Z2K7	12.53210802	12.98277625	13.939404	22.26391866	21.15374601	20.97737369	19.58372622	16.70325091	14.96176807	19.81429342	20.44248563	14.33074325	20.80715342	19.56095636	15.95217074	16.7842591
A0A2P8XKH4	17.00786089	20.40150554	18.29546776	16.45593988	18.1317823	23.97414136	17.71860944	25.05487637	20.5724311	19.81429342	11.92478329	18.42524132	17.33929451	18.67182198	17.72463416	25.17638864
A0A068TMC3	13.4272586	12.98277625	18.29546776	11.61595756	16.11713982	11.98707068	10.2581423	16.70325091	14.96176807	13.50974551	10.22124282	16.37799228	13.00447089	15.11528446	17.72463416	16.7842591
A0A2P8Z0E6	16.11271032	12.05543509	16.55304226	14.51994695	11.08053363	17.98060602	11.1907007	13.57139137	9.351105046	15.31104491	11.92478329	14.33074325	14.73840034	15.11528446	16.83840245	13.63721051
A0A2P8XXF2	10.74180688	15.76479973	9.583340253	11.61595756	13.0951761	8.990303009	17.71860944	12.52743818	11.22132606	9.006497008	22.1460261	17.4016168	13.00447089	11.55874694	14.17970733	12.58819432
A0A2P8XUE6	16.11271032	15.76479973	14.81061676	18.39193281	11.08053363	15.98276091	18.65116783	14.61534455	11.22132606	16.21169462	11.92478329	14.33074325	15.60536506	17.7826876	15.06593904	14.68622671
A0A2P8ZMS2	18.79816204	12.98277625	12.1969785	9.679964637	12.08785487	14.98383835	11.1907007	10.43953182	5.610663028	13.50974551	16.18363446	13.30711873	18.20625924	15.11528446	12.40724391	10.49016193
A0A2P8YX59	8.951505732	12.05543509	13.939404	14.51994695	19.13910354	17.98060602	13.05581748	15.65929773	5.610663028	15.31104491	17.03540469	11.25986969	13.87143561	14.22615008	13.29347562	15.7352429
A0A2P8Y7A1	16.11271032	12.98277625	13.06819125	12.58395403	13.0951761	13.98491579	14.92093426	16.70325091	20.5724311	14.41039521	15.33186422	19.44886583	14.73840034	19.56095636	13.29347562	16.7842591
A0A2P8YUN5	11.63695745	14.83745857	16.55304226	14.51994695	21.15374601	17.98060602	15.85349265	13.57139137	11.22132606	13.50974551	13.62832375	16.37799228	13.00447089	12.44788132	8.86231708	13.63721051
A0A2P8XSE2	19.69331261	22.25618786	28.75002076	23.23191513	25.18303097	22.9752188	25.17907657	22.96697	41.1448622	27.92014073	19.5907154	31.73236004	15.60536506	24.89576264	27.47318295	22.02934006
A0A2P8YG29	15.21755974	20.40150554	16.55304226	20.32792574	20.14642478	20.97737369	26.11163496	21.92301682	37.40442019	18.91364372	13.62832375	19.44886583	12.13750616	19.56095636	23.92825612	22.02934006
A0A2P8YRQ4	12.53210802	13.91011741	16.55304226	11.61595756	15.10981858	12.98599324	14.92093426	12.52743818	3.740442019	9.907146709	14.48009399	14.33074325	13.00447089	15.11528446	13.29347562	12.58819432
A0A2P8Z248	20.58846318	12.05543509	20.03789326	13.55195049	15.10981858	8.990303009	18.65116783	7.307672274	3.740442019	10.80779641	13.62832375	17.4016168	8.669647257	25.78489702	6.203621956	7.343113354
A0A2P8YQF8	22.37876433	14.83745857	13.06819125	16.45593988	16.11713982	14.98383835	8.393025522	14.61534455	14.96176807	15.31104491	10.22124282	16.37799228	14.73840034	20.45009074	16.83840245	14.68622671
A0A2P8XV75	16.11271032	12.98277625	16.55304226	16.45593988	15.10981858	12.98599324	12.12325909	13.57139137	11.22132606	19.81429342	16.18363446	15.35436776	18.20625924	17.7826876	10.6347805	13.63721051
A0A2P8Y732	20.58846318	10.20075277	14.81061676	12.58395403	14.10249734	15.98276091	9.325583914	12.52743818	9.351105046	12.60909581	10.22124282	15.35436776	10.40357671	15.11528446	16.83840245	12.58819432
A0A2P8Z3A9	16.11271032	17.61948205	20.90910601	16.45593988	13.0951761	21.97629625	6.527908739	16.70325091	24.31287312	18.01299402	19.5907154	10.23624518	10.40357671	12.44788132	15.95217074	16.7842591
A0A2P8ZJK5	0.895150573	23.18352902	0	0	0	27.96983158	0	26.09882955	52.36618826	0	0	0	0	0	23.04202441	26.22540484
A0A2P8ZFU0	14.32240917	14.83745857	17.42425501	13.55195049	13.0951761	13.98491579	21.448843	13.57139137	9.351105046	15.31104491	9.369472581	12.28349421	16.47232979	17.7826876	9.748548788	13.63721051
A0A2P8YVU1	18.79816204	22.25618786	13.939404	28.07189745	26.19035221	14.98383835	33.57210209	44.88998682	46.75552523	20.71494312	22.99779634	36.85048263	28.60983595	11.55874694	33.6768049	45.10769632
A0A2P8YLB3	12.53210802	11.12809393	11.32576575	17.42393635	9.065891149	10.98814812	17.71860944	7.307672274	13.09154706	7.205197607	12.77655352	10.23624518	12.13750616	14.22615008	8.86231708	7.343113354
A0A2P8Z347	12.53210802	11.12809393	13.06819125	11.61595756	13.0951761	9.989225566	10.2581423	8.351625456	5.610663028	7.205197607	11.92478329	12.28349421	8.669647257	12.44788132	9.748548788	8.392129548
A0A2P8XSV5	10.74180688	12.98277625	14.81061676	12.58395403	12.08785487	8.990303009	14.92093426	15.65929773	11.22132606	13.50974551	11.92478329	14.33074325	11.27054143	14.22615008	15.06593904	15.7352429
A0A2P8YXV4	12.53210802	12.05543509	10.454553	10.6479611	10.07321239	8.990303009	8.393025522	9.395578638	1.870221009	9.006497008	8.517702347	11.25986969	6.935717806	8.891343799	8.86231708	9.441145741
A0A2P8YKF3	13.4272586	11.12809393	12.1969785	11.61595756	15.10981858	15.98276091	11.1907007	10.43953182	16.83198908	18.01299402	10.22124282	14.33074325	12.13750616	12.44788132	12.40724391	10.49016193
A0A2P8XG45	0	0	0	0	0	0	0.932558391	0	3.740442019	0	0.851770235	0	0	0	0	0
A0A2P8XUG3	0	0	0	0	0	0	0.932558391	0	3.740442019	0	0.851770235	0	0	0	0	0
A0A2P8Y2I2	0	0	0	0	0	0	0.932558391	0	3.740442019	0	0.851770235	0	0	0	0	0
A0A2P8YKK0	0	0	0	0	0	0	0.932558391	0	3.740442019	0	0.851770235	0	0	0	0	0
A0A2P8YUJ2	0	0	0	0	0	0	0.932558391	0	3.740442019	0	0.851770235	0	0	0	0	0
A0A2P8XFR1	0	0.927341161	0.87121275	0	1.007321239	0.998922557	0.932558391	1.043953182	0	0.900649701	0	1.023624518	0.866964726	0.88913438	0.886231708	1.049016193
A0A2P8XFR5	0	0.927341161	0.87121275	0	1.007321239	0.998922557	0.932558391	1.043953182	0	0.900649701	0	1.023624518	0.866964726	0.88913438	0.886231708	1.049016193
A0A2P8Z161	0	0.927341161	0.87121275	0	1.007321239	0.998922557	0.932558391	1.043953182	0	0.900649701	0	1.023624518	0.866964726	0.88913438	0.886231708	1.049016193
A0A2P8ZMP8	0	0.927341161	0.87121275	0	1.007321239	0.998922557	0.932558391	1.043953182	0	0.900649701	0	1.023624518	0.866964726	0.88913438	0.886231708	1.049016193
A0A2P8XBT0	0.895150573	0	0	0	1.007321239	0	0	0	0	0	0	0	0	0	0	0
A0A2P8Z4L8	0.895150573	0	0	0	1.007321239	0	0	0	0	0	0	0	0	0	0	0
A0A2P8ZMH6	0.895150573	0	0	0	1.007321239	0	0	0	0	0	0	0	0	0	0	0
A0A2P8ZNF2	0.895150573	0	0	0	1.007321239	0	0	0	0	0	0	0	0	0	0	0
Q964R0	15.21755974	13.91011741	15.68182951	16.45593988	18.1317823	12.98599324	13.98837587	15.65929773	16.83198908	18.01299402	12.77655352	13.30711873	14.73840034	18.67182198	11.5210122	15.7352429
A0A2P8YNS1	15.21755974	13.91011741	15.68182951	16.45593988	18.1317823	12.98599324	13.98837587	15.65929773	16.83198908	18.01299402	12.77655352	13.30711873	14.73840034	18.67182198	11.5210122	15.7352429
A0A2P8Z1T1	15.21755974	12.98277625	13.939404	10.6479611	13.0951761	13.98491579	10.2581423	15.65929773	13.09154706	10.80779641	7.665932112	13.30711873	13.00447089	12.44788132	16.83840245	15.7352429
A0A2P8YEK5	29.53996891	38.94832875	47.91670127	33.87987623	41.30017079	33.96336692	40.10001083	22.96697	29.92353615	36.02598803	17.88717493	39.92135618	32.94465958	26.6740314	31.90434149	23.07835626
A0A2P8YEE0	4.475752866	2.782023482	4.356063752	4.839982318	4.029284955	3.995690226	15.85349265	2.087906364	14.96176807	3.602598803	5.110621408	4.09449807	4.334823628	3.55653752	2.658695124	2.098032387
A0A2P8XJW9	19.69331261	12.05543509	15.68182951	12.58395403	12.08785487	13.98491579	13.05581748	14.61534455	9.351105046	14.41039521	13.62832375	17.4016168	13.87143561	14.22615008	16.83840245	14.68622671
A0A068TMC9	8.056355159	6.491388125	6.969702002	10.6479611	9.065891149	8.990303009	10.2581423	9.395578638	5.610663028	5.403898205	13.62832375	7.165371623	6.06875308	9.780478179	15.06593904	9.441145741
A0A2P8ZKY5	24.16906548	13.91011741	16.55304226	20.32792574	19.13910354	16.98168346	19.58372622	17.74720409	11.22132606	18.91364372	12.77655352	19.44886583	15.60536506	22.2283595	15.06593904	17.83327529
A0A2P8YM65	9.846656305	19.47416438	10.454553	6.775975246	11.08053363	14.98383835	18.65116783	7.307672274	13.09154706	9.907146709	5.110621408	12.28349421	7.802682531	2.66740314	11.5210122	7.343113354
A0A2P8Y9I2	8.951505732	13.91011741	10.454553	8.711968173	15.10981858	10.98814812	10.2581423	13.57139137	7.480884037	14.41039521	9.369472581	16.37799228	12.13750616	10.66961256	13.29347562	13.63721051
G8XWV8	17.00786089	21.3288467	19.16668051	17.42393635	19.13910354	19.97845113	19.58372622	21.92301682	22.44265211	16.21169462	20.44248563	25.59061294	23.40804759	25.78489702	14.17970733	23.07835626
A0A2P8XFT2	0	1.854682321	0.87121275	1.935992927	1.007321239	2.99676767	0.932558391	2.087906364	0	2.701949103	3.407080939	2.047249035	0.866964726	3.55653752	0.886231708	2.098032387
A0A2P8XM06	17.90301146	23.18352902	13.06819125	22.26391866	24.17570973	24.97306392	12.12325909	20.87906364	48.62574624	19.81429342	23.84956657	17.4016168	17.33929451	15.11528446	20.38332928	20.98032387
A0A2P8YUX8	17.00786089	8.346070447	20.90910601	20.32792574	18.1317823	19.97845113	33.57210209	19.83511046	57.97685129	18.91364372	8.517702347	23.5433639	14.73840034	13.3370157	14.17970733	19.93130768
A0A2P8YUZ9	2.68545172	0.927341161	3.484851001	3.871985855	2.014642478	2.99676767	4.662791957	4.175812728	28.05331514	4.503248504	2.555310704	3.070873553	2.600894177	4.4456719	2.658695124	4.196064774
A0A2P8YUV4	0.895150573	0.927341161	1.742425501	1.935992927	1.007321239	0.998922557	1.865116783	2.087906364	24.31287312	1.801299402	0.851770235	2.047249035	0.866964726	2.66740314	0.886231708	2.098032387
A0A2P8Y838	14.32240917	15.76479973	13.06819125	13.55195049	15.10981858	16.98168346	9.325583914	15.65929773	7.480884037	14.41039521	16.18363446	14.33074325	18.20625924	13.3370157	11.5210122	15.7352429
A0A2P8Z2L9	20.58846318	19.47416438	17.42425501	21.2959222	18.1317823	19.97845113	26.11163496	22.96697	31.79375716	24.31754192	32.36726892	23.5433639	13.87143561	18.67182198	22.1557927	19.93130768
A0A2P8ZIE6	11.63695745	7.418729286	11.32576575	9.679964637	10.07321239	12.98599324	16.78605104	20.87906364	26.18309413	9.006497008	3.407080939	6.141747105	9.536611983	0.88913438	10.6347805	20.98032387
A0A2P8YPR1	13.4272586	11.12809393	16.55304226	16.45593988	13.0951761	13.98491579	14.92093426	18.79115728	16.83198908	16.21169462	14.48009399	15.35436776	13.87143561	16.00441884	13.29347562	18.88229148
A0A2P8Z427	16.11271032	9.273411607	16.55304226	13.55195049	14.10249734	8.990303009	16.78605104	11.483485	3.740442019	12.60909581	16.18363446	8.18899614	17.33929451	16.00441884	12.40724391	11.53917813
A0A2P8YCJ2	13.4272586	8.346070447	13.939404	7.743971709	10.07321239	7.991380453	11.1907007	9.395578638	0	11.70844611	17.03540469	13.30711873	13.87143561	12.44788132	12.40724391	9.441145741
A0A2P8ZEL2	26.8545172	20.40150554	20.90910601	25.16790806	25.18303097	24.97306392	30.77442691	21.92301682	46.75552523	19.81429342	17.88717493	26.61423746	17.33929451	18.67182198	21.26956099	22.02934006
A0A2P8ZEK4	4.475752866	3.709364643	2.613638251	4.839982318	4.029284955	2.99676767	2.797675174	2.087906364	11.22132606	2.701949103	2.555310704	2.047249035	3.467858903	1.77826876	2.658695124	2.098032387
A0A2P8ZLN9	12.53210802	9.273411607	9.583340253	11.61595756	14.10249734	11.98707068	6.527908739	7.307672274	5.610663028	17.11234432	14.48009399	7.165371623	12.13750616	9.780478179	10.6347805	7.343113354
A0A2P8XQ50	13.4272586	11.12809393	11.32576575	12.58395403	12.08785487	9.989225566	6.527908739	11.483485	9.351105046	12.60909581	11.07301305	10.23624518	9.536611983	8.002209419	12.40724391	11.53917813
A0A2P8YCV7	14.32240917	6.491388125	13.939404	15.48794342	11.08053363	9.989225566	14.92093426	14.61534455	7.480884037	8.105847308	11.07301305	12.28349421	9.536611983	8.891343799	8.86231708	14.68622671
A0A2P8XPV6	16.11271032	22.25618786	16.55304226	14.51994695	24.17570973	21.97629625	17.71860944	20.87906364	20.5724311	15.31104491	19.5907154	16.37799228	13.00447089	16.89355322	15.95217074	20.98032387
A0A2P8ZHS7	8.951505732	10.20075277	13.06819125	9.679964637	17.12446106	6.992457896	12.12325909	15.65929773	3.740442019	6.304547906	20.44248563	15.35436776	7.802682531	16.89355322	12.40724391	13.63721051
A0A2P8YZD6	14.32240917	16.69214089	10.454553	12.58395403	13.0951761	11.98707068	9.325583914	7.307672274	1.870221009	14.41039521	11.92478329	14.33074325	11.27054143	12.44788132	13.29347562	7.343113354
A0A2P8YC47	12.53210802	16.69214089	15.68182951	14.51994695	14.10249734	14.98383835	13.98837587	16.70325091	7.480884037	12.60909581	17.03540469	14.33074325	19.07322397	16.89355322	18.61086587	15.7352429
A0A2P8ZP24	15.21755974	13.91011741	14.81061676	14.51994695	12.08785487	4.994612783	11.1907007	9.395578638	0	8.105847308	10.22124282	10.23624518	12.13750616	5.334806279	18.61086587	9.441145741
A0A2P8ZHG5	15.21755974	14.83745857	11.32576575	20.32792574	14.10249734	1.997845113	18.65116783	14.61534455	1.870221009	5.403898205	17.88717493	4.09449807	5.201788354	7.113075039	17.72463416	14.68622671
A0A2P8XZP0	25.95936662	16.69214089	15.68182951	20.32792574	21.15374601	16.98168346	24.24651818	14.61534455	26.18309413	18.91364372	18.73894516	14.33074325	19.07322397	22.2283595	10.6347805	14.68622671
A0A2P8YRR8	0.895150573	0.927341161	0.87121275	0.967996464	1.007321239	0.998922557	1.865116783	0	1.870221009	0.900649701	0.851770235	0	0.866964726	0.88913438	0.886231708	0
A0A2P8YD74	14.32240917	12.05543509	9.583340253	9.679964637	13.0951761	7.991380453	10.2581423	9.395578638	7.480884037	12.60909581	10.22124282	9.212620658	15.60536506	15.11528446	15.06593904	9.441145741
A0A2P8YHY5	8.951505732	5.564046964	9.583340253	5.807978782	9.065891149	9.989225566	6.527908739	14.61534455	11.22132606	9.907146709	11.07301305	9.212620658	9.536611983	9.780478179	7.976085372	14.68622671
A0A2P8XF68	9.846656305	9.273411607	6.969702002	13.55195049	13.0951761	11.98707068	7.460467131	6.263719092	11.22132606	12.60909581	11.92478329	9.212620658	9.536611983	12.44788132	13.29347562	6.294097161
A0A2P8YVH4	14.32240917	12.05543509	11.32576575	11.61595756	10.07321239	14.98383835	9.325583914	7.307672274	20.5724311	13.50974551	17.03540469	14.33074325	16.47232979	10.66961256	14.17970733	7.343113354
A0A2P8ZLB5	17.90301146	11.12809393	15.68182951	13.55195049	10.07321239	8.990303009	20.51628461	18.79115728	20.5724311	11.70844611	11.07301305	13.30711873	13.87143561	15.11528446	11.5210122	18.88229148
A0A2P8Z6H1	17.00786089	12.05543509	13.939404	9.679964637	14.10249734	12.98599324	10.2581423	9.395578638	1.870221009	8.105847308	11.92478329	12.28349421	12.13750616	10.66961256	10.6347805	9.441145741
A0A2P8YS30	0.895150573	22.25618786	0	8.711968173	13.0951761	16.98168346	11.1907007	12.52743818	16.83198908	16.21169462	20.44248563	21.49611487	8.669647257	10.66961256	7.089853664	12.58819432
A0A2P8YS38	0.895150573	11.12809393	0	4.839982318	7.051248672	7.991380453	7.460467131	7.307672274	7.480884037	9.006497008	7.665932112	10.23624518	3.467858903	7.113075039	3.544926832	7.343113354
A0A2P8YS27	0.895150573	9.273411607	0	2.903989391	6.043927433	5.99353534	6.527908739	6.263719092	7.480884037	6.304547906	5.110621408	7.165371623	2.600894177	5.334806279	2.658695124	6.294097161
A0A2P8YS26	0.895150573	6.491388125	0	4.839982318	4.029284955	4.994612783	5.595350348	5.21976591	5.610663028	6.304547906	5.110621408	6.141747105	2.600894177	4.4456719	2.658695124	5.245080967
A0A2P8YG43	15.21755974	14.83745857	21.78031876	21.2959222	18.1317823	19.97845113	14.92093426	14.61534455	22.44265211	21.61559282	12.77655352	22.51973939	18.20625924	25.78489702	12.40724391	13.63721051
A0A2P8Y7Q6	12.53210802	10.20075277	13.939404	11.61595756	10.07321239	8.990303009	15.85349265	13.57139137	11.22132606	9.006497008	9.369472581	11.25986969	12.13750616	10.66961256	11.5210122	13.63721051
L8BRS5	16.11271032	12.05543509	15.68182951	10.6479611	16.11713982	14.98383835	15.85349265	13.57139137	18.70221009	15.31104491	12.77655352	20.47249035	16.47232979	9.780478179	17.72463416	13.63721051
A0A2P8Y0K8	8.056355159	5.564046964	6.098489252	2.903989391	9.065891149	7.991380453	5.595350348	4.175812728	13.09154706	6.304547906	6.814161877	8.18899614	8.669647257	4.4456719	5.317390248	4.196064774
A0A2P8YAS0	17.90301146	18.54682321	19.16668051	15.48794342	16.11713982	12.98599324	26.11163496	17.74720409	16.83198908	22.51624252	17.03540469	21.49611487	19.07322397	15.11528446	19.49709758	17.83327529
A0A2P8YNI5	18.79816204	14.83745857	21.78031876	15.48794342	14.10249734	7.991380453	11.1907007	13.57139137	20.5724311	17.11234432	10.22124282	13.30711873	11.27054143	8.891343799	19.49709758	13.63721051
A0A2P8YLY1	12.53210802	12.05543509	14.81061676	9.679964637	13.0951761	8.990303009	7.460467131	10.43953182	5.610663028	13.50974551	7.665932112	14.33074325	10.40357671	9.780478179	10.6347805	10.49016193
A0A2P8XQZ0	13.4272586	11.12809393	13.06819125	13.55195049	13.0951761	10.98814812	13.98837587	10.43953182	1.870221009	10.80779641	11.07301305	10.23624518	10.40357671	10.66961256	7.089853664	10.49016193
A0A2P8YPA1	7.161204585	13.91011741	12.1969785	7.743971709	10.07321239	10.98814812	7.460467131	9.395578638	7.480884037	14.41039521	12.77655352	10.23624518	12.13750616	12.44788132	11.5210122	9.441145741
A0A2P8YWR3	9.846656305	8.346070447	11.32576575	10.6479611	11.08053363	10.98814812	12.12325909	13.57139137	0	10.80779641	17.03540469	15.35436776	11.27054143	10.66961256	14.17970733	13.63721051
A0A2P8YE66	3.580602293	12.05543509	7.840914753	16.45593988	17.12446106	10.98814812	12.12325909	7.307672274	3.740442019	13.50974551	9.369472581	12.28349421	14.73840034	9.780478179	12.40724391	7.343113354
A0A2P8ZJJ6	0	13.91011741	0	0	0	15.98276091	0	20.87906364	14.96176807	0	0.851770235	0	0	0	19.49709758	20.98032387
A0A2P8YN35	16.11271032	22.25618786	12.1969785	10.6479611	16.11713982	12.98599324	13.98837587	19.83511046	20.5724311	18.91364372	17.88717493	19.44886583	14.73840034	12.44788132	23.04202441	19.93130768
A0A2P8XQD9	0.895150573	22.25618786	0	0	0	31.96552181	0.932558391	20.87906364	41.1448622	0.900649701	0	0	0	0	31.90434149	20.98032387
A0A2P8XQE1	0	10.20075277	0	0	0	10.98814812	0.932558391	11.483485	16.83198908	0.900649701	0	0	0	0	12.40724391	11.53917813
A0A2P8Y5H4	13.4272586	13.91011741	12.1969785	14.51994695	15.10981858	13.98491579	9.325583914	11.483485	1.870221009	13.50974551	14.48009399	12.28349421	13.00447089	14.22615008	8.86231708	11.53917813
A0A2P8YSH2	21.48361376	20.40150554	19.16668051	2.903989391	1.007321239	13.98491579	12.12325909	12.52743818	3.740442019	16.21169462	4.258851173	7.165371623	8.669647257	15.11528446	4.43115854	12.58819432
A0A2P8ZEI8	12.53210802	17.61948205	12.1969785	10.6479611	11.08053363	14.98383835	13.98837587	14.61534455	5.610663028	14.41039521	11.92478329	11.25986969	13.00447089	8.891343799	11.5210122	14.68622671
A0A2P8XXW3	11.63695745	11.12809393	15.68182951	16.45593988	17.12446106	6.992457896	9.325583914	10.43953182	1.870221009	14.41039521	11.07301305	15.35436776	15.60536506	11.55874694	9.748548788	10.49016193
A0A2P8XDG9	2.68545172	43.58503455	0	0.967996464	0	47.94828272	0.932558391	79.34044183	91.64082945	0	0	0	0.866964726	0	85.07824397	79.7252307
A0A2P8Z863	12.53210802	5.564046964	6.969702002	7.743971709	9.065891149	1.997845113	11.1907007	5.21976591	3.740442019	9.006497008	15.33186422	9.212620658	7.802682531	8.002209419	15.06593904	5.245080967
A0A2P8YC58	8.951505732	9.273411607	7.840914753	11.61595756	7.051248672	13.98491579	8.393025522	9.395578638	14.96176807	9.006497008	10.22124282	9.212620658	6.935717806	9.780478179	10.6347805	9.441145741
A0A2P8YRB7	17.90301146	9.273411607	12.1969785	9.679964637	10.07321239	10.98814812	17.71860944	10.43953182	18.70221009	11.70844611	9.369472581	13.30711873	14.73840034	11.55874694	10.6347805	10.49016193
A0A2P8XD36	13.4272586	10.20075277	12.1969785	11.61595756	12.08785487	14.98383835	10.2581423	8.351625456	5.610663028	13.50974551	10.22124282	10.23624518	8.669647257	10.66961256	10.6347805	8.392129548
A0A2P8YZL1	8.056355159	9.273411607	15.68182951	9.679964637	9.065891149	7.991380453	6.527908739	8.351625456	5.610663028	11.70844611	10.22124282	8.18899614	12.13750616	11.55874694	11.5210122	8.392129548
A0A2P8Y1P9	14.32240917	10.20075277	10.454553	12.58395403	11.08053363	12.98599324	20.51628461	15.65929773	26.18309413	13.50974551	22.1460261	11.25986969	18.20625924	13.3370157	11.5210122	15.7352429
A0A2P8Y5K8	8.056355159	9.273411607	9.583340253	10.6479611	12.08785487	16.98168346	7.460467131	14.61534455	9.351105046	11.70844611	7.665932112	12.28349421	7.802682531	8.891343799	10.6347805	14.68622671
C9D9F5	8.951505732	10.20075277	15.68182951	13.55195049	16.11713982	15.98276091	11.1907007	16.70325091	24.31287312	17.11234432	14.48009399	16.37799228	15.60536506	11.55874694	16.83840245	16.7842591
A0A2P8YX20	17.90301146	9.273411607	16.55304226	13.55195049	14.10249734	8.990303009	9.325583914	4.175812728	22.44265211	9.907146709	10.22124282	10.23624518	13.87143561	18.67182198	10.6347805	4.196064774
A0A2P8XJ73	15.21755974	15.76479973	13.06819125	13.55195049	17.12446106	13.98491579	13.05581748	14.61534455	9.351105046	12.60909581	10.22124282	14.33074325	12.13750616	12.44788132	11.5210122	14.68622671
A0A2P8YNF3	11.63695745	9.273411607	10.454553	15.48794342	10.07321239	7.991380453	13.05581748	10.43953182	9.351105046	8.105847308	8.517702347	10.23624518	8.669647257	10.66961256	10.6347805	10.49016193
A0A2P8XEZ3	8.951505732	7.418729286	6.969702002	13.55195049	9.065891149	10.98814812	12.12325909	11.483485	9.351105046	3.602598803	12.77655352	10.23624518	7.802682531	10.66961256	16.83840245	11.53917813
A0A2P8Z2Q0	8.056355159	8.346070447	15.68182951	11.61595756	14.10249734	8.990303009	21.448843	13.57139137	18.70221009	13.50974551	11.07301305	20.47249035	7.802682531	12.44788132	23.04202441	13.63721051
A0A2P8Z8E5	15.21755974	12.05543509	13.939404	10.6479611	11.08053363	9.989225566	15.85349265	15.65929773	9.351105046	11.70844611	10.22124282	16.37799228	12.13750616	14.22615008	15.06593904	14.68622671
A0A2P8ZFR0	6.266054012	13.91011741	3.484851001	11.61595756	12.08785487	15.98276091	6.527908739	10.43953182	18.70221009	8.105847308	20.44248563	5.118122588	7.802682531	9.780478179	8.86231708	10.49016193
A0A2P8YKD6	13.4272586	14.83745857	19.16668051	13.55195049	13.0951761	17.98060602	19.58372622	18.79115728	31.79375716	15.31104491	13.62832375	16.37799228	13.87143561	15.11528446	15.95217074	17.83327529
A0A2P8XQ23	15.21755974	13.91011741	15.68182951	19.35992927	13.0951761	15.98276091	16.78605104	14.61534455	7.480884037	18.01299402	11.07301305	16.37799228	15.60536506	15.11528446	15.06593904	14.68622671
A0A2P8Z6P2	9.846656305	14.83745857	10.454553	19.35992927	17.12446106	15.98276091	12.12325909	16.70325091	14.96176807	16.21169462	12.77655352	16.37799228	13.00447089	10.66961256	15.06593904	16.7842591
A0A2P8XXT2	12.53210802	18.54682321	20.03789326	21.2959222	24.17570973	18.97952858	33.57210209	18.79115728	39.27464119	17.11234432	19.5907154	21.49611487	17.33929451	22.2283595	15.06593904	18.88229148
A0A2P8Y863	22.37876433	17.61948205	13.939404	14.51994695	15.10981858	18.97952858	9.325583914	13.57139137	14.96176807	16.21169462	11.92478329	12.28349421	13.87143561	16.00441884	11.5210122	13.63721051
A0A2P8YED4	8.951505732	11.12809393	6.969702002	13.55195049	8.05856991	9.989225566	10.2581423	11.483485	13.09154706	9.907146709	15.33186422	16.37799228	10.40357671	12.44788132	13.29347562	11.53917813
A0A2P8YSN8	13.4272586	12.98277625	11.32576575	10.6479611	17.12446106	9.989225566	15.85349265	16.70325091	20.5724311	11.70844611	16.18363446	14.33074325	15.60536506	15.11528446	15.06593904	15.7352429
A0A2P8YK90	21.48361376	25.9655525	29.62123351	33.87987623	27.19767345	30.96659925	41.96512761	27.14278273	54.23640927	35.12533833	34.07080939	30.70873553	32.94465958	32.89797206	24.81448782	27.27442103
A0A2P8XSD0	9.846656305	13.91011741	11.32576575	7.743971709	14.10249734	11.98707068	9.325583914	13.57139137	14.96176807	14.41039521	10.22124282	12.28349421	8.669647257	9.780478179	13.29347562	13.63721051
A0A2P8Z923	12.53210802	10.20075277	9.583340253	13.55195049	13.0951761	13.98491579	8.393025522	9.395578638	5.610663028	13.50974551	9.369472581	11.25986969	12.13750616	13.3370157	9.748548788	9.441145741
A0A2P8XDE9	12.53210802	13.91011741	10.454553	14.51994695	11.08053363	12.98599324	10.2581423	13.57139137	13.09154706	16.21169462	19.5907154	10.23624518	17.33929451	14.22615008	17.72463416	13.63721051
A0A2P8YDU8	7.161204585	4.636705804	9.583340253	3.871985855	7.051248672	5.99353534	6.527908739	7.307672274	3.740442019	9.907146709	13.62832375	9.212620658	11.27054143	10.66961256	13.29347562	7.343113354
A0A2P8ZA28	19.69331261	24.11087018	19.16668051	20.32792574	21.15374601	15.98276091	19.58372622	18.79115728	31.79375716	20.71494312	12.77655352	21.49611487	21.67411814	17.7826876	16.83840245	18.88229148
A0A2P8Y2E6	13.4272586	7.418729286	8.712127503	12.58395403	8.05856991	7.991380453	10.2581423	7.307672274	13.09154706	12.60909581	13.62832375	11.25986969	13.00447089	16.89355322	11.5210122	7.343113354
A0A2P8XQ56	14.32240917	10.20075277	6.098489252	13.55195049	8.05856991	8.990303009	13.98837587	9.395578638	9.351105046	9.907146709	9.369472581	11.25986969	12.13750616	9.780478179	6.203621956	9.441145741
A0A2P8YEB2	4.475752866	4.636705804	6.969702002	4.839982318	6.043927433	4.994612783	4.662791957	8.351625456	5.610663028	6.304547906	11.07301305	7.165371623	7.802682531	6.223940659	7.089853664	8.392129548
A0A2P8YH04	14.32240917	10.20075277	12.1969785	12.58395403	11.08053363	7.991380453	13.05581748	11.483485	9.351105046	12.60909581	15.33186422	7.165371623	14.73840034	8.891343799	13.29347562	11.53917813
A0A2P8Z738	20.58846318	24.11087018	20.03789326	17.42393635	26.19035221	26.97090903	18.65116783	19.83511046	29.92353615	14.41039521	27.25664751	21.49611487	13.87143561	16.89355322	25.70071953	22.02934006
A0A2P8Y3D1	14.32240917	11.12809393	13.939404	12.58395403	10.07321239	11.98707068	26.11163496	4.175812728	9.351105046	15.31104491	15.33186422	7.165371623	10.40357671	11.55874694	6.203621956	4.196064774
A0A2P8ZM10	11.63695745	3.709364643	11.32576575	11.61595756	7.051248672	3.995690226	5.595350348	7.307672274	5.610663028	8.105847308	9.369472581	2.047249035	13.00447089	8.002209419	3.544926832	7.343113354
A0A2P8XHY5	17.90301146	17.61948205	19.16668051	13.55195049	16.11713982	17.98060602	20.51628461	16.70325091	24.31287312	21.61559282	18.73894516	16.37799228	22.54108287	20.45009074	15.95217074	16.7842591
A0A2P8YPC3	9.846656305	12.98277625	8.712127503	8.711968173	7.051248672	15.98276091	12.12325909	9.395578638	9.351105046	9.006497008	13.62832375	6.141747105	9.536611983	13.3370157	7.976085372	9.441145741
A0A2P8YFE7	30.43511949	14.83745857	22.65153151	21.2959222	16.11713982	11.98707068	23.31395978	13.57139137	35.53419918	19.81429342	19.5907154	21.49611487	26.00894177	24.89576264	16.83840245	14.68622671
A0A2P8ZC37	13.4272586	12.05543509	11.32576575	10.6479611	14.10249734	11.98707068	11.1907007	8.351625456	9.351105046	12.60909581	5.962391643	14.33074325	8.669647257	8.891343799	11.5210122	8.392129548
A0A2P8ZA66	1.790301146	0.927341161	0	0.967996464	1.007321239	0.998922557	0.932558391	1.043953182	0	0.900649701	0.851770235	1.023624518	0.866964726	1.77826876	0	1.049016193
A0A2P8YLX0	9.846656305	9.273411607	9.583340253	8.711968173	11.08053363	7.991380453	12.12325909	8.351625456	9.351105046	12.60909581	9.369472581	16.37799228	14.73840034	10.66961256	13.29347562	8.392129548
A0A2P8YHX8	20.58846318	16.69214089	12.1969785	21.2959222	17.12446106	14.98383835	14.92093426	20.87906364	24.31287312	16.21169462	21.29425587	14.33074325	17.33929451	17.7826876	19.49709758	18.88229148
A0A2P8ZES4	10.74180688	7.418729286	7.840914753	7.743971709	11.08053363	8.990303009	8.393025522	11.483485	0	8.105847308	11.92478329	11.25986969	9.536611983	7.113075039	10.6347805	11.53917813
A0A2P8Y395	15.21755974	22.25618786	9.583340253	17.42393635	13.0951761	10.98814812	17.71860944	14.61534455	26.18309413	15.31104491	17.03540469	17.4016168	19.07322397	13.3370157	14.17970733	14.68622671
A0A2P8YZI2	12.53210802	15.76479973	7.840914753	16.45593988	14.10249734	10.98814812	12.12325909	7.307672274	31.79375716	8.105847308	7.665932112	11.25986969	13.00447089	9.780478179	8.86231708	7.343113354
A0A2P8Y4R7	13.4272586	9.273411607	19.16668051	14.51994695	10.07321239	6.992457896	10.2581423	16.70325091	5.610663028	13.50974551	18.73894516	12.28349421	12.13750616	18.67182198	13.29347562	16.7842591
A0A2P8YY37	14.32240917	11.12809393	12.1969785	17.42393635	14.10249734	8.990303009	20.51628461	13.57139137	16.83198908	14.41039521	20.44248563	14.33074325	25.14197704	17.7826876	13.29347562	13.63721051
C4PLE8	7.161204585	6.491388125	6.969702002	8.711968173	9.065891149	4.994612783	13.05581748	9.395578638	14.96176807	8.105847308	9.369472581	9.212620658	13.00447089	8.891343799	7.976085372	9.441145741
A0A2P8YH94	9.846656305	15.76479973	9.583340253	12.58395403	4.029284955	12.98599324	9.325583914	19.83511046	7.480884037	10.80779641	6.814161877	8.18899614	6.935717806	9.780478179	11.5210122	18.88229148
A0A2P8YH68	3.580602293	1.854682321	1.742425501	2.903989391	1.007321239	0	2.797675174	1.043953182	3.740442019	1.801299402	1.703540469	1.023624518	1.733929451	3.55653752	0.886231708	1.049016193
A0A2P8XDR5	12.53210802	9.273411607	13.06819125	14.51994695	13.0951761	13.98491579	13.98837587	14.61534455	22.44265211	15.31104491	10.22124282	13.30711873	12.13750616	14.22615008	15.95217074	14.68622671
A0A2P8XWQ7	8.951505732	12.98277625	10.454553	14.51994695	14.10249734	10.98814812	22.38140139	14.61534455	16.83198908	9.006497008	19.5907154	16.37799228	20.80715342	23.11749388	13.29347562	14.68622671
A0A2P8Z500	16.11271032	10.20075277	12.1969785	9.679964637	15.10981858	14.98383835	10.2581423	15.65929773	11.22132606	14.41039521	13.62832375	12.28349421	13.00447089	13.3370157	15.95217074	15.7352429
A0A2P8XBA2	9.846656305	10.20075277	11.32576575	10.6479611	9.065891149	6.992457896	10.2581423	9.395578638	1.870221009	11.70844611	10.22124282	5.118122588	11.27054143	9.780478179	7.976085372	9.441145741
A0A2P8Z9R7	19.69331261	10.20075277	9.583340253	15.48794342	11.08053363	12.98599324	13.98837587	11.483485	7.480884037	16.21169462	14.48009399	11.25986969	13.00447089	15.11528446	14.17970733	11.53917813
A0A2P8Z9P0	5.370903439	1.854682321	1.742425501	2.903989391	1.007321239	1.997845113	3.730233565	2.087906364	0	1.801299402	3.407080939	2.047249035	4.334823628	4.4456719	1.772463416	2.098032387
A0A2P8XKQ2	10.74180688	13.91011741	9.583340253	14.51994695	12.08785487	9.989225566	7.460467131	10.43953182	3.740442019	9.006497008	10.22124282	16.37799228	9.536611983	9.780478179	9.748548788	10.49016193
A0A2P8XM07	0	1.854682321	0.87121275	0.967996464	1.007321239	0	0	0	1.870221009	0	0.851770235	0	0	1.77826876	0	0
A0A2P8ZI41	5.370903439	14.83745857	8.712127503	6.775975246	9.065891149	10.98814812	7.460467131	7.307672274	7.480884037	12.60909581	12.77655352	5.118122588	8.669647257	8.891343799	7.089853664	7.343113354
A0A2P8XM36	13.4272586	15.76479973	12.1969785	16.45593988	14.10249734	15.98276091	13.05581748	14.61534455	29.92353615	13.50974551	12.77655352	11.25986969	13.87143561	16.89355322	16.83840245	14.68622671
A0A2P8XUV0	13.4272586	11.12809393	10.454553	10.6479611	12.08785487	7.991380453	14.92093426	6.263719092	7.480884037	12.60909581	8.517702347	9.212620658	10.40357671	12.44788132	12.40724391	6.294097161
A0A2P8Z4Z9	11.63695745	15.76479973	16.55304226	13.55195049	14.10249734	10.98814812	13.98837587	13.57139137	9.351105046	13.50974551	15.33186422	10.23624518	8.669647257	12.44788132	15.06593904	13.63721051
A0A2P8Y3R0	13.4272586	7.418729286	13.939404	9.679964637	13.0951761	8.990303009	3.730233565	10.43953182	9.351105046	15.31104491	10.22124282	3.070873553	11.27054143	7.113075039	14.17970733	10.49016193
A0A2P8XD34	0	0	0	0	0	0	0	0	1.870221009	0	0	0	0	0	0	0
A0A2P8YC92	8.056355159	12.05543509	14.81061676	8.711968173	13.0951761	8.990303009	10.2581423	8.351625456	3.740442019	8.105847308	10.22124282	8.18899614	12.13750616	13.3370157	7.089853664	8.392129548
A0A2P8XDG4	1.790301146	24.11087018	0	0	0	30.96659925	0.932558391	30.27464228	65.45773532	0	0	0	0	0	15.95217074	32.519502
A0A2P8ZFM5	9.846656305	10.20075277	10.454553	10.6479611	12.08785487	8.990303009	6.527908739	13.57139137	5.610663028	8.105847308	5.962391643	10.23624518	8.669647257	8.891343799	7.976085372	13.63721051
A0A2P8Z7T9	7.161204585	11.12809393	11.32576575	8.711968173	12.08785487	14.98383835	9.325583914	9.395578638	11.22132606	8.105847308	13.62832375	4.09449807	9.536611983	8.002209419	8.86231708	9.441145741
A0A2P8Y2Z9	6.266054012	2.782023482	6.969702002	5.807978782	4.029284955	4.994612783	6.527908739	4.175812728	5.610663028	6.304547906	0.851770235	6.141747105	5.201788354	2.66740314	6.203621956	4.196064774
A0A2P8ZLP3	8.056355159	8.346070447	11.32576575	5.807978782	7.051248672	8.990303009	9.325583914	13.57139137	3.740442019	8.105847308	9.369472581	11.25986969	11.27054143	9.780478179	10.6347805	13.63721051
A0A2P8XUL0	12.53210802	9.273411607	12.1969785	12.58395403	8.05856991	10.98814812	19.58372622	8.351625456	3.740442019	8.105847308	12.77655352	6.141747105	13.87143561	10.66961256	8.86231708	8.392129548
A0A2P8ZP57	12.53210802	12.05543509	12.1969785	7.743971709	9.065891149	8.990303009	13.98837587	9.395578638	7.480884037	10.80779641	7.665932112	10.23624518	8.669647257	9.780478179	9.748548788	9.441145741
A0A2P8ZBY2	8.951505732	13.91011741	10.454553	10.6479611	9.065891149	8.990303009	8.393025522	15.65929773	5.610663028	4.503248504	10.22124282	15.35436776	9.536611983	8.002209419	15.06593904	14.68622671
A0A0X8DBJ5	8.951505732	15.76479973	13.06819125	9.679964637	13.0951761	9.989225566	7.460467131	10.43953182	14.96176807	22.51624252	11.07301305	8.18899614	3.467858903	8.002209419	15.06593904	10.49016193
A0A2P8YB62	8.951505732	7.418729286	13.06819125	9.679964637	13.0951761	9.989225566	4.662791957	10.43953182	14.96176807	15.31104491	6.814161877	8.18899614	3.467858903	8.002209419	7.089853664	10.49016193
A0A2P8XC42	11.63695745	11.12809393	14.81061676	4.839982318	8.05856991	7.991380453	8.393025522	11.483485	3.740442019	12.60909581	14.48009399	12.28349421	13.00447089	11.55874694	11.5210122	11.53917813
A0A2P8XXU0	14.32240917	12.05543509	17.42425501	12.58395403	11.08053363	9.989225566	9.325583914	8.351625456	14.96176807	13.50974551	11.92478329	15.35436776	8.669647257	15.11528446	10.6347805	8.392129548
A0A2P8YRC1	9.846656305	11.12809393	13.06819125	11.61595756	11.08053363	12.98599324	10.2581423	11.483485	22.44265211	15.31104491	17.03540469	12.28349421	11.27054143	18.67182198	10.6347805	10.49016193
A0A2P8ZA50	0.895150573	12.05543509	2.613638251	8.711968173	9.065891149	1.997845113	11.1907007	14.61534455	7.480884037	10.80779641	7.665932112	14.33074325	5.201788354	10.66961256	12.40724391	14.68622671
A0A2P8ZAS2	13.4272586	14.83745857	15.68182951	14.51994695	14.10249734	20.97737369	13.05581748	18.79115728	22.44265211	14.41039521	26.40487727	13.30711873	18.20625924	14.22615008	14.17970733	17.83327529
A0A2P8Z325	10.74180688	9.273411607	9.583340253	9.679964637	12.08785487	8.990303009	9.325583914	10.43953182	11.22132606	11.70844611	10.22124282	8.18899614	13.00447089	11.55874694	15.06593904	10.49016193
A0A2P8YWC9	8.951505732	14.83745857	16.55304226	11.61595756	16.11713982	9.989225566	12.12325909	11.483485	20.5724311	14.41039521	17.03540469	16.37799228	13.87143561	9.780478179	13.29347562	11.53917813
A0A2P8YEK4	9.846656305	9.273411607	7.840914753	9.679964637	10.07321239	7.991380453	10.2581423	8.351625456	3.740442019	8.105847308	7.665932112	10.23624518	9.536611983	8.891343799	9.748548788	8.392129548
A0A2P8Z0J8	12.53210802	11.12809393	12.1969785	8.711968173	9.065891149	7.991380453	10.2581423	7.307672274	3.740442019	9.006497008	13.62832375	12.28349421	15.60536506	15.11528446	14.17970733	7.343113354
A0A2P8XQE8	0.895150573	0.927341161	0	0.967996464	0	0.998922557	1.865116783	1.043953182	0	0.900649701	0.851770235	1.023624518	0.866964726	0.88913438	0.886231708	1.049016193
A0A2P8XQF9	0.895150573	0.927341161	0	0.967996464	0	0.998922557	1.865116783	1.043953182	0	0.900649701	0.851770235	1.023624518	0.866964726	0.88913438	0.886231708	1.049016193
A0A2P8Z7Z1	8.056355159	2.782023482	9.583340253	0	1.007321239	11.98707068	3.730233565	8.351625456	0	14.41039521	9.369472581	10.23624518	4.334823628	10.66961256	0.886231708	8.392129548
A0A2P8Z7Y8	0.895150573	0.927341161	1.742425501	0	0	1.997845113	0	1.043953182	0	1.801299402	2.555310704	1.023624518	0.866964726	1.77826876	0.886231708	1.049016193
A0A2P8Z1H5	8.056355159	13.91011741	10.454553	14.51994695	13.0951761	16.98168346	13.98837587	14.61534455	24.31287312	14.41039521	15.33186422	15.35436776	14.73840034	15.11528446	16.83840245	14.68622671
A0A2P8YHU2	13.4272586	12.98277625	13.06819125	11.61595756	13.0951761	9.989225566	8.393025522	10.43953182	5.610663028	12.60909581	14.48009399	8.18899614	10.40357671	10.66961256	11.5210122	10.49016193
A0A2P8XTW6	14.32240917	13.91011741	15.68182951	10.6479611	14.10249734	9.989225566	14.92093426	11.483485	11.22132606	12.60909581	12.77655352	12.28349421	14.73840034	13.3370157	9.748548788	11.53917813
A0A2P8Z5E2	13.4272586	12.05543509	12.1969785	10.6479611	8.05856991	12.98599324	14.92093426	13.57139137	24.31287312	12.60909581	10.22124282	9.212620658	14.73840034	13.3370157	13.29347562	13.63721051
Q9NCE4	5.370903439	8.346070447	7.840914753	5.807978782	10.07321239	8.990303009	2.797675174	11.483485	0	10.80779641	8.517702347	21.49611487	9.536611983	9.780478179	3.544926832	11.53917813
A0A2P8YEU3	9.846656305	11.12809393	11.32576575	12.58395403	8.05856991	8.990303009	8.393025522	7.307672274	1.870221009	11.70844611	15.33186422	11.25986969	14.73840034	8.891343799	10.6347805	7.343113354
A0A2P8Z8Q6	13.4272586	12.05543509	15.68182951	13.55195049	13.0951761	17.98060602	13.98837587	14.61534455	22.44265211	11.70844611	11.92478329	14.33074325	8.669647257	15.11528446	11.5210122	14.68622671
A0A2P8XAC2	16.11271032	16.69214089	15.68182951	14.51994695	15.10981858	12.98599324	19.58372622	15.65929773	16.83198908	22.51624252	23.84956657	19.44886583	19.94018869	20.45009074	16.83840245	16.7842591
A0A2P8YXN3	8.056355159	9.273411607	6.969702002	7.743971709	8.05856991	3.995690226	4.662791957	8.351625456	5.610663028	11.70844611	9.369472581	9.212620658	10.40357671	5.334806279	7.089853664	8.392129548
A0A2P8YPE3	6.266054012	7.418729286	3.484851001	5.807978782	6.043927433	11.98707068	11.1907007	14.61534455	3.740442019	4.503248504	4.258851173	7.165371623	5.201788354	8.891343799	13.29347562	14.68622671
A0A2P8XJX2	13.4272586	12.98277625	12.1969785	10.6479611	14.10249734	13.98491579	6.527908739	11.483485	1.870221009	9.907146709	10.22124282	12.28349421	12.13750616	9.780478179	11.5210122	11.53917813
A0A2P8Y8R3	6.266054012	10.20075277	8.712127503	8.711968173	7.051248672	5.99353534	10.2581423	7.307672274	5.610663028	13.50974551	11.07301305	5.118122588	9.536611983	8.002209419	11.5210122	7.343113354
A0A2P8Z990	7.161204585	10.20075277	10.454553	6.775975246	5.036606194	10.98814812	8.393025522	4.175812728	7.480884037	10.80779641	6.814161877	9.212620658	6.935717806	12.44788132	8.86231708	4.196064774
A0A2P8XFA2	9.846656305	11.12809393	11.32576575	14.51994695	9.065891149	11.98707068	13.05581748	9.395578638	0	8.105847308	12.77655352	9.212620658	13.00447089	10.66961256	11.5210122	9.441145741
A0A2P8Y5T9	6.266054012	7.418729286	5.227276502	4.839982318	6.043927433	6.992457896	4.662791957	11.483485	5.610663028	7.205197607	11.07301305	9.212620658	5.201788354	9.780478179	7.089853664	11.53917813
A0A2P8Y4C2	14.32240917	6.491388125	11.32576575	16.45593988	11.08053363	8.990303009	5.595350348	5.21976591	7.480884037	12.60909581	7.665932112	9.212620658	13.87143561	12.44788132	11.5210122	5.245080967
A0A2P8YRT0	9.846656305	16.69214089	13.06819125	14.51994695	13.0951761	12.98599324	10.2581423	13.57139137	33.66397817	9.907146709	17.88717493	13.30711873	13.87143561	11.55874694	11.5210122	13.63721051
A0A2P8ZH99	9.846656305	14.83745857	19.16668051	12.58395403	16.11713982	13.98491579	9.325583914	16.70325091	33.66397817	18.91364372	11.92478329	19.44886583	13.87143561	16.89355322	9.748548788	16.7842591
A0A2P8YUE0	14.32240917	6.491388125	6.098489252	9.679964637	8.05856991	9.989225566	13.98837587	7.307672274	13.09154706	8.105847308	7.665932112	7.165371623	8.669647257	10.66961256	4.43115854	7.343113354
A0A2P8XZ63	8.056355159	12.05543509	11.32576575	10.6479611	10.07321239	11.98707068	6.527908739	10.43953182	9.351105046	12.60909581	12.77655352	12.28349421	13.87143561	9.780478179	11.5210122	10.49016193
A0A068TK14	7.161204585	12.05543509	10.454553	10.6479611	10.07321239	10.98814812	6.527908739	9.395578638	9.351105046	11.70844611	11.92478329	12.28349421	12.13750616	8.891343799	10.6347805	9.441145741
A0A2P8Z0P8	5.370903439	6.491388125	7.840914753	4.839982318	9.065891149	8.990303009	7.460467131	8.351625456	5.610663028	8.105847308	7.665932112	4.09449807	4.334823628	6.223940659	7.976085372	8.392129548
A0A2P8XL73	9.846656305	10.20075277	8.712127503	9.679964637	11.08053363	8.990303009	6.527908739	5.21976591	9.351105046	9.006497008	9.369472581	8.18899614	6.06875308	7.113075039	7.976085372	5.245080967
A0A2P8ZIJ1	0	0	0	0	0	0	0	1.043953182	0	8.105847308	0	0	0	0	51.40143906	1.049016193
L8BRS4	8.951505732	8.346070447	7.840914753	10.6479611	13.0951761	8.990303009	13.05581748	7.307672274	7.480884037	9.006497008	12.77655352	10.23624518	9.536611983	9.780478179	11.5210122	7.343113354
A0A2P8XKX9	13.4272586	11.12809393	20.90910601	19.35992927	20.14642478	15.98276091	33.57210209	21.92301682	48.62574624	19.81429342	5.962391643	25.59061294	12.13750616	12.44788132	16.83840245	22.02934006
A0A2P8Y0S8	11.63695745	10.20075277	12.1969785	12.58395403	15.10981858	13.98491579	15.85349265	11.483485	28.05331514	10.80779641	7.665932112	10.23624518	13.00447089	8.891343799	11.5210122	11.53917813
A0A2P8XNE5	5.370903439	4.636705804	5.227276502	9.679964637	8.05856991	8.990303009	7.460467131	6.263719092	14.96176807	6.304547906	5.110621408	5.118122588	7.802682531	5.334806279	5.317390248	6.294097161
A0A2P8Z010	6.266054012	5.564046964	9.583340253	4.839982318	3.021963716	6.992457896	0	3.131859546	0	5.403898205	5.110621408	9.212620658	5.201788354	7.113075039	5.317390248	3.14704858
A0A2P8Z8K2	7.161204585	7.418729286	8.712127503	5.807978782	6.043927433	7.991380453	7.460467131	5.21976591	1.870221009	9.006497008	11.07301305	8.18899614	6.935717806	6.223940659	9.748548788	5.245080967
A0A2P8YSV8	9.846656305	11.12809393	11.32576575	9.679964637	8.05856991	11.98707068	8.393025522	10.43953182	5.610663028	11.70844611	9.369472581	9.212620658	9.536611983	8.891343799	7.089853664	10.49016193
A0A2P8Y793	13.4272586	10.20075277	10.454553	14.51994695	10.07321239	10.98814812	10.2581423	9.395578638	9.351105046	12.60909581	9.369472581	8.18899614	14.73840034	8.891343799	7.976085372	9.441145741
A0A2P8YI35	8.056355159	14.83745857	13.06819125	7.743971709	8.05856991	9.989225566	5.595350348	13.57139137	3.740442019	10.80779641	11.07301305	11.25986969	11.27054143	8.891343799	11.5210122	13.63721051
A0A2P8XHS4	11.63695745	7.418729286	5.227276502	8.711968173	5.036606194	5.99353534	8.393025522	7.307672274	7.480884037	7.205197607	11.07301305	7.165371623	9.536611983	9.780478179	7.976085372	7.343113354
A0A2P8Z3Z6	11.63695745	7.418729286	6.969702002	11.61595756	7.051248672	7.991380453	10.2581423	10.43953182	5.610663028	7.205197607	7.665932112	7.165371623	5.201788354	6.223940659	8.86231708	10.49016193
A0A2P8ZIC3	10.74180688	13.91011741	17.42425501	8.711968173	9.065891149	23.97414136	11.1907007	11.483485	11.22132606	21.61559282	6.814161877	10.23624518	11.27054143	12.44788132	11.5210122	11.53917813
A0A2P8ZIM3	12.53210802	9.273411607	11.32576575	10.6479611	11.08053363	4.994612783	9.325583914	7.307672274	9.351105046	9.006497008	8.517702347	7.165371623	10.40357671	9.780478179	9.748548788	7.343113354
A0A2P8YLT1	11.63695745	11.12809393	11.32576575	9.679964637	13.0951761	7.991380453	13.05581748	9.395578638	14.96176807	14.41039521	15.33186422	11.25986969	10.40357671	10.66961256	10.6347805	9.441145741
A0A2P8YCS2	12.53210802	9.273411607	10.454553	11.61595756	11.08053363	6.992457896	8.393025522	8.351625456	9.351105046	5.403898205	11.92478329	8.18899614	10.40357671	11.55874694	7.976085372	8.392129548
A0A2P8XWV0	8.951505732	5.564046964	8.712127503	13.55195049	10.07321239	10.98814812	1.865116783	11.483485	14.96176807	10.80779641	10.22124282	10.23624518	9.536611983	11.55874694	8.86231708	11.53917813
A0A2P8Z320	4.475752866	11.12809393	4.356063752	13.55195049	13.0951761	12.98599324	3.730233565	13.57139137	0	9.907146709	11.92478329	10.23624518	7.802682531	8.891343799	9.748548788	13.63721051
A0A2P8YDG7	5.370903439	7.418729286	10.454553	11.61595756	7.051248672	4.994612783	6.527908739	8.351625456	1.870221009	9.006497008	9.369472581	9.212620658	8.669647257	10.66961256	10.6347805	8.392129548
A0A2P8YDP4	17.90301146	18.54682321	16.55304226	16.45593988	18.1317823	14.98383835	13.98837587	15.65929773	24.31287312	14.41039521	17.88717493	12.28349421	14.73840034	18.67182198	15.95217074	14.68622671
A0A2P8YBE1	16.11271032	10.20075277	11.32576575	8.711968173	5.036606194	10.98814812	7.460467131	5.21976591	7.480884037	10.80779641	15.33186422	6.141747105	13.00447089	19.56095636	9.748548788	5.245080967
A0A2P8ZKR5	2.68545172	1.854682321	7.840914753	2.903989391	5.036606194	3.995690226	2.797675174	5.21976591	0	18.01299402	3.407080939	2.047249035	0	10.66961256	0.886231708	5.245080967
A0A2P8ZGT3	17.00786089	12.98277625	9.583340253	13.55195049	11.08053363	10.98814812	12.12325909	9.395578638	13.09154706	9.907146709	12.77655352	10.23624518	11.27054143	8.891343799	13.29347562	9.441145741
A0A2P8Z908	8.056355159	11.12809393	7.840914753	7.743971709	10.07321239	10.98814812	9.325583914	11.483485	11.22132606	9.907146709	8.517702347	6.141747105	9.536611983	11.55874694	7.089853664	11.53917813
A0A2P8XTM9	16.11271032	18.54682321	20.03789326	13.55195049	18.1317823	18.97952858	16.78605104	14.61534455	24.31287312	15.31104491	16.18363446	11.25986969	19.07322397	14.22615008	10.6347805	12.58819432
A0A2P8ZH42	17.00786089	9.273411607	8.712127503	15.48794342	10.07321239	8.990303009	13.05581748	10.43953182	7.480884037	15.31104491	13.62832375	9.212620658	13.00447089	14.22615008	12.40724391	10.49016193
A0A2P8Y999	16.11271032	20.40150554	13.06819125	10.6479611	15.10981858	10.98814812	14.92093426	14.61534455	41.1448622	11.70844611	12.77655352	14.33074325	10.40357671	10.66961256	14.17970733	14.68622671
A0A2P8YKV3	16.11271032	13.91011741	12.1969785	12.58395403	14.10249734	12.98599324	22.38140139	12.52743818	28.05331514	12.60909581	11.07301305	14.33074325	11.27054143	16.00441884	12.40724391	12.58819432
A0A2P8Z572	11.63695745	10.20075277	11.32576575	11.61595756	15.10981858	8.990303009	10.2581423	7.307672274	3.740442019	12.60909581	10.22124282	10.23624518	17.33929451	11.55874694	11.5210122	7.343113354
A0A2P8Y487	11.63695745	12.98277625	8.712127503	7.743971709	11.08053363	10.98814812	7.460467131	10.43953182	5.610663028	12.60909581	11.07301305	10.23624518	8.669647257	12.44788132	12.40724391	10.49016193
A0A2P8ZI48	16.11271032	14.83745857	13.06819125	13.55195049	14.10249734	13.98491579	8.393025522	12.52743818	9.351105046	13.50974551	13.62832375	10.23624518	13.00447089	12.44788132	13.29347562	12.58819432
A0A2P8Z894	12.53210802	12.05543509	14.81061676	13.55195049	12.08785487	17.98060602	9.325583914	13.57139137	14.96176807	14.41039521	13.62832375	12.28349421	13.00447089	12.44788132	14.17970733	13.63721051
A0A2P8ZH28	12.53210802	12.05543509	12.1969785	8.711968173	10.07321239	8.990303009	11.1907007	7.307672274	13.09154706	10.80779641	10.22124282	12.28349421	12.13750616	16.00441884	10.6347805	7.343113354
A0A2P8XLV4	8.056355159	7.418729286	8.712127503	3.871985855	7.051248672	4.994612783	8.393025522	6.263719092	5.610663028	9.006497008	6.814161877	8.18899614	7.802682531	10.66961256	7.089853664	6.294097161
A0A2P8Y9Y9	4.475752866	8.346070447	9.583340253	7.743971709	8.05856991	3.995690226	7.460467131	9.395578638	3.740442019	10.80779641	5.110621408	9.212620658	4.334823628	4.4456719	5.317390248	9.441145741
A0A2P8YWA3	0	12.05543509	0	9.679964637	13.0951761	9.989225566	1.865116783	6.263719092	0	0	15.33186422	0	0	0	7.089853664	6.294097161
A0A2P8XY95	15.21755974	10.20075277	14.81061676	6.775975246	12.08785487	17.98060602	13.05581748	17.74720409	11.22132606	12.60909581	13.62832375	19.44886583	11.27054143	16.89355322	12.40724391	17.83327529
A0A2P8YRT1	14.32240917	25.03821134	9.583340253	29.03989391	21.15374601	25.97198647	37.30233565	20.87906364	50.49596725	20.71494312	34.92257962	17.4016168	25.14197704	23.11749388	23.04202441	20.98032387
A0A2P8YM95	12.53210802	12.98277625	15.68182951	13.55195049	14.10249734	12.98599324	15.85349265	10.43953182	13.09154706	15.31104491	19.5907154	13.30711873	14.73840034	12.44788132	8.86231708	10.49016193
A0A2P8YS36	13.4272586	15.76479973	13.939404	8.711968173	9.065891149	8.990303009	10.2581423	15.65929773	3.740442019	11.70844611	11.07301305	12.28349421	19.07322397	8.891343799	8.86231708	14.68622671
A0A2P8Z337	8.951505732	13.91011741	13.06819125	13.55195049	12.08785487	14.98383835	14.92093426	11.483485	13.09154706	11.70844611	9.369472581	11.25986969	9.536611983	10.66961256	11.5210122	11.53917813
A0A2P8ZAS1	13.4272586	12.05543509	13.06819125	20.32792574	14.10249734	13.98491579	12.12325909	11.483485	18.70221009	14.41039521	16.18363446	17.4016168	19.94018869	17.7826876	16.83840245	11.53917813
A0A2P8ZCA6	7.161204585	4.636705804	6.098489252	11.61595756	10.07321239	6.992457896	9.325583914	5.21976591	7.480884037	9.006497008	8.517702347	11.25986969	13.00447089	8.891343799	11.5210122	5.245080967
A0A2P8XGN3	0	0.927341161	0.87121275	0	1.007321239	0	0	0	1.870221009	0	0	1.023624518	0	0	1.772463416	0
A0A2P8YX38	11.63695745	11.12809393	12.1969785	9.679964637	10.07321239	10.98814812	7.460467131	12.52743818	3.740442019	8.105847308	11.92478329	10.23624518	14.73840034	9.780478179	8.86231708	12.58819432
A0A2P8ZPF7	43.86237809	38.94832875	52.27276502	31.9438833	28.20499469	27.96983158	54.0883867	44.88998682	31.79375716	40.52923654	45.99559267	46.06310329	39.01341266	43.56758462	49.62897565	44.05868013
A0A2P8ZKN7	8.951505732	8.346070447	8.712127503	10.6479611	11.08053363	10.98814812	5.595350348	4.175812728	9.351105046	9.006497008	6.814161877	11.25986969	6.935717806	8.891343799	7.976085372	4.196064774
A0A2P8YZ78	8.951505732	12.98277625	10.454553	15.48794342	15.10981858	8.990303009	13.05581748	12.52743818	9.351105046	14.41039521	15.33186422	14.33074325	12.13750616	10.66961256	18.61086587	12.58819432
A0A2P8XVQ7	0	0.927341161	0	0	1.007321239	0	0.932558391	0	1.870221009	0.900649701	0	1.023624518	0	0.88913438	0.886231708	0
A0A2P8ZC36	13.4272586	10.20075277	10.454553	7.743971709	11.08053363	9.989225566	8.393025522	10.43953182	5.610663028	11.70844611	9.369472581	14.33074325	14.73840034	15.11528446	7.976085372	10.49016193
A0A2P8YEW3	2.68545172	0.927341161	0.87121275	0.967996464	0	1.997845113	2.797675174	2.087906364	3.740442019	0.900649701	1.703540469	1.023624518	2.600894177	1.77826876	0.886231708	2.098032387
A0A2P8YFL5	2.68545172	0.927341161	0.87121275	0.967996464	0	1.997845113	2.797675174	2.087906364	3.740442019	0.900649701	1.703540469	1.023624518	2.600894177	1.77826876	0.886231708	2.098032387
A0A2P8Z3J0	5.370903439	8.346070447	5.227276502	8.711968173	10.07321239	7.991380453	5.595350348	7.307672274	0	7.205197607	10.22124282	7.165371623	6.935717806	6.223940659	5.317390248	7.343113354
A0A2P8ZI33	10.74180688	6.491388125	13.06819125	11.61595756	7.051248672	1.997845113	6.527908739	7.307672274	1.870221009	11.70844611	9.369472581	7.165371623	9.536611983	11.55874694	11.5210122	7.343113354
A0A2P8XZ07	0.895150573	0.927341161	0.87121275	1.935992927	1.007321239	0.998922557	1.865116783	0	0	1.801299402	0.851770235	1.023624518	0.866964726	0.88913438	0.886231708	0
A0A2P8XZ84	0.895150573	0.927341161	0.87121275	1.935992927	1.007321239	0.998922557	1.865116783	0	0	1.801299402	0.851770235	1.023624518	0.866964726	0.88913438	0.886231708	0
A0A2P8Z941	6.266054012	9.273411607	6.098489252	6.775975246	7.051248672	7.991380453	13.05581748	5.21976591	3.740442019	9.006497008	6.814161877	6.141747105	6.06875308	8.002209419	2.658695124	5.245080967
A0A2P8YZP7	10.74180688	12.05543509	10.454553	8.711968173	11.08053363	13.98491579	10.2581423	11.483485	13.09154706	9.006497008	10.22124282	13.30711873	10.40357671	8.891343799	8.86231708	11.53917813
A0A2P8XJE0	14.32240917	9.273411607	13.06819125	6.775975246	11.08053363	15.98276091	9.325583914	14.61534455	3.740442019	14.41039521	7.665932112	10.23624518	17.33929451	16.89355322	13.29347562	14.68622671
A0A2P8YW64	7.161204585	12.05543509	6.098489252	8.711968173	5.036606194	4.994612783	11.1907007	8.351625456	13.09154706	9.907146709	11.07301305	10.23624518	7.802682531	8.002209419	10.6347805	9.441145741
A7J3T8	21.48361376	17.61948205	18.29546776	13.55195049	17.12446106	24.97306392	17.71860944	26.09882955	35.53419918	24.31754192	22.99779634	16.37799228	22.54108287	23.11749388	25.70071953	23.07835626
A0A2S1LVJ2	21.48361376	16.69214089	18.29546776	12.58395403	16.11713982	24.97306392	16.78605104	26.09882955	33.66397817	24.31754192	22.1460261	16.37799228	21.67411814	22.2283595	25.70071953	23.07835626
A0A2P8XU58	13.4272586	11.12809393	14.81061676	8.711968173	11.08053363	17.98060602	8.393025522	17.74720409	7.480884037	15.31104491	16.18363446	10.23624518	14.73840034	15.11528446	20.38332928	16.7842591
A0A2P8Y4F2	8.056355159	5.564046964	3.484851001	3.871985855	5.036606194	6.992457896	8.393025522	8.351625456	26.18309413	9.006497008	5.962391643	6.141747105	6.935717806	7.113075039	5.317390248	6.294097161
A0A2P8XHG0	6.266054012	4.636705804	3.484851001	2.903989391	4.029284955	5.99353534	7.460467131	7.307672274	22.44265211	8.105847308	4.258851173	5.118122588	6.06875308	5.334806279	4.43115854	5.245080967
A0A2P8Y948	0	0.927341161	0	0.967996464	1.007321239	0	0.932558391	0	1.870221009	0	0.851770235	0	0.866964726	0.88913438	0	0
A0A2P8YVY8	0	0.927341161	0	0.967996464	1.007321239	0	0.932558391	0	1.870221009	0	0.851770235	0	0.866964726	0.88913438	0	0
A0A2P8YUC4	9.846656305	8.346070447	8.712127503	10.6479611	14.10249734	8.990303009	10.2581423	10.43953182	1.870221009	6.304547906	10.22124282	12.28349421	12.13750616	8.002209419	10.6347805	10.49016193
A0A2P8Y535	14.32240917	13.91011741	12.1969785	11.61595756	15.10981858	10.98814812	13.05581748	12.52743818	14.96176807	22.51624252	13.62832375	15.35436776	16.47232979	18.67182198	12.40724391	12.58819432
A0A2P8Y543	14.32240917	13.91011741	12.1969785	11.61595756	15.10981858	10.98814812	13.05581748	12.52743818	14.96176807	22.51624252	13.62832375	15.35436776	16.47232979	18.67182198	12.40724391	12.58819432
A0A2P8Y947	6.266054012	4.636705804	6.969702002	0	0	5.99353534	0	5.21976591	3.740442019	3.602598803	2.555310704	5.118122588	6.935717806	7.113075039	7.089853664	5.245080967
A0A2P8XJ80	19.69331261	16.69214089	20.90910601	12.58395403	14.10249734	16.98168346	26.11163496	12.52743818	57.97685129	18.91364372	16.18363446	14.33074325	16.47232979	18.67182198	15.95217074	13.63721051
A0A2P8XR76	13.4272586	9.273411607	10.454553	6.775975246	7.051248672	9.989225566	11.1907007	8.351625456	16.83198908	11.70844611	7.665932112	7.165371623	6.935717806	8.891343799	9.748548788	8.392129548
A0A2P8Z4B7	9.846656305	7.418729286	8.712127503	12.58395403	5.036606194	7.991380453	10.2581423	9.395578638	5.610663028	8.105847308	9.369472581	8.18899614	7.802682531	8.002209419	7.976085372	9.441145741
A0A2P8XRV1	7.161204585	8.346070447	6.969702002	2.903989391	6.043927433	1.997845113	2.797675174	4.175812728	0	7.205197607	8.517702347	8.18899614	5.201788354	4.4456719	6.203621956	4.196064774
A0A2P8Z9A3	11.63695745	10.20075277	13.06819125	11.61595756	13.0951761	12.98599324	10.2581423	13.57139137	29.92353615	8.105847308	11.07301305	12.28349421	13.00447089	9.780478179	10.6347805	13.63721051
A0A2P8YZG5	10.74180688	11.12809393	13.06819125	7.743971709	11.08053363	13.98491579	10.2581423	10.43953182	9.351105046	11.70844611	6.814161877	7.165371623	9.536611983	7.113075039	12.40724391	10.49016193
A0A2P8Z0C4	8.951505732	10.20075277	13.939404	9.679964637	9.065891149	13.98491579	5.595350348	7.307672274	0	12.60909581	5.962391643	7.165371623	8.669647257	8.891343799	8.86231708	7.343113354
A0A2P8Z9X1	11.63695745	9.273411607	11.32576575	7.743971709	7.051248672	9.989225566	10.2581423	2.087906364	1.870221009	8.105847308	5.110621408	6.141747105	10.40357671	7.113075039	7.976085372	2.098032387
A0A2P8YZL0	10.74180688	9.273411607	6.969702002	9.679964637	9.065891149	10.98814812	6.527908739	9.395578638	3.740442019	13.50974551	5.962391643	5.118122588	9.536611983	8.891343799	7.976085372	9.441145741
A0A2P8Z8V7	10.74180688	11.12809393	9.583340253	9.679964637	9.065891149	9.989225566	9.325583914	10.43953182	5.610663028	11.70844611	10.22124282	11.25986969	8.669647257	10.66961256	9.748548788	10.49016193
A0A2P8ZAR0	11.63695745	12.05543509	12.1969785	8.711968173	8.05856991	10.98814812	13.05581748	8.351625456	7.480884037	11.70844611	11.92478329	11.25986969	13.00447089	9.780478179	8.86231708	8.392129548
A0A2P8XQI1	12.53210802	8.346070447	8.712127503	7.743971709	10.07321239	7.991380453	11.1907007	9.395578638	13.09154706	9.006497008	10.22124282	9.212620658	11.27054143	7.113075039	8.86231708	9.441145741
A0A2P8YWL4	6.266054012	5.564046964	5.227276502	8.711968173	6.043927433	4.994612783	8.393025522	3.131859546	7.480884037	5.403898205	5.962391643	3.070873553	4.334823628	9.780478179	5.317390248	3.14704858
A0A2P8XUS8	0	6.491388125	0	3.871985855	6.043927433	10.98814812	0	7.307672274	7.480884037	3.602598803	12.77655352	7.165371623	0	4.4456719	4.43115854	7.343113354
A0A2P8XKR3	6.266054012	9.273411607	2.613638251	11.61595756	9.065891149	6.992457896	6.527908739	11.483485	5.610663028	8.105847308	11.92478329	4.09449807	3.467858903	4.4456719	7.976085372	11.53917813
A0A2P8YC09	8.951505732	5.564046964	12.1969785	6.775975246	11.08053363	9.989225566	8.393025522	8.351625456	20.5724311	7.205197607	11.92478329	9.212620658	8.669647257	7.113075039	7.089853664	8.392129548
A0A2P8Z6V6	3.580602293	6.491388125	2.613638251	7.743971709	8.05856991	8.990303009	7.460467131	5.21976591	7.480884037	5.403898205	4.258851173	9.212620658	7.802682531	8.002209419	10.6347805	5.245080967
A0A2P8XMD5	8.056355159	11.12809393	10.454553	14.51994695	11.08053363	13.98491579	13.98837587	11.483485	7.480884037	9.907146709	11.07301305	12.28349421	9.536611983	8.002209419	11.5210122	11.53917813
A0A2P8Z8K9	9.846656305	10.20075277	11.32576575	8.711968173	10.07321239	12.98599324	7.460467131	12.52743818	22.44265211	10.80779641	14.48009399	7.165371623	12.13750616	11.55874694	11.5210122	12.58819432
A0A2P8XM35	13.4272586	8.346070447	10.454553	7.743971709	8.05856991	6.992457896	6.527908739	7.307672274	1.870221009	9.006497008	6.814161877	10.23624518	7.802682531	9.780478179	7.976085372	7.343113354
A0A2P8XD45	0.895150573	0.927341161	0.87121275	0.967996464	1.007321239	0.998922557	0.932558391	1.043953182	0	0.900649701	0.851770235	0	0.866964726	0	1.772463416	1.049016193
A0A2P8YKP7	7.161204585	11.12809393	6.098489252	9.679964637	10.07321239	11.98707068	6.527908739	16.70325091	11.22132606	9.907146709	6.814161877	12.28349421	7.802682531	9.780478179	13.29347562	16.7842591
A0A2P8YSQ1	0	12.98277625	0	17.42393635	19.13910354	0	18.65116783	0	0	0	0	16.37799228	0	10.66961256	0	0
A0A2P8YX22	7.161204585	6.491388125	5.227276502	11.61595756	8.05856991	7.991380453	10.2581423	7.307672274	9.351105046	9.006497008	10.22124282	6.141747105	6.935717806	6.223940659	6.203621956	7.343113354
A0A2P8Z5Z9	10.74180688	7.418729286	12.1969785	10.6479611	12.08785487	9.989225566	10.2581423	10.43953182	3.740442019	9.907146709	10.22124282	11.25986969	12.13750616	9.780478179	8.86231708	10.49016193
A0A2P8XBQ4	0	0	0.87121275	0	0	0.998922557	0.932558391	1.043953182	0	0	0	0	0.866964726	0	0	1.049016193
A0A2P8Y3P9	0	0	0.87121275	0	0	0.998922557	0.932558391	1.043953182	0	0	0	0	0.866964726	0	0	1.049016193
A0A2P8ZDT3	9.846656305	7.418729286	8.712127503	6.775975246	10.07321239	6.992457896	6.527908739	9.395578638	5.610663028	8.105847308	5.110621408	8.18899614	9.536611983	7.113075039	7.976085372	9.441145741
A0A2P8Y7V1	0.895150573	0	0.87121275	0.967996464	1.007321239	0	0.932558391	0	1.870221009	0	0.851770235	0	0.866964726	0.88913438	0	0
A0A2P8Y0M8	9.846656305	30.6022583	11.32576575	15.48794342	13.0951761	22.9752188	21.448843	24.01092318	31.79375716	23.41689222	22.1460261	11.25986969	13.00447089	10.66961256	23.04202441	23.07835626
A0A2P8XTH6	8.951505732	5.564046964	10.454553	6.775975246	7.051248672	7.991380453	9.325583914	10.43953182	9.351105046	9.907146709	9.369472581	10.23624518	10.40357671	12.44788132	7.089853664	10.49016193
A0A2P8ZHV4	8.951505732	8.346070447	12.1969785	9.679964637	10.07321239	5.99353534	13.98837587	8.351625456	20.5724311	12.60909581	5.110621408	7.165371623	6.06875308	7.113075039	7.976085372	8.392129548
A0A2P8YIU3	17.00786089	17.61948205	23.52274426	27.10390098	17.12446106	17.98060602	19.58372622	17.74720409	43.01508321	20.71494312	17.03540469	22.51973939	10.40357671	17.7826876	19.49709758	14.68622671
A0A2P8YIV1	14.32240917	12.05543509	18.29546776	22.26391866	11.08053363	12.98599324	14.92093426	13.57139137	24.31287312	15.31104491	12.77655352	16.37799228	8.669647257	13.3370157	13.29347562	10.49016193
A0A2P8ZP67	8.056355159	12.05543509	7.840914753	11.61595756	12.08785487	11.98707068	19.58372622	13.57139137	39.27464119	9.006497008	17.03540469	5.118122588	9.536611983	8.891343799	11.5210122	13.63721051
A0A2P8YFR3	18.79816204	13.91011741	14.81061676	21.2959222	11.08053363	17.98060602	12.12325909	18.79115728	28.05331514	18.91364372	17.03540469	13.30711873	15.60536506	15.11528446	12.40724391	18.88229148
A0A2P8Y2U4	11.63695745	8.346070447	10.454553	9.679964637	11.08053363	8.990303009	9.325583914	9.395578638	1.870221009	9.907146709	12.77655352	13.30711873	9.536611983	7.113075039	7.976085372	9.441145741
A0A2P8Y6K4	10.74180688	6.491388125	8.712127503	11.61595756	7.051248672	10.98814812	10.2581423	8.351625456	16.83198908	12.60909581	5.110621408	6.141747105	13.87143561	11.55874694	7.089853664	8.392129548
A0A2P8XJA3	6.266054012	10.20075277	9.583340253	11.61595756	10.07321239	10.98814812	5.595350348	8.351625456	5.610663028	9.907146709	11.07301305	8.18899614	9.536611983	9.780478179	10.6347805	8.392129548
A0A2P8XF94	8.951505732	9.273411607	7.840914753	6.775975246	10.07321239	10.98814812	12.12325909	13.57139137	7.480884037	9.907146709	10.22124282	11.25986969	9.536611983	7.113075039	9.748548788	13.63721051
A0A2P8YIT1	8.951505732	5.564046964	7.840914753	10.6479611	9.065891149	10.98814812	12.12325909	10.43953182	22.44265211	9.907146709	8.517702347	8.18899614	6.06875308	8.891343799	7.976085372	9.441145741
A0A2P8ZEH9	5.370903439	7.418729286	8.712127503	8.711968173	19.13910354	6.992457896	4.662791957	5.21976591	3.740442019	9.006497008	7.665932112	4.09449807	11.27054143	11.55874694	7.976085372	5.245080967
A0A2P8YFY7	9.846656305	10.20075277	9.583340253	8.711968173	5.036606194	5.99353534	7.460467131	8.351625456	5.610663028	6.304547906	6.814161877	8.18899614	8.669647257	4.4456719	7.976085372	8.392129548
A0A2P8YK19	11.63695745	12.05543509	11.32576575	6.775975246	9.065891149	13.98491579	4.662791957	11.483485	9.351105046	10.80779641	8.517702347	6.141747105	6.935717806	8.891343799	12.40724391	11.53917813
A0A2P8XHJ8	7.161204585	6.491388125	5.227276502	6.775975246	10.07321239	8.990303009	5.595350348	6.263719092	3.740442019	7.205197607	6.814161877	7.165371623	5.201788354	4.4456719	6.203621956	6.294097161
A0A2P8Z7Z3	11.63695745	5.564046964	7.840914753	8.711968173	6.043927433	4.994612783	5.595350348	7.307672274	1.870221009	6.304547906	8.517702347	5.118122588	8.669647257	8.891343799	5.317390248	7.343113354
A0A2P8XQA1	8.056355159	10.20075277	10.454553	5.807978782	9.065891149	8.990303009	5.595350348	7.307672274	5.610663028	9.006497008	10.22124282	7.165371623	5.201788354	7.113075039	11.5210122	7.343113354
A0A2P8XVX0	8.056355159	5.564046964	6.098489252	4.839982318	4.029284955	4.994612783	4.662791957	5.21976591	0	5.403898205	5.962391643	8.18899614	6.06875308	9.780478179	6.203621956	5.245080967
A0A2P8XFM5	7.161204585	6.491388125	11.32576575	6.775975246	7.051248672	6.992457896	7.460467131	6.263719092	1.870221009	9.907146709	8.517702347	5.118122588	11.27054143	8.002209419	7.089853664	6.294097161
A0A2P8XED0	14.32240917	7.418729286	10.454553	15.48794342	14.10249734	13.98491579	5.595350348	22.96697	39.27464119	13.50974551	8.517702347	11.25986969	13.87143561	11.55874694	9.748548788	23.07835626
A0A2P8YNF2	0.895150573	0.927341161	0.87121275	0.967996464	0	0.998922557	0	2.087906364	5.610663028	0.900649701	0.851770235	0	0.866964726	0.88913438	0.886231708	2.098032387
A0A2P8Z2I2	5.370903439	8.346070447	6.969702002	6.775975246	7.051248672	7.991380453	5.595350348	6.263719092	1.870221009	9.006497008	5.110621408	8.18899614	6.935717806	6.223940659	7.976085372	6.294097161
A0A2P8XCI0	10.74180688	9.273411607	10.454553	8.711968173	9.065891149	9.989225566	8.393025522	7.307672274	16.83198908	9.006497008	10.22124282	11.25986969	11.27054143	11.55874694	7.976085372	7.343113354
A0A2P8YEH0	10.74180688	11.12809393	7.840914753	10.6479611	9.065891149	10.98814812	8.393025522	12.52743818	22.44265211	16.21169462	13.62832375	11.25986969	19.94018869	18.67182198	9.748548788	12.58819432
A0A2P8XBV1	15.21755974	18.54682321	13.939404	11.61595756	15.10981858	11.98707068	24.24651818	10.43953182	22.44265211	10.80779641	19.5907154	13.30711873	14.73840034	16.00441884	14.17970733	10.49016193
A0A068TK10	17.90301146	12.98277625	13.939404	14.51994695	10.07321239	15.98276091	9.325583914	18.79115728	13.09154706	12.60909581	17.88717493	12.28349421	16.47232979	12.44788132	17.72463416	18.88229148
A0A2P8XFC7	8.056355159	12.05543509	13.06819125	12.58395403	15.10981858	7.991380453	11.1907007	5.21976591	5.610663028	9.907146709	10.22124282	16.37799228	14.73840034	14.22615008	12.40724391	5.245080967
A0A2P8YYM7	9.846656305	9.273411607	11.32576575	5.807978782	15.10981858	13.98491579	7.460467131	14.61534455	3.740442019	15.31104491	7.665932112	12.28349421	11.27054143	11.55874694	9.748548788	14.68622671
A0A2P8XSH0	8.056355159	9.273411607	11.32576575	8.711968173	8.05856991	6.992457896	8.393025522	10.43953182	0	8.105847308	11.07301305	8.18899614	8.669647257	13.3370157	7.976085372	10.49016193
A0A2P8ZFJ0	11.63695745	11.12809393	16.55304226	12.58395403	10.07321239	12.98599324	13.05581748	15.65929773	13.09154706	10.80779641	11.07301305	10.23624518	11.27054143	9.780478179	9.748548788	15.7352429
A0A2P8Y7W0	12.53210802	12.05543509	10.454553	16.45593988	16.11713982	13.98491579	14.92093426	13.57139137	18.70221009	15.31104491	25.55310704	13.30711873	14.73840034	16.89355322	9.748548788	15.7352429
A0A2P8XJG6	9.846656305	12.05543509	12.1969785	11.61595756	9.065891149	12.98599324	8.393025522	20.87906364	11.22132606	13.50974551	8.517702347	8.18899614	13.87143561	9.780478179	14.17970733	20.98032387
A0A2P8YVR1	11.63695745	10.20075277	9.583340253	11.61595756	9.065891149	8.990303009	11.1907007	10.43953182	9.351105046	7.205197607	11.07301305	11.25986969	11.27054143	12.44788132	10.6347805	10.49016193
A0A2P8YLU8	8.056355159	8.346070447	8.712127503	6.775975246	9.065891149	6.992457896	15.85349265	13.57139137	14.96176807	5.403898205	3.407080939	8.18899614	5.201788354	8.002209419	10.6347805	13.63721051
A0A2P8Y8B3	18.79816204	10.20075277	7.840914753	9.679964637	10.07321239	12.98599324	14.92093426	8.351625456	11.22132606	10.80779641	15.33186422	11.25986969	11.27054143	10.66961256	8.86231708	8.392129548
A0A2P8ZEU8	5.370903439	5.564046964	5.227276502	5.807978782	7.051248672	5.99353534	7.460467131	5.21976591	3.740442019	6.304547906	5.110621408	5.118122588	6.06875308	6.223940659	2.658695124	5.245080967
A0A2P8XRY2	8.056355159	11.12809393	8.712127503	7.743971709	5.036606194	8.990303009	10.2581423	9.395578638	0	5.403898205	8.517702347	5.118122588	6.935717806	9.780478179	7.976085372	9.441145741
A0A2P8XAU2	6.266054012	10.20075277	6.969702002	7.743971709	7.051248672	6.992457896	4.662791957	8.351625456	0	10.80779641	7.665932112	6.141747105	6.06875308	7.113075039	8.86231708	8.392129548
A0A2P8XAD6	5.370903439	6.491388125	4.356063752	4.839982318	5.036606194	3.995690226	2.797675174	3.131859546	0	8.105847308	5.110621408	4.09449807	3.467858903	4.4456719	5.317390248	3.14704858
A0A2P8YS03	6.266054012	7.418729286	6.969702002	6.775975246	6.043927433	4.994612783	7.460467131	10.43953182	1.870221009	6.304547906	9.369472581	7.165371623	7.802682531	6.223940659	7.976085372	10.49016193
A0A2P8YJZ1	10.74180688	8.346070447	12.1969785	8.711968173	6.043927433	15.98276091	8.393025522	13.57139137	9.351105046	10.80779641	9.369472581	7.165371623	11.27054143	10.66961256	14.17970733	13.63721051
A0A2P8YBZ1	13.4272586	8.346070447	11.32576575	11.61595756	8.05856991	9.989225566	11.1907007	6.263719092	13.09154706	16.21169462	11.07301305	15.35436776	6.06875308	13.3370157	5.317390248	6.294097161
O78718	8.056355159	7.418729286	6.098489252	7.743971709	6.043927433	5.99353534	8.393025522	11.483485	11.22132606	9.006497008	11.07301305	8.18899614	9.536611983	8.002209419	7.976085372	11.53917813
A0A2S1LVU2	7.161204585	6.491388125	5.227276502	5.807978782	5.036606194	5.99353534	7.460467131	10.43953182	11.22132606	8.105847308	9.369472581	6.141747105	8.669647257	7.113075039	7.089853664	10.49016193
A4GNN3	7.161204585	6.491388125	5.227276502	5.807978782	5.036606194	5.99353534	7.460467131	10.43953182	11.22132606	8.105847308	9.369472581	6.141747105	8.669647257	7.113075039	7.089853664	10.49016193
A7J417	7.161204585	6.491388125	5.227276502	5.807978782	5.036606194	5.99353534	7.460467131	10.43953182	11.22132606	8.105847308	9.369472581	6.141747105	8.669647257	7.113075039	7.089853664	10.49016193
D3U9F1	7.161204585	6.491388125	5.227276502	5.807978782	5.036606194	5.99353534	7.460467131	10.43953182	11.22132606	8.105847308	9.369472581	6.141747105	8.669647257	7.113075039	7.089853664	10.49016193
Q7YI52	5.370903439	4.636705804	3.484851001	4.839982318	3.021963716	2.99676767	4.662791957	6.263719092	7.480884037	6.304547906	7.665932112	5.118122588	6.935717806	5.334806279	5.317390248	6.294097161
A0A2P8XMS2	8.951505732	10.20075277	12.1969785	8.711968173	10.07321239	5.99353534	13.98837587	8.351625456	1.870221009	10.80779641	6.814161877	7.165371623	11.27054143	8.891343799	7.089853664	8.392129548
A0A2P8YLZ0	6.266054012	8.346070447	8.712127503	5.807978782	10.07321239	8.990303009	2.797675174	5.21976591	5.610663028	6.304547906	5.962391643	7.165371623	5.201788354	10.66961256	8.86231708	5.245080967
A0A2P8Y1M1	0	19.47416438	0	0	0	16.98168346	0	6.263719092	9.351105046	0	0	0	0	0	7.089853664	6.294097161
A0A2P8XEF1	7.161204585	9.273411607	4.356063752	6.775975246	6.043927433	8.990303009	13.98837587	11.483485	13.09154706	4.503248504	2.555310704	6.141747105	6.935717806	4.4456719	9.748548788	11.53917813
A0A140KPS1	0.895150573	0.927341161	0.87121275	0.967996464	1.007321239	0.998922557	3.730233565	2.087906364	0	0.900649701	0.851770235	1.023624518	0.866964726	0.88913438	0.886231708	2.098032387
A0A2P8ZN64	15.21755974	47.2943992	14.81061676	53.2398055	37.27088584	37.95905715	34.50466048	45.93394001	57.97685129	22.51624252	78.36286159	26.61423746	30.3437654	26.6740314	26.58695124	47.20572871
A0A2P8XXD5	6.266054012	7.418729286	6.969702002	5.807978782	7.051248672	6.992457896	3.730233565	2.087906364	0	6.304547906	6.814161877	4.09449807	3.467858903	6.223940659	9.748548788	2.098032387
A0A2P8XGS9	0	0	0.87121275	0.967996464	1.007321239	0.998922557	1.865116783	0	0	0	0	0	0	0	0.886231708	0
A0A2P8XU78	14.32240917	9.273411607	9.583340253	9.679964637	10.07321239	7.991380453	10.2581423	7.307672274	3.740442019	9.907146709	6.814161877	8.18899614	8.669647257	13.3370157	10.6347805	7.343113354
A0A2P8XB22	6.266054012	10.20075277	3.484851001	13.55195049	7.051248672	7.991380453	9.325583914	3.131859546	1.870221009	6.304547906	11.92478329	6.141747105	4.334823628	7.113075039	5.317390248	3.14704858
A0A2P8YBP8	12.53210802	9.273411607	9.583340253	6.775975246	7.051248672	6.992457896	9.325583914	8.351625456	13.09154706	8.105847308	9.369472581	8.18899614	10.40357671	11.55874694	9.748548788	8.392129548
A0A2P8YBL7	0.895150573	0.927341161	0.87121275	0.967996464	1.007321239	0.998922557	0.932558391	1.043953182	3.740442019	0.900649701	0.851770235	1.023624518	0.866964726	0.88913438	0.886231708	1.049016193
A0A2P8YBM8	0.895150573	0.927341161	0.87121275	0.967996464	1.007321239	0.998922557	0.932558391	1.043953182	3.740442019	0.900649701	0.851770235	1.023624518	0.866964726	0.88913438	0.886231708	1.049016193
A0A2P8XYU1	5.370903439	8.346070447	6.098489252	6.775975246	8.05856991	6.992457896	7.460467131	7.307672274	5.610663028	7.205197607	8.517702347	8.18899614	4.334823628	9.780478179	7.089853664	7.343113354
A0A2P8ZN99	13.4272586	11.12809393	9.583340253	13.55195049	11.08053363	10.98814812	14.92093426	7.307672274	16.83198908	6.304547906	11.07301305	12.28349421	13.87143561	15.11528446	7.089853664	7.343113354
A0A2P8YS99	7.161204585	12.98277625	13.06819125	13.55195049	13.0951761	10.98814812	10.2581423	8.351625456	3.740442019	10.80779641	14.48009399	4.09449807	11.27054143	10.66961256	7.976085372	8.392129548
A0A2P8Y5M7	1.790301146	12.98277625	0.87121275	7.743971709	10.07321239	9.989225566	1.865116783	10.43953182	9.351105046	0.900649701	11.07301305	1.023624518	1.733929451	0.88913438	10.6347805	10.49016193
A0A2P8XTG3	5.370903439	3.709364643	3.484851001	12.58395403	8.05856991	2.99676767	17.71860944	1.043953182	11.22132606	4.503248504	7.665932112	6.141747105	4.334823628	7.113075039	2.658695124	1.049016193
P54962	0	16.69214089	0	0	0	18.97952858	0.932558391	20.87906364	24.31287312	0.900649701	0	0	0	0	27.47318295	20.98032387
A0A2P8YT67	9.846656305	8.346070447	9.583340253	7.743971709	6.043927433	8.990303009	4.662791957	8.351625456	5.610663028	10.80779641	8.517702347	8.18899614	8.669647257	6.223940659	8.86231708	8.392129548
A0A2P8Y4W0	8.056355159	2.782023482	7.840914753	1.935992927	4.029284955	13.98491579	0.932558391	12.52743818	7.480884037	2.701949103	11.92478329	0	0	1.77826876	9.748548788	12.58819432
A0A2P8Z4P5	14.32240917	8.346070447	10.454553	7.743971709	7.051248672	6.992457896	5.595350348	11.483485	5.610663028	7.205197607	10.22124282	10.23624518	6.06875308	9.780478179	8.86231708	11.53917813
A0A2P8YTY2	7.161204585	12.05543509	14.81061676	4.839982318	8.05856991	10.98814812	7.460467131	7.307672274	5.610663028	10.80779641	5.962391643	6.141747105	10.40357671	10.66961256	7.089853664	7.343113354
A0A2P8Y2C5	10.74180688	10.20075277	11.32576575	9.679964637	11.08053363	9.989225566	3.730233565	11.483485	9.351105046	11.70844611	5.962391643	11.25986969	9.536611983	8.002209419	9.748548788	11.53917813
B7TYB1	0	18.54682321	0	0	0	21.97629625	0.932558391	28.18673591	33.66397817	0.900649701	0	0	0	0	23.92825612	28.32343722
B7TYB2	0	18.54682321	0	0	0	21.97629625	0.932558391	28.18673591	33.66397817	0.900649701	0	0	0	0	23.92825612	28.32343722
A0A2P8YJS1	15.21755974	11.12809393	14.81061676	15.48794342	13.0951761	12.98599324	13.05581748	10.43953182	11.22132606	11.70844611	11.92478329	12.28349421	15.60536506	14.22615008	14.17970733	10.49016193
A0A2P8XRH7	5.370903439	2.782023482	7.840914753	4.839982318	4.029284955	3.995690226	4.662791957	8.351625456	9.351105046	9.006497008	8.517702347	5.118122588	7.802682531	4.4456719	10.6347805	8.392129548
K0JC91	8.056355159	3.709364643	4.356063752	5.807978782	5.036606194	1.997845113	5.595350348	2.087906364	0	3.602598803	9.369472581	6.141747105	9.536611983	9.780478179	5.317390248	2.098032387
A0A2P8ZFK1	4.475752866	0.927341161	1.742425501	2.903989391	2.014642478	0.998922557	2.797675174	1.043953182	0	1.801299402	5.110621408	2.047249035	6.06875308	6.223940659	1.772463416	1.049016193
A0A2P8ZFL8	0.895150573	0.927341161	0.87121275	0.967996464	1.007321239	0	0.932558391	0	0	0	0.851770235	2.047249035	0.866964726	0.88913438	0.886231708	0
A0A2P8Z2S3	10.74180688	5.564046964	7.840914753	10.6479611	8.05856991	5.99353534	9.325583914	8.351625456	0	7.205197607	12.77655352	7.165371623	6.935717806	7.113075039	7.089853664	8.392129548
A0A2P8Z3B4	6.266054012	2.782023482	4.356063752	3.871985855	3.021963716	4.994612783	5.595350348	2.087906364	0	2.701949103	5.110621408	3.070873553	5.201788354	4.4456719	3.544926832	2.098032387
A0A2P8XNU9	10.74180688	8.346070447	14.81061676	15.48794342	13.0951761	7.991380453	11.1907007	8.351625456	11.22132606	18.01299402	9.369472581	18.42524132	13.87143561	17.7826876	14.17970733	7.343113354
A0A2P8Y425	13.4272586	9.273411607	10.454553	13.55195049	10.07321239	11.98707068	11.1907007	9.395578638	3.740442019	9.006497008	6.814161877	10.23624518	8.669647257	9.780478179	11.5210122	9.441145741
A0A2P8Z114	10.74180688	7.418729286	12.1969785	4.839982318	8.05856991	11.98707068	8.393025522	8.351625456	7.480884037	13.50974551	7.665932112	6.141747105	7.802682531	9.780478179	10.6347805	8.392129548
A0A2P8YMY1	8.951505732	12.05543509	7.840914753	5.807978782	12.08785487	7.991380453	5.595350348	10.43953182	3.740442019	7.205197607	5.110621408	12.28349421	4.334823628	4.4456719	10.6347805	10.49016193
A0A2P8Z4A4	2.68545172	1.854682321	6.098489252	5.807978782	5.036606194	1.997845113	3.730233565	4.175812728	0	7.205197607	6.814161877	7.165371623	6.935717806	1.77826876	5.317390248	4.196064774
A0A2P8XFY5	11.63695745	11.12809393	13.939404	11.61595756	14.10249734	10.98814812	9.325583914	9.395578638	5.610663028	13.50974551	10.22124282	11.25986969	12.13750616	15.11528446	7.976085372	9.441145741
A0A2P8ZL49	7.161204585	7.418729286	7.840914753	7.743971709	7.051248672	9.989225566	7.460467131	3.131859546	3.740442019	9.006497008	5.110621408	7.165371623	6.935717806	4.4456719	6.203621956	3.14704858
A0A2P8Y5N0	8.951505732	6.491388125	6.969702002	5.807978782	6.043927433	10.98814812	7.460467131	10.43953182	1.870221009	9.907146709	6.814161877	9.212620658	9.536611983	4.4456719	7.089853664	10.49016193
A0A2P8XJV5	8.056355159	12.05543509	13.06819125	12.58395403	11.08053363	9.989225566	20.51628461	12.52743818	16.83198908	13.50974551	12.77655352	15.35436776	9.536611983	16.89355322	14.17970733	11.53917813
A0A2P8ZPH1	3.580602293	2.782023482	3.484851001	3.871985855	2.014642478	1.997845113	7.460467131	3.131859546	13.09154706	4.503248504	5.110621408	4.09449807	1.733929451	4.4456719	4.43115854	3.14704858
A0A2P8Z6Q0	22.37876433	26.89289366	23.52274426	25.16790806	19.13910354	23.97414136	47.56047796	29.23068909	44.88530422	29.72144013	28.10841774	39.92135618	31.21073012	34.67624082	35.44926832	30.42146961
A0A2P8Z064	8.056355159	12.98277625	11.32576575	16.45593988	10.07321239	11.98707068	24.24651818	13.57139137	16.83198908	12.60909581	13.62832375	24.56698842	18.20625924	19.56095636	14.17970733	14.68622671
A0A2P8XDM9	7.161204585	6.491388125	3.484851001	4.839982318	5.036606194	3.995690226	9.325583914	7.307672274	20.5724311	8.105847308	6.814161877	9.212620658	6.935717806	8.002209419	9.748548788	7.343113354
A0A2P8YFJ7	5.370903439	9.273411607	8.712127503	13.55195049	9.065891149	7.991380453	22.38140139	9.395578638	11.22132606	9.006497008	12.77655352	14.33074325	15.60536506	8.891343799	11.5210122	10.49016193
A0A2P8YHX0	7.161204585	7.418729286	6.969702002	8.711968173	7.051248672	4.994612783	4.662791957	4.175812728	1.870221009	7.205197607	7.665932112	5.118122588	7.802682531	6.223940659	6.203621956	4.196064774
A0A2P8XIJ2	7.161204585	8.346070447	7.840914753	15.48794342	10.07321239	8.990303009	6.527908739	9.395578638	11.22132606	4.503248504	7.665932112	5.118122588	6.935717806	6.223940659	6.203621956	9.441145741
A0A2P8ZFM1	0	0	0	0	0	0	0	0	0	0	0.851770235	0	0	0.88913438	0	0
A0A2P8Z6L2	8.951505732	1.854682321	8.712127503	3.871985855	7.051248672	7.991380453	3.730233565	7.307672274	0	10.80779641	3.407080939	12.28349421	14.73840034	6.223940659	8.86231708	7.343113354
A0A2P8YGY3	8.951505732	17.61948205	9.583340253	20.32792574	13.0951761	16.98168346	37.30233565	13.57139137	11.22132606	11.70844611	8.517702347	22.51973939	14.73840034	8.002209419	11.5210122	13.63721051
A0A2P8XDH4	11.63695745	7.418729286	13.06819125	6.775975246	11.08053363	9.989225566	9.325583914	5.21976591	5.610663028	8.105847308	9.369472581	5.118122588	9.536611983	8.891343799	7.089853664	5.245080967
A0A2P8Z6Y9	10.74180688	11.12809393	16.55304226	11.61595756	15.10981858	7.991380453	12.12325909	10.43953182	3.740442019	15.31104491	11.07301305	13.30711873	7.802682531	16.89355322	13.29347562	10.49016193
A0A2P8YNZ8	2.68545172	0	1.742425501	0.967996464	1.007321239	1.997845113	1.865116783	15.65929773	0	0	0	0	0.866964726	0	0	15.7352429
A0A2P8YZY2	10.74180688	5.564046964	5.227276502	3.871985855	3.021963716	4.994612783	9.325583914	4.175812728	7.480884037	4.503248504	6.814161877	5.118122588	6.06875308	6.223940659	4.43115854	4.196064774
A0A2P8YNN9	4.475752866	4.636705804	5.227276502	6.775975246	6.043927433	3.995690226	5.595350348	4.175812728	9.351105046	5.403898205	6.814161877	4.09449807	3.467858903	2.66740314	7.089853664	4.196064774
A0A2P8YEM7	9.846656305	7.418729286	7.840914753	5.807978782	5.036606194	4.994612783	3.730233565	6.263719092	1.870221009	10.80779641	7.665932112	5.118122588	9.536611983	10.66961256	10.6347805	6.294097161
A0A2P8YG60	2.68545172	27.82023482	0	32.91187976	32.23427964	38.95797971	0	27.14278273	41.1448622	0	29.81195821	0	0	0	33.6768049	29.37245342
A0A2P8YV24	9.846656305	5.564046964	7.840914753	8.711968173	7.051248672	8.990303009	12.12325909	4.175812728	3.740442019	4.503248504	11.07301305	6.141747105	12.13750616	6.223940659	5.317390248	4.196064774
A0A2P8XCS5	11.63695745	8.346070447	10.454553	7.743971709	10.07321239	7.991380453	10.2581423	9.395578638	16.83198908	10.80779641	5.962391643	12.28349421	6.06875308	5.334806279	8.86231708	9.441145741
A0A2P8Y4H1	6.266054012	13.91011741	10.454553	11.61595756	9.065891149	7.991380453	11.1907007	10.43953182	1.870221009	9.907146709	11.07301305	10.23624518	9.536611983	12.44788132	7.976085372	10.49016193
A0A2P8XHW5	0	0.927341161	0.87121275	0.967996464	1.007321239	0.998922557	0.932558391	0	0	0.900649701	0.851770235	1.023624518	0	0.88913438	0	0
A0A2P8YPC7	9.846656305	10.20075277	8.712127503	10.6479611	4.029284955	6.992457896	12.12325909	5.21976591	7.480884037	6.304547906	6.814161877	5.118122588	7.802682531	6.223940659	4.43115854	5.245080967
A0A2C8C0S2	10.74180688	12.05543509	10.454553	14.51994695	10.07321239	11.98707068	13.98837587	14.61534455	24.31287312	10.80779641	18.73894516	10.23624518	12.13750616	13.3370157	11.5210122	14.68622671
A0A2P8XD24	7.161204585	7.418729286	8.712127503	13.55195049	11.08053363	8.990303009	13.05581748	5.21976591	7.480884037	4.503248504	9.369472581	7.165371623	7.802682531	6.223940659	8.86231708	5.245080967
A0A2P8ZJ69	0.895150573	11.12809393	0	11.61595756	8.05856991	8.990303009	0	10.43953182	9.351105046	0	9.369472581	2.047249035	0.866964726	0.88913438	7.976085372	10.49016193
A0A2P8XXL7	8.056355159	7.418729286	8.712127503	7.743971709	7.051248672	3.995690226	3.730233565	5.21976591	9.351105046	4.503248504	5.962391643	6.141747105	7.802682531	14.22615008	7.976085372	6.294097161
A0A2P8XWZ5	8.056355159	5.564046964	6.969702002	4.839982318	7.051248672	6.992457896	7.460467131	5.21976591	0	5.403898205	10.22124282	4.09449807	6.06875308	7.113075039	6.203621956	5.245080967
A0A2P8YLX9	10.74180688	7.418729286	7.840914753	8.711968173	7.051248672	4.994612783	9.325583914	5.21976591	1.870221009	3.602598803	9.369472581	5.118122588	7.802682531	7.113075039	8.86231708	5.245080967
A0A2P8Y0N5	33.12057121	30.6022583	20.90910601	32.91187976	21.15374601	23.97414136	34.50466048	30.27464228	39.27464119	25.21819162	38.32966056	32.75598456	29.47680067	37.34364396	26.58695124	30.42146961
A0A2P8ZHJ8	4.475752866	18.54682321	4.356063752	2.903989391	3.021963716	12.98599324	0	13.57139137	1.870221009	0.900649701	7.665932112	2.047249035	3.467858903	0.88913438	13.29347562	14.68622671
A0A2P8XIP9	8.951505732	9.273411607	6.969702002	14.51994695	10.07321239	11.98707068	15.85349265	11.483485	28.05331514	4.503248504	0.851770235	8.18899614	8.669647257	4.4456719	8.86231708	11.53917813
A0A2P8XIR9	4.475752866	4.636705804	2.613638251	4.839982318	4.029284955	2.99676767	7.460467131	2.087906364	7.480884037	0	0	3.070873553	4.334823628	0.88913438	2.658695124	2.098032387
A0A2P8Y6P0	9.846656305	5.564046964	5.227276502	7.743971709	5.036606194	3.995690226	9.325583914	4.175812728	1.870221009	7.205197607	5.962391643	9.212620658	7.802682531	5.334806279	7.089853664	4.196064774
A0A2P8Z477	8.951505732	9.273411607	9.583340253	8.711968173	8.05856991	6.992457896	8.393025522	10.43953182	3.740442019	11.70844611	9.369472581	5.118122588	8.669647257	6.223940659	7.089853664	10.49016193
A0A2P8XTS4	7.161204585	8.346070447	9.583340253	6.775975246	6.043927433	5.99353534	5.595350348	5.21976591	3.740442019	5.403898205	5.110621408	6.141747105	6.935717806	7.113075039	6.203621956	5.245080967
A0A2P8Y9I3	0	7.418729286	0	0	0	12.98599324	0	11.483485	9.351105046	0	0	0	0	0	12.40724391	11.53917813
A0A2P8XRC3	12.53210802	13.91011741	14.81061676	10.6479611	8.05856991	12.98599324	12.12325909	17.74720409	14.96176807	11.70844611	11.92478329	15.35436776	11.27054143	11.55874694	13.29347562	17.83327529
A0A2P8ZEI3	6.266054012	7.418729286	6.969702002	2.903989391	8.05856991	4.994612783	3.730233565	5.21976591	0	7.205197607	5.962391643	7.165371623	3.467858903	5.334806279	4.43115854	5.245080967
A0A2P8XQV3	5.370903439	1.854682321	6.098489252	4.839982318	8.05856991	6.992457896	10.2581423	16.70325091	3.740442019	12.60909581	2.555310704	10.23624518	1.733929451	2.66740314	7.089853664	16.7842591
A0A2P8ZER6	12.53210802	16.69214089	13.939404	15.48794342	13.0951761	14.98383835	10.2581423	12.52743818	14.96176807	12.60909581	4.258851173	7.165371623	12.13750616	11.55874694	16.83840245	12.58819432
A0A2P8XTF6	8.951505732	6.491388125	4.356063752	9.679964637	6.043927433	7.991380453	7.460467131	5.21976591	3.740442019	5.403898205	7.665932112	4.09449807	6.935717806	7.113075039	5.317390248	5.245080967
A0A2P8XIC1	7.161204585	9.273411607	13.06819125	10.6479611	7.051248672	12.98599324	8.393025522	11.483485	1.870221009	11.70844611	7.665932112	8.18899614	7.802682531	9.780478179	9.748548788	10.49016193
A0A2P8Z180	7.161204585	9.273411607	6.969702002	7.743971709	9.065891149	6.992457896	5.595350348	8.351625456	9.351105046	6.304547906	5.962391643	7.165371623	6.935717806	8.002209419	4.43115854	8.392129548
A0A2P8Y0V0	15.21755974	24.11087018	18.29546776	17.42393635	11.08053363	15.98276091	16.78605104	19.83511046	28.05331514	13.50974551	17.88717493	16.37799228	15.60536506	17.7826876	12.40724391	19.93130768
A0A2P8YQ82	7.161204585	7.418729286	7.840914753	7.743971709	9.065891149	4.994612783	2.797675174	8.351625456	1.870221009	6.304547906	11.92478329	8.18899614	7.802682531	7.113075039	7.976085372	8.392129548
A0A2P8XVP6	8.951505732	6.491388125	7.840914753	4.839982318	7.051248672	9.989225566	10.2581423	6.263719092	7.480884037	8.105847308	14.48009399	8.18899614	6.935717806	13.3370157	7.976085372	6.294097161
A0A2P8Z5I1	2.68545172	10.20075277	2.613638251	0.967996464	3.021963716	7.991380453	4.662791957	4.175812728	5.610663028	2.701949103	8.517702347	1.023624518	5.201788354	1.77826876	7.089853664	4.196064774
A0A2P8YU76	7.161204585	9.273411607	8.712127503	8.711968173	6.043927433	7.991380453	5.595350348	8.351625456	1.870221009	9.006497008	4.258851173	11.25986969	4.334823628	4.4456719	6.203621956	8.392129548
A0A2P8XWK9	12.53210802	8.346070447	12.1969785	15.48794342	12.08785487	12.98599324	15.85349265	11.483485	41.1448622	9.907146709	10.22124282	13.30711873	14.73840034	13.3370157	9.748548788	11.53917813
A0A2P8YII6	6.266054012	9.273411607	5.227276502	8.711968173	9.065891149	11.98707068	4.662791957	8.351625456	26.18309413	6.304547906	10.22124282	4.09449807	5.201788354	5.334806279	7.976085372	8.392129548
A0A2P8Z4S8	6.266054012	3.709364643	5.227276502	4.839982318	3.021963716	3.995690226	3.730233565	3.131859546	3.740442019	6.304547906	7.665932112	3.070873553	9.536611983	3.55653752	5.317390248	3.14704858
A0A2P8XVQ2	8.056355159	8.346070447	5.227276502	7.743971709	7.051248672	4.994612783	5.595350348	5.21976591	1.870221009	5.403898205	6.814161877	6.141747105	5.201788354	7.113075039	8.86231708	5.245080967
A0A2P8XPT8	9.846656305	10.20075277	7.840914753	8.711968173	9.065891149	10.98814812	7.460467131	10.43953182	1.870221009	11.70844611	7.665932112	9.212620658	11.27054143	13.3370157	9.748548788	10.49016193
A0A2P8YIK7	7.161204585	6.491388125	6.969702002	9.679964637	8.05856991	3.995690226	4.662791957	11.483485	11.22132606	9.006497008	5.110621408	7.165371623	6.935717806	8.002209419	4.43115854	11.53917813
A0A2P8XI51	4.475752866	4.636705804	6.969702002	6.775975246	5.036606194	6.992457896	10.2581423	4.175812728	3.740442019	9.907146709	7.665932112	9.212620658	7.802682531	8.002209419	6.203621956	4.196064774
A0A2P8Y3J8	5.370903439	2.782023482	4.356063752	10.6479611	7.051248672	2.99676767	4.662791957	12.52743818	5.610663028	6.304547906	5.110621408	4.09449807	9.536611983	7.113075039	5.317390248	12.58819432
A0A2P8YR50	3.580602293	8.346070447	0.87121275	2.903989391	6.043927433	2.99676767	2.797675174	4.175812728	9.351105046	4.503248504	8.517702347	9.212620658	6.935717806	7.113075039	10.6347805	4.196064774
T2KFF7	6.266054012	9.273411607	8.712127503	6.775975246	9.065891149	9.989225566	9.325583914	8.351625456	5.610663028	9.006497008	10.22124282	12.28349421	6.935717806	7.113075039	12.40724391	8.392129548
A0A2P8Z9G6	8.056355159	7.418729286	7.840914753	6.775975246	7.051248672	8.990303009	6.527908739	8.351625456	5.610663028	9.006497008	5.962391643	11.25986969	6.935717806	6.223940659	5.317390248	8.392129548
A0A2P8Z5J6	0.895150573	5.564046964	1.742425501	4.839982318	2.014642478	7.991380453	5.595350348	5.21976591	3.740442019	2.701949103	7.665932112	0	2.600894177	6.223940659	6.203621956	5.245080967
A0A2P8ZHH3	7.161204585	9.273411607	6.969702002	6.775975246	8.05856991	7.991380453	5.595350348	9.395578638	9.351105046	7.205197607	5.962391643	10.23624518	6.06875308	5.334806279	6.203621956	9.441145741
A0A2P8Z363	6.266054012	7.418729286	8.712127503	7.743971709	6.043927433	3.995690226	5.595350348	6.263719092	0	8.105847308	7.665932112	6.141747105	6.935717806	6.223940659	7.089853664	6.294097161
A0A2P8XBH9	8.056355159	9.273411607	6.969702002	4.839982318	8.05856991	10.98814812	8.393025522	9.395578638	9.351105046	10.80779641	6.814161877	10.23624518	9.536611983	9.780478179	4.43115854	7.343113354
A0A2P8XCM0	10.74180688	12.05543509	8.712127503	11.61595756	11.08053363	7.991380453	2.797675174	7.307672274	18.70221009	8.105847308	5.110621408	15.35436776	12.13750616	15.11528446	10.6347805	7.343113354
A0A2P8ZFB5	8.951505732	11.12809393	9.583340253	5.807978782	8.05856991	6.992457896	5.595350348	6.263719092	3.740442019	6.304547906	5.962391643	10.23624518	6.06875308	8.891343799	13.29347562	6.294097161
A0A2P8XZG7	4.475752866	5.564046964	6.098489252	5.807978782	4.029284955	4.994612783	5.595350348	4.175812728	3.740442019	6.304547906	8.517702347	5.118122588	6.935717806	2.66740314	3.544926832	4.196064774
A0A2P8Z4L2	8.056355159	7.418729286	6.969702002	7.743971709	7.051248672	6.992457896	6.527908739	7.307672274	1.870221009	6.304547906	6.814161877	6.141747105	7.802682531	12.44788132	7.976085372	7.343113354
A0A2P8YWT9	5.370903439	5.564046964	6.969702002	4.839982318	10.07321239	5.99353534	5.595350348	3.131859546	0	6.304547906	1.703540469	6.141747105	3.467858903	7.113075039	7.089853664	3.14704858
A0A2P8XWD6	8.951505732	7.418729286	7.840914753	9.679964637	10.07321239	2.99676767	5.595350348	5.21976591	1.870221009	8.105847308	5.962391643	7.165371623	10.40357671	5.334806279	7.976085372	5.245080967
A0A2P8XM77	10.74180688	7.418729286	8.712127503	5.807978782	4.029284955	5.99353534	2.797675174	7.307672274	7.480884037	9.006497008	7.665932112	7.165371623	7.802682531	9.780478179	7.089853664	7.343113354
A0A2P8XEA5	5.370903439	3.709364643	8.712127503	9.679964637	9.065891149	8.990303009	7.460467131	8.351625456	3.740442019	8.105847308	5.962391643	9.212620658	9.536611983	6.223940659	7.089853664	8.392129548
A0A2P8ZE44	6.266054012	7.418729286	4.356063752	10.6479611	10.07321239	6.992457896	4.662791957	3.131859546	0	3.602598803	5.110621408	9.212620658	6.06875308	5.334806279	6.203621956	3.14704858
A0A2P8YXX9	7.161204585	7.418729286	4.356063752	4.839982318	8.05856991	6.992457896	8.393025522	8.351625456	1.870221009	6.304547906	4.258851173	5.118122588	7.802682531	8.002209419	6.203621956	8.392129548
A0A2P8XJ88	7.161204585	9.273411607	10.454553	7.743971709	9.065891149	9.989225566	10.2581423	5.21976591	5.610663028	10.80779641	7.665932112	9.212620658	10.40357671	9.780478179	5.317390248	5.245080967
A0A2P8ZJK2	0	8.346070447	0.87121275	0	0	13.98491579	0	13.57139137	9.351105046	0	0	1.023624518	0	0	10.6347805	13.63721051
A0A2P8ZCR8	9.846656305	7.418729286	6.098489252	7.743971709	7.051248672	9.989225566	7.460467131	7.307672274	11.22132606	7.205197607	7.665932112	8.18899614	7.802682531	8.002209419	8.86231708	7.343113354
A0A2P8Z613	6.266054012	7.418729286	6.098489252	8.711968173	8.05856991	8.990303009	6.527908739	8.351625456	5.610663028	7.205197607	6.814161877	6.141747105	7.802682531	8.002209419	4.43115854	8.392129548
A0A2P8ZFV1	8.951505732	8.346070447	5.227276502	6.775975246	6.043927433	9.989225566	0.932558391	6.263719092	1.870221009	7.205197607	7.665932112	6.141747105	8.669647257	8.891343799	6.203621956	6.294097161
A0A2P8YGZ1	8.951505732	3.709364643	7.840914753	4.839982318	7.051248672	4.994612783	3.730233565	3.131859546	3.740442019	4.503248504	5.962391643	7.165371623	5.201788354	8.002209419	5.317390248	3.14704858
A0A2P8ZFQ7	2.68545172	0	4.356063752	0.967996464	0	0.998922557	2.797675174	0	0	8.105847308	6.814161877	2.047249035	10.40357671	0	0	0
A0A2P8ZMC0	4.475752866	6.491388125	5.227276502	3.871985855	5.036606194	6.992457896	2.797675174	7.307672274	1.870221009	7.205197607	5.962391643	4.09449807	6.935717806	4.4456719	9.748548788	7.343113354
A0A2P8ZK66	6.266054012	8.346070447	6.969702002	3.871985855	3.021963716	6.992457896	6.527908739	5.21976591	1.870221009	8.105847308	10.22124282	8.18899614	7.802682531	4.4456719	3.544926832	5.245080967
A0A2P8YL01	5.370903439	5.564046964	7.840914753	5.807978782	7.051248672	6.992457896	8.393025522	9.395578638	11.22132606	7.205197607	5.110621408	4.09449807	7.802682531	8.002209419	4.43115854	9.441145741
A0A2P8Y8G2	1.790301146	6.491388125	6.098489252	1.935992927	6.043927433	5.99353534	4.662791957	6.263719092	0	9.907146709	4.258851173	6.141747105	3.467858903	4.4456719	6.203621956	6.294097161
A0A2P8ZJD8	8.056355159	10.20075277	7.840914753	8.711968173	7.051248672	6.992457896	7.460467131	8.351625456	5.610663028	7.205197607	7.665932112	7.165371623	7.802682531	8.002209419	7.976085372	8.392129548
A0A2P8XIL7	11.63695745	12.05543509	9.583340253	11.61595756	8.05856991	7.991380453	27.97675174	10.43953182	31.79375716	5.403898205	13.62832375	8.18899614	16.47232979	11.55874694	7.089853664	10.49016193
A0A2P8ZKG3	9.846656305	8.346070447	10.454553	10.6479611	9.065891149	8.990303009	11.1907007	7.307672274	11.22132606	12.60909581	9.369472581	9.212620658	8.669647257	10.66961256	11.5210122	7.343113354
A0A2P8Y9P4	7.161204585	8.346070447	6.098489252	6.775975246	8.05856991	4.994612783	6.527908739	4.175812728	1.870221009	8.105847308	5.110621408	11.25986969	9.536611983	8.002209419	4.43115854	4.196064774
A0A2P8Y7C4	11.63695745	5.564046964	7.840914753	7.743971709	8.05856991	8.990303009	11.1907007	7.307672274	20.5724311	8.105847308	9.369472581	7.165371623	8.669647257	8.002209419	7.976085372	7.343113354
A0A2P8Z7Y9	8.951505732	5.564046964	9.583340253	1.935992927	10.07321239	6.992457896	10.2581423	7.307672274	1.870221009	4.503248504	5.962391643	4.09449807	8.669647257	11.55874694	5.317390248	7.343113354
X5J6A2	8.951505732	5.564046964	9.583340253	1.935992927	9.065891149	5.99353534	8.393025522	7.307672274	1.870221009	4.503248504	5.110621408	4.09449807	8.669647257	8.891343799	5.317390248	7.343113354
A0A2P8XWX1	8.951505732	10.20075277	12.1969785	7.743971709	11.08053363	9.989225566	6.527908739	8.351625456	5.610663028	7.205197607	7.665932112	10.23624518	10.40357671	9.780478179	9.748548788	8.392129548
A0A2P8XMC8	6.266054012	9.273411607	8.712127503	7.743971709	7.051248672	9.989225566	7.460467131	9.395578638	1.870221009	9.907146709	6.814161877	9.212620658	10.40357671	6.223940659	8.86231708	9.441145741
A0A2P8Y994	20.58846318	9.273411607	13.939404	17.42393635	10.07321239	14.98383835	13.05581748	8.351625456	37.40442019	15.31104491	13.62832375	12.28349421	16.47232979	16.00441884	11.5210122	8.392129548
A0A2P8YBE0	8.951505732	7.418729286	7.840914753	7.743971709	9.065891149	11.98707068	8.393025522	8.351625456	11.22132606	6.304547906	10.22124282	6.141747105	6.935717806	7.113075039	8.86231708	8.392129548
C3RWZ5	0	16.69214089	0	0	0	23.97414136	0.932558391	15.65929773	22.44265211	0.900649701	0	0	0	0	15.95217074	15.7352429
A0A2P8Z4L9	11.63695745	7.418729286	8.712127503	9.679964637	10.07321239	10.98814812	9.325583914	7.307672274	11.22132606	9.907146709	12.77655352	12.28349421	7.802682531	7.113075039	9.748548788	7.343113354
A0A2P8YG68	12.53210802	9.273411607	8.712127503	10.6479611	10.07321239	8.990303009	13.98837587	7.307672274	18.70221009	7.205197607	14.48009399	11.25986969	13.87143561	12.44788132	7.089853664	7.343113354
A0A2P8Y7D9	7.161204585	6.491388125	6.098489252	6.775975246	8.05856991	7.991380453	2.797675174	6.263719092	3.740442019	6.304547906	4.258851173	6.141747105	6.06875308	3.55653752	6.203621956	6.294097161
A0A2P8XNM2	11.63695745	8.346070447	9.583340253	8.711968173	8.05856991	11.98707068	6.527908739	8.351625456	18.70221009	9.907146709	7.665932112	8.18899614	7.802682531	8.891343799	10.6347805	8.392129548
A0A2P8Z2T2	6.266054012	10.20075277	10.454553	10.6479611	12.08785487	13.98491579	6.527908739	9.395578638	14.96176807	11.70844611	10.22124282	8.18899614	10.40357671	7.113075039	10.6347805	9.441145741
A0A2P8Z671	5.370903439	11.12809393	6.969702002	7.743971709	12.08785487	7.991380453	4.662791957	11.483485	0	11.70844611	11.07301305	9.212620658	6.935717806	6.223940659	7.089853664	11.53917813
A0A2P8Z8D7	9.846656305	8.346070447	9.583340253	6.775975246	8.05856991	5.99353534	4.662791957	9.395578638	9.351105046	6.304547906	5.962391643	8.18899614	7.802682531	10.66961256	11.5210122	9.441145741
A0A2P8XJN3	3.580602293	8.346070447	4.356063752	5.807978782	10.07321239	5.99353534	9.325583914	9.395578638	3.740442019	7.205197607	1.703540469	7.165371623	2.600894177	6.223940659	4.43115854	9.441145741
A0A2P8Y345	4.475752866	2.782023482	7.840914753	7.743971709	10.07321239	9.989225566	5.595350348	11.483485	7.480884037	5.403898205	0	5.118122588	3.467858903	1.77826876	7.089853664	11.53917813
A0A2P8Y330	0.895150573	0.927341161	0.87121275	1.935992927	3.021963716	1.997845113	0	2.087906364	0	0.900649701	0	2.047249035	0.866964726	0.88913438	1.772463416	2.098032387
A0A2P8Y341	0.895150573	0	1.742425501	0.967996464	2.014642478	0.998922557	1.865116783	3.131859546	3.740442019	0.900649701	0	0	0.866964726	0	0	3.14704858
A0A2P8XSK5	8.951505732	9.273411607	13.06819125	6.775975246	6.043927433	7.991380453	7.460467131	12.52743818	7.480884037	9.006497008	10.22124282	9.212620658	6.935717806	9.780478179	12.40724391	12.58819432
A0A140KPS0	13.4272586	12.98277625	10.454553	13.55195049	13.0951761	16.98168346	13.98837587	17.74720409	16.83198908	10.80779641	11.07301305	13.30711873	11.27054143	11.55874694	12.40724391	17.83327529
A0A2P8YBT1	8.056355159	9.273411607	6.098489252	8.711968173	9.065891149	9.989225566	7.460467131	8.351625456	1.870221009	7.205197607	8.517702347	9.212620658	7.802682531	6.223940659	7.089853664	8.392129548
A0A2P8Z4B6	5.370903439	3.709364643	5.227276502	4.839982318	5.036606194	8.990303009	5.595350348	2.087906364	0	6.304547906	1.703540469	7.165371623	5.201788354	5.334806279	5.317390248	2.098032387
A0A2P8YKA7	8.951505732	9.273411607	11.32576575	10.6479611	9.065891149	7.991380453	6.527908739	10.43953182	7.480884037	14.41039521	8.517702347	8.18899614	14.73840034	9.780478179	10.6347805	10.49016193
A0A2P8ZF97	10.74180688	6.491388125	10.454553	7.743971709	7.051248672	9.989225566	5.595350348	8.351625456	1.870221009	12.60909581	8.517702347	12.28349421	9.536611983	6.223940659	10.6347805	8.392129548
A0A2P8Z426	11.63695745	5.564046964	6.098489252	6.775975246	8.05856991	6.992457896	11.1907007	10.43953182	9.351105046	12.60909581	4.258851173	7.165371623	9.536611983	8.891343799	10.6347805	10.49016193
A0A2P8ZL84	12.53210802	13.91011741	10.454553	9.679964637	16.11713982	8.990303009	12.12325909	9.395578638	7.480884037	12.60909581	14.48009399	8.18899614	13.87143561	14.22615008	10.6347805	9.441145741
A0A2P8Y479	2.68545172	8.346070447	6.098489252	5.807978782	5.036606194	5.99353534	4.662791957	5.21976591	1.870221009	3.602598803	5.110621408	8.18899614	4.334823628	6.223940659	9.748548788	5.245080967
A0A2P8YI25	7.161204585	6.491388125	6.969702002	9.679964637	6.043927433	5.99353534	4.662791957	7.307672274	1.870221009	4.503248504	4.258851173	8.18899614	6.06875308	10.66961256	7.089853664	7.343113354
A0A2P8ZAT7	6.266054012	7.418729286	5.227276502	7.743971709	7.051248672	7.991380453	7.460467131	10.43953182	1.870221009	4.503248504	5.962391643	7.165371623	7.802682531	8.002209419	9.748548788	10.49016193
A0A2P8YMY8	20.58846318	23.18352902	19.16668051	16.45593988	14.10249734	20.97737369	37.30233565	25.05487637	48.62574624	25.21819162	23.84956657	28.66148649	22.54108287	26.6740314	29.24564636	25.17638864
A0A2P8Y8B0	8.056355159	12.05543509	11.32576575	8.711968173	13.0951761	10.98814812	9.325583914	12.52743818	11.22132606	15.31104491	10.22124282	17.4016168	9.536611983	12.44788132	12.40724391	11.53917813
A0A2P8XN70	7.161204585	2.782023482	5.227276502	5.807978782	3.021963716	2.99676767	2.797675174	4.175812728	0	5.403898205	7.665932112	3.070873553	8.669647257	8.891343799	6.203621956	4.196064774
A0A2P8ZEM8	8.951505732	11.12809393	10.454553	8.711968173	7.051248672	7.991380453	7.460467131	6.263719092	1.870221009	9.006497008	5.962391643	10.23624518	6.935717806	7.113075039	7.976085372	6.294097161
A0A2P8YS35	6.266054012	8.346070447	6.098489252	3.871985855	2.014642478	1.997845113	1.865116783	8.351625456	1.870221009	0.900649701	5.962391643	9.212620658	2.600894177	3.55653752	10.6347805	8.392129548
A0A2P8Z437	7.161204585	9.273411607	9.583340253	7.743971709	9.065891149	8.990303009	9.325583914	13.57139137	1.870221009	9.006497008	7.665932112	9.212620658	7.802682531	7.113075039	8.86231708	13.63721051
A0A2P8ZL21	4.475752866	5.564046964	5.227276502	2.903989391	6.043927433	7.991380453	6.527908739	5.21976591	1.870221009	5.403898205	3.407080939	5.118122588	7.802682531	3.55653752	6.203621956	5.245080967
A0A2P8YQ52	10.74180688	8.346070447	9.583340253	8.711968173	6.043927433	11.98707068	6.527908739	8.351625456	7.480884037	9.907146709	5.110621408	8.18899614	6.06875308	7.113075039	7.089853664	8.392129548
Q1A7B1	2.68545172	6.491388125	2.613638251	10.6479611	9.065891149	8.990303009	9.325583914	10.43953182	14.96176807	6.304547906	7.665932112	5.118122588	4.334823628	2.66740314	7.976085372	10.49016193
A0A2P8XQH1	0.895150573	3.709364643	2.613638251	6.775975246	6.043927433	4.994612783	5.595350348	5.21976591	9.351105046	4.503248504	5.110621408	4.09449807	1.733929451	1.77826876	4.43115854	5.245080967
A0A2P8YQ21	14.32240917	12.98277625	13.06819125	11.61595756	12.08785487	12.98599324	13.98837587	10.43953182	20.5724311	10.80779641	12.77655352	11.25986969	15.60536506	10.66961256	10.6347805	10.49016193
A0A2P8XLL1	8.056355159	12.05543509	10.454553	8.711968173	12.08785487	12.98599324	11.1907007	10.43953182	9.351105046	9.907146709	16.18363446	9.212620658	9.536611983	7.113075039	10.6347805	10.49016193
A0A2P8Y0L1	0.895150573	5.564046964	1.742425501	3.871985855	4.029284955	7.991380453	1.865116783	4.175812728	1.870221009	7.205197607	8.517702347	5.118122588	1.733929451	1.77826876	4.43115854	4.196064774
A0A2P8ZLM0	4.475752866	1.854682321	6.098489252	5.807978782	5.036606194	4.994612783	3.730233565	5.21976591	5.610663028	5.403898205	8.517702347	5.118122588	8.669647257	8.002209419	7.976085372	5.245080967
A0A2P8XB02	9.846656305	8.346070447	7.840914753	11.61595756	9.065891149	9.989225566	18.65116783	8.351625456	3.740442019	7.205197607	7.665932112	11.25986969	5.201788354	6.223940659	4.43115854	8.392129548
A0A2P8YU95	2.68545172	5.564046964	6.969702002	4.839982318	2.014642478	3.995690226	4.662791957	5.21976591	0	8.105847308	4.258851173	5.118122588	3.467858903	2.66740314	5.317390248	5.245080967
A0A2P8ZAU6	11.63695745	14.83745857	14.81061676	18.39193281	16.11713982	17.98060602	20.51628461	17.74720409	24.31287312	20.71494312	12.77655352	15.35436776	10.40357671	17.7826876	16.83840245	14.68622671
A0A2P8YHK2	7.161204585	5.564046964	8.712127503	5.807978782	7.051248672	8.990303009	3.730233565	7.307672274	14.96176807	3.602598803	1.703540469	3.070873553	6.935717806	2.66740314	3.544926832	7.343113354
A0A2P8YH08	8.056355159	3.709364643	5.227276502	4.839982318	6.043927433	3.995690226	7.460467131	7.307672274	0	5.403898205	5.110621408	6.141747105	6.06875308	6.223940659	5.317390248	7.343113354
A0A2P8XMF8	7.161204585	5.564046964	7.840914753	10.6479611	7.051248672	8.990303009	4.662791957	6.263719092	0	6.304547906	5.962391643	6.141747105	8.669647257	8.002209419	6.203621956	6.294097161
A0A2P8ZGP9	8.056355159	10.20075277	7.840914753	8.711968173	7.051248672	10.98814812	9.325583914	11.483485	11.22132606	9.907146709	11.07301305	7.165371623	13.00447089	11.55874694	7.976085372	8.392129548
A0A2P8ZE87	7.161204585	8.346070447	7.840914753	7.743971709	8.05856991	6.992457896	2.797675174	7.307672274	1.870221009	9.907146709	9.369472581	7.165371623	8.669647257	7.113075039	7.089853664	7.343113354
A0A2P8ZHH8	16.11271032	12.05543509	11.32576575	9.679964637	10.07321239	12.98599324	8.393025522	13.57139137	13.09154706	14.41039521	12.77655352	12.28349421	16.47232979	17.7826876	13.29347562	13.63721051
A0A2P8ZP61	4.475752866	7.418729286	7.840914753	3.871985855	6.043927433	9.989225566	8.393025522	7.307672274	9.351105046	10.80779641	6.814161877	6.141747105	6.06875308	6.223940659	6.203621956	7.343113354
A0A2P8YF23	6.266054012	4.636705804	6.098489252	1.935992927	3.021963716	3.995690226	2.797675174	5.21976591	1.870221009	5.403898205	3.407080939	4.09449807	2.600894177	2.66740314	2.658695124	5.245080967
A0A2P8ZH32	8.951505732	9.273411607	4.356063752	7.743971709	7.051248672	7.991380453	8.393025522	7.307672274	1.870221009	8.105847308	13.62832375	8.18899614	7.802682531	7.113075039	8.86231708	7.343113354
A0A2P8ZFB8	6.266054012	7.418729286	6.098489252	6.775975246	5.036606194	3.995690226	6.527908739	5.21976591	1.870221009	7.205197607	9.369472581	6.141747105	6.935717806	6.223940659	8.86231708	5.245080967
A0A2P8ZFQ4	8.951505732	9.273411607	11.32576575	8.711968173	9.065891149	12.98599324	11.1907007	11.483485	18.70221009	10.80779641	10.22124282	11.25986969	9.536611983	8.002209419	8.86231708	11.53917813
C4PLF2	6.266054012	7.418729286	8.712127503	6.775975246	7.051248672	10.98814812	7.460467131	8.351625456	18.70221009	8.105847308	8.517702347	10.23624518	7.802682531	7.113075039	7.976085372	8.392129548
A0A2P8XU31	7.161204585	6.491388125	5.227276502	12.58395403	8.05856991	5.99353534	9.325583914	5.21976591	0	6.304547906	7.665932112	3.070873553	9.536611983	10.66961256	2.658695124	5.245080967
A0A2P8XQQ1	6.266054012	6.491388125	6.098489252	7.743971709	8.05856991	6.992457896	7.460467131	7.307672274	3.740442019	5.403898205	8.517702347	10.23624518	7.802682531	5.334806279	7.976085372	7.343113354
A0A2P8Z1L2	7.161204585	5.564046964	5.227276502	5.807978782	8.05856991	7.991380453	3.730233565	7.307672274	3.740442019	5.403898205	3.407080939	8.18899614	7.802682531	8.002209419	6.203621956	7.343113354
A0A2P8YC67	14.32240917	11.12809393	9.583340253	13.55195049	11.08053363	8.990303009	18.65116783	8.351625456	26.18309413	9.006497008	15.33186422	12.28349421	14.73840034	10.66961256	8.86231708	8.392129548
A0A2P8XMS1	5.370903439	4.636705804	5.227276502	6.775975246	8.05856991	8.990303009	4.662791957	5.21976591	0	9.907146709	0	10.23624518	2.600894177	5.334806279	4.43115854	5.245080967
A0A109ZT31	8.056355159	9.273411607	6.098489252	7.743971709	2.014642478	3.995690226	9.325583914	7.307672274	26.18309413	4.503248504	10.22124282	3.070873553	7.802682531	5.334806279	6.203621956	7.343113354
A0A2P8XNG6	2.68545172	3.709364643	2.613638251	1.935992927	1.007321239	0.998922557	3.730233565	3.131859546	5.610663028	0.900649701	1.703540469	0	0.866964726	0.88913438	1.772463416	3.14704858
A0A2P8Z6G7	4.475752866	7.418729286	6.969702002	4.839982318	4.029284955	1.997845113	6.527908739	4.175812728	0	5.403898205	6.814161877	4.09449807	3.467858903	4.4456719	7.089853664	4.196064774
A0A2P8XI44	7.161204585	7.418729286	9.583340253	9.679964637	7.051248672	6.992457896	3.730233565	6.263719092	3.740442019	6.304547906	6.814161877	8.18899614	4.334823628	3.55653752	7.976085372	6.294097161
A0A2P8Y1N9	7.161204585	6.491388125	14.81061676	9.679964637	10.07321239	5.99353534	13.05581748	6.263719092	20.5724311	10.80779641	8.517702347	5.118122588	6.935717806	5.334806279	8.86231708	6.294097161
A0A2P8Y3G6	9.846656305	8.346070447	7.840914753	8.711968173	8.05856991	6.992457896	9.325583914	5.21976591	9.351105046	6.304547906	9.369472581	11.25986969	8.669647257	9.780478179	8.86231708	5.245080967
A0A2P8XLQ5	5.370903439	8.346070447	7.840914753	5.807978782	5.036606194	6.992457896	3.730233565	7.307672274	5.610663028	7.205197607	7.665932112	9.212620658	3.467858903	6.223940659	7.976085372	7.343113354
A0A2P8YCD4	9.846656305	15.76479973	17.42425501	7.743971709	13.0951761	14.98383835	11.1907007	12.52743818	13.09154706	16.21169462	16.18363446	9.212620658	16.47232979	9.780478179	15.95217074	11.53917813
A0A2P8ZH95	9.846656305	8.346070447	7.840914753	9.679964637	9.065891149	12.98599324	3.730233565	10.43953182	7.480884037	8.105847308	9.369472581	8.18899614	8.669647257	8.891343799	6.203621956	10.49016193
A0A2P8ZM17	8.056355159	6.491388125	4.356063752	3.871985855	5.036606194	4.994612783	3.730233565	4.175812728	3.740442019	4.503248504	4.258851173	4.09449807	6.06875308	5.334806279	2.658695124	4.196064774
A0A2P8YHS1	5.370903439	8.346070447	5.227276502	5.807978782	4.029284955	3.995690226	6.527908739	5.21976591	1.870221009	4.503248504	9.369472581	6.141747105	6.06875308	4.4456719	6.203621956	5.245080967
A0A2P8YFC1	11.63695745	11.12809393	7.840914753	9.679964637	9.065891149	10.98814812	7.460467131	8.351625456	1.870221009	8.105847308	10.22124282	7.165371623	7.802682531	10.66961256	10.6347805	8.392129548
A0A2P8Z242	11.63695745	6.491388125	5.227276502	8.711968173	5.036606194	6.992457896	7.460467131	4.175812728	5.610663028	8.105847308	8.517702347	10.23624518	8.669647257	8.002209419	7.976085372	4.196064774
A0A2P8YEE7	10.74180688	10.20075277	8.712127503	8.711968173	11.08053363	9.989225566	7.460467131	9.395578638	13.09154706	9.907146709	5.962391643	9.212620658	5.201788354	9.780478179	6.203621956	9.441145741
L8BRR0	6.266054012	7.418729286	8.712127503	11.61595756	10.07321239	8.990303009	6.527908739	11.483485	13.09154706	10.80779641	9.369472581	13.30711873	8.669647257	8.002209419	7.089853664	11.53917813
A0A2P8YFC5	4.475752866	3.709364643	6.969702002	7.743971709	7.051248672	4.994612783	4.662791957	7.307672274	7.480884037	6.304547906	5.110621408	7.165371623	5.201788354	5.334806279	5.317390248	7.343113354
A0A2P8YFD7	0.895150573	1.854682321	0	1.935992927	1.007321239	1.997845113	1.865116783	2.087906364	5.610663028	2.701949103	2.555310704	4.09449807	2.600894177	0.88913438	0	2.098032387
A0A2P8Y509	5.370903439	6.491388125	6.969702002	4.839982318	2.014642478	5.99353534	3.730233565	6.263719092	9.351105046	3.602598803	4.258851173	4.09449807	8.669647257	8.891343799	7.976085372	6.294097161
A0A2P8YPT2	8.951505732	10.20075277	6.098489252	7.743971709	8.05856991	6.992457896	6.527908739	6.263719092	7.480884037	6.304547906	8.517702347	10.23624518	6.06875308	8.891343799	7.089853664	6.294097161
A0A2P8YG09	13.4272586	8.346070447	8.712127503	10.6479611	12.08785487	7.991380453	12.12325909	10.43953182	29.92353615	5.403898205	12.77655352	8.18899614	10.40357671	13.3370157	8.86231708	10.49016193
A0A2P8Z895	5.370903439	8.346070447	4.356063752	5.807978782	5.036606194	3.995690226	0.932558391	5.21976591	5.610663028	3.602598803	2.555310704	6.141747105	6.935717806	5.334806279	3.544926832	5.245080967
A0A2P8YGK0	6.266054012	9.273411607	6.969702002	5.807978782	8.05856991	5.99353534	6.527908739	10.43953182	0	8.105847308	8.517702347	6.141747105	6.935717806	5.334806279	7.976085372	10.49016193
A0A2P8Z999	12.53210802	6.491388125	8.712127503	8.711968173	9.065891149	5.99353534	8.393025522	5.21976591	9.351105046	4.503248504	10.22124282	4.09449807	7.802682531	12.44788132	5.317390248	5.245080967
A0A2P8YJ65	6.266054012	8.346070447	6.969702002	4.839982318	5.036606194	6.992457896	1.865116783	5.21976591	1.870221009	5.403898205	3.407080939	4.09449807	6.06875308	8.891343799	7.089853664	5.245080967
A0A2P8Z8Z3	7.161204585	3.709364643	2.613638251	5.807978782	7.051248672	8.990303009	6.527908739	6.263719092	0	5.403898205	1.703540469	4.09449807	6.06875308	7.113075039	6.203621956	6.294097161
A0A2P8YTN5	3.580602293	6.491388125	6.098489252	4.839982318	5.036606194	0.998922557	3.730233565	3.131859546	0	3.602598803	5.962391643	6.141747105	6.935717806	6.223940659	4.43115854	3.14704858
A0A2P8Y4U4	10.74180688	15.76479973	12.1969785	15.48794342	14.10249734	12.98599324	14.92093426	14.61534455	18.70221009	13.50974551	16.18363446	13.30711873	13.00447089	17.7826876	12.40724391	14.68622671
A0A2P8Z3C9	6.266054012	4.636705804	6.969702002	2.903989391	8.05856991	2.99676767	6.527908739	5.21976591	1.870221009	5.403898205	5.110621408	6.141747105	6.935717806	5.334806279	6.203621956	5.245080967
A0A2P8ZG70	4.475752866	5.564046964	6.098489252	3.871985855	4.029284955	7.991380453	5.595350348	4.175812728	1.870221009	7.205197607	6.814161877	6.141747105	6.06875308	4.4456719	5.317390248	4.196064774
A0A2P8Y066	7.161204585	5.564046964	5.227276502	4.839982318	7.051248672	7.991380453	4.662791957	5.21976591	1.870221009	6.304547906	6.814161877	5.118122588	5.201788354	6.223940659	5.317390248	5.245080967
A0A2P8XFX4	8.951505732	7.418729286	6.969702002	7.743971709	4.029284955	7.991380453	6.527908739	7.307672274	13.09154706	4.503248504	3.407080939	6.141747105	10.40357671	8.002209419	7.089853664	7.343113354
A0A2P8XRZ3	5.370903439	2.782023482	7.840914753	1.935992927	5.036606194	2.99676767	3.730233565	3.131859546	1.870221009	4.503248504	4.258851173	5.118122588	8.669647257	3.55653752	1.772463416	3.14704858
A0A2P8ZBL8	8.951505732	4.636705804	5.227276502	7.743971709	5.036606194	4.994612783	8.393025522	6.263719092	9.351105046	6.304547906	6.814161877	6.141747105	5.201788354	9.780478179	5.317390248	6.294097161
A0A2P8XH07	9.846656305	12.98277625	10.454553	7.743971709	12.08785487	9.989225566	8.393025522	5.21976591	1.870221009	10.80779641	8.517702347	6.141747105	6.935717806	10.66961256	9.748548788	5.245080967
A0A2P8YRA9	6.266054012	7.418729286	8.712127503	5.807978782	6.043927433	2.99676767	8.393025522	6.263719092	3.740442019	5.403898205	5.110621408	8.18899614	6.06875308	6.223940659	6.203621956	6.294097161
A0A2P8ZGR5	5.370903439	6.491388125	6.098489252	4.839982318	5.036606194	5.99353534	4.662791957	4.175812728	5.610663028	5.403898205	6.814161877	7.165371623	6.06875308	5.334806279	4.43115854	4.196064774
A0A2P8YYR5	2.68545172	3.709364643	2.613638251	3.871985855	4.029284955	1.997845113	2.797675174	2.087906364	0	2.701949103	6.814161877	7.165371623	5.201788354	3.55653752	4.43115854	2.098032387
A0A2P8YNX6	0	6.491388125	0	0	0	8.990303009	0	11.483485	1.870221009	0	0	0	0.866964726	0	10.6347805	11.53917813
A0A2P8ZDR5	9.846656305	9.273411607	7.840914753	5.807978782	6.043927433	3.995690226	5.595350348	4.175812728	0	9.006497008	4.258851173	6.141747105	6.935717806	5.334806279	8.86231708	4.196064774
A0A2P8YXD2	9.846656305	8.346070447	7.840914753	6.775975246	9.065891149	7.991380453	6.527908739	7.307672274	5.610663028	9.006497008	6.814161877	11.25986969	6.06875308	9.780478179	7.976085372	7.343113354
A0A2P8Z551	8.951505732	6.491388125	6.969702002	4.839982318	6.043927433	4.994612783	3.730233565	6.263719092	1.870221009	5.403898205	3.407080939	5.118122588	5.201788354	7.113075039	5.317390248	6.294097161
A0A2P8ZKX8	5.370903439	5.564046964	4.356063752	4.839982318	6.043927433	7.991380453	4.662791957	6.263719092	3.740442019	2.701949103	2.555310704	5.118122588	2.600894177	1.77826876	3.544926832	6.294097161
A0A2P8XBB8	0	0	0	0	0	0	0	0	0	0	0.851770235	0	0	0	0	0
A0A2P8YJE5	0	5.564046964	0	10.6479611	11.08053363	6.992457896	7.460467131	5.21976591	1.870221009	0.900649701	0	0	6.935717806	0	8.86231708	5.245080967
A0A2P8XNM5	7.161204585	7.418729286	4.356063752	4.839982318	5.036606194	4.994612783	6.527908739	3.131859546	5.610663028	2.701949103	6.814161877	6.141747105	6.935717806	5.334806279	4.43115854	3.14704858
A0A2P8Y4I2	5.370903439	5.564046964	6.098489252	5.807978782	3.021963716	5.99353534	3.730233565	6.263719092	1.870221009	4.503248504	3.407080939	2.047249035	5.201788354	7.113075039	5.317390248	6.294097161
A0A2P8YJG4	6.266054012	5.564046964	9.583340253	5.807978782	9.065891149	8.990303009	5.595350348	9.395578638	5.610663028	10.80779641	5.110621408	8.18899614	5.201788354	5.334806279	7.089853664	9.441145741
A0A2P8XZA0	7.161204585	7.418729286	6.969702002	5.807978782	4.029284955	7.991380453	4.662791957	7.307672274	9.351105046	7.205197607	5.110621408	8.18899614	2.600894177	7.113075039	8.86231708	7.343113354
A0A2P8YXI1	6.266054012	4.636705804	6.098489252	5.807978782	6.043927433	4.994612783	2.797675174	4.175812728	1.870221009	7.205197607	5.110621408	7.165371623	6.935717806	3.55653752	4.43115854	4.196064774
A0A2P8XHK4	4.475752866	6.491388125	7.840914753	5.807978782	6.043927433	1.997845113	5.595350348	2.087906364	1.870221009	2.701949103	5.962391643	8.18899614	5.201788354	6.223940659	4.43115854	2.098032387
A0A2P8Y1S9	0.895150573	0	0.87121275	0	1.007321239	0	0	1.043953182	0	0	1.703540469	1.023624518	0	0	0.886231708	1.049016193
A0A2P8XXL9	7.161204585	6.491388125	8.712127503	6.775975246	5.036606194	4.994612783	4.662791957	7.307672274	3.740442019	10.80779641	10.22124282	6.141747105	7.802682531	7.113075039	10.6347805	7.343113354
A0A2P8XW20	8.056355159	3.709364643	6.969702002	3.871985855	5.036606194	3.995690226	3.730233565	4.175812728	3.740442019	6.304547906	5.110621408	6.141747105	6.935717806	4.4456719	4.43115854	4.196064774
A0A2P8ZM09	9.846656305	12.05543509	9.583340253	10.6479611	10.07321239	11.98707068	5.595350348	9.395578638	7.480884037	9.006497008	8.517702347	13.30711873	9.536611983	7.113075039	9.748548788	9.441145741
A0A2P8YJI9	7.161204585	4.636705804	3.484851001	4.839982318	6.043927433	3.995690226	6.527908739	6.263719092	3.740442019	6.304547906	4.258851173	5.118122588	5.201788354	4.4456719	3.544926832	6.294097161
A0A2P8YLI0	3.580602293	3.709364643	7.840914753	2.903989391	3.021963716	4.994612783	6.527908739	2.087906364	3.740442019	4.503248504	5.110621408	4.09449807	4.334823628	4.4456719	2.658695124	2.098032387
A0A2P8Z7B5	2.68545172	3.709364643	2.613638251	3.871985855	6.043927433	2.99676767	2.797675174	5.21976591	5.610663028	3.602598803	3.407080939	6.141747105	6.935717806	2.66740314	3.544926832	5.245080967
A0A2P8Z7X8	7.161204585	4.636705804	6.969702002	1.935992927	6.043927433	3.995690226	2.797675174	3.131859546	0	8.105847308	6.814161877	6.141747105	3.467858903	5.334806279	5.317390248	3.14704858
A0A2P8Y2S8	9.846656305	7.418729286	8.712127503	4.839982318	8.05856991	7.991380453	7.460467131	8.351625456	3.740442019	6.304547906	7.665932112	5.118122588	8.669647257	8.002209419	6.203621956	8.392129548
A0A2P8ZG57	2.68545172	0	0.87121275	0	1.007321239	0	0	0	0	0	2.555310704	0	1.733929451	0.88913438	0	0
A0A2P8Y6K5	6.266054012	8.346070447	11.32576575	7.743971709	7.051248672	6.992457896	15.85349265	9.395578638	5.610663028	7.205197607	8.517702347	14.33074325	8.669647257	8.891343799	9.748548788	9.441145741
A0A2P8Z2M4	8.951505732	12.05543509	13.06819125	9.679964637	10.07321239	8.990303009	4.662791957	9.395578638	5.610663028	10.80779641	8.517702347	7.165371623	8.669647257	9.780478179	10.6347805	9.441145741
A0A0X8DF69	1.790301146	0.927341161	0.87121275	10.6479611	13.0951761	14.98383835	0.932558391	13.57139137	7.480884037	0	0	0	0	1.77826876	0	13.63721051
A0A2P8YYL3	5.370903439	5.564046964	4.356063752	4.839982318	6.043927433	2.99676767	9.325583914	5.21976591	1.870221009	3.602598803	4.258851173	5.118122588	4.334823628	2.66740314	2.658695124	5.245080967
A0A2P8XZ44	8.056355159	6.491388125	9.583340253	7.743971709	10.07321239	4.994612783	5.595350348	8.351625456	3.740442019	7.205197607	7.665932112	4.09449807	10.40357671	9.780478179	6.203621956	8.392129548
A0A2P8ZJU5	4.475752866	12.05543509	6.969702002	5.807978782	10.07321239	9.989225566	6.527908739	7.307672274	1.870221009	9.006497008	4.258851173	12.28349421	9.536611983	8.002209419	11.5210122	7.343113354
A0A2P8Z4Y3	6.266054012	7.418729286	9.583340253	4.839982318	10.07321239	8.990303009	13.05581748	8.351625456	9.351105046	6.304547906	11.07301305	8.18899614	6.935717806	7.113075039	7.089853664	8.392129548
A0A2P8XHU8	5.370903439	5.564046964	6.098489252	5.807978782	9.065891149	5.99353534	4.662791957	3.131859546	0	1.801299402	7.665932112	6.141747105	2.600894177	4.4456719	6.203621956	3.14704858
A0A2P8Z4D3	4.475752866	5.564046964	2.613638251	5.807978782	6.043927433	3.995690226	5.595350348	5.21976591	7.480884037	4.503248504	3.407080939	6.141747105	4.334823628	8.002209419	4.43115854	5.245080967
A0A2P8YJT3	7.161204585	8.346070447	9.583340253	8.711968173	8.05856991	8.990303009	5.595350348	9.395578638	9.351105046	8.105847308	6.814161877	7.165371623	10.40357671	8.002209419	5.317390248	9.441145741
A0A2P8XJF0	6.266054012	7.418729286	8.712127503	5.807978782	5.036606194	8.990303009	1.865116783	8.351625456	9.351105046	10.80779641	10.22124282	9.212620658	11.27054143	8.002209419	11.5210122	7.343113354
A0A2P8XY49	6.266054012	2.782023482	5.227276502	7.743971709	9.065891149	3.995690226	6.527908739	4.175812728	3.740442019	7.205197607	4.258851173	8.18899614	7.802682531	7.113075039	3.544926832	4.196064774
A0A2P8YZN2	8.951505732	4.636705804	8.712127503	5.807978782	7.051248672	4.994612783	3.730233565	5.21976591	5.610663028	8.105847308	4.258851173	7.165371623	4.334823628	5.334806279	5.317390248	5.245080967
A0A2P8ZKS2	7.161204585	4.636705804	6.098489252	5.807978782	4.029284955	3.995690226	5.595350348	2.087906364	5.610663028	7.205197607	4.258851173	7.165371623	0	7.113075039	1.772463416	2.098032387
A0A2P8Z4R1	7.161204585	1.854682321	9.583340253	2.903989391	4.029284955	5.99353534	4.662791957	1.043953182	0	0.900649701	1.703540469	4.09449807	0	9.780478179	4.43115854	1.049016193
A0A2P8XD66	8.951505732	12.05543509	6.969702002	10.6479611	9.065891149	9.989225566	8.393025522	12.52743818	16.83198908	8.105847308	10.22124282	8.18899614	13.00447089	9.780478179	5.317390248	12.58819432
A0A2P8Y6Z9	12.53210802	8.346070447	5.227276502	12.58395403	8.05856991	10.98814812	10.2581423	9.395578638	13.09154706	7.205197607	11.92478329	8.18899614	12.13750616	9.780478179	7.089853664	9.441145741
A0A2P8YEN6	10.74180688	6.491388125	5.227276502	4.839982318	4.029284955	3.995690226	2.797675174	6.263719092	3.740442019	5.403898205	6.814161877	6.141747105	7.802682531	6.223940659	6.203621956	6.294097161
A0A2P8XFX3	5.370903439	3.709364643	3.484851001	4.839982318	5.036606194	2.99676767	7.460467131	4.175812728	0	7.205197607	3.407080939	6.141747105	4.334823628	7.113075039	4.43115854	4.196064774
A0A2P8Y1M4	14.32240917	10.20075277	12.1969785	9.679964637	10.07321239	9.989225566	12.12325909	9.395578638	22.44265211	10.80779641	6.814161877	8.18899614	6.935717806	9.780478179	8.86231708	9.441145741
A0A2P8XFT4	7.161204585	4.636705804	6.098489252	6.775975246	8.05856991	5.99353534	3.730233565	4.175812728	0	6.304547906	5.110621408	6.141747105	2.600894177	5.334806279	5.317390248	4.196064774
A0A2P8XP66	2.68545172	4.636705804	5.227276502	4.839982318	4.029284955	3.995690226	3.730233565	6.263719092	5.610663028	2.701949103	7.665932112	3.070873553	3.467858903	4.4456719	3.544926832	6.294097161
A0A2P8ZFL6	4.475752866	6.491388125	7.840914753	4.839982318	8.05856991	6.992457896	4.662791957	8.351625456	11.22132606	9.006497008	4.258851173	10.23624518	6.06875308	9.780478179	6.203621956	8.392129548
A0A2P8ZFI0	8.951505732	10.20075277	9.583340253	5.807978782	3.021963716	7.991380453	8.393025522	9.395578638	5.610663028	7.205197607	5.962391643	3.070873553	4.334823628	4.4456719	7.089853664	9.441145741
A0A2P8ZDE0	7.161204585	3.709364643	5.227276502	4.839982318	5.036606194	5.99353534	6.527908739	2.087906364	5.610663028	3.602598803	6.814161877	1.023624518	7.802682531	6.223940659	0.886231708	2.098032387
A0A2P8Z795	7.161204585	5.564046964	6.969702002	3.871985855	8.05856991	8.990303009	2.797675174	8.351625456	3.740442019	8.105847308	8.517702347	7.165371623	9.536611983	10.66961256	7.089853664	8.392129548
A0A2P8XBL0	0.895150573	0	0	0.967996464	0	0	0.932558391	0	0	0	0.851770235	1.023624518	0.866964726	0.88913438	0	0
A0A2P8YVJ7	8.951505732	10.20075277	10.454553	2.903989391	8.05856991	10.98814812	1.865116783	8.351625456	1.870221009	11.70844611	8.517702347	9.212620658	6.935717806	10.66961256	12.40724391	8.392129548
A0A2P8XWG7	3.580602293	3.709364643	4.356063752	3.871985855	6.043927433	3.995690226	3.730233565	3.131859546	0	3.602598803	4.258851173	4.09449807	6.06875308	3.55653752	4.43115854	3.14704858
A0A068TKM3	8.056355159	5.564046964	6.969702002	4.839982318	5.036606194	7.991380453	3.730233565	5.21976591	7.480884037	8.105847308	1.703540469	4.09449807	1.733929451	8.002209419	3.544926832	5.245080967
A0A2P8ZIN6	5.370903439	7.418729286	8.712127503	7.743971709	7.051248672	6.992457896	9.325583914	6.263719092	3.740442019	9.006497008	6.814161877	8.18899614	6.06875308	6.223940659	3.544926832	6.294097161
A0A2P8Y699	8.056355159	11.12809393	7.840914753	8.711968173	12.08785487	9.989225566	11.1907007	9.395578638	16.83198908	9.006497008	5.962391643	11.25986969	6.06875308	7.113075039	11.5210122	8.392129548
A0A2P8XES8	3.580602293	5.564046964	7.840914753	4.839982318	6.043927433	3.995690226	3.730233565	8.351625456	3.740442019	9.907146709	5.110621408	5.118122588	6.935717806	6.223940659	5.317390248	8.392129548
A0A2P8YRE0	5.370903439	6.491388125	6.098489252	8.711968173	7.051248672	6.992457896	6.527908739	6.263719092	1.870221009	7.205197607	5.962391643	7.165371623	6.935717806	8.002209419	7.976085372	6.294097161
A0A2P8Y4T3	8.056355159	3.709364643	6.098489252	7.743971709	4.029284955	5.99353534	5.595350348	7.307672274	0	8.105847308	5.110621408	4.09449807	6.935717806	6.223940659	5.317390248	7.343113354
A0A2P8Z6H8	9.846656305	9.273411607	8.712127503	4.839982318	7.051248672	7.991380453	6.527908739	7.307672274	11.22132606	9.006497008	8.517702347	7.165371623	11.27054143	11.55874694	9.748548788	7.343113354
A0A2P8YYB5	8.951505732	7.418729286	6.098489252	11.61595756	7.051248672	7.991380453	7.460467131	8.351625456	20.5724311	9.006497008	6.814161877	8.18899614	9.536611983	9.780478179	7.976085372	8.392129548
A0A2P8Y7W9	8.951505732	7.418729286	5.227276502	3.871985855	6.043927433	5.99353534	6.527908739	6.263719092	0	3.602598803	7.665932112	6.141747105	4.334823628	5.334806279	7.089853664	6.294097161
A0A2P8YX39	7.161204585	7.418729286	6.098489252	4.839982318	6.043927433	6.992457896	5.595350348	4.175812728	11.22132606	6.304547906	6.814161877	7.165371623	9.536611983	8.891343799	7.089853664	4.196064774
A0A2P8ZEW8	5.370903439	3.709364643	2.613638251	2.903989391	5.036606194	6.992457896	7.460467131	4.175812728	3.740442019	5.403898205	5.962391643	5.118122588	5.201788354	3.55653752	7.089853664	4.196064774
A0A2P8ZJ36	5.370903439	7.418729286	6.098489252	8.711968173	7.051248672	6.992457896	4.662791957	7.307672274	1.870221009	7.205197607	4.258851173	7.165371623	6.935717806	5.334806279	7.089853664	7.343113354
A0A2P8YU79	6.266054012	7.418729286	6.098489252	12.58395403	9.065891149	6.992457896	10.2581423	8.351625456	7.480884037	9.006497008	5.962391643	11.25986969	6.935717806	6.223940659	12.40724391	8.392129548
A0A2P8XQV7	5.370903439	4.636705804	4.356063752	4.839982318	7.051248672	6.992457896	5.595350348	6.263719092	1.870221009	7.205197607	6.814161877	5.118122588	6.935717806	2.66740314	4.43115854	6.294097161
A0A2P8Z268	8.056355159	1.854682321	3.484851001	6.775975246	4.029284955	2.99676767	4.662791957	2.087906364	1.870221009	0.900649701	4.258851173	4.09449807	4.334823628	4.4456719	0.886231708	2.098032387
A0A2P8XJF3	6.266054012	4.636705804	4.356063752	9.679964637	6.043927433	4.994612783	4.662791957	6.263719092	5.610663028	4.503248504	10.22124282	4.09449807	6.935717806	7.113075039	5.317390248	6.294097161
A0A2P8YKI9	7.161204585	2.782023482	5.227276502	12.58395403	7.051248672	4.994612783	3.730233565	5.21976591	1.870221009	7.205197607	4.258851173	3.070873553	8.669647257	6.223940659	4.43115854	5.245080967
A0A2P8YRM2	8.951505732	5.564046964	6.098489252	4.839982318	7.051248672	7.991380453	5.595350348	5.21976591	5.610663028	4.503248504	3.407080939	6.141747105	5.201788354	5.334806279	6.203621956	5.245080967
A0A2P8YJI4	8.056355159	5.564046964	7.840914753	5.807978782	5.036606194	4.994612783	4.662791957	5.21976591	0	6.304547906	6.814161877	3.070873553	5.201788354	5.334806279	9.748548788	5.245080967
A0A2P8ZHC7	0.895150573	0.927341161	0.87121275	0.967996464	1.007321239	0.998922557	0.932558391	1.043953182	0	0.900649701	0.851770235	0	0.866964726	0.88913438	0.886231708	1.049016193
A0A2P8Z4F4	8.056355159	3.709364643	4.356063752	1.935992927	2.014642478	1.997845113	4.662791957	2.087906364	1.870221009	3.602598803	7.665932112	3.070873553	6.06875308	3.55653752	2.658695124	2.098032387
A0A2P8Y0L7	1.790301146	3.709364643	0	0	0	8.990303009	0	13.57139137	20.5724311	0	0	0	0	0	11.5210122	13.63721051
A0A2P8Y3X2	8.951505732	7.418729286	6.098489252	5.807978782	8.05856991	9.989225566	6.527908739	6.263719092	9.351105046	7.205197607	7.665932112	9.212620658	6.06875308	8.891343799	7.089853664	6.294097161
A0A2P8XY61	3.580602293	8.346070447	6.098489252	5.807978782	7.051248672	10.98814812	7.460467131	6.263719092	5.610663028	7.205197607	4.258851173	4.09449807	5.201788354	4.4456719	8.86231708	6.294097161
A0A2P8Z939	10.74180688	8.346070447	7.840914753	8.711968173	10.07321239	10.98814812	9.325583914	9.395578638	7.480884037	6.304547906	8.517702347	8.18899614	8.669647257	6.223940659	11.5210122	9.441145741
A0A2P8Y728	7.161204585	5.564046964	5.227276502	6.775975246	5.036606194	5.99353534	6.527908739	3.131859546	3.740442019	4.503248504	8.517702347	2.047249035	7.802682531	7.113075039	6.203621956	3.14704858
A0A2P8YQ63	1.790301146	2.782023482	3.484851001	1.935992927	3.021963716	3.995690226	3.730233565	3.131859546	3.740442019	6.304547906	6.814161877	4.09449807	5.201788354	4.4456719	6.203621956	3.14704858
A0A2P8XLC6	8.056355159	7.418729286	7.840914753	8.711968173	9.065891149	6.992457896	5.595350348	9.395578638	3.740442019	8.105847308	4.258851173	8.18899614	6.935717806	7.113075039	9.748548788	9.441145741
A0A2P8Y6L1	0.895150573	3.709364643	3.484851001	5.807978782	3.021963716	4.994612783	9.325583914	13.57139137	18.70221009	1.801299402	4.258851173	7.165371623	6.06875308	2.66740314	7.089853664	13.63721051
Q9UAM5	0.895150573	1.854682321	2.613638251	3.871985855	1.007321239	1.997845113	5.595350348	6.263719092	5.610663028	0.900649701	3.407080939	3.070873553	4.334823628	0.88913438	4.43115854	6.294097161
O96523	0.895150573	0.927341161	1.742425501	2.903989391	1.007321239	1.997845113	3.730233565	2.087906364	3.740442019	0.900649701	3.407080939	3.070873553	2.600894177	0.88913438	2.658695124	2.098032387
Q9TZR6	0	0	0	0.967996464	0	0.998922557	0.932558391	0	5.610663028	0	0.851770235	1.023624518	0.866964726	0.88913438	0	0
A0A2P8YW21	7.161204585	8.346070447	6.969702002	6.775975246	10.07321239	9.989225566	11.1907007	11.483485	3.740442019	6.304547906	9.369472581	8.18899614	8.669647257	8.891343799	8.86231708	11.53917813
A0A2P8ZHB7	0.895150573	0	0	0	0	0	0.932558391	1.043953182	0	0.900649701	0	0	0	0.88913438	0	1.049016193
A0A2P8ZAK4	7.161204585	4.636705804	8.712127503	8.711968173	10.07321239	9.989225566	5.595350348	10.43953182	3.740442019	10.80779641	6.814161877	6.141747105	9.536611983	9.780478179	11.5210122	10.49016193
A0A2P8ZGQ7	9.846656305	11.12809393	8.712127503	10.6479611	10.07321239	11.98707068	7.460467131	8.351625456	1.870221009	11.70844611	7.665932112	10.23624518	6.06875308	9.780478179	10.6347805	8.392129548
A0A2P8XXA4	1.790301146	10.20075277	0.87121275	3.871985855	6.043927433	6.992457896	6.527908739	8.351625456	16.83198908	10.80779641	2.555310704	11.25986969	5.201788354	2.66740314	11.5210122	6.294097161
A0A2P8XSG5	4.475752866	5.564046964	7.840914753	0	0	10.98814812	3.730233565	0	0	0	0	8.18899614	2.600894177	1.77826876	0	0
A0A2P8YKY2	10.74180688	8.346070447	8.712127503	5.807978782	8.05856991	7.991380453	10.2581423	9.395578638	7.480884037	11.70844611	6.814161877	7.165371623	5.201788354	4.4456719	6.203621956	9.441145741
A0A2P8Z150	8.951505732	8.346070447	3.484851001	5.807978782	6.043927433	6.992457896	5.595350348	6.263719092	9.351105046	12.60909581	5.962391643	4.09449807	8.669647257	8.002209419	8.86231708	5.245080967
A0A2P8YUG9	7.161204585	10.20075277	10.454553	6.775975246	7.051248672	9.989225566	11.1907007	8.351625456	0	9.907146709	9.369472581	8.18899614	8.669647257	9.780478179	10.6347805	8.392129548
A0A2P8ZES6	10.74180688	9.273411607	7.840914753	6.775975246	4.029284955	4.994612783	6.527908739	9.395578638	1.870221009	9.006497008	8.517702347	8.18899614	6.935717806	8.002209419	6.203621956	9.441145741
A0A2P8Z000	5.370903439	3.709364643	3.484851001	2.903989391	1.007321239	0.998922557	2.797675174	3.131859546	0	3.602598803	3.407080939	4.09449807	2.600894177	2.66740314	1.772463416	3.14704858
A0A2P8YTS3	1.790301146	2.782023482	1.742425501	2.903989391	2.014642478	1.997845113	1.865116783	3.131859546	0	2.701949103	1.703540469	2.047249035	2.600894177	1.77826876	1.772463416	3.14704858
A0A2P8Z2L6	2.68545172	3.709364643	2.613638251	4.839982318	2.014642478	2.99676767	4.662791957	3.131859546	18.70221009	2.701949103	6.814161877	4.09449807	2.600894177	1.77826876	2.658695124	3.14704858
A0A2P8YP42	7.161204585	6.491388125	5.227276502	5.807978782	8.05856991	7.991380453	4.662791957	6.263719092	5.610663028	8.105847308	5.962391643	8.18899614	10.40357671	5.334806279	7.976085372	6.294097161
A0A2P8XR73	10.74180688	3.709364643	2.613638251	6.775975246	2.014642478	3.995690226	4.662791957	3.131859546	1.870221009	3.602598803	9.369472581	5.118122588	9.536611983	7.113075039	7.089853664	3.14704858
A0A2P8ZA22	7.161204585	7.418729286	6.969702002	1.935992927	4.029284955	8.990303009	2.797675174	3.131859546	7.480884037	4.503248504	4.258851173	1.023624518	3.467858903	6.223940659	7.089853664	3.14704858
A0A2P8Z506	17.00786089	11.12809393	12.1969785	10.6479611	12.08785487	14.98383835	17.71860944	8.351625456	11.22132606	12.60909581	11.92478329	10.23624518	12.13750616	11.55874694	12.40724391	8.392129548
A0A2P8XW98	8.056355159	7.418729286	7.840914753	5.807978782	7.051248672	4.994612783	6.527908739	3.131859546	1.870221009	7.205197607	5.110621408	5.118122588	6.935717806	3.55653752	6.203621956	3.14704858
A0A2P8YRE1	7.161204585	8.346070447	5.227276502	6.775975246	9.065891149	5.99353534	9.325583914	3.131859546	1.870221009	9.006497008	8.517702347	8.18899614	6.06875308	5.334806279	6.203621956	3.14704858
A0A2P8Y6X4	5.370903439	5.564046964	5.227276502	6.775975246	5.036606194	5.99353534	4.662791957	9.395578638	13.09154706	5.403898205	4.258851173	6.141747105	6.06875308	6.223940659	4.43115854	9.441145741
A0A2P8YPU4	6.266054012	4.636705804	6.098489252	5.807978782	3.021963716	5.99353534	3.730233565	4.175812728	3.740442019	6.304547906	4.258851173	2.047249035	6.06875308	5.334806279	3.544926832	4.196064774
A0A2P8XK64	8.056355159	13.91011741	11.32576575	9.679964637	14.10249734	9.989225566	12.12325909	7.307672274	20.5724311	9.907146709	9.369472581	12.28349421	11.27054143	11.55874694	9.748548788	7.343113354
A0A2P8ZAJ4	8.951505732	10.20075277	7.840914753	10.6479611	6.043927433	7.991380453	9.325583914	8.351625456	14.96176807	6.304547906	8.517702347	9.212620658	7.802682531	10.66961256	11.5210122	8.392129548
A0A2P8YPD4	11.63695745	10.20075277	6.969702002	9.679964637	9.065891149	8.990303009	9.325583914	9.395578638	11.22132606	8.105847308	11.92478329	9.212620658	8.669647257	14.22615008	11.5210122	9.441145741
A0A2P8YD53	8.951505732	5.564046964	8.712127503	6.775975246	7.051248672	6.992457896	4.662791957	8.351625456	0	6.304547906	5.962391643	7.165371623	4.334823628	7.113075039	5.317390248	8.392129548
A0A2P8YUW0	2.68545172	5.564046964	8.712127503	5.807978782	5.036606194	6.992457896	4.662791957	5.21976591	11.22132606	8.105847308	3.407080939	4.09449807	6.935717806	3.55653752	6.203621956	5.245080967
A0A2P8ZLA9	6.266054012	5.564046964	6.098489252	7.743971709	7.051248672	1.997845113	5.595350348	6.263719092	1.870221009	7.205197607	7.665932112	8.18899614	4.334823628	5.334806279	6.203621956	6.294097161
A0A2P8XST9	3.580602293	6.491388125	4.356063752	4.839982318	8.05856991	5.99353534	2.797675174	7.307672274	5.610663028	5.403898205	10.22124282	5.118122588	4.334823628	3.55653752	5.317390248	7.343113354
A0A2P8XHX5	7.161204585	4.636705804	7.840914753	5.807978782	7.051248672	7.991380453	5.595350348	8.351625456	7.480884037	8.105847308	4.258851173	8.18899614	5.201788354	8.891343799	7.089853664	8.392129548
A0A2P8Y473	0	0	0	0	0	0	1.865116783	0	0	4.503248504	0	0	0	0	11.5210122	0
A0A2P8Z1K1	16.11271032	13.91011741	10.454553	8.711968173	13.0951761	11.98707068	14.92093426	10.43953182	9.351105046	10.80779641	11.07301305	14.33074325	10.40357671	12.44788132	12.40724391	10.49016193
A0A2P8Z8W6	8.951505732	6.491388125	6.098489252	5.807978782	7.051248672	3.995690226	10.2581423	4.175812728	7.480884037	5.403898205	5.962391643	6.141747105	6.06875308	6.223940659	6.203621956	4.196064774
A0A2P8YG34	3.580602293	9.273411607	10.454553	12.58395403	14.10249734	13.98491579	11.1907007	10.43953182	7.480884037	8.105847308	9.369472581	13.30711873	7.802682531	9.780478179	13.29347562	9.441145741
A0A2P8XBU7	1.790301146	4.636705804	0.87121275	7.743971709	10.07321239	4.994612783	4.662791957	6.263719092	0	6.304547906	4.258851173	7.165371623	5.201788354	4.4456719	7.976085372	6.294097161
A0A2P8YNA7	6.266054012	4.636705804	8.712127503	3.871985855	6.043927433	5.99353534	1.865116783	8.351625456	1.870221009	9.907146709	3.407080939	7.165371623	6.935717806	6.223940659	4.43115854	8.392129548
A0A2P8Z0G9	8.951505732	7.418729286	6.969702002	4.839982318	7.051248672	7.991380453	7.460467131	10.43953182	3.740442019	6.304547906	5.110621408	7.165371623	5.201788354	6.223940659	7.089853664	10.49016193
A0A2P8Z0J4	0	0	0.87121275	0	0	0	0	1.043953182	0	0	0	1.023624518	0	0	0.886231708	1.049016193
A0A2P8Y6M9	10.74180688	8.346070447	9.583340253	6.775975246	10.07321239	8.990303009	10.2581423	5.21976591	31.79375716	6.304547906	8.517702347	7.165371623	8.669647257	7.113075039	2.658695124	5.245080967
A0A2P8Z2K1	5.370903439	2.782023482	3.484851001	5.807978782	4.029284955	1.997845113	3.730233565	4.175812728	1.870221009	2.701949103	3.407080939	2.047249035	4.334823628	2.66740314	0.886231708	4.196064774
A0A2P8Y2J0	1.790301146	5.564046964	6.098489252	6.775975246	10.07321239	10.98814812	6.527908739	4.175812728	13.09154706	10.80779641	7.665932112	10.23624518	8.669647257	5.334806279	8.86231708	4.196064774
A0A2P8Z749	5.370903439	6.491388125	5.227276502	5.807978782	5.036606194	4.994612783	2.797675174	5.21976591	1.870221009	5.403898205	4.258851173	8.18899614	6.935717806	7.113075039	4.43115854	5.245080967
A0A2P8YYF0	10.74180688	4.636705804	7.840914753	8.711968173	10.07321239	3.995690226	5.595350348	6.263719092	1.870221009	3.602598803	6.814161877	7.165371623	7.802682531	8.002209419	7.089853664	6.294097161
A0A2P8YEA1	5.370903439	3.709364643	5.227276502	6.775975246	6.043927433	5.99353534	1.865116783	4.175812728	0	7.205197607	5.962391643	7.165371623	4.334823628	5.334806279	4.43115854	4.196064774
A0A2P8Y9E5	12.53210802	2.782023482	11.32576575	6.775975246	10.07321239	8.990303009	8.393025522	4.175812728	7.480884037	4.503248504	7.665932112	4.09449807	6.06875308	8.002209419	3.544926832	4.196064774
A0A2P8XKB8	8.951505732	10.20075277	5.227276502	6.775975246	8.05856991	5.99353534	8.393025522	5.21976591	26.18309413	5.403898205	8.517702347	5.118122588	6.06875308	7.113075039	7.089853664	5.245080967
A0A2P8XCQ1	5.370903439	4.636705804	2.613638251	4.839982318	5.036606194	6.992457896	4.662791957	5.21976591	5.610663028	6.304547906	5.110621408	6.141747105	4.334823628	4.4456719	6.203621956	5.245080967
A0A2P8ZP89	5.370903439	6.491388125	5.227276502	5.807978782	4.029284955	1.997845113	1.865116783	5.21976591	1.870221009	3.602598803	5.110621408	5.118122588	5.201788354	4.4456719	6.203621956	5.245080967
A0A2P8YE84	5.370903439	4.636705804	3.484851001	4.839982318	4.029284955	1.997845113	5.595350348	4.175812728	5.610663028	5.403898205	4.258851173	6.141747105	7.802682531	3.55653752	5.317390248	4.196064774
A0A2P8YM74	7.161204585	5.564046964	4.356063752	5.807978782	6.043927433	5.99353534	4.662791957	5.21976591	1.870221009	8.105847308	6.814161877	4.09449807	6.06875308	8.891343799	2.658695124	5.245080967
A0A2P8YCU6	0.895150573	6.491388125	0.87121275	0	2.014642478	7.991380453	0	9.395578638	7.480884037	2.701949103	2.555310704	2.047249035	3.467858903	1.77826876	7.976085372	9.441145741
A0A2P8XG43	4.475752866	7.418729286	6.098489252	6.775975246	4.029284955	6.992457896	9.325583914	7.307672274	0	5.403898205	5.110621408	5.118122588	3.467858903	6.223940659	10.6347805	7.343113354
A0A2P8YIK1	5.370903439	9.273411607	5.227276502	3.871985855	7.051248672	7.991380453	4.662791957	4.175812728	18.70221009	7.205197607	8.517702347	2.047249035	3.467858903	6.223940659	3.544926832	4.196064774
A0A2P8YPA4	8.056355159	4.636705804	6.969702002	5.807978782	6.043927433	5.99353534	5.595350348	4.175812728	0	5.403898205	6.814161877	7.165371623	7.802682531	7.113075039	7.089853664	4.196064774
A0A2P8ZNP3	5.370903439	2.782023482	1.742425501	4.839982318	3.021963716	3.995690226	6.527908739	3.131859546	0	4.503248504	1.703540469	5.118122588	6.935717806	6.223940659	5.317390248	3.14704858
A0A2P8Z5V2	3.580602293	3.709364643	3.484851001	3.871985855	3.021963716	2.99676767	1.865116783	3.131859546	0	3.602598803	4.258851173	4.09449807	4.334823628	2.66740314	2.658695124	3.14704858
A0A2P8YI54	6.266054012	5.564046964	9.583340253	3.871985855	8.05856991	13.98491579	7.460467131	10.43953182	13.09154706	11.70844611	10.22124282	8.18899614	8.669647257	6.223940659	7.976085372	10.49016193
A0A2P8Y396	6.266054012	8.346070447	5.227276502	6.775975246	5.036606194	5.99353534	6.527908739	11.483485	5.610663028	8.105847308	5.110621408	8.18899614	7.802682531	6.223940659	8.86231708	11.53917813
A0A2P8Y4B7	8.056355159	6.491388125	7.840914753	4.839982318	4.029284955	4.994612783	7.460467131	5.21976591	3.740442019	11.70844611	7.665932112	4.09449807	7.802682531	8.002209419	7.089853664	5.245080967
A0A2P8ZNJ0	6.266054012	5.564046964	4.356063752	4.839982318	3.021963716	3.995690226	2.797675174	3.131859546	3.740442019	3.602598803	5.110621408	3.070873553	5.201788354	2.66740314	5.317390248	3.14704858
A0A2P8XQ27	19.69331261	12.98277625	9.583340253	10.6479611	14.10249734	15.98276091	16.78605104	19.83511046	35.53419918	14.41039521	15.33186422	13.30711873	17.33929451	17.7826876	16.83840245	17.83327529
A0A2P8ZK38	7.161204585	7.418729286	6.098489252	5.807978782	5.036606194	5.99353534	5.595350348	10.43953182	1.870221009	7.205197607	5.962391643	4.09449807	6.06875308	8.891343799	4.43115854	10.49016193
A0A2P8YTY9	8.056355159	7.418729286	8.712127503	7.743971709	10.07321239	4.994612783	10.2581423	11.483485	13.09154706	6.304547906	4.258851173	7.165371623	6.935717806	5.334806279	7.976085372	11.53917813
A0A2P8XQG3	6.266054012	6.491388125	6.969702002	4.839982318	8.05856991	7.991380453	7.460467131	4.175812728	3.740442019	3.602598803	3.407080939	8.18899614	3.467858903	4.4456719	5.317390248	4.196064774
A0A2P8XMD1	2.68545172	5.564046964	2.613638251	2.903989391	3.021963716	2.99676767	2.797675174	6.263719092	0	4.503248504	3.407080939	5.118122588	2.600894177	0.88913438	6.203621956	6.294097161
A0A2P8XQ12	8.056355159	3.709364643	6.098489252	11.61595756	7.051248672	3.995690226	4.662791957	2.087906364	3.740442019	3.602598803	6.814161877	6.141747105	6.06875308	8.002209419	5.317390248	2.098032387
A0A2P8YZN0	8.056355159	3.709364643	3.484851001	6.775975246	5.036606194	3.995690226	3.730233565	4.175812728	1.870221009	3.602598803	4.258851173	3.070873553	6.06875308	3.55653752	2.658695124	4.196064774
A0A2P8YI84	6.266054012	22.25618786	0	30.00789037	31.2269584	24.97306392	0	14.61534455	43.01508321	0.900649701	22.99779634	0	0	0	8.86231708	15.7352429
A0A2P8YD79	6.266054012	6.491388125	2.613638251	6.775975246	4.029284955	2.99676767	5.595350348	5.21976591	7.480884037	1.801299402	8.517702347	6.141747105	6.06875308	3.55653752	2.658695124	5.245080967
A0A2P8ZJ00	8.056355159	6.491388125	9.583340253	9.679964637	9.065891149	4.994612783	8.393025522	7.307672274	1.870221009	8.105847308	7.665932112	8.18899614	7.802682531	8.891343799	4.43115854	7.343113354
A0A2P8YVP7	5.370903439	6.491388125	2.613638251	7.743971709	3.021963716	6.992457896	2.797675174	8.351625456	9.351105046	5.403898205	9.369472581	7.165371623	4.334823628	5.334806279	3.544926832	8.392129548
A0A2P8ZE04	11.63695745	4.636705804	7.840914753	6.775975246	7.051248672	6.992457896	5.595350348	4.175812728	0	7.205197607	5.110621408	3.070873553	8.669647257	11.55874694	3.544926832	4.196064774
A0A2P8XLH9	6.266054012	5.564046964	6.098489252	3.871985855	5.036606194	6.992457896	4.662791957	5.21976591	0	5.403898205	7.665932112	5.118122588	11.27054143	7.113075039	6.203621956	5.245080967
A0A2P8YW02	6.266054012	0.927341161	5.227276502	4.839982318	4.029284955	1.997845113	7.460467131	3.131859546	0	4.503248504	6.814161877	4.09449807	5.201788354	4.4456719	3.544926832	3.14704858
A0A2P8YUF5	5.370903439	5.564046964	6.969702002	5.807978782	6.043927433	4.994612783	6.527908739	2.087906364	3.740442019	7.205197607	6.814161877	1.023624518	6.06875308	7.113075039	1.772463416	2.098032387
A0A2P8Z6L7	9.846656305	2.782023482	7.840914753	6.775975246	4.029284955	4.994612783	7.460467131	4.175812728	5.610663028	5.403898205	5.110621408	6.141747105	6.935717806	8.891343799	7.976085372	4.196064774
A0A2P8XC26	3.580602293	4.636705804	0.87121275	2.903989391	5.036606194	6.992457896	1.865116783	3.131859546	1.870221009	3.602598803	3.407080939	2.047249035	4.334823628	3.55653752	5.317390248	3.14704858
A0A2P8YUY4	8.951505732	9.273411607	8.712127503	5.807978782	11.08053363	6.992457896	9.325583914	7.307672274	9.351105046	9.006497008	8.517702347	8.18899614	6.935717806	10.66961256	7.089853664	7.343113354
A0A140KPR9	8.056355159	8.346070447	6.969702002	5.807978782	6.043927433	8.990303009	5.595350348	12.52743818	13.09154706	5.403898205	6.814161877	5.118122588	3.467858903	7.113075039	4.43115854	12.58819432
A0A2P8ZJL3	8.951505732	8.346070447	8.712127503	5.807978782	8.05856991	7.991380453	7.460467131	9.395578638	1.870221009	7.205197607	5.110621408	6.141747105	7.802682531	3.55653752	8.86231708	9.441145741
Q2KJQ1	5.370903439	7.418729286	6.098489252	14.51994695	12.08785487	12.98599324	6.527908739	6.263719092	0	1.801299402	1.703540469	9.212620658	4.334823628	8.891343799	1.772463416	6.294097161
A0A2P8YSD4	3.580602293	5.564046964	4.356063752	10.6479611	9.065891149	9.989225566	4.662791957	5.21976591	0	1.801299402	1.703540469	7.165371623	2.600894177	7.113075039	1.772463416	5.245080967
A0A2P8XS03	6.266054012	5.564046964	4.356063752	5.807978782	6.043927433	2.99676767	6.527908739	4.175812728	1.870221009	4.503248504	11.07301305	5.118122588	4.334823628	2.66740314	4.43115854	4.196064774
A0A2P8ZFB9	5.370903439	2.782023482	6.969702002	5.807978782	6.043927433	2.99676767	4.662791957	5.21976591	1.870221009	4.503248504	5.110621408	7.165371623	5.201788354	5.334806279	6.203621956	5.245080967
A0A2P8XK61	8.056355159	13.91011741	10.454553	6.775975246	11.08053363	14.98383835	11.1907007	13.57139137	13.09154706	9.907146709	9.369472581	15.35436776	9.536611983	11.55874694	11.5210122	13.63721051
A0A2P8XWX9	1.790301146	6.491388125	5.227276502	2.903989391	5.036606194	4.994612783	2.797675174	5.21976591	3.740442019	5.403898205	3.407080939	5.118122588	3.467858903	2.66740314	3.544926832	5.245080967
A0A2P8XGX3	4.475752866	5.564046964	4.356063752	4.839982318	5.036606194	3.995690226	11.1907007	3.131859546	7.480884037	5.403898205	6.814161877	4.09449807	5.201788354	4.4456719	5.317390248	3.14704858
A0A2P8Z5C1	5.370903439	6.491388125	6.969702002	3.871985855	4.029284955	3.995690226	5.595350348	3.131859546	7.480884037	6.304547906	5.962391643	7.165371623	5.201788354	5.334806279	4.43115854	3.14704858
A0A2P8Y6V9	4.475752866	2.782023482	6.969702002	5.807978782	5.036606194	0.998922557	2.797675174	2.087906364	3.740442019	4.503248504	4.258851173	5.118122588	4.334823628	2.66740314	3.544926832	2.098032387
A0A2P8YR72	3.580602293	3.709364643	2.613638251	2.903989391	2.014642478	0.998922557	4.662791957	7.307672274	0	0.900649701	5.110621408	0	0	0	7.976085372	7.343113354
A0A2P8Z4H7	8.951505732	10.20075277	9.583340253	6.775975246	7.051248672	9.989225566	8.393025522	7.307672274	5.610663028	9.006497008	11.07301305	7.165371623	13.00447089	14.22615008	7.089853664	7.343113354
A0A2P8YQ40	8.056355159	7.418729286	6.969702002	9.679964637	8.05856991	4.994612783	8.393025522	5.21976591	3.740442019	5.403898205	5.110621408	12.28349421	6.935717806	11.55874694	3.544926832	5.245080967
A0A2P8YQC0	4.475752866	11.12809393	5.227276502	13.55195049	9.065891149	8.990303009	4.662791957	10.43953182	24.31287312	6.304547906	11.92478329	5.118122588	5.201788354	5.334806279	6.203621956	10.49016193
A0A2P8Z5Q1	6.266054012	7.418729286	12.1969785	6.775975246	6.043927433	7.991380453	10.2581423	9.395578638	7.480884037	11.70844611	5.962391643	7.165371623	6.935717806	7.113075039	8.86231708	8.392129548
A0A2P8Z8S9	7.161204585	6.491388125	7.840914753	9.679964637	5.036606194	6.992457896	8.393025522	5.21976591	13.09154706	8.105847308	5.110621408	11.25986969	6.06875308	7.113075039	10.6347805	5.245080967
A0A2P8XZA3	4.475752866	5.564046964	4.356063752	4.839982318	5.036606194	3.995690226	1.865116783	3.131859546	3.740442019	7.205197607	3.407080939	5.118122588	3.467858903	7.113075039	3.544926832	3.14704858
A0A2P8Y0M2	6.266054012	5.564046964	3.484851001	2.903989391	7.051248672	8.990303009	8.393025522	4.175812728	7.480884037	5.403898205	6.814161877	5.118122588	6.935717806	8.002209419	5.317390248	4.196064774
A0A2P8Y3M7	7.161204585	4.636705804	1.742425501	5.807978782	5.036606194	3.995690226	5.595350348	4.175812728	1.870221009	6.304547906	5.110621408	5.118122588	6.06875308	5.334806279	6.203621956	4.196064774
A0A2P8YTG7	3.580602293	3.709364643	4.356063752	4.839982318	5.036606194	6.992457896	4.662791957	3.131859546	7.480884037	2.701949103	5.110621408	4.09449807	6.06875308	5.334806279	4.43115854	3.14704858
A0A2P8XXY2	8.056355159	4.636705804	6.969702002	7.743971709	6.043927433	2.99676767	10.2581423	5.21976591	0	4.503248504	9.369472581	4.09449807	6.935717806	7.113075039	7.089853664	5.245080967
A0A2P8ZJC6	5.370903439	8.346070447	5.227276502	6.775975246	9.065891149	7.991380453	5.595350348	8.351625456	13.09154706	5.403898205	4.258851173	8.18899614	5.201788354	6.223940659	7.089853664	8.392129548
A0A2P8YMG0	7.161204585	9.273411607	11.32576575	7.743971709	6.043927433	9.989225566	11.1907007	12.52743818	7.480884037	12.60909581	6.814161877	9.212620658	7.802682531	8.891343799	8.86231708	11.53917813
A0A2P8XM27	9.846656305	13.91011741	8.712127503	13.55195049	8.05856991	12.98599324	12.12325909	10.43953182	5.610663028	9.907146709	6.814161877	10.23624518	8.669647257	9.780478179	11.5210122	10.49016193
A0A2P8YC01	4.475752866	6.491388125	2.613638251	3.871985855	5.036606194	4.994612783	7.460467131	5.21976591	1.870221009	4.503248504	6.814161877	4.09449807	3.467858903	3.55653752	6.203621956	5.245080967
A0A2P8YUZ4	8.056355159	11.12809393	12.1969785	10.6479611	14.10249734	9.989225566	13.05581748	12.52743818	24.31287312	10.80779641	5.962391643	13.30711873	9.536611983	9.780478179	9.748548788	12.58819432
A0A2P8ZDT7	3.580602293	2.782023482	5.227276502	3.871985855	3.021963716	4.994612783	6.527908739	5.21976591	0	2.701949103	4.258851173	5.118122588	2.600894177	5.334806279	1.772463416	5.245080967
A0A2P8XLF2	5.370903439	3.709364643	2.613638251	4.839982318	1.007321239	3.995690226	4.662791957	2.087906364	1.870221009	3.602598803	5.110621408	4.09449807	5.201788354	3.55653752	0.886231708	2.098032387
A0A2P8YLE9	8.056355159	6.491388125	6.098489252	4.839982318	4.029284955	3.995690226	2.797675174	4.175812728	5.610663028	5.403898205	9.369472581	3.070873553	5.201788354	6.223940659	4.43115854	4.196064774
A0A2P8Y7D0	4.475752866	8.346070447	9.583340253	6.775975246	9.065891149	9.989225566	9.325583914	7.307672274	5.610663028	9.006497008	8.517702347	9.212620658	9.536611983	9.780478179	5.317390248	7.343113354
A0A2P8XJD5	8.056355159	3.709364643	6.098489252	5.807978782	6.043927433	2.99676767	6.527908739	5.21976591	0	6.304547906	5.962391643	5.118122588	6.06875308	6.223940659	7.089853664	5.245080967
A0A2P8Y585	1.790301146	3.709364643	5.227276502	5.807978782	7.051248672	5.99353534	5.595350348	1.043953182	1.870221009	5.403898205	5.962391643	4.09449807	3.467858903	3.55653752	4.43115854	1.049016193
A0A2P8XAE2	0	0.927341161	0.87121275	0.967996464	1.007321239	0.998922557	0.932558391	1.043953182	0	0	0.851770235	1.023624518	0	0.88913438	0.886231708	1.049016193
A0A2P8YB83	5.370903439	6.491388125	6.098489252	7.743971709	8.05856991	6.992457896	10.2581423	10.43953182	0	6.304547906	5.962391643	8.18899614	9.536611983	5.334806279	6.203621956	10.49016193
A0A0U1Z1T2	2.68545172	7.418729286	3.484851001	9.679964637	10.07321239	6.992457896	6.527908739	9.395578638	3.740442019	4.503248504	1.703540469	4.09449807	4.334823628	2.66740314	2.658695124	8.392129548
A0A2P8YCN2	3.580602293	5.564046964	4.356063752	2.903989391	5.036606194	1.997845113	3.730233565	9.395578638	1.870221009	5.403898205	6.814161877	6.141747105	5.201788354	4.4456719	3.544926832	9.441145741
A0A2P8ZHJ1	5.370903439	7.418729286	3.484851001	6.775975246	6.043927433	9.989225566	10.2581423	11.483485	7.480884037	3.602598803	5.962391643	5.118122588	6.06875308	4.4456719	5.317390248	11.53917813
A0A2P8YTD0	4.475752866	4.636705804	4.356063752	8.711968173	7.051248672	1.997845113	5.595350348	6.263719092	1.870221009	7.205197607	5.962391643	8.18899614	4.334823628	5.334806279	2.658695124	5.245080967
A0A2P8YD21	3.580602293	4.636705804	4.356063752	5.807978782	6.043927433	5.99353534	1.865116783	5.21976591	0	5.403898205	4.258851173	5.118122588	4.334823628	4.4456719	5.317390248	5.245080967
A0A2P8XFS6	0.895150573	0.927341161	3.484851001	0.967996464	3.021963716	2.99676767	4.662791957	7.307672274	7.480884037	4.503248504	0.851770235	5.118122588	0.866964726	0.88913438	2.658695124	7.343113354
A0A2P8ZFQ8	4.475752866	2.782023482	5.227276502	3.871985855	6.043927433	4.994612783	3.730233565	9.395578638	3.740442019	6.304547906	2.555310704	5.118122588	6.06875308	5.334806279	4.43115854	9.441145741
A0A2P8YAI4	4.475752866	5.564046964	4.356063752	4.839982318	4.029284955	5.99353534	5.595350348	4.175812728	1.870221009	4.503248504	4.258851173	3.070873553	6.06875308	4.4456719	3.544926832	4.196064774
A0A2P8ZL53	8.951505732	6.491388125	6.098489252	6.775975246	8.05856991	2.99676767	4.662791957	3.131859546	1.870221009	5.403898205	5.962391643	7.165371623	3.467858903	7.113075039	3.544926832	3.14704858
A0A2P8YKH5	5.370903439	1.854682321	2.613638251	3.871985855	3.021963716	5.99353534	4.662791957	6.263719092	5.610663028	4.503248504	5.110621408	5.118122588	4.334823628	4.4456719	0.886231708	6.294097161
A0A2P8Y4U3	0	10.20075277	0	2.903989391	1.007321239	8.990303009	0	9.395578638	26.18309413	0	8.517702347	0	0.866964726	0	7.976085372	9.441145741
A0A2P8ZI93	8.951505732	5.564046964	6.969702002	7.743971709	8.05856991	5.99353534	5.595350348	6.263719092	7.480884037	6.304547906	5.110621408	7.165371623	9.536611983	6.223940659	7.089853664	6.294097161
A0A2P8YCW3	3.580602293	6.491388125	3.484851001	4.839982318	5.036606194	3.995690226	2.797675174	3.131859546	5.610663028	3.602598803	5.962391643	5.118122588	7.802682531	6.223940659	6.203621956	3.14704858
A0A2P8Z6E1	5.370903439	4.636705804	5.227276502	8.711968173	6.043927433	3.995690226	7.460467131	3.131859546	3.740442019	3.602598803	7.665932112	5.118122588	6.06875308	7.113075039	4.43115854	3.14704858
A0A2P8YNL2	16.11271032	11.12809393	10.454553	12.58395403	15.10981858	14.98383835	13.98837587	18.79115728	13.09154706	9.907146709	11.07301305	10.23624518	11.27054143	12.44788132	10.6347805	18.88229148
A0A2P8ZNQ6	4.475752866	3.709364643	5.227276502	5.807978782	6.043927433	5.99353534	5.595350348	6.263719092	1.870221009	1.801299402	5.110621408	3.070873553	4.334823628	6.223940659	7.089853664	6.294097161
A0A2P8ZMT4	0	0.927341161	0	1.935992927	2.014642478	2.99676767	0	7.307672274	0	0	0	0	0	0	1.772463416	7.343113354
A0A2P8YYC4	5.370903439	7.418729286	5.227276502	5.807978782	5.036606194	4.994612783	4.662791957	5.21976591	1.870221009	3.602598803	5.962391643	6.141747105	5.201788354	7.113075039	3.544926832	5.245080967
A0A2P8XGS1	8.951505732	3.709364643	6.969702002	5.807978782	7.051248672	4.994612783	8.393025522	4.175812728	0	5.403898205	6.814161877	8.18899614	6.935717806	7.113075039	7.976085372	4.196064774
A0A2P8XGS5	0	0	0	0	1.007321239	0.998922557	0.932558391	0	0	0	0	1.023624518	0	0	1.772463416	0
A0A2P8YAR4	5.370903439	2.782023482	3.484851001	1.935992927	4.029284955	4.994612783	1.865116783	3.131859546	0	5.403898205	3.407080939	5.118122588	5.201788354	4.4456719	4.43115854	3.14704858
A0A2P8XXJ8	6.266054012	8.346070447	5.227276502	3.871985855	5.036606194	6.992457896	6.527908739	3.131859546	1.870221009	5.403898205	5.110621408	6.141747105	3.467858903	4.4456719	6.203621956	3.14704858
A0A2P8XDW0	7.161204585	4.636705804	7.840914753	4.839982318	7.051248672	5.99353534	3.730233565	4.175812728	0	7.205197607	5.110621408	6.141747105	4.334823628	6.223940659	5.317390248	4.196064774
A0A2P8XHE7	0	0	0	0	0	0	0	0	0	5.403898205	0	0	0	0	5.317390248	0
A0A2P8ZMH2	8.056355159	6.491388125	7.840914753	6.775975246	7.051248672	7.991380453	7.460467131	9.395578638	1.870221009	6.304547906	6.814161877	8.18899614	6.935717806	6.223940659	5.317390248	9.441145741
A0A2P8ZCE1	2.68545172	2.782023482	5.227276502	3.871985855	4.029284955	3.995690226	5.595350348	3.131859546	0	4.503248504	3.407080939	2.047249035	2.600894177	2.66740314	5.317390248	3.14704858
A0A2P8Z1Y4	5.370903439	8.346070447	4.356063752	4.839982318	5.036606194	7.991380453	2.797675174	6.263719092	0	4.503248504	10.22124282	5.118122588	6.935717806	6.223940659	5.317390248	6.294097161
A0A2P8ZG46	3.580602293	4.636705804	5.227276502	7.743971709	3.021963716	6.992457896	5.595350348	6.263719092	1.870221009	6.304547906	4.258851173	3.070873553	6.06875308	6.223940659	3.544926832	6.294097161
A0A2P8YD93	7.161204585	5.564046964	4.356063752	4.839982318	5.036606194	5.99353534	5.595350348	5.21976591	7.480884037	5.403898205	6.814161877	5.118122588	4.334823628	5.334806279	4.43115854	5.245080967
A0A2P8Y8J1	4.475752866	7.418729286	4.356063752	6.775975246	5.036606194	7.991380453	8.393025522	7.307672274	3.740442019	6.304547906	5.962391643	9.212620658	7.802682531	3.55653752	5.317390248	6.294097161
A0A2P8XPE1	2.68545172	1.854682321	2.613638251	3.871985855	2.014642478	3.995690226	1.865116783	3.131859546	1.870221009	2.701949103	1.703540469	5.118122588	1.733929451	6.223940659	2.658695124	3.14704858
A0A2P8Y0B1	6.266054012	4.636705804	4.356063752	8.711968173	5.036606194	5.99353534	2.797675174	4.175812728	0	6.304547906	5.962391643	5.118122588	6.06875308	6.223940659	6.203621956	4.196064774
A0A2P8YZ75	10.74180688	5.564046964	6.098489252	3.871985855	4.029284955	6.992457896	3.730233565	5.21976591	7.480884037	5.403898205	8.517702347	5.118122588	6.06875308	8.002209419	7.089853664	5.245080967
A0A2P8Z9W7	3.580602293	3.709364643	5.227276502	4.839982318	5.036606194	3.995690226	4.662791957	3.131859546	0	5.403898205	4.258851173	5.118122588	3.467858903	4.4456719	6.203621956	3.14704858
A0A2P8XRI5	3.580602293	5.564046964	1.742425501	0.967996464	4.029284955	2.99676767	11.1907007	2.087906364	1.870221009	4.503248504	5.962391643	4.09449807	3.467858903	1.77826876	4.43115854	2.098032387
A0A2P8Z1Q2	8.056355159	6.491388125	4.356063752	3.871985855	4.029284955	1.997845113	4.662791957	3.131859546	3.740442019	3.602598803	5.962391643	3.070873553	6.935717806	5.334806279	4.43115854	3.14704858
A0A2P8Z2D4	10.74180688	3.709364643	8.712127503	5.807978782	5.036606194	4.994612783	6.527908739	3.131859546	0	4.503248504	5.962391643	4.09449807	6.935717806	7.113075039	4.43115854	3.14704858
A0A2P8XIP0	2.68545172	6.491388125	2.613638251	5.807978782	2.014642478	5.99353534	1.865116783	1.043953182	1.870221009	2.701949103	5.110621408	2.047249035	2.600894177	1.77826876	3.544926832	1.049016193
A0A2P8XV20	6.266054012	5.564046964	6.969702002	3.871985855	5.036606194	6.992457896	6.527908739	3.131859546	3.740442019	4.503248504	1.703540469	6.141747105	6.06875308	2.66740314	7.089853664	3.14704858
A0A2P8YH07	3.580602293	2.782023482	2.613638251	7.743971709	6.043927433	1.997845113	4.662791957	2.087906364	3.740442019	5.403898205	4.258851173	3.070873553	6.06875308	2.66740314	5.317390248	2.098032387
A0A2P8YH06	2.68545172	6.491388125	6.098489252	7.743971709	7.051248672	5.99353534	3.730233565	9.395578638	3.740442019	4.503248504	4.258851173	5.118122588	4.334823628	2.66740314	7.976085372	9.441145741
A0A2P8YGZ6	1.790301146	0.927341161	1.742425501	3.871985855	2.014642478	0.998922557	0.932558391	1.043953182	0	0.900649701	0.851770235	3.070873553	2.600894177	1.77826876	1.772463416	1.049016193
A0A2P8ZAF1	5.370903439	6.491388125	6.098489252	4.839982318	4.029284955	7.991380453	4.662791957	10.43953182	13.09154706	7.205197607	5.962391643	6.141747105	7.802682531	12.44788132	4.43115854	10.49016193
C4PLE9	5.370903439	6.491388125	6.098489252	4.839982318	4.029284955	7.991380453	4.662791957	10.43953182	13.09154706	7.205197607	5.962391643	6.141747105	7.802682531	12.44788132	4.43115854	10.49016193
A0A2P8YQF4	8.951505732	2.782023482	7.840914753	10.6479611	10.07321239	0	3.730233565	2.087906364	5.610663028	3.602598803	5.110621408	0	0.866964726	5.334806279	0	2.098032387
A0A2P8ZA74	7.161204585	1.854682321	8.712127503	3.871985855	7.051248672	1.997845113	0	2.087906364	0	5.403898205	1.703540469	2.047249035	1.733929451	4.4456719	1.772463416	2.098032387
A0A2P8XCD2	4.475752866	2.782023482	3.484851001	1.935992927	4.029284955	3.995690226	2.797675174	1.043953182	0	4.503248504	5.962391643	3.070873553	6.935717806	1.77826876	2.658695124	1.049016193
A0A2P8YUX6	3.580602293	2.782023482	3.484851001	8.711968173	5.036606194	5.99353534	2.797675174	7.307672274	11.22132606	4.503248504	5.962391643	3.070873553	5.201788354	4.4456719	2.658695124	7.343113354
A0A2P8XY87	4.475752866	5.564046964	6.969702002	5.807978782	4.029284955	5.99353534	4.662791957	7.307672274	0	7.205197607	4.258851173	7.165371623	6.935717806	4.4456719	5.317390248	7.343113354
A0A2P8YG14	4.475752866	4.636705804	6.098489252	6.775975246	5.036606194	2.99676767	5.595350348	6.263719092	1.870221009	5.403898205	5.110621408	7.165371623	6.935717806	2.66740314	5.317390248	6.294097161
A0A2P8Y384	8.056355159	9.273411607	6.098489252	9.679964637	9.065891149	5.99353534	10.2581423	5.21976591	9.351105046	6.304547906	6.814161877	8.18899614	6.935717806	4.4456719	7.976085372	5.245080967
A0A2P8XCI3	2.68545172	2.782023482	2.613638251	2.903989391	3.021963716	2.99676767	3.730233565	1.043953182	3.740442019	2.701949103	2.555310704	3.070873553	3.467858903	2.66740314	3.544926832	1.049016193
A0A2P8XKH9	2.68545172	2.782023482	2.613638251	2.903989391	3.021963716	2.99676767	3.730233565	1.043953182	3.740442019	2.701949103	2.555310704	3.070873553	3.467858903	2.66740314	3.544926832	1.049016193
A0A2P8XV94	2.68545172	2.782023482	2.613638251	2.903989391	3.021963716	2.99676767	3.730233565	1.043953182	3.740442019	2.701949103	2.555310704	3.070873553	3.467858903	2.66740314	3.544926832	1.049016193
A0A2P8Y4R1	2.68545172	2.782023482	2.613638251	2.903989391	3.021963716	2.99676767	3.730233565	1.043953182	3.740442019	2.701949103	2.555310704	3.070873553	3.467858903	2.66740314	3.544926832	1.049016193
A0A2P8Y1P3	8.056355159	2.782023482	6.098489252	5.807978782	4.029284955	4.994612783	3.730233565	5.21976591	7.480884037	5.403898205	4.258851173	7.165371623	10.40357671	8.002209419	2.658695124	5.245080967
A0A2P8Z2L2	4.475752866	6.491388125	5.227276502	2.903989391	5.036606194	3.995690226	3.730233565	1.043953182	0	0.900649701	3.407080939	3.070873553	1.733929451	3.55653752	1.772463416	1.049016193
A0A2P8XEE4	8.056355159	6.491388125	6.969702002	7.743971709	8.05856991	8.990303009	3.730233565	6.263719092	11.22132606	9.907146709	6.814161877	6.141747105	11.27054143	8.891343799	11.5210122	6.294097161
A0A2P8YBN8	0.895150573	0.927341161	1.742425501	1.935992927	1.007321239	0.998922557	0.932558391	1.043953182	1.870221009	0.900649701	0.851770235	1.023624518	0.866964726	0.88913438	1.772463416	1.049016193
A0A2P8YGM7	2.68545172	4.636705804	3.484851001	3.871985855	6.043927433	3.995690226	5.595350348	4.175812728	1.870221009	1.801299402	6.814161877	4.09449807	4.334823628	2.66740314	5.317390248	4.196064774
A0A2P8XZY9	2.68545172	3.709364643	3.484851001	3.871985855	3.021963716	4.994612783	3.730233565	5.21976591	0	3.602598803	3.407080939	4.09449807	3.467858903	3.55653752	3.544926832	5.245080967
A0A2P8Z1K5	2.68545172	5.564046964	4.356063752	3.871985855	6.043927433	9.989225566	2.797675174	5.21976591	3.740442019	8.105847308	4.258851173	6.141747105	2.600894177	4.4456719	5.317390248	5.245080967
A0A2P8YZD0	8.951505732	4.636705804	6.098489252	2.903989391	7.051248672	2.99676767	3.730233565	6.263719092	3.740442019	5.403898205	6.814161877	7.165371623	3.467858903	8.002209419	4.43115854	6.294097161
A0A2P8Z4Z0	7.161204585	2.782023482	4.356063752	5.807978782	5.036606194	3.995690226	5.595350348	2.087906364	3.740442019	4.503248504	5.110621408	4.09449807	5.201788354	3.55653752	1.772463416	2.098032387
A0A2P8ZMN0	6.266054012	6.491388125	7.840914753	4.839982318	6.043927433	2.99676767	6.527908739	7.307672274	7.480884037	7.205197607	5.962391643	7.165371623	3.467858903	5.334806279	7.089853664	7.343113354
A0A2P8Z8T9	0.895150573	0.927341161	0.87121275	0.967996464	0	0	0.932558391	1.043953182	1.870221009	0.900649701	0.851770235	1.023624518	0.866964726	0.88913438	0.886231708	1.049016193
A0A2P8Z3T0	5.370903439	6.491388125	5.227276502	6.775975246	6.043927433	2.99676767	6.527908739	3.131859546	1.870221009	5.403898205	5.110621408	8.18899614	1.733929451	4.4456719	6.203621956	3.14704858
A0A2P8Z4X7	2.68545172	17.61948205	4.356063752	3.871985855	6.043927433	7.991380453	4.662791957	12.52743818	1.870221009	16.21169462	5.110621408	6.141747105	4.334823628	2.66740314	10.6347805	13.63721051
A0A2P8Y3F0	2.68545172	3.709364643	6.098489252	3.871985855	7.051248672	4.994612783	1.865116783	5.21976591	1.870221009	5.403898205	5.110621408	3.070873553	6.06875308	2.66740314	5.317390248	5.245080967
A0A2P8ZCS6	17.00786089	10.20075277	21.78031876	13.55195049	14.10249734	10.98814812	21.448843	19.83511046	11.22132606	15.31104491	3.407080939	10.23624518	6.935717806	6.223940659	16.83840245	19.93130768
A0A0X8DC77	0	4.636705804	0	0	1.007321239	6.992457896	0	5.21976591	0	0	0	1.023624518	0	0.88913438	7.089853664	5.245080967
A0A2P8YX23	2.68545172	5.564046964	0.87121275	2.903989391	4.029284955	4.994612783	4.662791957	6.263719092	1.870221009	9.006497008	11.92478329	3.070873553	0.866964726	6.223940659	4.43115854	6.294097161
A0A2P8ZM19	1.790301146	1.854682321	3.484851001	7.743971709	5.036606194	4.994612783	6.527908739	9.395578638	0	0.900649701	7.665932112	6.141747105	6.06875308	0.88913438	6.203621956	9.441145741
A0A0X8DBJ2	1.790301146	8.346070447	1.742425501	1.935992927	6.043927433	7.991380453	2.797675174	5.21976591	3.740442019	0.900649701	5.110621408	1.023624518	0.866964726	2.66740314	5.317390248	5.245080967
A0A2P8Z4Z6	1.790301146	8.346070447	1.742425501	1.935992927	6.043927433	7.991380453	2.797675174	5.21976591	3.740442019	0.900649701	5.110621408	1.023624518	0.866964726	2.66740314	5.317390248	5.245080967
A0A2P8XJR8	8.056355159	4.636705804	7.840914753	4.839982318	6.043927433	1.997845113	3.730233565	4.175812728	5.610663028	13.50974551	4.258851173	5.118122588	4.334823628	4.4456719	6.203621956	4.196064774
A0A2P8XG32	7.161204585	5.564046964	6.098489252	4.839982318	6.043927433	6.992457896	5.595350348	4.175812728	9.351105046	5.403898205	5.962391643	6.141747105	6.935717806	8.002209419	6.203621956	4.196064774
A0A2P8YPA2	3.580602293	2.782023482	3.484851001	5.807978782	4.029284955	1.997845113	7.460467131	3.131859546	3.740442019	2.701949103	6.814161877	2.047249035	4.334823628	3.55653752	1.772463416	3.14704858
A0A2P8YZB7	4.475752866	6.491388125	3.484851001	3.871985855	8.05856991	4.994612783	6.527908739	5.21976591	5.610663028	3.602598803	4.258851173	5.118122588	3.467858903	7.113075039	7.976085372	5.245080967
A0A2P8YXW4	5.370903439	8.346070447	6.098489252	6.775975246	9.065891149	6.992457896	4.662791957	4.175812728	3.740442019	2.701949103	5.962391643	2.047249035	6.935717806	2.66740314	7.089853664	4.196064774
A0A2P8ZFD9	7.161204585	6.491388125	6.098489252	3.871985855	5.036606194	5.99353534	3.730233565	6.263719092	0	5.403898205	8.517702347	6.141747105	6.935717806	8.002209419	6.203621956	6.294097161
D0VNY6	9.846656305	5.564046964	6.098489252	7.743971709	7.051248672	9.989225566	0	0	1.870221009	0	0	0	6.935717806	0	11.5210122	0
A0A2P8XXD0	8.056355159	4.636705804	5.227276502	6.775975246	6.043927433	8.990303009	0	0	1.870221009	0	0	0	6.935717806	0	9.748548788	0
A0A140KPR2	2.68545172	0.927341161	0.87121275	0	1.007321239	1.997845113	0	0	0	0	0	0	3.467858903	0	0.886231708	0
A0A2P8ZNU3	2.68545172	0.927341161	0.87121275	0	1.007321239	1.997845113	0	0	0	0	0	0	3.467858903	0	0.886231708	0
A0A2P8XXD4	0.895150573	0	0	0	0	1.997845113	0	0	0	0	0	0	0	0	1.772463416	0
A0A2P8XXE2	0.895150573	0	0	0	0	1.997845113	0	0	0	0	0	0	0	0	1.772463416	0
A0A2P8Z728	5.370903439	6.491388125	6.969702002	5.807978782	7.051248672	5.99353534	10.2581423	7.307672274	9.351105046	6.304547906	6.814161877	10.23624518	14.73840034	6.223940659	8.86231708	7.343113354
A0A2P8YZL8	3.580602293	1.854682321	1.742425501	2.903989391	6.043927433	1.997845113	3.730233565	2.087906364	0	2.701949103	3.407080939	6.141747105	2.600894177	5.334806279	3.544926832	2.098032387
A0A2P8YYM6	3.580602293	4.636705804	2.613638251	1.935992927	5.036606194	6.992457896	0.932558391	3.131859546	0	2.701949103	5.110621408	5.118122588	4.334823628	2.66740314	3.544926832	3.14704858
A0A2P8Z7D4	1.790301146	2.782023482	1.742425501	0	2.014642478	3.995690226	5.595350348	2.087906364	0	1.801299402	0	8.18899614	1.733929451	7.113075039	4.43115854	2.098032387
A0A2P8ZJR7	6.266054012	4.636705804	4.356063752	4.839982318	6.043927433	4.994612783	5.595350348	3.131859546	0	5.403898205	3.407080939	6.141747105	5.201788354	4.4456719	5.317390248	3.14704858
A0A2P8Z414	6.266054012	4.636705804	4.356063752	6.775975246	5.036606194	0.998922557	4.662791957	3.131859546	1.870221009	5.403898205	4.258851173	6.141747105	7.802682531	7.113075039	4.43115854	3.14704858
A0A2P8Z6L4	14.32240917	12.98277625	13.06819125	15.48794342	12.08785487	15.98276091	9.325583914	10.43953182	26.18309413	10.80779641	10.22124282	10.23624518	13.00447089	11.55874694	9.748548788	9.441145741
A0A2P8YTD7	0	5.564046964	5.227276502	2.903989391	5.036606194	3.995690226	1.865116783	6.263719092	3.740442019	4.503248504	3.407080939	5.118122588	5.201788354	2.66740314	5.317390248	6.294097161
A0A2P8XV74	5.370903439	3.709364643	2.613638251	2.903989391	4.029284955	0.998922557	3.730233565	4.175812728	0	3.602598803	1.703540469	6.141747105	3.467858903	5.334806279	1.772463416	4.196064774
A0A2P8YC57	5.370903439	5.564046964	8.712127503	8.711968173	7.051248672	7.991380453	4.662791957	8.351625456	5.610663028	8.105847308	11.92478329	10.23624518	6.935717806	8.002209419	10.6347805	8.392129548
A0A2P8XQL7	2.68545172	6.491388125	3.484851001	1.935992927	5.036606194	6.992457896	0	6.263719092	0	5.403898205	5.110621408	5.118122588	6.06875308	4.4456719	7.089853664	6.294097161
A0A2P8Y968	6.266054012	6.491388125	5.227276502	7.743971709	5.036606194	4.994612783	7.460467131	2.087906364	0	2.701949103	5.110621408	4.09449807	4.334823628	5.334806279	4.43115854	2.098032387
A0A2P8Y955	0.895150573	0.927341161	0.87121275	0.967996464	1.007321239	0.998922557	0.932558391	1.043953182	0	0.900649701	0.851770235	0	0.866964726	0	0.886231708	1.049016193
A0A2P8YT31	3.580602293	3.709364643	2.613638251	5.807978782	5.036606194	6.992457896	5.595350348	5.21976591	1.870221009	3.602598803	7.665932112	4.09449807	6.06875308	3.55653752	4.43115854	5.245080967
A0A2P8XKP3	5.370903439	3.709364643	4.356063752	7.743971709	4.029284955	3.995690226	6.527908739	7.307672274	3.740442019	5.403898205	4.258851173	5.118122588	6.06875308	10.66961256	5.317390248	7.343113354
A0A2P8YWW5	7.161204585	8.346070447	4.356063752	6.775975246	7.051248672	7.991380453	5.595350348	8.351625456	0	6.304547906	6.814161877	7.165371623	2.600894177	2.66740314	5.317390248	8.392129548
A0A2P8Z9S5	3.580602293	1.854682321	5.227276502	2.903989391	6.043927433	5.99353534	2.797675174	5.21976591	0	7.205197607	5.110621408	3.070873553	2.600894177	2.66740314	3.544926832	5.245080967
A0A2P8XV45	3.580602293	2.782023482	2.613638251	1.935992927	3.021963716	3.995690226	1.865116783	5.21976591	3.740442019	1.801299402	2.555310704	3.070873553	3.467858903	1.77826876	4.43115854	5.245080967
A0A2P8XHW8	6.266054012	6.491388125	6.098489252	7.743971709	9.065891149	4.994612783	8.393025522	5.21976591	18.70221009	5.403898205	5.962391643	9.212620658	6.935717806	9.780478179	4.43115854	5.245080967
A0A2P8YRK9	5.370903439	2.782023482	4.356063752	3.871985855	3.021963716	0	3.730233565	3.131859546	3.740442019	2.701949103	3.407080939	3.070873553	4.334823628	4.4456719	4.43115854	3.14704858
A0A2P8XAT5	0.895150573	0	0	0.967996464	0	0	0.932558391	0	0	0	0.851770235	0	0.866964726	0	0	0
A0A2P8ZCC5	0	0	0	0	1.007321239	0	0	0	0	0	0	0	0	0	0.886231708	0
A0A2P8Y081	7.161204585	4.636705804	5.227276502	4.839982318	3.021963716	2.99676767	4.662791957	3.131859546	3.740442019	4.503248504	5.962391643	7.165371623	7.802682531	4.4456719	3.544926832	3.14704858
A0A2P8ZKU2	4.475752866	3.709364643	6.098489252	4.839982318	4.029284955	3.995690226	3.730233565	3.131859546	9.351105046	4.503248504	2.555310704	6.141747105	2.600894177	0.88913438	2.658695124	3.14704858
A0A2P8YN34	6.266054012	5.564046964	3.484851001	1.935992927	3.021963716	2.99676767	2.797675174	2.087906364	0	5.403898205	5.110621408	4.09449807	3.467858903	1.77826876	3.544926832	2.098032387
A0A2P8Z8Q3	4.475752866	2.782023482	2.613638251	0.967996464	2.014642478	0.998922557	5.595350348	6.263719092	1.870221009	2.701949103	0.851770235	4.09449807	3.467858903	1.77826876	5.317390248	6.294097161
A0A2P8XZJ1	4.475752866	3.709364643	4.356063752	3.871985855	4.029284955	4.994612783	3.730233565	0	1.870221009	5.403898205	1.703540469	0	5.201788354	6.223940659	0.886231708	0
A0A2P8YM85	7.161204585	6.491388125	7.840914753	4.839982318	5.036606194	3.995690226	4.662791957	5.21976591	0	5.403898205	8.517702347	7.165371623	6.935717806	8.002209419	5.317390248	5.245080967
A0A2P8Y592	8.951505732	4.636705804	6.969702002	5.807978782	5.036606194	5.99353534	3.730233565	7.307672274	3.740442019	5.403898205	5.110621408	9.212620658	7.802682531	3.55653752	5.317390248	7.343113354
A0A2P8YNZ1	4.475752866	1.854682321	4.356063752	1.935992927	1.007321239	4.994612783	1.865116783	6.263719092	3.740442019	3.602598803	2.555310704	5.118122588	1.733929451	6.223940659	1.772463416	6.294097161
A0A2P8XKA5	5.370903439	5.564046964	6.098489252	9.679964637	5.036606194	4.994612783	2.797675174	5.21976591	0	9.907146709	5.962391643	6.141747105	5.201788354	8.002209419	7.089853664	5.245080967
A0A2P8YM97	4.475752866	5.564046964	6.098489252	3.871985855	6.043927433	6.992457896	13.05581748	9.395578638	13.09154706	0.900649701	1.703540469	6.141747105	1.733929451	2.66740314	5.317390248	9.441145741
A0A2P8Z914	2.68545172	3.709364643	3.484851001	1.935992927	2.014642478	1.997845113	0.932558391	3.131859546	0	0.900649701	4.258851173	0	4.334823628	2.66740314	1.772463416	3.14704858
A0A2P8XUU9	7.161204585	7.418729286	3.484851001	8.711968173	8.05856991	5.99353534	4.662791957	6.263719092	0	5.403898205	4.258851173	9.212620658	4.334823628	6.223940659	7.089853664	6.294097161
A0A2P8XWC8	5.370903439	3.709364643	3.484851001	3.871985855	2.014642478	3.995690226	2.797675174	6.263719092	1.870221009	2.701949103	5.110621408	2.047249035	6.935717806	6.223940659	5.317390248	6.294097161
A0A2P8XR45	6.266054012	5.564046964	4.356063752	4.839982318	5.036606194	3.995690226	3.730233565	6.263719092	1.870221009	4.503248504	5.110621408	4.09449807	6.935717806	7.113075039	5.317390248	6.294097161
A0A2P8ZA14	0.895150573	0.927341161	0	0.967996464	0	0	0.932558391	0	0	0.900649701	0.851770235	0	1.733929451	0.88913438	0	0
A0A2P8YP35	3.580602293	3.709364643	3.484851001	1.935992927	4.029284955	3.995690226	0	4.175812728	0	3.602598803	5.962391643	5.118122588	2.600894177	2.66740314	5.317390248	4.196064774
A0A2P8ZEL7	3.580602293	6.491388125	8.712127503	8.711968173	5.036606194	9.989225566	6.527908739	6.263719092	5.610663028	8.105847308	5.110621408	7.165371623	6.06875308	4.4456719	7.976085372	6.294097161
A0A2P8ZM07	5.370903439	2.782023482	6.098489252	3.871985855	5.036606194	1.997845113	1.865116783	4.175812728	3.740442019	0.900649701	3.407080939	3.070873553	1.733929451	3.55653752	5.317390248	4.196064774
A0A2P8YS72	3.580602293	2.782023482	1.742425501	4.839982318	2.014642478	2.99676767	6.527908739	2.087906364	3.740442019	1.801299402	4.258851173	2.047249035	3.467858903	2.66740314	2.658695124	2.098032387
A0A2P8ZJD5	0	0	0	0	0	0	0.932558391	0	0	0	0	1.023624518	0	0	0	0
A0A2P8Z391	4.475752866	3.709364643	5.227276502	4.839982318	5.036606194	3.995690226	1.865116783	4.175812728	5.610663028	6.304547906	3.407080939	5.118122588	6.935717806	3.55653752	4.43115854	4.196064774
A0A2P8ZN75	6.266054012	2.782023482	6.098489252	4.839982318	7.051248672	4.994612783	1.865116783	3.131859546	1.870221009	7.205197607	5.110621408	6.141747105	5.201788354	7.113075039	3.544926832	3.14704858
A0A2P8Y7W7	6.266054012	3.709364643	3.484851001	3.871985855	2.014642478	4.994612783	2.797675174	1.043953182	5.610663028	2.701949103	4.258851173	0	1.733929451	0	3.544926832	1.049016193
A0A2P8YY18	6.266054012	3.709364643	6.969702002	6.775975246	5.036606194	4.994612783	2.797675174	5.21976591	3.740442019	7.205197607	3.407080939	4.09449807	5.201788354	3.55653752	6.203621956	5.245080967
A0A2P8YE61	1.790301146	4.636705804	1.742425501	3.871985855	6.043927433	4.994612783	1.865116783	5.21976591	0	4.503248504	5.962391643	6.141747105	4.334823628	4.4456719	7.089853664	5.245080967
A0A2P8YG37	5.370903439	4.636705804	5.227276502	5.807978782	6.043927433	5.99353534	6.527908739	5.21976591	3.740442019	4.503248504	6.814161877	8.18899614	5.201788354	5.334806279	7.089853664	5.245080967
A0A2P8YP99	2.68545172	1.854682321	6.098489252	3.871985855	4.029284955	2.99676767	3.730233565	3.131859546	1.870221009	2.701949103	3.407080939	3.070873553	4.334823628	2.66740314	2.658695124	3.14704858
A0A2P8XHX7	6.266054012	5.564046964	3.484851001	5.807978782	6.043927433	3.995690226	3.730233565	4.175812728	3.740442019	3.602598803	4.258851173	4.09449807	4.334823628	5.334806279	4.43115854	4.196064774
A0A2P8Z435	9.846656305	12.98277625	8.712127503	7.743971709	8.05856991	6.992457896	12.12325909	9.395578638	1.870221009	11.70844611	7.665932112	14.33074325	7.802682531	6.223940659	12.40724391	9.441145741
A0A2P8ZMQ6	16.11271032	5.564046964	11.32576575	8.711968173	10.07321239	8.990303009	10.2581423	5.21976591	37.40442019	9.907146709	5.962391643	8.18899614	6.06875308	8.891343799	8.86231708	5.245080967
A0A2P8ZCH8	4.475752866	3.709364643	1.742425501	3.871985855	3.021963716	0.998922557	6.527908739	4.175812728	0	6.304547906	3.407080939	3.070873553	3.467858903	2.66740314	2.658695124	4.196064774
A0A2P8Y5M5	3.580602293	10.20075277	4.356063752	3.871985855	5.036606194	6.992457896	5.595350348	4.175812728	11.22132606	3.602598803	6.814161877	4.09449807	6.06875308	5.334806279	4.43115854	4.196064774
A0A2P8YEB1	4.475752866	7.418729286	4.356063752	3.871985855	6.043927433	7.991380453	0.932558391	1.043953182	3.740442019	8.105847308	5.110621408	3.070873553	8.669647257	6.223940659	7.089853664	1.049016193
A0A2P8ZE70	2.68545172	4.636705804	4.356063752	3.871985855	7.051248672	5.99353534	5.595350348	4.175812728	0	5.403898205	4.258851173	4.09449807	5.201788354	2.66740314	3.544926832	4.196064774
A0A2P8ZG59	8.056355159	7.418729286	4.356063752	7.743971709	4.029284955	1.997845113	2.797675174	0	5.610663028	4.503248504	6.814161877	4.09449807	4.334823628	3.55653752	6.203621956	0
A0A2P8YKL6	7.161204585	7.418729286	6.098489252	0.967996464	7.051248672	7.991380453	7.460467131	8.351625456	7.480884037	5.403898205	6.814161877	11.25986969	6.06875308	8.002209419	6.203621956	8.392129548
A0A2P8Y9K5	8.056355159	5.564046964	6.969702002	5.807978782	3.021963716	3.995690226	3.730233565	6.263719092	0	5.403898205	3.407080939	5.118122588	6.935717806	7.113075039	5.317390248	6.294097161
A0A2P8ZLJ8	3.580602293	3.709364643	2.613638251	2.903989391	4.029284955	4.994612783	1.865116783	5.21976591	13.09154706	3.602598803	5.962391643	6.141747105	6.935717806	3.55653752	6.203621956	5.245080967
A0A2P8Z362	2.68545172	4.636705804	0.87121275	2.903989391	3.021963716	2.99676767	5.595350348	6.263719092	9.351105046	3.602598803	5.962391643	4.09449807	5.201788354	4.4456719	3.544926832	6.294097161
A0A2P8XYW0	2.68545172	2.782023482	2.613638251	6.775975246	4.029284955	3.995690226	1.865116783	0	5.610663028	4.503248504	4.258851173	1.023624518	4.334823628	8.002209419	0	0
A0A2P8XWL1	8.056355159	5.564046964	7.840914753	5.807978782	7.051248672	6.992457896	4.662791957	6.263719092	5.610663028	8.105847308	5.962391643	7.165371623	7.802682531	4.4456719	4.43115854	6.294097161
A0A2P8XGV2	1.790301146	3.709364643	3.484851001	3.871985855	5.036606194	5.99353534	5.595350348	5.21976591	5.610663028	4.503248504	6.814161877	4.09449807	6.935717806	5.334806279	7.089853664	5.245080967
A0A2P8YMI9	3.580602293	3.709364643	4.356063752	0.967996464	5.036606194	3.995690226	1.865116783	5.21976591	0	6.304547906	2.555310704	5.118122588	2.600894177	1.77826876	3.544926832	5.245080967
A0A2P8Z389	3.580602293	4.636705804	6.098489252	6.775975246	4.029284955	4.994612783	5.595350348	6.263719092	5.610663028	8.105847308	5.110621408	6.141747105	6.06875308	4.4456719	3.544926832	6.294097161
A0A2P8YS11	2.68545172	3.709364643	6.098489252	2.903989391	3.021963716	4.994612783	3.730233565	4.175812728	0	2.701949103	4.258851173	2.047249035	2.600894177	5.334806279	2.658695124	4.196064774
A0A2P8ZFX4	8.056355159	6.491388125	6.098489252	1.935992927	8.05856991	5.99353534	5.595350348	6.263719092	3.740442019	4.503248504	5.110621408	6.141747105	5.201788354	6.223940659	7.976085372	6.294097161
A0A2P8ZKZ1	5.370903439	6.491388125	2.613638251	3.871985855	4.029284955	7.991380453	4.662791957	6.263719092	0	3.602598803	3.407080939	5.118122588	5.201788354	6.223940659	7.089853664	6.294097161
A0A2P8ZKX6	0	0.927341161	0.87121275	0.967996464	1.007321239	0.998922557	0	1.043953182	0	0	0.851770235	0	0.866964726	0.88913438	0.886231708	1.049016193
A0A2P8ZCT8	0	3.709364643	0	3.871985855	2.014642478	4.994612783	0	6.263719092	1.870221009	0.900649701	4.258851173	2.047249035	0.866964726	1.77826876	3.544926832	6.294097161
Q6RF64	43.86237809	32.45694063	43.56063752	34.84787269	37.27088584	30.96659925	58.75117866	34.450455	52.36618826	33.32403893	31.51549868	51.18122588	47.68305991	55.12633155	37.22173174	34.61753438
A0A2P8ZCG2	5.370903439	4.636705804	6.969702002	7.743971709	8.05856991	6.992457896	5.595350348	3.131859546	5.610663028	5.403898205	4.258851173	5.118122588	6.06875308	7.113075039	3.544926832	3.14704858
A0A2P8Z225	2.68545172	1.854682321	2.613638251	4.839982318	5.036606194	2.99676767	1.865116783	2.087906364	0	2.701949103	3.407080939	4.09449807	2.600894177	5.334806279	1.772463416	2.098032387
A0A2P8XEX7	8.056355159	6.491388125	6.098489252	7.743971709	6.043927433	4.994612783	4.662791957	4.175812728	7.480884037	9.907146709	5.110621408	4.09449807	7.802682531	11.55874694	2.658695124	4.196064774
A0A2P8Z7D8	2.68545172	2.782023482	2.613638251	1.935992927	2.014642478	1.997845113	1.865116783	3.131859546	5.610663028	4.503248504	1.703540469	3.070873553	3.467858903	4.4456719	1.772463416	3.14704858
A0A2P8ZKG6	6.266054012	5.564046964	7.840914753	8.711968173	11.08053363	10.98814812	7.460467131	6.263719092	3.740442019	8.105847308	6.814161877	11.25986969	7.802682531	8.891343799	7.976085372	6.294097161
A0A2P8YEA7	8.951505732	9.273411607	8.712127503	8.711968173	10.07321239	7.991380453	14.92093426	6.263719092	5.610663028	7.205197607	5.962391643	8.18899614	9.536611983	6.223940659	5.317390248	6.294097161
A0A2P8YP01	3.580602293	3.709364643	4.356063752	4.839982318	1.007321239	2.99676767	2.797675174	3.131859546	0	3.602598803	5.110621408	6.141747105	5.201788354	3.55653752	3.544926832	3.14704858
A0A2P8XZP5	7.161204585	4.636705804	6.098489252	8.711968173	9.065891149	6.992457896	6.527908739	5.21976591	5.610663028	6.304547906	7.665932112	3.070873553	7.802682531	6.223940659	4.43115854	5.245080967
A0A2P8ZHB9	6.266054012	5.564046964	6.098489252	6.775975246	6.043927433	4.994612783	3.730233565	4.175812728	0	7.205197607	2.555310704	4.09449807	4.334823628	5.334806279	5.317390248	4.196064774
A0A2P8XZX8	7.161204585	5.564046964	6.098489252	5.807978782	4.029284955	3.995690226	6.527908739	8.351625456	1.870221009	9.006497008	6.814161877	5.118122588	6.935717806	8.891343799	7.089853664	8.392129548
A0A2P8XK65	5.370903439	5.564046964	7.840914753	4.839982318	9.065891149	9.989225566	5.595350348	6.263719092	5.610663028	8.105847308	5.962391643	5.118122588	6.935717806	8.002209419	4.43115854	6.294097161
A0A2P8Z7T8	4.475752866	4.636705804	4.356063752	4.839982318	3.021963716	3.995690226	3.730233565	5.21976591	1.870221009	4.503248504	3.407080939	4.09449807	4.334823628	4.4456719	3.544926832	5.245080967
A0A2P8XP82	9.846656305	8.346070447	5.227276502	12.58395403	8.05856991	4.994612783	12.12325909	4.175812728	9.351105046	5.403898205	11.07301305	7.165371623	8.669647257	9.780478179	6.203621956	4.196064774
A0A2P8XDZ9	7.161204585	9.273411607	4.356063752	9.679964637	7.051248672	8.990303009	3.730233565	10.43953182	16.83198908	8.105847308	7.665932112	3.070873553	7.802682531	5.334806279	4.43115854	10.49016193
A0A2P8XJ03	7.161204585	11.12809393	12.1969785	5.807978782	10.07321239	7.991380453	17.71860944	6.263719092	46.75552523	9.907146709	8.517702347	8.18899614	10.40357671	11.55874694	7.976085372	7.343113354
A0A2P8ZF81	5.370903439	3.709364643	4.356063752	2.903989391	3.021963716	3.995690226	3.730233565	1.043953182	1.870221009	1.801299402	5.110621408	2.047249035	4.334823628	4.4456719	3.544926832	1.049016193
D0VNY7	11.63695745	4.636705804	6.098489252	6.775975246	7.051248672	9.989225566	0	0	1.870221009	0	0	0	9.536611983	0	7.089853664	0
A0A2P8Y067	8.951505732	2.782023482	4.356063752	4.839982318	2.014642478	2.99676767	3.730233565	4.175812728	1.870221009	7.205197607	4.258851173	2.047249035	7.802682531	10.66961256	4.43115854	4.196064774
A0A2P8Z888	7.161204585	5.564046964	6.969702002	6.775975246	9.065891149	12.98599324	7.460467131	6.263719092	7.480884037	9.907146709	4.258851173	6.141747105	6.06875308	8.891343799	6.203621956	6.294097161
A0A2P8ZMT0	5.370903439	5.564046964	5.227276502	5.807978782	4.029284955	4.994612783	3.730233565	2.087906364	3.740442019	3.602598803	5.110621408	5.118122588	6.06875308	7.113075039	7.089853664	2.098032387
A0A2P8XM95	3.580602293	8.346070447	6.098489252	4.839982318	10.07321239	8.990303009	6.527908739	7.307672274	3.740442019	3.602598803	5.962391643	7.165371623	5.201788354	4.4456719	7.089853664	7.343113354
A0A2P8Z2T4	8.056355159	5.564046964	3.484851001	3.871985855	7.051248672	5.99353534	2.797675174	5.21976591	1.870221009	3.602598803	3.407080939	3.070873553	6.06875308	6.223940659	5.317390248	5.245080967
A0A068TKS7	0.895150573	0.927341161	0	0.967996464	1.007321239	0.998922557	0.932558391	1.043953182	0	0	0.851770235	1.023624518	0.866964726	0.88913438	0.886231708	1.049016193
A0A2P8Y2V2	4.475752866	6.491388125	3.484851001	4.839982318	7.051248672	6.992457896	3.730233565	4.175812728	3.740442019	7.205197607	6.814161877	3.070873553	9.536611983	7.113075039	5.317390248	4.196064774
A0A2P8YR89	8.951505732	6.491388125	9.583340253	6.775975246	7.051248672	6.992457896	10.2581423	7.307672274	7.480884037	9.006497008	9.369472581	5.118122588	10.40357671	8.002209419	8.86231708	7.343113354
A0A2P8XQT0	1.790301146	0.927341161	0.87121275	3.871985855	2.014642478	0.998922557	0	3.131859546	0	2.701949103	1.703540469	3.070873553	4.334823628	3.55653752	3.544926832	3.14704858
A0A2P8XDT3	3.580602293	3.709364643	6.969702002	5.807978782	5.036606194	5.99353534	6.527908739	5.21976591	0	4.503248504	4.258851173	2.047249035	5.201788354	1.77826876	7.089853664	5.245080967
A0A2P8Y5W9	19.69331261	25.03821134	35.71972276	9.679964637	8.05856991	22.9752188	21.448843	15.65929773	43.01508321	35.12533833	19.5907154	18.42524132	32.07769485	24.89576264	15.95217074	12.58819432
A0A2P8ZJP1	2.68545172	2.782023482	4.356063752	2.903989391	2.014642478	1.997845113	5.595350348	1.043953182	0	4.503248504	4.258851173	4.09449807	3.467858903	3.55653752	3.544926832	1.049016193
A0A2P8ZC04	0	2.782023482	0	1.935992927	2.014642478	2.99676767	0	5.21976591	11.22132606	0	3.407080939	0	0	0	2.658695124	5.245080967
A0A2P8ZBX4	0	0.927341161	0	0.967996464	1.007321239	0.998922557	0	1.043953182	1.870221009	0	0.851770235	0	0	0	1.772463416	1.049016193
A0A2P8XHR6	7.161204585	4.636705804	7.840914753	6.775975246	6.043927433	6.992457896	4.662791957	5.21976591	1.870221009	8.105847308	6.814161877	11.25986969	7.802682531	7.113075039	3.544926832	5.245080967
A0A2P8YSP1	4.475752866	2.782023482	3.484851001	0.967996464	4.029284955	1.997845113	1.865116783	5.21976591	3.740442019	1.801299402	5.962391643	5.118122588	2.600894177	1.77826876	3.544926832	5.245080967
A0A2P8XUT4	2.68545172	2.782023482	5.227276502	3.871985855	4.029284955	5.99353534	2.797675174	3.131859546	0	2.701949103	5.962391643	2.047249035	3.467858903	4.4456719	3.544926832	3.14704858
A0A2P8ZL04	5.370903439	3.709364643	2.613638251	1.935992927	3.021963716	2.99676767	4.662791957	1.043953182	3.740442019	3.602598803	0.851770235	4.09449807	2.600894177	7.113075039	4.43115854	1.049016193
A0A2P8ZH86	5.370903439	5.564046964	3.484851001	3.871985855	3.021963716	4.994612783	1.865116783	5.21976591	1.870221009	2.701949103	6.814161877	4.09449807	4.334823628	5.334806279	3.544926832	5.245080967
A0A2P8Y8T8	3.580602293	2.782023482	8.712127503	3.871985855	6.043927433	2.99676767	3.730233565	2.087906364	3.740442019	4.503248504	2.555310704	2.047249035	1.733929451	3.55653752	5.317390248	2.098032387
A0A2P8XGM8	6.266054012	9.273411607	5.227276502	7.743971709	5.036606194	5.99353534	14.92093426	8.351625456	1.870221009	2.701949103	4.258851173	8.18899614	8.669647257	10.66961256	7.976085372	8.392129548
A0A2P8XJJ3	5.370903439	2.782023482	7.840914753	2.903989391	7.051248672	0	2.797675174	5.21976591	0	0	3.407080939	0	0.866964726	0.88913438	9.748548788	5.245080967
A0A2P8YAR3	6.266054012	2.782023482	3.484851001	3.871985855	6.043927433	3.995690226	5.595350348	5.21976591	0	6.304547906	3.407080939	0	3.467858903	0.88913438	6.203621956	5.245080967
A0A2P8YZE2	1.790301146	0.927341161	3.484851001	3.871985855	7.051248672	2.99676767	4.662791957	5.21976591	1.870221009	0.900649701	0.851770235	2.047249035	0.866964726	1.77826876	0.886231708	5.245080967
A0A2P8YM80	3.580602293	4.636705804	2.613638251	1.935992927	4.029284955	4.994612783	2.797675174	2.087906364	0	5.403898205	3.407080939	4.09449807	5.201788354	3.55653752	3.544926832	2.098032387
A0A2P8Y6X1	4.475752866	6.491388125	6.098489252	3.871985855	2.014642478	4.994612783	3.730233565	9.395578638	7.480884037	8.105847308	2.555310704	10.23624518	3.467858903	2.66740314	5.317390248	9.441145741
A0A2P8XRU5	2.68545172	2.782023482	2.613638251	1.935992927	3.021963716	4.994612783	2.797675174	3.131859546	0	2.701949103	2.555310704	1.023624518	4.334823628	1.77826876	3.544926832	3.14704858
A0A2P8YQ71	3.580602293	4.636705804	4.356063752	4.839982318	3.021963716	3.995690226	3.730233565	1.043953182	3.740442019	3.602598803	4.258851173	2.047249035	2.600894177	3.55653752	4.43115854	1.049016193
A0A2P8YDF5	7.161204585	8.346070447	4.356063752	5.807978782	6.043927433	5.99353534	7.460467131	9.395578638	14.96176807	8.105847308	3.407080939	6.141747105	8.669647257	5.334806279	9.748548788	9.441145741
A0A2P8Z0C8	4.475752866	3.709364643	5.227276502	2.903989391	5.036606194	2.99676767	2.797675174	5.21976591	5.610663028	5.403898205	3.407080939	5.118122588	3.467858903	2.66740314	3.544926832	5.245080967
A0A2P8YWU1	3.580602293	0.927341161	1.742425501	2.903989391	1.007321239	0.998922557	3.730233565	3.131859546	0	1.801299402	5.962391643	7.165371623	3.467858903	2.66740314	4.43115854	3.14704858
A0A2P8ZAB2	4.475752866	5.564046964	4.356063752	3.871985855	3.021963716	5.99353534	1.865116783	4.175812728	0	5.403898205	2.555310704	5.118122588	4.334823628	1.77826876	2.658695124	4.196064774
A0A2P8ZEZ4	2.68545172	3.709364643	1.742425501	3.871985855	6.043927433	0.998922557	3.730233565	6.263719092	0	4.503248504	5.962391643	7.165371623	6.935717806	4.4456719	6.203621956	6.294097161
A0A2P8XYE8	7.161204585	4.636705804	4.356063752	4.839982318	8.05856991	5.99353534	2.797675174	9.395578638	3.740442019	6.304547906	5.110621408	5.118122588	3.467858903	2.66740314	5.317390248	9.441145741
A0A2P8Y8M4	5.370903439	5.564046964	3.484851001	1.935992927	5.036606194	4.994612783	1.865116783	5.21976591	0	4.503248504	2.555310704	5.118122588	4.334823628	6.223940659	6.203621956	5.245080967
A0A2P8XR14	5.370903439	4.636705804	4.356063752	4.839982318	4.029284955	4.994612783	6.527908739	5.21976591	1.870221009	5.403898205	5.962391643	4.09449807	3.467858903	5.334806279	4.43115854	5.245080967
A0A2P8YJG8	4.475752866	4.636705804	3.484851001	1.935992927	5.036606194	1.997845113	4.662791957	2.087906364	0	4.503248504	3.407080939	4.09449807	6.06875308	4.4456719	3.544926832	2.098032387
A0A2P8Y652	4.475752866	6.491388125	4.356063752	3.871985855	3.021963716	2.99676767	0	5.21976591	7.480884037	3.602598803	0.851770235	3.070873553	4.334823628	0	3.544926832	5.245080967
A0A2P8YK76	1.790301146	3.709364643	5.227276502	0	1.007321239	1.997845113	0.932558391	3.131859546	0	4.503248504	0.851770235	0	0.866964726	0.88913438	0.886231708	3.14704858
A0A2P8YL98	0	0	0.87121275	0	0	0	0	0	0	0.900649701	0	0	0	0.88913438	0	0
A0A2P8Z4A3	4.475752866	3.709364643	2.613638251	4.839982318	3.021963716	3.995690226	1.865116783	4.175812728	1.870221009	3.602598803	4.258851173	1.023624518	2.600894177	3.55653752	3.544926832	4.196064774
A0A2P8XGE3	8.056355159	3.709364643	6.098489252	4.839982318	3.021963716	2.99676767	2.797675174	1.043953182	0	4.503248504	5.962391643	6.141747105	5.201788354	6.223940659	2.658695124	1.049016193
A0A2P8Z3T5	6.266054012	3.709364643	4.356063752	2.903989391	4.029284955	3.995690226	3.730233565	2.087906364	0	2.701949103	5.110621408	2.047249035	4.334823628	3.55653752	3.544926832	2.098032387
A0A2P8XZJ6	0	3.709364643	1.742425501	0	2.014642478	5.99353534	0	8.351625456	1.870221009	0.900649701	0.851770235	1.023624518	0.866964726	0	4.43115854	8.392129548
A0A2P8Z3M2	6.266054012	3.709364643	5.227276502	2.903989391	4.029284955	3.995690226	3.730233565	4.175812728	1.870221009	3.602598803	3.407080939	6.141747105	3.467858903	1.77826876	1.772463416	4.196064774
A0A2P8Z3M9	1.790301146	0	0	0	0	0	0	0	0	0	1.703540469	0	0.866964726	0	0	0
A0A2P8Z723	5.370903439	5.564046964	6.098489252	4.839982318	5.036606194	4.994612783	2.797675174	5.21976591	5.610663028	4.503248504	5.110621408	6.141747105	6.06875308	4.4456719	5.317390248	5.245080967
A0A2P8Y2T7	6.266054012	4.636705804	2.613638251	4.839982318	4.029284955	3.995690226	3.730233565	4.175812728	1.870221009	2.701949103	2.555310704	3.070873553	5.201788354	5.334806279	3.544926832	4.196064774
A0A2P8XBF2	2.68545172	3.709364643	5.227276502	0.967996464	4.029284955	2.99676767	5.595350348	7.307672274	1.870221009	6.304547906	4.258851173	6.141747105	1.733929451	5.334806279	4.43115854	7.343113354
A0A2P8YE77	2.68545172	2.782023482	2.613638251	1.935992927	2.014642478	1.997845113	3.730233565	2.087906364	1.870221009	2.701949103	7.665932112	4.09449807	4.334823628	4.4456719	3.544926832	2.098032387
A0A2P8YE55	0.895150573	0.927341161	1.742425501	0.967996464	1.007321239	0.998922557	0.932558391	1.043953182	0	1.801299402	0.851770235	1.023624518	0.866964726	0.88913438	1.772463416	1.049016193
A0A2P8ZDA4	11.63695745	6.491388125	6.969702002	6.775975246	4.029284955	5.99353534	4.662791957	7.307672274	5.610663028	5.403898205	7.665932112	7.165371623	7.802682531	8.002209419	3.544926832	7.343113354
A0A2P8XHS0	0.895150573	4.636705804	0.87121275	0.967996464	1.007321239	5.99353534	0	5.21976591	1.870221009	0.900649701	0	0	0	0.88913438	6.203621956	5.245080967
A0A2P8ZHK1	1.790301146	3.709364643	1.742425501	3.871985855	3.021963716	3.995690226	0.932558391	0	0	4.503248504	0.851770235	2.047249035	4.334823628	1.77826876	1.772463416	0
A0A2P8YJE9	4.475752866	4.636705804	6.098489252	6.775975246	5.036606194	4.994612783	5.595350348	6.263719092	5.610663028	4.503248504	4.258851173	6.141747105	3.467858903	5.334806279	5.317390248	6.294097161
A0A2P8Y733	3.580602293	2.782023482	4.356063752	5.807978782	7.051248672	5.99353534	5.595350348	8.351625456	0	4.503248504	5.110621408	6.141747105	3.467858903	4.4456719	7.089853664	8.392129548
A0A2P8YUY8	3.580602293	6.491388125	3.484851001	3.871985855	5.036606194	8.990303009	2.797675174	6.263719092	3.740442019	9.006497008	5.962391643	7.165371623	5.201788354	4.4456719	6.203621956	5.245080967
A0A2P8YRY7	2.68545172	2.782023482	0.87121275	4.839982318	5.036606194	2.99676767	6.527908739	5.21976591	9.351105046	3.602598803	2.555310704	4.09449807	4.334823628	0.88913438	2.658695124	5.245080967
A0A2P8YV28	6.266054012	2.782023482	7.840914753	5.807978782	5.036606194	2.99676767	7.460467131	5.21976591	1.870221009	1.801299402	6.814161877	6.141747105	3.467858903	6.223940659	4.43115854	5.245080967
A0A2P8Z6R3	3.580602293	0.927341161	0.87121275	2.903989391	3.021963716	0.998922557	7.460467131	2.087906364	0	4.503248504	3.407080939	2.047249035	2.600894177	3.55653752	0.886231708	2.098032387
A0A2P8XHT4	4.475752866	3.709364643	4.356063752	3.871985855	3.021963716	2.99676767	0	3.131859546	1.870221009	4.503248504	4.258851173	4.09449807	2.600894177	2.66740314	5.317390248	3.14704858
A0A2P8YEH7	5.370903439	4.636705804	3.484851001	3.871985855	5.036606194	2.99676767	0.932558391	3.131859546	0	3.602598803	4.258851173	4.09449807	3.467858903	3.55653752	4.43115854	3.14704858
A0A2P8Y2S2	0.895150573	0.927341161	2.613638251	3.871985855	3.021963716	2.99676767	2.797675174	1.043953182	0	2.701949103	2.555310704	3.070873553	2.600894177	1.77826876	2.658695124	1.049016193
A0A2P8ZKY7	2.68545172	4.636705804	2.613638251	3.871985855	3.021963716	4.994612783	5.595350348	5.21976591	9.351105046	5.403898205	8.517702347	6.141747105	2.600894177	4.4456719	6.203621956	5.245080967
A0A2P8YUS8	1.790301146	3.709364643	2.613638251	0.967996464	3.021963716	0.998922557	7.460467131	5.21976591	0	0.900649701	5.962391643	4.09449807	2.600894177	2.66740314	4.43115854	5.245080967
A0A2P8ZBC0	7.161204585	8.346070447	13.06819125	9.679964637	8.05856991	8.990303009	13.05581748	8.351625456	33.66397817	14.41039521	13.62832375	11.25986969	9.536611983	13.3370157	7.089853664	8.392129548
A0A2P8YHJ6	2.68545172	5.564046964	4.356063752	5.807978782	4.029284955	3.995690226	3.730233565	5.21976591	1.870221009	7.205197607	3.407080939	3.070873553	5.201788354	2.66740314	6.203621956	5.245080967
A0A2P8XNA4	1.790301146	3.709364643	2.613638251	5.807978782	3.021963716	4.994612783	5.595350348	3.131859546	7.480884037	1.801299402	5.110621408	3.070873553	6.935717806	4.4456719	7.089853664	3.14704858
A0A2P8Z9V1	4.475752866	3.709364643	4.356063752	2.903989391	2.014642478	2.99676767	3.730233565	4.175812728	1.870221009	2.701949103	2.555310704	5.118122588	3.467858903	2.66740314	3.544926832	4.196064774
A0A2P8Z8I4	5.370903439	0	3.484851001	1.935992927	1.007321239	2.99676767	0	2.087906364	0	1.801299402	4.258851173	2.047249035	5.201788354	2.66740314	1.772463416	2.098032387
A0A2P8Y5A6	3.580602293	2.782023482	3.484851001	1.935992927	3.021963716	1.997845113	2.797675174	2.087906364	3.740442019	3.602598803	1.703540469	2.047249035	4.334823628	2.66740314	3.544926832	2.098032387
A0A2P8Y898	5.370903439	3.709364643	6.969702002	2.903989391	8.05856991	3.995690226	1.865116783	5.21976591	1.870221009	4.503248504	3.407080939	5.118122588	2.600894177	2.66740314	4.43115854	5.245080967
A0A2P8Z862	6.266054012	6.491388125	6.969702002	3.871985855	5.036606194	4.994612783	1.865116783	6.263719092	1.870221009	7.205197607	5.962391643	3.070873553	6.06875308	2.66740314	4.43115854	6.294097161
C4PLF6	2.68545172	10.20075277	3.484851001	7.743971709	9.065891149	5.99353534	5.595350348	5.21976591	13.09154706	4.503248504	6.814161877	4.09449807	6.06875308	3.55653752	5.317390248	5.245080967
A0A2P8YT05	4.475752866	2.782023482	4.356063752	4.839982318	4.029284955	3.995690226	3.730233565	4.175812728	3.740442019	3.602598803	2.555310704	3.070873553	2.600894177	5.334806279	3.544926832	4.196064774
A0A2P8XVP2	2.68545172	3.709364643	5.227276502	2.903989391	8.05856991	5.99353534	2.797675174	5.21976591	0	4.503248504	3.407080939	4.09449807	5.201788354	3.55653752	3.544926832	5.245080967
A0A2P8YZU5	4.475752866	5.564046964	5.227276502	2.903989391	4.029284955	7.991380453	6.527908739	5.21976591	0	0.900649701	5.110621408	2.047249035	5.201788354	4.4456719	4.43115854	5.245080967
A0A2P8XG66	3.580602293	1.854682321	0.87121275	2.903989391	2.014642478	0.998922557	6.527908739	2.087906364	7.480884037	3.602598803	3.407080939	4.09449807	4.334823628	4.4456719	0.886231708	2.098032387
A0A2P8Y6W7	1.790301146	4.636705804	2.613638251	1.935992927	2.014642478	3.995690226	1.865116783	3.131859546	9.351105046	0	0	1.023624518	2.600894177	10.66961256	0.886231708	3.14704858
A0A2P8ZL78	5.370903439	1.854682321	6.969702002	2.903989391	5.036606194	5.99353534	4.662791957	5.21976591	0	1.801299402	4.258851173	7.165371623	7.802682531	8.002209419	1.772463416	5.245080967
A0A2P8YU10	1.790301146	0	2.613638251	4.839982318	1.007321239	1.997845113	2.797675174	2.087906364	1.870221009	3.602598803	3.407080939	1.023624518	0	1.77826876	1.772463416	2.098032387
A0A2P8YMX7	2.68545172	2.782023482	3.484851001	1.935992927	4.029284955	2.99676767	4.662791957	2.087906364	0	4.503248504	1.703540469	2.047249035	4.334823628	2.66740314	2.658695124	2.098032387
A0A2P8YHI7	2.68545172	1.854682321	1.742425501	1.935992927	3.021963716	1.997845113	1.865116783	2.087906364	0	2.701949103	3.407080939	4.09449807	4.334823628	2.66740314	3.544926832	2.098032387
A0A2P8XWX6	2.68545172	1.854682321	3.484851001	4.839982318	3.021963716	1.997845113	1.865116783	1.043953182	0	3.602598803	3.407080939	3.070873553	3.467858903	3.55653752	1.772463416	1.049016193
A0A2P8Y5A8	7.161204585	3.709364643	5.227276502	2.903989391	5.036606194	7.991380453	6.527908739	4.175812728	5.610663028	4.503248504	4.258851173	4.09449807	5.201788354	6.223940659	6.203621956	4.196064774
A0A2P8Y1I1	6.266054012	4.636705804	6.098489252	4.839982318	4.029284955	5.99353534	7.460467131	6.263719092	3.740442019	5.403898205	5.962391643	6.141747105	3.467858903	5.334806279	3.544926832	6.294097161
A0A2P8YEL2	4.475752866	6.491388125	7.840914753	5.807978782	5.036606194	8.990303009	11.1907007	7.307672274	11.22132606	8.105847308	8.517702347	4.09449807	5.201788354	4.4456719	4.43115854	7.343113354
A0A140KPR7	10.74180688	6.491388125	7.840914753	5.807978782	6.043927433	7.991380453	2.797675174	8.351625456	3.740442019	8.105847308	2.555310704	1.023624518	2.600894177	5.334806279	5.317390248	8.392129548
A0A2P8XEJ9	3.580602293	0	1.742425501	0.967996464	2.014642478	0.998922557	0.932558391	1.043953182	0	0	2.555310704	1.023624518	1.733929451	2.66740314	6.203621956	1.049016193
A0A2P8XZ78	4.475752866	1.854682321	6.969702002	0.967996464	2.014642478	3.995690226	0.932558391	6.263719092	0	2.701949103	4.258851173	0	0.866964726	0.88913438	0.886231708	6.294097161
A0A2P8XZ76	0	0	0.87121275	0	0	0	0	0	0	0.900649701	0	0	0	0	0	0
A0A2P8XZ85	0	0	0.87121275	0	0	0	0	0	0	0.900649701	0	0	0	0	0	0
A0A2P8Z619	1.790301146	1.854682321	2.613638251	0.967996464	4.029284955	2.99676767	0.932558391	3.131859546	0	3.602598803	3.407080939	3.070873553	1.733929451	2.66740314	2.658695124	3.14704858
A0A2P8ZI16	7.161204585	2.782023482	2.613638251	4.839982318	5.036606194	2.99676767	3.730233565	3.131859546	11.22132606	0.900649701	5.110621408	2.047249035	7.802682531	4.4456719	2.658695124	3.14704858
A0A2P8Y426	3.580602293	2.782023482	6.098489252	2.903989391	6.043927433	3.995690226	1.865116783	4.175812728	1.870221009	4.503248504	3.407080939	5.118122588	3.467858903	4.4456719	4.43115854	4.196064774
A0A2P8Y4A8	3.580602293	5.564046964	3.484851001	5.807978782	7.051248672	2.99676767	5.595350348	6.263719092	9.351105046	1.801299402	7.665932112	4.09449807	6.06875308	6.223940659	1.772463416	6.294097161
A0A2P8XAI5	3.580602293	6.491388125	3.484851001	10.6479611	9.065891149	8.990303009	5.595350348	5.21976591	5.610663028	1.801299402	9.369472581	6.141747105	6.935717806	8.891343799	3.544926832	5.245080967
A0A2P8XIG6	3.580602293	6.491388125	3.484851001	10.6479611	9.065891149	8.990303009	5.595350348	5.21976591	5.610663028	1.801299402	9.369472581	6.141747105	6.935717806	8.891343799	3.544926832	5.245080967
A0A2P8YXQ2	7.161204585	4.636705804	3.484851001	3.871985855	4.029284955	4.994612783	8.393025522	1.043953182	3.740442019	2.701949103	3.407080939	7.165371623	4.334823628	8.002209419	0.886231708	1.049016193
A0A2P8Y5G1	5.370903439	5.564046964	3.484851001	6.775975246	5.036606194	5.99353534	1.865116783	6.263719092	0	4.503248504	5.110621408	6.141747105	6.06875308	3.55653752	5.317390248	6.294097161
A0A2P8YBW7	6.266054012	4.636705804	4.356063752	2.903989391	5.036606194	3.995690226	3.730233565	2.087906364	0	5.403898205	2.555310704	2.047249035	3.467858903	4.4456719	4.43115854	2.098032387
A0A2P8YGV9	1.790301146	2.782023482	4.356063752	2.903989391	3.021963716	0	3.730233565	0	1.870221009	0	6.814161877	6.141747105	4.334823628	1.77826876	1.772463416	0
A0A2P8YFS7	4.475752866	4.636705804	5.227276502	2.903989391	2.014642478	1.997845113	4.662791957	4.175812728	0	2.701949103	4.258851173	5.118122588	6.06875308	5.334806279	2.658695124	4.196064774
A0A2P8XHU7	5.370903439	6.491388125	5.227276502	3.871985855	4.029284955	5.99353534	2.797675174	1.043953182	5.610663028	3.602598803	1.703540469	1.023624518	1.733929451	4.4456719	1.772463416	1.049016193
A0A2P8XME4	0	3.709364643	0	5.807978782	11.08053363	0	7.460467131	0	0	0	0	4.09449807	0	3.55653752	0	0
A0A2P8YIH1	1.790301146	4.636705804	4.356063752	0.967996464	3.021963716	3.995690226	3.730233565	3.131859546	3.740442019	4.503248504	5.962391643	6.141747105	2.600894177	1.77826876	4.43115854	3.14704858
A0A2P8XH17	0.895150573	3.709364643	2.613638251	1.935992927	3.021963716	1.997845113	2.797675174	3.131859546	1.870221009	2.701949103	3.407080939	5.118122588	1.733929451	5.334806279	4.43115854	3.14704858
A0A2P8XFS2	6.266054012	6.491388125	5.227276502	8.711968173	6.043927433	3.995690226	7.460467131	10.43953182	11.22132606	3.602598803	8.517702347	4.09449807	7.802682531	6.223940659	5.317390248	10.49016193
A0A2P8YSV7	3.580602293	3.709364643	5.227276502	3.871985855	5.036606194	4.994612783	3.730233565	3.131859546	0	5.403898205	3.407080939	6.141747105	2.600894177	2.66740314	3.544926832	3.14704858
A0A2P8YZA9	1.790301146	2.782023482	1.742425501	1.935992927	3.021963716	2.99676767	0.932558391	2.087906364	0	1.801299402	4.258851173	3.070873553	3.467858903	3.55653752	3.544926832	2.098032387
A0A2P8YUX7	3.580602293	0	2.613638251	2.903989391	2.014642478	1.997845113	3.730233565	5.21976591	1.870221009	3.602598803	1.703540469	2.047249035	2.600894177	0.88913438	3.544926832	5.245080967
A0A2P8Y361	4.475752866	5.564046964	2.613638251	3.871985855	5.036606194	3.995690226	4.662791957	2.087906364	18.70221009	9.006497008	5.110621408	5.118122588	5.201788354	9.780478179	4.43115854	2.098032387
A0A2P8Z9V9	4.475752866	6.491388125	6.969702002	5.807978782	5.036606194	5.99353534	4.662791957	5.21976591	3.740442019	5.403898205	4.258851173	3.070873553	4.334823628	3.55653752	3.544926832	5.245080967
A0A2P8XRC2	3.580602293	3.709364643	2.613638251	2.903989391	5.036606194	1.997845113	0.932558391	4.175812728	0	3.602598803	5.110621408	2.047249035	6.06875308	4.4456719	2.658695124	4.196064774
A0A2P8XJP2	7.161204585	4.636705804	3.484851001	5.807978782	3.021963716	5.99353534	4.662791957	8.351625456	3.740442019	7.205197607	8.517702347	6.141747105	7.802682531	5.334806279	4.43115854	8.392129548
A0A2P8YXL1	5.370903439	4.636705804	0.87121275	4.839982318	7.051248672	3.995690226	1.865116783	4.175812728	13.09154706	3.602598803	2.555310704	0	2.600894177	3.55653752	4.43115854	4.196064774
A0A2P8XPP3	0.895150573	1.854682321	1.742425501	5.807978782	2.014642478	0.998922557	3.730233565	4.175812728	0	1.801299402	2.555310704	2.047249035	3.467858903	2.66740314	1.772463416	4.196064774
A0A2P8YFY1	4.475752866	3.709364643	1.742425501	1.935992927	3.021963716	1.997845113	1.865116783	1.043953182	0	3.602598803	4.258851173	3.070873553	3.467858903	1.77826876	1.772463416	1.049016193
A0A2P8YH01	3.580602293	2.782023482	4.356063752	5.807978782	3.021963716	2.99676767	5.595350348	1.043953182	1.870221009	3.602598803	4.258851173	2.047249035	4.334823628	4.4456719	5.317390248	1.049016193
A0A2P8XXF1	9.846656305	2.782023482	5.227276502	5.807978782	5.036606194	9.989225566	0	0	0	0	0	0	8.669647257	0	5.317390248	0
A0A2P8YJA6	2.68545172	2.782023482	2.613638251	1.935992927	4.029284955	1.997845113	2.797675174	3.131859546	0	3.602598803	0	2.047249035	3.467858903	1.77826876	2.658695124	3.14704858
A0A2P8YE56	4.475752866	5.564046964	5.227276502	0	1.007321239	0.998922557	3.730233565	1.043953182	0	3.602598803	1.703540469	2.047249035	3.467858903	3.55653752	1.772463416	1.049016193
A0A2P8XAT7	4.475752866	1.854682321	6.098489252	5.807978782	6.043927433	3.995690226	2.797675174	4.175812728	3.740442019	6.304547906	5.110621408	4.09449807	3.467858903	6.223940659	7.089853664	4.196064774
A0A2P8YN66	4.475752866	2.782023482	3.484851001	2.903989391	4.029284955	3.995690226	3.730233565	2.087906364	0	0.900649701	2.555310704	4.09449807	1.733929451	3.55653752	1.772463416	2.098032387
A0A2P8YT83	2.68545172	2.782023482	3.484851001	2.903989391	3.021963716	1.997845113	1.865116783	3.131859546	0	2.701949103	0.851770235	2.047249035	0.866964726	1.77826876	3.544926832	3.14704858
A0A2P8XM85	3.580602293	3.709364643	4.356063752	6.775975246	5.036606194	3.995690226	4.662791957	3.131859546	7.480884037	3.602598803	4.258851173	5.118122588	6.06875308	4.4456719	4.43115854	3.14704858
A0A2P8XXE4	2.68545172	1.854682321	2.613638251	2.903989391	2.014642478	0	2.797675174	0	1.870221009	1.801299402	5.962391643	2.047249035	4.334823628	3.55653752	0	0
A0A2P8Z911	1.790301146	2.782023482	2.613638251	2.903989391	1.007321239	4.994612783	0	3.131859546	1.870221009	2.701949103	2.555310704	3.070873553	3.467858903	5.334806279	4.43115854	3.14704858
A0A2P8YTA9	0.895150573	3.709364643	3.484851001	2.903989391	1.007321239	1.997845113	2.797675174	1.043953182	0	0.900649701	4.258851173	3.070873553	2.600894177	0.88913438	1.772463416	1.049016193
A0A2P8XNE6	3.580602293	4.636705804	8.712127503	1.935992927	4.029284955	5.99353534	3.730233565	2.087906364	1.870221009	4.503248504	1.703540469	3.070873553	2.600894177	1.77826876	2.658695124	2.098032387
A0A2P8ZG47	1.790301146	3.709364643	2.613638251	2.903989391	4.029284955	3.995690226	3.730233565	4.175812728	1.870221009	1.801299402	1.703540469	2.047249035	5.201788354	2.66740314	1.772463416	4.196064774
A0A2P8XD31	0	0.927341161	0.87121275	0.967996464	1.007321239	1.997845113	0	1.043953182	0	0.900649701	0	0	0	0	0	1.049016193
A0A2P8XJL5	4.475752866	1.854682321	2.613638251	2.903989391	1.007321239	0.998922557	1.865116783	3.131859546	0	2.701949103	2.555310704	3.070873553	2.600894177	3.55653752	1.772463416	3.14704858
A0A2P8ZJS7	3.580602293	2.782023482	3.484851001	2.903989391	3.021963716	2.99676767	3.730233565	3.131859546	3.740442019	1.801299402	3.407080939	2.047249035	4.334823628	2.66740314	3.544926832	3.14704858
A0A2P8XWS8	1.790301146	1.854682321	4.356063752	1.935992927	4.029284955	3.995690226	2.797675174	5.21976591	0	2.701949103	3.407080939	4.09449807	3.467858903	0.88913438	3.544926832	5.245080967
A0A2P8Z6L3	7.161204585	3.709364643	4.356063752	7.743971709	6.043927433	3.995690226	6.527908739	5.21976591	5.610663028	2.701949103	5.110621408	3.070873553	7.802682531	6.223940659	1.772463416	5.245080967
A0A2P8YNB3	4.475752866	5.564046964	5.227276502	6.775975246	6.043927433	3.995690226	1.865116783	3.131859546	3.740442019	3.602598803	1.703540469	2.047249035	4.334823628	6.223940659	3.544926832	3.14704858
A0A2P8Z5I9	3.580602293	5.564046964	1.742425501	5.807978782	2.014642478	3.995690226	1.865116783	5.21976591	0	4.503248504	3.407080939	3.070873553	2.600894177	4.4456719	2.658695124	5.245080967
A0A2P8Y897	4.475752866	4.636705804	3.484851001	3.871985855	4.029284955	3.995690226	1.865116783	3.131859546	1.870221009	4.503248504	3.407080939	2.047249035	7.802682531	8.891343799	2.658695124	3.14704858
A0A2P8Y8B1	0	0	0	0	1.007321239	0.998922557	0	1.043953182	0	0.900649701	0	0	1.733929451	1.77826876	0	1.049016193
A0A2P8XKY3	5.370903439	4.636705804	1.742425501	5.807978782	4.029284955	3.995690226	2.797675174	3.131859546	3.740442019	5.403898205	3.407080939	4.09449807	4.334823628	5.334806279	3.544926832	3.14704858
A0A2P8ZAH2	4.475752866	0.927341161	1.742425501	0.967996464	1.007321239	0.998922557	5.595350348	1.043953182	1.870221009	4.503248504	1.703540469	2.047249035	2.600894177	1.77826876	0	1.049016193
A0A2P8Z712	4.475752866	2.782023482	5.227276502	3.871985855	3.021963716	0.998922557	6.527908739	3.131859546	3.740442019	4.503248504	6.814161877	3.070873553	7.802682531	6.223940659	3.544926832	3.14704858
A0A2P8YI16	3.580602293	0.927341161	1.742425501	2.903989391	3.021963716	0.998922557	3.730233565	1.043953182	0	1.801299402	4.258851173	1.023624518	4.334823628	3.55653752	1.772463416	1.049016193
A0A2P8XHT2	1.790301146	0	0.87121275	1.935992927	1.007321239	2.99676767	1.865116783	1.043953182	0	2.701949103	3.407080939	5.118122588	1.733929451	0.88913438	2.658695124	1.049016193
A0A2P8XEZ9	4.475752866	4.636705804	5.227276502	3.871985855	3.021963716	3.995690226	3.730233565	3.131859546	0	3.602598803	5.962391643	3.070873553	8.669647257	4.4456719	4.43115854	3.14704858
A0A2P8XJC2	0	0.927341161	0.87121275	0	0	0.998922557	0	0	0	0.900649701	0.851770235	1.023624518	0.866964726	0.88913438	0.886231708	0
A0A2P8YTX1	5.370903439	0.927341161	3.484851001	2.903989391	3.021963716	3.995690226	3.730233565	2.087906364	1.870221009	3.602598803	1.703540469	4.09449807	1.733929451	6.223940659	3.544926832	2.098032387
A0A2P8XBN9	2.68545172	1.854682321	2.613638251	0.967996464	1.007321239	2.99676767	2.797675174	5.21976591	11.22132606	5.403898205	0.851770235	2.047249035	3.467858903	3.55653752	4.43115854	5.245080967
A0A2P8XP31	2.68545172	2.782023482	3.484851001	0.967996464	3.021963716	1.997845113	0.932558391	2.087906364	0	4.503248504	1.703540469	4.09449807	4.334823628	4.4456719	3.544926832	2.098032387
A0A2P8Y2V9	5.370903439	3.709364643	5.227276502	4.839982318	4.029284955	3.995690226	1.865116783	3.131859546	1.870221009	5.403898205	2.555310704	5.118122588	2.600894177	3.55653752	4.43115854	3.14704858
A0A2P8XPX6	0	0.927341161	1.742425501	0	2.014642478	0.998922557	0.932558391	2.087906364	0	1.801299402	2.555310704	2.047249035	1.733929451	2.66740314	0	2.098032387
A0A2P8ZEJ5	6.266054012	5.564046964	6.098489252	7.743971709	6.043927433	6.992457896	4.662791957	6.263719092	48.62574624	3.602598803	5.110621408	4.09449807	6.06875308	7.113075039	3.544926832	6.294097161
A0A2P8ZNJ9	7.161204585	2.782023482	3.484851001	5.807978782	4.029284955	3.995690226	3.730233565	3.131859546	1.870221009	6.304547906	2.555310704	3.070873553	4.334823628	4.4456719	2.658695124	3.14704858
A0A2P8Y1F7	8.056355159	10.20075277	7.840914753	6.775975246	6.043927433	6.992457896	8.393025522	8.351625456	5.610663028	9.907146709	11.07301305	5.118122588	6.06875308	8.891343799	8.86231708	8.392129548
A0A2P8Y6F3	2.68545172	4.636705804	2.613638251	3.871985855	5.036606194	3.995690226	5.595350348	4.175812728	1.870221009	1.801299402	6.814161877	5.118122588	3.467858903	4.4456719	5.317390248	4.196064774
A0A2P8Y6E9	0	0.927341161	0	0	0	0	0	1.043953182	0	0.900649701	0	1.023624518	0	0	0	1.049016193
A0A2P8XS92	5.370903439	1.854682321	2.613638251	1.935992927	1.007321239	1.997845113	2.797675174	1.043953182	3.740442019	3.602598803	2.555310704	0	2.600894177	4.4456719	0.886231708	1.049016193
A0A2P8XHT0	3.580602293	3.709364643	3.484851001	3.871985855	2.014642478	0.998922557	0.932558391	3.131859546	0	0.900649701	2.555310704	3.070873553	3.467858903	1.77826876	3.544926832	3.14704858
A0A2P8ZFZ6	3.580602293	1.854682321	2.613638251	5.807978782	2.014642478	1.997845113	5.595350348	1.043953182	1.870221009	1.801299402	1.703540469	4.09449807	4.334823628	3.55653752	2.658695124	1.049016193
A0A2P8XNP8	7.161204585	2.782023482	3.484851001	3.871985855	2.014642478	3.995690226	1.865116783	3.131859546	0	5.403898205	6.814161877	1.023624518	4.334823628	3.55653752	4.43115854	3.14704858
A0A2P8XXP7	2.68545172	4.636705804	4.356063752	1.935992927	3.021963716	3.995690226	1.865116783	3.131859546	7.480884037	3.602598803	4.258851173	2.047249035	6.06875308	4.4456719	5.317390248	3.14704858
A0A2P8YIA9	5.370903439	7.418729286	6.098489252	4.839982318	7.051248672	3.995690226	7.460467131	6.263719092	1.870221009	5.403898205	5.962391643	2.047249035	7.802682531	6.223940659	5.317390248	6.294097161
A0A2P8YCE1	6.266054012	1.854682321	6.098489252	2.903989391	1.007321239	3.995690226	2.797675174	1.043953182	1.870221009	5.403898205	4.258851173	2.047249035	3.467858903	4.4456719	7.089853664	1.049016193
A0A2P8ZK03	5.370903439	7.418729286	4.356063752	3.871985855	3.021963716	5.99353534	3.730233565	7.307672274	3.740442019	4.503248504	4.258851173	3.070873553	4.334823628	4.4456719	7.089853664	7.343113354
A0A2P8YZT9	4.475752866	4.636705804	6.969702002	3.871985855	5.036606194	2.99676767	8.393025522	4.175812728	0	7.205197607	1.703540469	1.023624518	1.733929451	3.55653752	4.43115854	4.196064774
A0A2P8YNH9	5.370903439	1.854682321	1.742425501	3.871985855	4.029284955	1.997845113	8.393025522	4.175812728	3.740442019	0.900649701	4.258851173	4.09449807	5.201788354	2.66740314	4.43115854	4.196064774
A0A2P8XKC3	7.161204585	5.564046964	3.484851001	4.839982318	6.043927433	4.994612783	4.662791957	5.21976591	1.870221009	2.701949103	3.407080939	4.09449807	5.201788354	5.334806279	5.317390248	5.245080967
A0A2P8ZM21	3.580602293	2.782023482	1.742425501	4.839982318	3.021963716	3.995690226	2.797675174	7.307672274	0	6.304547906	4.258851173	2.047249035	4.334823628	1.77826876	5.317390248	7.343113354
A0A2P8Z418	1.790301146	3.709364643	3.484851001	2.903989391	2.014642478	2.99676767	0.932558391	2.087906364	0	3.602598803	3.407080939	4.09449807	2.600894177	2.66740314	3.544926832	2.098032387
A0A2P8XL64	3.580602293	4.636705804	4.356063752	2.903989391	5.036606194	2.99676767	4.662791957	5.21976591	1.870221009	5.403898205	3.407080939	5.118122588	5.201788354	4.4456719	6.203621956	5.245080967
A0A2P8Y7E8	4.475752866	3.709364643	4.356063752	6.775975246	4.029284955	3.995690226	6.527908739	4.175812728	13.09154706	5.403898205	6.814161877	5.118122588	7.802682531	6.223940659	5.317390248	4.196064774
A0A2P8XXI4	2.68545172	3.709364643	4.356063752	2.903989391	4.029284955	2.99676767	3.730233565	3.131859546	0	1.801299402	2.555310704	4.09449807	0	2.66740314	2.658695124	3.14704858
A0A2P8XWG1	5.370903439	2.782023482	5.227276502	4.839982318	3.021963716	1.997845113	4.662791957	3.131859546	0	5.403898205	3.407080939	4.09449807	6.06875308	2.66740314	4.43115854	3.14704858
A0A2P8XYZ9	0.895150573	6.491388125	1.742425501	1.935992927	1.007321239	1.997845113	0.932558391	2.087906364	3.740442019	0	2.555310704	1.023624518	1.733929451	1.77826876	3.544926832	2.098032387
A0A2P8XEI1	2.68545172	5.564046964	4.356063752	4.839982318	6.043927433	5.99353534	4.662791957	9.395578638	5.610663028	6.304547906	5.962391643	8.18899614	2.600894177	6.223940659	7.089853664	9.441145741
A0A2P8XR71	2.68545172	3.709364643	0.87121275	0.967996464	1.007321239	4.994612783	1.865116783	4.175812728	3.740442019	0.900649701	0.851770235	0	0	0	4.43115854	4.196064774
A0A2P8Z8U3	4.475752866	3.709364643	4.356063752	3.871985855	5.036606194	3.995690226	6.527908739	5.21976591	0	5.403898205	2.555310704	3.070873553	4.334823628	1.77826876	3.544926832	5.245080967
A0A2P8XZ53	0	4.636705804	0	0	0	4.994612783	0	5.21976591	3.740442019	0	0	0	0	0	6.203621956	5.245080967
A0A2P8YE73	3.580602293	4.636705804	3.484851001	4.839982318	7.051248672	2.99676767	4.662791957	5.21976591	5.610663028	4.503248504	4.258851173	5.118122588	3.467858903	5.334806279	4.43115854	5.245080967
A0A2P8Z4R5	1.790301146	2.782023482	1.742425501	3.871985855	2.014642478	0.998922557	5.595350348	1.043953182	0	0.900649701	3.407080939	7.165371623	3.467858903	2.66740314	2.658695124	1.049016193
A0A2P8Z3V4	6.266054012	1.854682321	4.356063752	1.935992927	2.014642478	0.998922557	2.797675174	1.043953182	1.870221009	1.801299402	3.407080939	3.070873553	3.467858903	3.55653752	5.317390248	1.049016193
A0A2P8Z713	4.475752866	3.709364643	4.356063752	6.775975246	6.043927433	2.99676767	6.527908739	5.21976591	1.870221009	5.403898205	5.110621408	7.165371623	6.06875308	3.55653752	4.43115854	5.245080967
A0A2P8YRQ6	3.580602293	3.709364643	4.356063752	5.807978782	2.014642478	2.99676767	3.730233565	3.131859546	5.610663028	2.701949103	4.258851173	4.09449807	2.600894177	4.4456719	2.658695124	3.14704858
A0A2P8XFU2	4.475752866	2.782023482	4.356063752	4.839982318	4.029284955	6.992457896	5.595350348	6.263719092	7.480884037	4.503248504	4.258851173	8.18899614	6.06875308	1.77826876	6.203621956	6.294097161
A0A2P8Z1Q0	5.370903439	5.564046964	5.227276502	5.807978782	5.036606194	2.99676767	3.730233565	4.175812728	5.610663028	3.602598803	5.962391643	6.141747105	6.06875308	4.4456719	5.317390248	4.196064774
A0A2P8XVJ0	3.580602293	1.854682321	1.742425501	4.839982318	7.051248672	6.992457896	5.595350348	2.087906364	0	3.602598803	5.110621408	6.141747105	3.467858903	4.4456719	2.658695124	2.098032387
A0A2P8ZN85	8.951505732	4.636705804	3.484851001	5.807978782	4.029284955	6.992457896	5.595350348	5.21976591	11.22132606	5.403898205	6.814161877	7.165371623	8.669647257	3.55653752	4.43115854	5.245080967
A0A2P8XZM7	6.266054012	3.709364643	5.227276502	4.839982318	3.021963716	2.99676767	3.730233565	2.087906364	7.480884037	4.503248504	5.962391643	3.070873553	5.201788354	5.334806279	5.317390248	2.098032387
A0A2P8ZJB2	3.580602293	2.782023482	0.87121275	3.871985855	2.014642478	2.99676767	3.730233565	4.175812728	1.870221009	0	5.110621408	3.070873553	5.201788354	1.77826876	3.544926832	4.196064774
A0A2P8XY90	3.580602293	2.782023482	2.613638251	5.807978782	1.007321239	1.997845113	3.730233565	0	1.870221009	2.701949103	5.110621408	3.070873553	2.600894177	1.77826876	0	0
A0A2P8Z8U0	3.580602293	4.636705804	5.227276502	2.903989391	2.014642478	1.997845113	3.730233565	2.087906364	0	3.602598803	2.555310704	5.118122588	1.733929451	1.77826876	1.772463416	2.098032387
A0A2P8ZMR7	2.68545172	0.927341161	0.87121275	3.871985855	2.014642478	1.997845113	2.797675174	1.043953182	0	1.801299402	2.555310704	0	3.467858903	1.77826876	2.658695124	1.049016193
A0A2P8ZKL0	9.846656305	7.418729286	8.712127503	8.711968173	7.051248672	6.992457896	13.98837587	7.307672274	20.5724311	9.907146709	6.814161877	10.23624518	5.201788354	9.780478179	8.86231708	7.343113354
A0A2P8XVL5	2.68545172	4.636705804	2.613638251	3.871985855	2.014642478	1.997845113	1.865116783	6.263719092	0	4.503248504	4.258851173	3.070873553	2.600894177	0	3.544926832	6.294097161
A0A2P8YYJ6	5.370903439	6.491388125	4.356063752	4.839982318	6.043927433	5.99353534	5.595350348	2.087906364	1.870221009	5.403898205	2.555310704	9.212620658	3.467858903	3.55653752	3.544926832	2.098032387
A0A2P8ZLB7	5.370903439	4.636705804	2.613638251	7.743971709	1.007321239	3.995690226	4.662791957	5.21976591	3.740442019	1.801299402	5.962391643	3.070873553	5.201788354	5.334806279	6.203621956	5.245080967
A0A2P8Z216	3.580602293	3.709364643	4.356063752	1.935992927	6.043927433	4.994612783	1.865116783	3.131859546	0	3.602598803	3.407080939	3.070873553	0.866964726	2.66740314	1.772463416	3.14704858
A0A2P8Z214	0	0	0.87121275	0.967996464	1.007321239	0.998922557	0.932558391	0	0	0	0	0	0	0	0	0
A0A2P8ZCY9	3.580602293	0	2.613638251	0.967996464	4.029284955	1.997845113	0.932558391	2.087906364	0	1.801299402	2.555310704	3.070873553	2.600894177	1.77826876	2.658695124	2.098032387
A0A2P8Y4M7	3.580602293	1.854682321	0.87121275	2.903989391	0	1.997845113	5.595350348	1.043953182	1.870221009	3.602598803	1.703540469	2.047249035	1.733929451	2.66740314	0.886231708	1.049016193
A0A2P8YYC8	0.895150573	1.854682321	1.742425501	4.839982318	2.014642478	1.997845113	3.730233565	2.087906364	0	1.801299402	3.407080939	3.070873553	2.600894177	1.77826876	1.772463416	2.098032387
A0A2P8Y9R6	1.790301146	3.709364643	2.613638251	3.871985855	4.029284955	4.994612783	2.797675174	4.175812728	1.870221009	4.503248504	5.110621408	3.070873553	5.201788354	3.55653752	5.317390248	4.196064774
A0A2P8XDW5	0.895150573	0.927341161	2.613638251	0.967996464	2.014642478	3.995690226	0.932558391	1.043953182	0	2.701949103	1.703540469	1.023624518	3.467858903	0.88913438	0	1.049016193
A0A2P8YBB0	3.580602293	2.782023482	6.969702002	2.903989391	4.029284955	4.994612783	1.865116783	3.131859546	0	5.403898205	1.703540469	3.070873553	6.06875308	1.77826876	4.43115854	3.14704858
A0A2P8YCX6	7.161204585	6.491388125	4.356063752	6.775975246	4.029284955	6.992457896	9.325583914	6.263719092	1.870221009	8.105847308	6.814161877	6.141747105	6.935717806	8.891343799	6.203621956	6.294097161
A0A2P8Z408	3.580602293	7.418729286	3.484851001	5.807978782	4.029284955	2.99676767	6.527908739	4.175812728	7.480884037	3.602598803	5.110621408	4.09449807	6.935717806	7.113075039	8.86231708	4.196064774
A0A2P8XVD1	2.68545172	3.709364643	4.356063752	3.871985855	4.029284955	2.99676767	4.662791957	6.263719092	3.740442019	2.701949103	2.555310704	4.09449807	1.733929451	2.66740314	2.658695124	6.294097161
A0A2P8YZK8	4.475752866	5.564046964	3.484851001	2.903989391	3.021963716	1.997845113	6.527908739	1.043953182	1.870221009	4.503248504	5.110621408	2.047249035	2.600894177	5.334806279	4.43115854	1.049016193
A0A068TK19	2.68545172	0.927341161	1.742425501	5.807978782	1.007321239	1.997845113	3.730233565	3.131859546	0	1.801299402	5.110621408	4.09449807	3.467858903	5.334806279	3.544926832	3.14704858
A0A2P8YKB1	0.895150573	0	0.87121275	1.935992927	1.007321239	0.998922557	0	1.043953182	0	1.801299402	0.851770235	2.047249035	0.866964726	0.88913438	1.772463416	1.049016193
A0A2P8Y6W8	4.475752866	2.782023482	5.227276502	7.743971709	5.036606194	0.998922557	4.662791957	2.087906364	20.5724311	7.205197607	4.258851173	6.141747105	4.334823628	0.88913438	4.43115854	2.098032387
A0A2P8ZJU1	1.790301146	5.564046964	2.613638251	2.903989391	5.036606194	4.994612783	3.730233565	6.263719092	3.740442019	3.602598803	2.555310704	2.047249035	3.467858903	3.55653752	3.544926832	6.294097161
A0A2P8ZLL5	4.475752866	4.636705804	4.356063752	1.935992927	5.036606194	0.998922557	4.662791957	4.175812728	0	4.503248504	5.110621408	6.141747105	6.06875308	3.55653752	4.43115854	4.196064774
A0A2P8ZJT5	2.68545172	3.709364643	3.484851001	1.935992927	1.007321239	0.998922557	2.797675174	1.043953182	0	2.701949103	3.407080939	1.023624518	1.733929451	2.66740314	0	1.049016193
A0A2P8YBW0	2.68545172	2.782023482	2.613638251	3.871985855	4.029284955	1.997845113	2.797675174	3.131859546	0	2.701949103	3.407080939	2.047249035	5.201788354	3.55653752	1.772463416	3.14704858
A0A2P8ZJK9	0	9.273411607	0	0	0	9.989225566	0	7.307672274	14.96176807	0	0	0	0	0	7.089853664	7.343113354
A0A2P8Y235	4.475752866	4.636705804	1.742425501	4.839982318	2.014642478	2.99676767	0.932558391	3.131859546	0	4.503248504	4.258851173	2.047249035	4.334823628	3.55653752	2.658695124	3.14704858
A0A2P8Y0A6	1.790301146	2.782023482	1.742425501	3.871985855	2.014642478	3.995690226	4.662791957	3.131859546	0	1.801299402	1.703540469	3.070873553	2.600894177	1.77826876	1.772463416	3.14704858
A0A2P8YI23	1.790301146	1.854682321	1.742425501	0	4.029284955	0.998922557	1.865116783	1.043953182	1.870221009	3.602598803	0.851770235	2.047249035	1.733929451	0.88913438	0.886231708	1.049016193
A0A2P8XK11	3.580602293	1.854682321	4.356063752	2.903989391	4.029284955	4.994612783	2.797675174	1.043953182	0	2.701949103	2.555310704	3.070873553	4.334823628	2.66740314	3.544926832	1.049016193
A0A2P8Z710	6.266054012	2.782023482	6.098489252	4.839982318	6.043927433	3.995690226	3.730233565	4.175812728	5.610663028	6.304547906	5.962391643	5.118122588	3.467858903	5.334806279	7.089853664	4.196064774
A0A2P8ZCT4	5.370903439	1.854682321	0.87121275	4.839982318	2.014642478	0	2.797675174	2.087906364	0	0.900649701	2.555310704	3.070873553	1.733929451	4.4456719	1.772463416	2.098032387
A0A2P8ZFA2	3.580602293	6.491388125	3.484851001	3.871985855	7.051248672	3.995690226	0.932558391	11.483485	3.740442019	9.907146709	8.517702347	14.33074325	6.935717806	9.780478179	3.544926832	11.53917813
A0A2P8YI02	1.790301146	5.564046964	5.227276502	4.839982318	4.029284955	2.99676767	5.595350348	3.131859546	1.870221009	4.503248504	6.814161877	6.141747105	4.334823628	4.4456719	6.203621956	3.14704858
A0A2P8XNY2	4.475752866	3.709364643	5.227276502	4.839982318	4.029284955	2.99676767	5.595350348	4.175812728	0	5.403898205	4.258851173	5.118122588	3.467858903	4.4456719	2.658695124	4.196064774
A0A2P8YJW1	5.370903439	3.709364643	2.613638251	2.903989391	3.021963716	2.99676767	2.797675174	3.131859546	1.870221009	4.503248504	5.962391643	5.118122588	2.600894177	4.4456719	2.658695124	3.14704858
A0A2P8ZC29	1.790301146	2.782023482	0.87121275	2.903989391	1.007321239	2.99676767	1.865116783	2.087906364	5.610663028	0.900649701	5.962391643	4.09449807	1.733929451	5.334806279	2.658695124	2.098032387
A0A2P8Y8N0	1.790301146	0.927341161	3.484851001	0.967996464	3.021963716	2.99676767	0.932558391	2.087906364	0	2.701949103	0.851770235	3.070873553	0.866964726	0.88913438	2.658695124	2.098032387
A0A2P8XHP9	4.475752866	6.491388125	5.227276502	7.743971709	7.051248672	6.992457896	5.595350348	7.307672274	5.610663028	4.503248504	4.258851173	6.141747105	6.06875308	5.334806279	5.317390248	7.343113354
A0A2P8YU28	1.790301146	0.927341161	1.742425501	7.743971709	3.021963716	0.998922557	1.865116783	3.131859546	0	1.801299402	1.703540469	0	2.600894177	1.77826876	0	3.14704858
A0A2P8YD18	3.580602293	5.564046964	1.742425501	2.903989391	3.021963716	1.997845113	2.797675174	2.087906364	0	2.701949103	0.851770235	6.141747105	2.600894177	3.55653752	7.089853664	2.098032387
A0A2P8ZI38	3.580602293	5.564046964	3.484851001	5.807978782	6.043927433	5.99353534	11.1907007	8.351625456	1.870221009	3.602598803	5.962391643	3.070873553	5.201788354	3.55653752	4.43115854	8.392129548
A0A2P8Y7P4	5.370903439	5.564046964	4.356063752	6.775975246	4.029284955	1.997845113	3.730233565	4.175812728	5.610663028	8.105847308	7.665932112	2.047249035	9.536611983	9.780478179	3.544926832	4.196064774
A0A2P8XVK5	2.68545172	5.564046964	5.227276502	1.935992927	7.051248672	5.99353534	3.730233565	4.175812728	3.740442019	4.503248504	2.555310704	7.165371623	3.467858903	3.55653752	4.43115854	4.196064774
A0A2P8YXN4	2.68545172	2.782023482	1.742425501	2.903989391	2.014642478	0.998922557	0	4.175812728	5.610663028	2.701949103	2.555310704	2.047249035	1.733929451	2.66740314	1.772463416	4.196064774
A0A2P8YP84	3.580602293	2.782023482	2.613638251	4.839982318	4.029284955	3.995690226	2.797675174	2.087906364	5.610663028	1.801299402	3.407080939	3.070873553	3.467858903	3.55653752	3.544926832	2.098032387
A0A2P8XDA5	6.266054012	4.636705804	4.356063752	5.807978782	5.036606194	1.997845113	4.662791957	3.131859546	0	4.503248504	5.110621408	4.09449807	5.201788354	5.334806279	3.544926832	3.14704858
A0A2P8XR03	4.475752866	1.854682321	3.484851001	2.903989391	3.021963716	1.997845113	2.797675174	2.087906364	1.870221009	4.503248504	3.407080939	3.070873553	6.06875308	1.77826876	3.544926832	2.098032387
A0A2P8ZB58	2.68545172	0.927341161	0.87121275	1.935992927	1.007321239	0.998922557	3.730233565	1.043953182	0	0.900649701	4.258851173	1.023624518	3.467858903	1.77826876	0.886231708	1.049016193
A0A2P8ZAW7	3.580602293	6.491388125	4.356063752	4.839982318	7.051248672	3.995690226	5.595350348	3.131859546	5.610663028	6.304547906	5.962391643	5.118122588	5.201788354	5.334806279	4.43115854	3.14704858
A0A2P8Z922	4.475752866	2.782023482	2.613638251	0	2.014642478	2.99676767	1.865116783	2.087906364	0	1.801299402	3.407080939	4.09449807	6.06875308	2.66740314	3.544926832	2.098032387
A0A2P8ZKK8	8.056355159	5.564046964	6.098489252	7.743971709	5.036606194	4.994612783	9.325583914	5.21976591	16.83198908	7.205197607	5.962391643	9.212620658	3.467858903	8.002209419	6.203621956	5.245080967
A0A2P8YF79	1.790301146	4.636705804	0.87121275	6.775975246	4.029284955	4.994612783	4.662791957	3.131859546	1.870221009	3.602598803	5.962391643	2.047249035	6.06875308	4.4456719	1.772463416	3.14704858
A0A2P8Y3Q0	1.790301146	0.927341161	2.613638251	1.935992927	2.014642478	1.997845113	0.932558391	3.131859546	7.480884037	1.801299402	5.962391643	1.023624518	5.201788354	1.77826876	2.658695124	3.14704858
A0A2P8XKB9	3.580602293	3.709364643	3.484851001	4.839982318	6.043927433	3.995690226	6.527908739	3.131859546	7.480884037	4.503248504	6.814161877	3.070873553	6.06875308	5.334806279	6.203621956	3.14704858
A0A2P8XG42	1.790301146	2.782023482	4.356063752	2.903989391	3.021963716	1.997845113	3.730233565	0	3.740442019	4.503248504	5.110621408	4.09449807	2.600894177	2.66740314	1.772463416	0
A0A2P8ZGT1	0.895150573	2.782023482	0.87121275	5.807978782	4.029284955	0.998922557	4.662791957	0	0	0.900649701	1.703540469	2.047249035	0.866964726	0.88913438	0	0
A0A2P8YWW2	1.790301146	1.854682321	1.742425501	1.935992927	3.021963716	0	2.797675174	2.087906364	0	0	4.258851173	0	0	0	3.544926832	2.098032387
A0A2P8ZPJ2	1.790301146	1.854682321	0.87121275	1.935992927	3.021963716	2.99676767	0.932558391	2.087906364	0	0.900649701	1.703540469	2.047249035	1.733929451	0.88913438	0.886231708	2.098032387
A0A2P8Y5D0	2.68545172	6.491388125	4.356063752	2.903989391	6.043927433	5.99353534	3.730233565	6.263719092	9.351105046	5.403898205	3.407080939	6.141747105	2.600894177	4.4456719	4.43115854	6.294097161
A0A2P8YMW6	2.68545172	4.636705804	2.613638251	3.871985855	5.036606194	2.99676767	2.797675174	6.263719092	1.870221009	3.602598803	2.555310704	6.141747105	3.467858903	4.4456719	4.43115854	6.294097161
A0A2P8YC66	3.580602293	5.564046964	4.356063752	5.807978782	6.043927433	6.992457896	1.865116783	5.21976591	0	5.403898205	7.665932112	3.070873553	3.467858903	1.77826876	1.772463416	5.245080967
A0A2P8Z586	3.580602293	3.709364643	2.613638251	4.839982318	2.014642478	2.99676767	4.662791957	3.131859546	1.870221009	2.701949103	1.703540469	3.070873553	4.334823628	5.334806279	2.658695124	3.14704858
A0A2P8YF09	5.370903439	4.636705804	4.356063752	5.807978782	4.029284955	3.995690226	3.730233565	4.175812728	3.740442019	3.602598803	2.555310704	5.118122588	5.201788354	7.113075039	2.658695124	4.196064774
A0A2P8YI92	3.580602293	3.709364643	1.742425501	2.903989391	3.021963716	1.997845113	1.865116783	2.087906364	0	0.900649701	1.703540469	2.047249035	0.866964726	0.88913438	1.772463416	2.098032387
A0A2P8YZH8	5.370903439	3.709364643	5.227276502	3.871985855	5.036606194	2.99676767	5.595350348	4.175812728	3.740442019	1.801299402	0.851770235	2.047249035	0	4.4456719	4.43115854	4.196064774
A0A2P8ZCH7	2.68545172	2.782023482	2.613638251	0	2.014642478	2.99676767	1.865116783	3.131859546	1.870221009	3.602598803	0.851770235	2.047249035	4.334823628	2.66740314	1.772463416	3.14704858
A0A2P8YPE8	3.580602293	5.564046964	6.098489252	1.935992927	3.021963716	2.99676767	0.932558391	4.175812728	0	4.503248504	2.555310704	3.070873553	4.334823628	2.66740314	3.544926832	4.196064774
A0A2P8XCN7	4.475752866	9.273411607	5.227276502	3.871985855	7.051248672	5.99353534	1.865116783	5.21976591	0	4.503248504	6.814161877	5.118122588	6.06875308	4.4456719	6.203621956	5.245080967
A0A2P8ZF65	1.790301146	2.782023482	2.613638251	1.935992927	2.014642478	0.998922557	3.730233565	1.043953182	1.870221009	2.701949103	0.851770235	2.047249035	1.733929451	1.77826876	1.772463416	1.049016193
A0A2P8XW44	1.790301146	4.636705804	3.484851001	1.935992927	4.029284955	2.99676767	0.932558391	4.175812728	0	4.503248504	2.555310704	4.09449807	2.600894177	3.55653752	4.43115854	4.196064774
A0A2P8YX40	0	1.854682321	2.613638251	0.967996464	1.007321239	2.99676767	1.865116783	2.087906364	1.870221009	2.701949103	2.555310704	1.023624518	0.866964726	1.77826876	3.544926832	2.098032387
A0A2P8ZM48	3.580602293	2.782023482	1.742425501	3.871985855	3.021963716	1.997845113	2.797675174	2.087906364	1.870221009	4.503248504	4.258851173	4.09449807	3.467858903	2.66740314	5.317390248	2.098032387
A0A2P8Z9S7	0	0.927341161	1.742425501	1.935992927	1.007321239	0.998922557	0.932558391	1.043953182	0	1.801299402	3.407080939	2.047249035	0	1.77826876	0.886231708	1.049016193
A0A2P8YAK0	4.475752866	2.782023482	4.356063752	4.839982318	4.029284955	2.99676767	2.797675174	4.175812728	0	2.701949103	0.851770235	3.070873553	4.334823628	2.66740314	4.43115854	4.196064774
A0A2P8YXR7	5.370903439	3.709364643	3.484851001	3.871985855	8.05856991	5.99353534	6.527908739	3.131859546	0	2.701949103	3.407080939	5.118122588	7.802682531	6.223940659	5.317390248	3.14704858
A0A2P8XAS5	0	0	0	0.967996464	1.007321239	0	2.797675174	0	0	0	0.851770235	0	0.866964726	0.88913438	0	0
A0A2P8Y280	2.68545172	0.927341161	5.227276502	0.967996464	3.021963716	1.997845113	3.730233565	5.21976591	0	3.602598803	1.703540469	6.141747105	3.467858903	1.77826876	1.772463416	5.245080967
A0A2P8ZL18	1.790301146	4.636705804	0.87121275	0.967996464	1.007321239	3.995690226	2.797675174	3.131859546	0	4.503248504	5.110621408	1.023624518	2.600894177	1.77826876	0.886231708	3.14704858
A0A2P8XJ37	3.580602293	2.782023482	3.484851001	6.775975246	3.021963716	3.995690226	5.595350348	5.21976591	0	1.801299402	0.851770235	3.070873553	5.201788354	1.77826876	5.317390248	5.245080967
A0A2P8XUB3	2.68545172	0	0.87121275	1.935992927	0	0.998922557	0.932558391	2.087906364	0	0	0.851770235	0	1.733929451	0.88913438	1.772463416	2.098032387
A0A2P8XUD3	0.895150573	0.927341161	0.87121275	0.967996464	1.007321239	0.998922557	2.797675174	1.043953182	0	0.900649701	0	1.023624518	0.866964726	0.88913438	0.886231708	1.049016193
A0A2P8YV44	2.68545172	4.636705804	3.484851001	5.807978782	6.043927433	4.994612783	6.527908739	4.175812728	18.70221009	3.602598803	6.814161877	5.118122588	8.669647257	4.4456719	3.544926832	4.196064774
A0A2P8XNG7	5.370903439	2.782023482	2.613638251	3.871985855	2.014642478	0.998922557	3.730233565	1.043953182	1.870221009	0.900649701	3.407080939	2.047249035	2.600894177	0.88913438	4.43115854	1.049016193
A0A2P8Z385	4.475752866	3.709364643	5.227276502	2.903989391	3.021963716	1.997845113	2.797675174	2.087906364	0	3.602598803	3.407080939	2.047249035	5.201788354	3.55653752	1.772463416	2.098032387
A0A2P8XL58	2.68545172	4.636705804	4.356063752	3.871985855	2.014642478	1.997845113	2.797675174	3.131859546	0	3.602598803	5.110621408	3.070873553	3.467858903	2.66740314	1.772463416	3.14704858
A0A2P8Y5A1	0.895150573	5.564046964	5.227276502	2.903989391	2.014642478	2.99676767	6.527908739	1.043953182	1.870221009	3.602598803	1.703540469	5.118122588	1.733929451	3.55653752	3.544926832	1.049016193
A0A2P8XXP9	1.790301146	3.709364643	1.742425501	3.871985855	5.036606194	1.997845113	3.730233565	2.087906364	1.870221009	1.801299402	4.258851173	2.047249035	4.334823628	3.55653752	2.658695124	2.098032387
A0A2P8YBC0	0	5.564046964	0	1.935992927	3.021963716	4.994612783	0.932558391	2.087906364	0	0.900649701	4.258851173	0	0.866964726	0	0	2.098032387
A0A2P8YR70	0	1.854682321	2.613638251	3.871985855	3.021963716	1.997845113	4.662791957	4.175812728	3.740442019	3.602598803	4.258851173	3.070873553	3.467858903	2.66740314	2.658695124	4.196064774
A0A2P8YV61	1.790301146	0.927341161	3.484851001	1.935992927	3.021963716	0.998922557	2.797675174	1.043953182	0	2.701949103	3.407080939	4.09449807	2.600894177	0	1.772463416	1.049016193
A0A2P8XBG2	3.580602293	5.564046964	3.484851001	8.711968173	4.029284955	4.994612783	5.595350348	6.263719092	7.480884037	2.701949103	5.110621408	6.141747105	3.467858903	4.4456719	5.317390248	6.294097161
A0A2P8XQN1	0.895150573	3.709364643	6.098489252	1.935992927	3.021963716	3.995690226	2.797675174	3.131859546	0	3.602598803	0	3.070873553	1.733929451	0.88913438	3.544926832	3.14704858
A0A2P8YE24	4.475752866	0.927341161	4.356063752	3.871985855	2.014642478	1.997845113	0.932558391	2.087906364	0	4.503248504	5.962391643	3.070873553	3.467858903	3.55653752	4.43115854	2.098032387
A0A2P8YIN1	1.790301146	0.927341161	3.484851001	4.839982318	4.029284955	3.995690226	2.797675174	2.087906364	7.480884037	1.801299402	5.110621408	3.070873553	1.733929451	1.77826876	1.772463416	2.098032387
A0A2P8ZPG4	3.580602293	3.709364643	2.613638251	3.871985855	4.029284955	1.997845113	3.730233565	3.131859546	0	5.403898205	0.851770235	1.023624518	2.600894177	0.88913438	3.544926832	3.14704858
A0A2P8YDF6	3.580602293	4.636705804	5.227276502	4.839982318	4.029284955	4.994612783	4.662791957	4.175812728	7.480884037	4.503248504	3.407080939	4.09449807	4.334823628	4.4456719	4.43115854	4.196064774
A0A2P8XPL1	2.68545172	3.709364643	1.742425501	1.935992927	4.029284955	1.997845113	3.730233565	3.131859546	1.870221009	0.900649701	5.110621408	2.047249035	2.600894177	4.4456719	2.658695124	3.14704858
A0A2P8Z2E8	3.580602293	0.927341161	0.87121275	3.871985855	2.014642478	0.998922557	0.932558391	1.043953182	1.870221009	2.701949103	3.407080939	2.047249035	1.733929451	3.55653752	3.544926832	1.049016193
A0A2P8ZJK3	0	1.854682321	0	0	0	0.998922557	0	3.131859546	3.740442019	0	0	0	0	0	3.544926832	3.14704858
A0A2P8XB17	0	3.709364643	0.87121275	1.935992927	3.021963716	3.995690226	0.932558391	2.087906364	7.480884037	2.701949103	2.555310704	1.023624518	0	0	4.43115854	2.098032387
A0A2P8YM53	4.475752866	1.854682321	3.484851001	6.775975246	4.029284955	2.99676767	2.797675174	3.131859546	0	1.801299402	4.258851173	4.09449807	3.467858903	5.334806279	3.544926832	3.14704858
A0A2P8YHL3	3.580602293	1.854682321	2.613638251	1.935992927	3.021963716	2.99676767	4.662791957	0	3.740442019	1.801299402	2.555310704	3.070873553	3.467858903	5.334806279	0.886231708	0
A0A2P8YA49	3.580602293	4.636705804	4.356063752	2.903989391	5.036606194	4.994612783	3.730233565	2.087906364	0	6.304547906	2.555310704	6.141747105	3.467858903	1.77826876	3.544926832	2.098032387
A0A2P8YDI7	4.475752866	2.782023482	4.356063752	0.967996464	2.014642478	5.99353534	0.932558391	4.175812728	0	3.602598803	3.407080939	5.118122588	1.733929451	0.88913438	2.658695124	4.196064774
A0A2P8XB11	1.790301146	0.927341161	1.742425501	0.967996464	1.007321239	0.998922557	0.932558391	1.043953182	0	2.701949103	1.703540469	1.023624518	0.866964726	0.88913438	0	1.049016193
A0A2P8ZJN4	0.895150573	10.20075277	0	0	0	6.992457896	0	9.395578638	1.870221009	0	0	0	0	0	7.976085372	9.441145741
A0A2P8YWP5	3.580602293	5.564046964	4.356063752	4.839982318	3.021963716	0.998922557	0	1.043953182	1.870221009	4.503248504	0.851770235	2.047249035	1.733929451	8.891343799	0.886231708	1.049016193
A0A2P8Y5C2	0.895150573	0.927341161	2.613638251	1.935992927	3.021963716	1.997845113	2.797675174	3.131859546	1.870221009	0.900649701	1.703540469	3.070873553	1.733929451	3.55653752	3.544926832	3.14704858
A0A2P8Y5C6	0	0	0	0	1.007321239	0	1.865116783	1.043953182	0	0	0	1.023624518	0.866964726	0	0.886231708	1.049016193
A0A2P8Z4A5	8.056355159	5.564046964	5.227276502	7.743971709	5.036606194	2.99676767	5.595350348	7.307672274	1.870221009	6.304547906	3.407080939	6.141747105	9.536611983	7.113075039	5.317390248	7.343113354
A0A2P8XK89	2.68545172	1.854682321	5.227276502	3.871985855	4.029284955	4.994612783	2.797675174	2.087906364	0	2.701949103	2.555310704	3.070873553	1.733929451	3.55653752	1.772463416	2.098032387
A0A2P8YT57	0.895150573	1.854682321	2.613638251	2.903989391	2.014642478	0.998922557	2.797675174	3.131859546	0	1.801299402	2.555310704	2.047249035	2.600894177	1.77826876	2.658695124	3.14704858
A0A2P8Y2M3	2.68545172	0.927341161	3.484851001	2.903989391	1.007321239	2.99676767	2.797675174	0	0	2.701949103	1.703540469	2.047249035	3.467858903	0.88913438	3.544926832	0
A0A2P8YF58	0	0	0	0.967996464	1.007321239	0	0.932558391	0	0	0.900649701	0	1.023624518	0.866964726	0	0.886231708	0
A0A2P8ZAP9	7.161204585	4.636705804	4.356063752	8.711968173	6.043927433	4.994612783	3.730233565	3.131859546	5.610663028	4.503248504	5.962391643	3.070873553	5.201788354	7.113075039	2.658695124	3.14704858
A0A2P8ZP92	3.580602293	5.564046964	1.742425501	3.871985855	2.014642478	4.994612783	2.797675174	1.043953182	0	0.900649701	2.555310704	4.09449807	0	1.77826876	0.886231708	1.049016193
A0A2P8Y3V1	4.475752866	1.854682321	3.484851001	0.967996464	2.014642478	0	2.797675174	0	3.740442019	0	4.258851173	1.023624518	3.467858903	3.55653752	0	0
A0A2P8XIB0	0	0.927341161	0.87121275	0	0	0	0	0	1.870221009	0	0.851770235	0	0	0	0	0
A0A2P8YC96	0	0.927341161	0.87121275	0	0	0	0	0	1.870221009	0	0.851770235	0	0	0	0	0
A0A2P8ZP43	0	0.927341161	0.87121275	0	0	0	0	0	1.870221009	0	0.851770235	0	0	0	0	0
A0A2P8Y7N7	3.580602293	1.854682321	4.356063752	1.935992927	2.014642478	2.99676767	2.797675174	3.131859546	5.610663028	0.900649701	4.258851173	2.047249035	4.334823628	2.66740314	2.658695124	3.14704858
A0A2P8ZJP3	0	3.709364643	0	0	0	4.994612783	0	5.21976591	0	0	0	1.023624518	0	0	4.43115854	5.245080967
A0A2P8YA60	2.68545172	1.854682321	0.87121275	1.935992927	1.007321239	2.99676767	3.730233565	3.131859546	0	2.701949103	1.703540469	7.165371623	5.201788354	0.88913438	4.43115854	3.14704858
A0A2P8YK10	7.161204585	5.564046964	3.484851001	6.775975246	3.021963716	4.994612783	7.460467131	4.175812728	0	5.403898205	4.258851173	5.118122588	6.935717806	5.334806279	3.544926832	4.196064774
A0A2P8XZE3	1.790301146	1.854682321	3.484851001	2.903989391	3.021963716	1.997845113	6.527908739	3.131859546	1.870221009	5.403898205	2.555310704	6.141747105	3.467858903	1.77826876	1.772463416	2.098032387
A0A2P8ZBB4	6.266054012	3.709364643	1.742425501	4.839982318	3.021963716	4.994612783	2.797675174	3.131859546	5.610663028	2.701949103	2.555310704	4.09449807	3.467858903	4.4456719	3.544926832	3.14704858
A0A2P8ZJP6	4.475752866	2.782023482	1.742425501	3.871985855	5.036606194	2.99676767	3.730233565	6.263719092	11.22132606	2.701949103	2.555310704	2.047249035	5.201788354	3.55653752	1.772463416	6.294097161
A0A2P8XYF5	5.370903439	4.636705804	4.356063752	2.903989391	5.036606194	4.994612783	3.730233565	4.175812728	1.870221009	4.503248504	5.962391643	4.09449807	5.201788354	7.113075039	3.544926832	4.196064774
A0A2P8YE49	4.475752866	5.564046964	4.356063752	2.903989391	2.014642478	4.994612783	0	1.043953182	0	6.304547906	2.555310704	4.09449807	3.467858903	3.55653752	4.43115854	1.049016193
A0A2P8YH83	3.580602293	7.418729286	3.484851001	5.807978782	5.036606194	2.99676767	4.662791957	6.263719092	1.870221009	3.602598803	6.814161877	2.047249035	6.06875308	3.55653752	5.317390248	6.294097161
A0A2P8YIM0	8.056355159	7.418729286	6.969702002	4.839982318	5.036606194	9.989225566	6.527908739	6.263719092	5.610663028	6.304547906	3.407080939	8.18899614	6.935717806	10.66961256	7.976085372	6.294097161
A0A2P8XFP0	3.580602293	3.709364643	4.356063752	1.935992927	3.021963716	2.99676767	2.797675174	5.21976591	1.870221009	5.403898205	3.407080939	3.070873553	3.467858903	1.77826876	3.544926832	5.245080967
A0A2P8XFZ7	0.895150573	1.854682321	0.87121275	2.903989391	1.007321239	0.998922557	2.797675174	2.087906364	1.870221009	2.701949103	5.962391643	2.047249035	2.600894177	1.77826876	3.544926832	2.098032387
A0A2P8XS79	4.475752866	1.854682321	5.227276502	2.903989391	4.029284955	2.99676767	0.932558391	3.131859546	0	7.205197607	3.407080939	3.070873553	3.467858903	4.4456719	5.317390248	3.14704858
A0A2P8Z9J6	2.68545172	3.709364643	1.742425501	0	0	0	2.797675174	0	0	1.801299402	0.851770235	1.023624518	1.733929451	1.77826876	1.772463416	0
A0A2P8Y0K4	1.790301146	2.782023482	2.613638251	1.935992927	2.014642478	0.998922557	1.865116783	3.131859546	1.870221009	2.701949103	5.962391643	3.070873553	0.866964726	0.88913438	2.658695124	3.14704858
A0A2P8XEZ8	4.475752866	3.709364643	2.613638251	2.903989391	3.021963716	3.995690226	0.932558391	3.131859546	0	3.602598803	5.962391643	3.070873553	5.201788354	2.66740314	5.317390248	3.14704858
A0A2P8YKQ4	3.580602293	2.782023482	1.742425501	4.839982318	3.021963716	4.994612783	1.865116783	5.21976591	1.870221009	1.801299402	4.258851173	2.047249035	3.467858903	4.4456719	1.772463416	5.245080967
A0A2P8ZBI6	5.370903439	7.418729286	5.227276502	3.871985855	8.05856991	6.992457896	2.797675174	7.307672274	11.22132606	5.403898205	5.962391643	4.09449807	2.600894177	0.88913438	6.203621956	7.343113354
A0A068TKR6	1.790301146	3.709364643	1.742425501	0.967996464	1.007321239	1.997845113	1.865116783	3.131859546	0	2.701949103	1.703540469	3.070873553	2.600894177	1.77826876	2.658695124	3.14704858
A0A2P8ZID3	4.475752866	3.709364643	4.356063752	1.935992927	1.007321239	1.997845113	1.865116783	3.131859546	3.740442019	4.503248504	1.703540469	2.047249035	3.467858903	1.77826876	5.317390248	3.14704858
A0A2P8YXL6	4.475752866	2.782023482	5.227276502	4.839982318	5.036606194	3.995690226	2.797675174	5.21976591	3.740442019	4.503248504	3.407080939	4.09449807	3.467858903	3.55653752	2.658695124	5.245080967
A0A2P8XKK0	4.475752866	5.564046964	3.484851001	3.871985855	6.043927433	2.99676767	5.595350348	6.263719092	5.610663028	4.503248504	2.555310704	4.09449807	3.467858903	5.334806279	4.43115854	6.294097161
A0A2P8Z6Q9	7.161204585	3.709364643	3.484851001	7.743971709	6.043927433	2.99676767	4.662791957	4.175812728	3.740442019	1.801299402	4.258851173	7.165371623	7.802682531	8.002209419	5.317390248	4.196064774
A0A2P8XLG3	3.580602293	2.782023482	3.484851001	0.967996464	2.014642478	0.998922557	2.797675174	3.131859546	0	3.602598803	2.555310704	3.070873553	2.600894177	1.77826876	2.658695124	3.14704858
A0A2P8YCL1	0.895150573	0.927341161	0.87121275	0.967996464	1.007321239	0	3.730233565	1.043953182	0	0.900649701	2.555310704	2.047249035	0.866964726	1.77826876	0.886231708	1.049016193
A0A2P8Y6N7	0	2.782023482	3.484851001	1.935992927	1.007321239	0.998922557	1.865116783	1.043953182	1.870221009	0.900649701	1.703540469	2.047249035	1.733929451	1.77826876	1.772463416	1.049016193
A0A2P8Y2F3	2.68545172	1.854682321	1.742425501	1.935992927	2.014642478	1.997845113	2.797675174	2.087906364	1.870221009	1.801299402	4.258851173	3.070873553	2.600894177	1.77826876	3.544926832	2.098032387
A0A2P8ZNQ0	2.68545172	5.564046964	3.484851001	7.743971709	6.043927433	4.994612783	7.460467131	5.21976591	9.351105046	2.701949103	4.258851173	4.09449807	2.600894177	1.77826876	3.544926832	5.245080967
A0A2P8ZMK7	3.580602293	3.709364643	1.742425501	0.967996464	5.036606194	1.997845113	1.865116783	4.175812728	0	2.701949103	3.407080939	2.047249035	2.600894177	2.66740314	0.886231708	4.196064774
A0A2P8Y1M7	2.68545172	1.854682321	3.484851001	0.967996464	3.021963716	1.997845113	2.797675174	2.087906364	1.870221009	3.602598803	2.555310704	1.023624518	0.866964726	2.66740314	1.772463416	2.098032387
A0A2P8Z4V9	2.68545172	3.709364643	4.356063752	3.871985855	4.029284955	1.997845113	3.730233565	2.087906364	1.870221009	4.503248504	4.258851173	6.141747105	3.467858903	3.55653752	3.544926832	4.196064774
A0A2P8XME7	1.790301146	2.782023482	2.613638251	1.935992927	1.007321239	3.995690226	1.865116783	4.175812728	1.870221009	2.701949103	2.555310704	1.023624518	2.600894177	1.77826876	2.658695124	4.196064774
A0A2P8XYZ6	8.056355159	0.927341161	2.613638251	3.871985855	0	0	0.932558391	0	0	1.801299402	1.703540469	2.047249035	2.600894177	5.334806279	3.544926832	0
A0A2P8XVZ3	1.790301146	0.927341161	1.742425501	1.935992927	1.007321239	2.99676767	0	2.087906364	1.870221009	1.801299402	2.555310704	6.141747105	2.600894177	4.4456719	3.544926832	2.098032387
A0A2P8XX20	4.475752866	1.854682321	4.356063752	3.871985855	3.021963716	1.997845113	3.730233565	2.087906364	5.610663028	2.701949103	3.407080939	3.070873553	4.334823628	3.55653752	4.43115854	2.098032387
A0A2P8Z1P2	0.895150573	4.636705804	0	0.967996464	3.021963716	0	0.932558391	0	0	0	1.703540469	0	0.866964726	1.77826876	0	0
A0A2P8XC47	3.580602293	5.564046964	3.484851001	0.967996464	6.043927433	5.99353534	2.797675174	3.131859546	0	1.801299402	3.407080939	6.141747105	3.467858903	4.4456719	2.658695124	3.14704858
A0A2P8XGP9	2.68545172	5.564046964	1.742425501	0.967996464	4.029284955	4.994612783	2.797675174	2.087906364	0	1.801299402	3.407080939	5.118122588	2.600894177	2.66740314	2.658695124	2.098032387
A0A2P8Z124	1.790301146	2.782023482	2.613638251	0.967996464	3.021963716	3.995690226	0.932558391	2.087906364	1.870221009	3.602598803	2.555310704	1.023624518	2.600894177	1.77826876	2.658695124	2.098032387
A0A2P8XDW6	5.370903439	4.636705804	4.356063752	5.807978782	7.051248672	6.992457896	4.662791957	7.307672274	3.740442019	5.403898205	3.407080939	6.141747105	4.334823628	5.334806279	4.43115854	7.343113354
A0A2P8XK77	3.580602293	2.782023482	5.227276502	3.871985855	5.036606194	2.99676767	4.662791957	3.131859546	1.870221009	2.701949103	5.110621408	4.09449807	5.201788354	2.66740314	3.544926832	3.14704858
A0A2P8XBP4	0.895150573	2.782023482	0.87121275	1.935992927	1.007321239	0.998922557	4.662791957	6.263719092	3.740442019	1.801299402	1.703540469	5.118122588	5.201788354	0.88913438	5.317390248	6.294097161
A0A2P8Y1G6	3.580602293	3.709364643	2.613638251	2.903989391	4.029284955	2.99676767	3.730233565	5.21976591	7.480884037	1.801299402	4.258851173	6.141747105	6.06875308	2.66740314	4.43115854	5.245080967
A0A2P8YR29	1.790301146	3.709364643	2.613638251	2.903989391	2.014642478	3.995690226	1.865116783	6.263719092	0	4.503248504	4.258851173	4.09449807	2.600894177	3.55653752	4.43115854	6.294097161
A0A2P8Z4G3	0.895150573	0	0	1.935992927	2.014642478	0	2.797675174	1.043953182	0	0	2.555310704	0	0	0	1.772463416	1.049016193
A0A2P8YXE6	5.370903439	3.709364643	3.484851001	2.903989391	2.014642478	2.99676767	3.730233565	2.087906364	0	1.801299402	2.555310704	2.047249035	3.467858903	3.55653752	3.544926832	2.098032387
A0A2P8ZLX3	2.68545172	1.854682321	0.87121275	2.903989391	2.014642478	1.997845113	0.932558391	2.087906364	0	1.801299402	2.555310704	3.070873553	0.866964726	1.77826876	1.772463416	2.098032387
A0A2P8Z4F3	1.790301146	1.854682321	1.742425501	3.871985855	3.021963716	0.998922557	2.797675174	2.087906364	1.870221009	1.801299402	3.407080939	3.070873553	0.866964726	2.66740314	3.544926832	2.098032387
A0A2P8XVC7	3.580602293	4.636705804	0.87121275	1.935992927	4.029284955	2.99676767	4.662791957	4.175812728	1.870221009	2.701949103	6.814161877	5.118122588	3.467858903	2.66740314	4.43115854	4.196064774
A0A2P8Z8W5	4.475752866	1.854682321	1.742425501	1.935992927	2.014642478	2.99676767	1.865116783	2.087906364	0	1.801299402	2.555310704	1.023624518	1.733929451	0.88913438	2.658695124	2.098032387
A0A2P8XEB6	1.790301146	2.782023482	1.742425501	1.935992927	2.014642478	1.997845113	4.662791957	2.087906364	1.870221009	2.701949103	2.555310704	3.070873553	2.600894177	0.88913438	1.772463416	2.098032387
A0A2P8XVH2	2.68545172	2.782023482	2.613638251	0	4.029284955	3.995690226	0.932558391	3.131859546	0	2.701949103	2.555310704	4.09449807	1.733929451	0.88913438	5.317390248	3.14704858
A0A2P8XLZ4	3.580602293	4.636705804	1.742425501	1.935992927	3.021963716	2.99676767	4.662791957	3.131859546	0	1.801299402	5.110621408	2.047249035	3.467858903	1.77826876	4.43115854	3.14704858
A0A2P8XTW0	1.790301146	2.782023482	2.613638251	5.807978782	4.029284955	3.995690226	3.730233565	3.131859546	3.740442019	0	2.555310704	1.023624518	2.600894177	1.77826876	2.658695124	3.14704858
A0A2P8XW21	3.580602293	0.927341161	1.742425501	3.871985855	3.021963716	0.998922557	3.730233565	1.043953182	0	1.801299402	2.555310704	1.023624518	4.334823628	1.77826876	1.772463416	1.049016193
A0A2P8YEE3	2.68545172	3.709364643	2.613638251	4.839982318	5.036606194	3.995690226	1.865116783	4.175812728	5.610663028	2.701949103	3.407080939	5.118122588	2.600894177	3.55653752	2.658695124	4.196064774
A0A2P8Z1M8	0.895150573	4.636705804	0	0.967996464	3.021963716	0	0.932558391	0	0	0	0.851770235	0	0.866964726	0.88913438	0	0
A0A2P8XNX0	6.266054012	2.782023482	2.613638251	5.807978782	4.029284955	1.997845113	4.662791957	2.087906364	0	2.701949103	3.407080939	4.09449807	5.201788354	1.77826876	2.658695124	2.098032387
A0A2P8Y2J6	4.475752866	5.564046964	3.484851001	5.807978782	6.043927433	3.995690226	4.662791957	3.131859546	5.610663028	5.403898205	5.110621408	6.141747105	6.06875308	3.55653752	4.43115854	3.14704858
A0A2P8Z5Z2	3.580602293	2.782023482	2.613638251	1.935992927	2.014642478	1.997845113	5.595350348	2.087906364	3.740442019	2.701949103	4.258851173	2.047249035	5.201788354	3.55653752	5.317390248	2.098032387
A0A2P8Y063	2.68545172	2.782023482	2.613638251	2.903989391	3.021963716	2.99676767	3.730233565	3.131859546	0	2.701949103	2.555310704	2.047249035	4.334823628	2.66740314	1.772463416	3.14704858
A0A2P8XIN0	6.266054012	0.927341161	1.742425501	2.903989391	4.029284955	1.997845113	4.662791957	4.175812728	1.870221009	3.602598803	3.407080939	3.070873553	3.467858903	3.55653752	5.317390248	4.196064774
A0A2P8Z0Q5	2.68545172	2.782023482	7.840914753	0.967996464	1.007321239	2.99676767	0.932558391	2.087906364	0	4.503248504	6.814161877	0	3.467858903	0	2.658695124	2.098032387
A0A2P8Y987	0	0.927341161	0.87121275	0	1.007321239	0.998922557	0	1.043953182	0	0.900649701	0.851770235	0	0	0	0.886231708	1.049016193
A0A2P8Z2Z1	2.68545172	1.854682321	3.484851001	2.903989391	3.021963716	1.997845113	3.730233565	3.131859546	5.610663028	2.701949103	5.110621408	2.047249035	2.600894177	3.55653752	3.544926832	3.14704858
A0A2P8ZDK4	2.68545172	3.709364643	2.613638251	4.839982318	5.036606194	1.997845113	0	4.175812728	0	2.701949103	4.258851173	4.09449807	3.467858903	1.77826876	2.658695124	4.196064774
A0A2P8Z3F2	3.580602293	4.636705804	5.227276502	3.871985855	4.029284955	4.994612783	3.730233565	3.131859546	7.480884037	2.701949103	2.555310704	4.09449807	2.600894177	1.77826876	1.772463416	3.14704858
A0A2P8YKU7	5.370903439	3.709364643	3.484851001	3.871985855	3.021963716	1.997845113	4.662791957	4.175812728	13.09154706	2.701949103	7.665932112	3.070873553	6.06875308	2.66740314	3.544926832	4.196064774
A0A2P8XXS4	7.161204585	5.564046964	6.098489252	7.743971709	2.014642478	7.991380453	3.730233565	7.307672274	22.44265211	6.304547906	9.369472581	6.141747105	9.536611983	8.002209419	7.089853664	7.343113354
A0A2P8ZDE2	2.68545172	2.782023482	4.356063752	2.903989391	1.007321239	1.997845113	3.730233565	2.087906364	3.740442019	3.602598803	1.703540469	3.070873553	1.733929451	3.55653752	2.658695124	2.098032387
A0A2P8YNT7	3.580602293	5.564046964	6.098489252	4.839982318	5.036606194	4.994612783	5.595350348	6.263719092	1.870221009	4.503248504	6.814161877	8.18899614	6.06875308	5.334806279	5.317390248	6.294097161
A0A2P8Z6F1	1.790301146	5.564046964	3.484851001	4.839982318	4.029284955	2.99676767	2.797675174	2.087906364	0	2.701949103	1.703540469	4.09449807	1.733929451	0	4.43115854	2.098032387
A0A2P8Y4E3	2.68545172	0	1.742425501	0	0	0	0.932558391	1.043953182	0	4.503248504	0.851770235	0	0	0.88913438	1.772463416	1.049016193
T2KG11	1.790301146	0	0.87121275	0	0	0	0.932558391	1.043953182	0	3.602598803	0.851770235	0	0	0.88913438	1.772463416	1.049016193
A0A2P8XVY2	0.895150573	1.854682321	1.742425501	0.967996464	2.014642478	0.998922557	2.797675174	3.131859546	1.870221009	0.900649701	1.703540469	4.09449807	2.600894177	3.55653752	3.544926832	3.14704858
A0A2P8Y551	4.475752866	2.782023482	1.742425501	2.903989391	1.007321239	1.997845113	1.865116783	1.043953182	1.870221009	1.801299402	3.407080939	2.047249035	2.600894177	4.4456719	4.43115854	1.049016193
A0A2P8XU22	3.580602293	2.782023482	3.484851001	4.839982318	1.007321239	1.997845113	3.730233565	2.087906364	3.740442019	2.701949103	3.407080939	4.09449807	4.334823628	5.334806279	1.772463416	2.098032387
A0A2P8XPW0	2.68545172	2.782023482	1.742425501	0	2.014642478	3.995690226	1.865116783	2.087906364	3.740442019	3.602598803	5.110621408	1.023624518	2.600894177	4.4456719	1.772463416	2.098032387
A0A2P8ZAS4	1.790301146	5.564046964	4.356063752	1.935992927	3.021963716	2.99676767	2.797675174	4.175812728	5.610663028	3.602598803	3.407080939	3.070873553	2.600894177	3.55653752	4.43115854	4.196064774
A0A2P8XGS8	4.475752866	1.854682321	4.356063752	0.967996464	3.021963716	2.99676767	1.865116783	1.043953182	3.740442019	2.701949103	1.703540469	3.070873553	0.866964726	1.77826876	2.658695124	1.049016193
A0A2P8Y2E3	2.68545172	2.782023482	2.613638251	1.935992927	4.029284955	0.998922557	1.865116783	1.043953182	0	1.801299402	1.703540469	4.09449807	1.733929451	0.88913438	1.772463416	1.049016193
A0A2P8YI04	3.580602293	0.927341161	1.742425501	1.935992927	3.021963716	0	0.932558391	0	1.870221009	1.801299402	5.110621408	2.047249035	4.334823628	4.4456719	2.658695124	0
A0A2P8Z8W0	4.475752866	2.782023482	4.356063752	1.935992927	4.029284955	3.995690226	0.932558391	1.043953182	0	2.701949103	3.407080939	4.09449807	3.467858903	3.55653752	2.658695124	1.049016193
A0A2P8XGD0	1.790301146	0	2.613638251	0.967996464	2.014642478	0.998922557	2.797675174	0	0	1.801299402	5.962391643	1.023624518	4.334823628	3.55653752	0	0
A0A2P8Y0U2	3.580602293	1.854682321	1.742425501	2.903989391	3.021963716	3.995690226	0.932558391	1.043953182	0	2.701949103	3.407080939	2.047249035	0.866964726	2.66740314	1.772463416	1.049016193
A0A2P8ZCG8	4.475752866	3.709364643	5.227276502	2.903989391	2.014642478	0.998922557	2.797675174	4.175812728	5.610663028	0.900649701	2.555310704	3.070873553	4.334823628	1.77826876	2.658695124	4.196064774
A0A2P8YUG2	2.68545172	1.854682321	5.227276502	0.967996464	1.007321239	0.998922557	0	2.087906364	0	3.602598803	3.407080939	1.023624518	2.600894177	2.66740314	2.658695124	2.098032387
A0A2P8YE70	0	5.564046964	0	0	0	0	0.932558391	0	0	0.900649701	0	0	3.467858903	0	4.43115854	0
A0A2P8XPJ1	4.475752866	3.709364643	5.227276502	1.935992927	4.029284955	4.994612783	3.730233565	5.21976591	1.870221009	2.701949103	5.110621408	4.09449807	4.334823628	3.55653752	3.544926832	5.245080967
A0A2P8XBR3	3.580602293	4.636705804	3.484851001	4.839982318	3.021963716	2.99676767	6.527908739	6.263719092	3.740442019	5.403898205	3.407080939	8.18899614	4.334823628	3.55653752	3.544926832	6.294097161
A0A2P8Y827	0.895150573	1.854682321	0.87121275	0.967996464	1.007321239	0.998922557	2.797675174	2.087906364	1.870221009	2.701949103	2.555310704	3.070873553	1.733929451	0	0.886231708	2.098032387
A0A2P8YAL4	2.68545172	2.782023482	2.613638251	2.903989391	4.029284955	1.997845113	4.662791957	2.087906364	5.610663028	4.503248504	6.814161877	4.09449807	3.467858903	6.223940659	3.544926832	2.098032387
A0A2P8YBK1	0.895150573	2.782023482	4.356063752	0	1.007321239	2.99676767	1.865116783	3.131859546	0	3.602598803	2.555310704	1.023624518	0.866964726	1.77826876	2.658695124	3.14704858
A0A2P8ZNA0	5.370903439	6.491388125	4.356063752	4.839982318	3.021963716	4.994612783	3.730233565	4.175812728	0	3.602598803	2.555310704	6.141747105	4.334823628	2.66740314	5.317390248	4.196064774
A0A2P8Y0G9	2.68545172	1.854682321	2.613638251	1.935992927	1.007321239	1.997845113	0	2.087906364	0	2.701949103	1.703540469	3.070873553	0	1.77826876	2.658695124	2.098032387
A0A2P8XL95	1.790301146	6.491388125	4.356063752	1.935992927	3.021963716	2.99676767	4.662791957	5.21976591	1.870221009	3.602598803	5.110621408	7.165371623	5.201788354	2.66740314	5.317390248	5.245080967
A0A2P8YEE6	2.68545172	1.854682321	3.484851001	2.903989391	3.021963716	1.997845113	2.797675174	1.043953182	1.870221009	0.900649701	5.110621408	3.070873553	4.334823628	5.334806279	1.772463416	1.049016193
A0A2P8YRW1	2.68545172	1.854682321	3.484851001	2.903989391	3.021963716	1.997845113	2.797675174	1.043953182	1.870221009	0.900649701	5.110621408	3.070873553	4.334823628	5.334806279	1.772463416	1.049016193
A0A2P8YZ63	0	0.927341161	0.87121275	1.935992927	2.014642478	0.998922557	1.865116783	0	1.870221009	0.900649701	3.407080939	2.047249035	0.866964726	0.88913438	0	0
A0A2P8XLV3	4.475752866	3.709364643	3.484851001	4.839982318	4.029284955	5.99353534	1.865116783	5.21976591	5.610663028	6.304547906	4.258851173	5.118122588	5.201788354	4.4456719	5.317390248	5.245080967
A0A2P8YIH9	0	0	0.87121275	0.967996464	2.014642478	0.998922557	4.662791957	0	1.870221009	0	1.703540469	2.047249035	1.733929451	3.55653752	1.772463416	0
A0A2P8XKR2	1.790301146	5.564046964	0.87121275	5.807978782	2.014642478	4.994612783	6.527908739	4.175812728	7.480884037	1.801299402	11.07301305	3.070873553	6.935717806	5.334806279	6.203621956	4.196064774
A0A2P8YE99	3.580602293	6.491388125	3.484851001	4.839982318	3.021963716	3.995690226	1.865116783	4.175812728	0	3.602598803	2.555310704	5.118122588	1.733929451	3.55653752	3.544926832	4.196064774
A0A2P8XXU7	4.475752866	2.782023482	2.613638251	1.935992927	2.014642478	0.998922557	2.797675174	3.131859546	1.870221009	2.701949103	1.703540469	3.070873553	3.467858903	2.66740314	3.544926832	3.14704858
A0A2P8YY32	1.790301146	0.927341161	2.613638251	0	2.014642478	1.997845113	0	4.175812728	0	4.503248504	3.407080939	2.047249035	1.733929451	3.55653752	3.544926832	4.196064774
A0A2P8Y3N3	1.790301146	4.636705804	5.227276502	5.807978782	4.029284955	6.992457896	3.730233565	3.131859546	1.870221009	1.801299402	5.962391643	2.047249035	5.201788354	3.55653752	5.317390248	3.14704858
A0A2P8XE76	6.266054012	5.564046964	5.227276502	6.775975246	6.043927433	2.99676767	5.595350348	3.131859546	7.480884037	4.503248504	4.258851173	4.09449807	6.935717806	4.4456719	3.544926832	3.14704858
A0A2P8YUE9	1.790301146	3.709364643	2.613638251	3.871985855	3.021963716	0.998922557	2.797675174	2.087906364	0	3.602598803	2.555310704	1.023624518	4.334823628	3.55653752	3.544926832	2.098032387
A0A2P8XP02	4.475752866	2.782023482	3.484851001	1.935992927	2.014642478	0.998922557	5.595350348	2.087906364	0	0.900649701	5.110621408	4.09449807	3.467858903	5.334806279	3.544926832	2.098032387
A0A2P8XFM2	0.895150573	0.927341161	1.742425501	1.935992927	1.007321239	1.997845113	7.460467131	3.131859546	11.22132606	0.900649701	2.555310704	3.070873553	1.733929451	2.66740314	0.886231708	3.14704858
A0A2P8Z6T4	2.68545172	6.491388125	2.613638251	3.871985855	4.029284955	2.99676767	5.595350348	6.263719092	0	6.304547906	2.555310704	6.141747105	3.467858903	4.4456719	6.203621956	6.294097161
A0A2P8Y1J2	3.580602293	1.854682321	2.613638251	3.871985855	2.014642478	4.994612783	3.730233565	3.131859546	0	3.602598803	2.555310704	5.118122588	4.334823628	4.4456719	5.317390248	3.14704858
A0A0K0QNU6	2.68545172	1.854682321	2.613638251	3.871985855	2.014642478	0.998922557	2.797675174	1.043953182	1.870221009	1.801299402	2.555310704	3.070873553	1.733929451	3.55653752	2.658695124	1.049016193
A0A2P8XJ41	0	0.927341161	0.87121275	1.935992927	1.007321239	0	0.932558391	0	0	0.900649701	1.703540469	2.047249035	0	0.88913438	1.772463416	0
A0A2P8YID0	4.475752866	3.709364643	3.484851001	3.871985855	5.036606194	3.995690226	3.730233565	3.131859546	7.480884037	3.602598803	4.258851173	2.047249035	5.201788354	2.66740314	4.43115854	3.14704858
A0A2P8Y759	3.580602293	1.854682321	4.356063752	1.935992927	1.007321239	0.998922557	0.932558391	6.263719092	1.870221009	0.900649701	0.851770235	1.023624518	1.733929451	4.4456719	0.886231708	6.294097161
A0A2P8YZC7	0.895150573	2.782023482	1.742425501	0.967996464	1.007321239	0	0.932558391	1.043953182	0	4.503248504	0	0	0.866964726	0.88913438	2.658695124	1.049016193
A0A2P8XTW9	4.475752866	2.782023482	3.484851001	3.871985855	5.036606194	2.99676767	4.662791957	4.175812728	0	2.701949103	1.703540469	4.09449807	3.467858903	4.4456719	4.43115854	4.196064774
A0A2P8XSH9	0.895150573	0.927341161	1.742425501	3.871985855	2.014642478	2.99676767	0.932558391	2.087906364	1.870221009	1.801299402	0.851770235	2.047249035	0.866964726	2.66740314	2.658695124	2.098032387
A0A2P8YKI8	1.790301146	1.854682321	0.87121275	3.871985855	2.014642478	1.997845113	0	1.043953182	0	0.900649701	1.703540469	1.023624518	0.866964726	0.88913438	0.886231708	1.049016193
A0A2P8XQC0	0	9.273411607	0	0	0	7.991380453	0.932558391	8.351625456	16.83198908	0	0	0	0	0	5.317390248	8.392129548
A0A2P8XV56	3.580602293	0.927341161	1.742425501	1.935992927	3.021963716	1.997845113	0.932558391	3.131859546	0	0.900649701	2.555310704	0	1.733929451	1.77826876	1.772463416	3.14704858
A0A2P8XW36	0.895150573	3.709364643	0.87121275	4.839982318	4.029284955	4.994612783	1.865116783	6.263719092	0	0.900649701	4.258851173	3.070873553	0	1.77826876	0.886231708	6.294097161
A0A2P8Y9E0	2.68545172	1.854682321	3.484851001	2.903989391	2.014642478	1.997845113	2.797675174	5.21976591	1.870221009	2.701949103	2.555310704	3.070873553	3.467858903	2.66740314	2.658695124	5.245080967
Q9XYP2	3.580602293	2.782023482	1.742425501	1.935992927	3.021963716	1.997845113	0.932558391	1.043953182	5.610663028	1.801299402	0.851770235	2.047249035	1.733929451	0.88913438	1.772463416	1.049016193
A0A2P8Z9E1	2.68545172	3.709364643	1.742425501	1.935992927	5.036606194	3.995690226	0.932558391	4.175812728	0	2.701949103	2.555310704	2.047249035	1.733929451	0.88913438	3.544926832	4.196064774
A0A2P8YLK9	0.895150573	0.927341161	1.742425501	0.967996464	3.021963716	2.99676767	1.865116783	2.087906364	0	2.701949103	3.407080939	1.023624518	2.600894177	1.77826876	1.772463416	2.098032387
A0A2P8XK75	2.68545172	5.564046964	4.356063752	1.935992927	3.021963716	5.99353534	0.932558391	6.263719092	1.870221009	5.403898205	2.555310704	5.118122588	3.467858903	2.66740314	4.43115854	6.294097161
A0A2P8XKF0	6.266054012	2.782023482	3.484851001	2.903989391	3.021963716	0.998922557	4.662791957	1.043953182	0	2.701949103	4.258851173	2.047249035	3.467858903	4.4456719	0	1.049016193
A0A2P8XM40	2.68545172	0.927341161	2.613638251	4.839982318	5.036606194	3.995690226	5.595350348	6.263719092	0	1.801299402	2.555310704	3.070873553	5.201788354	3.55653752	3.544926832	6.294097161
A0A2P8Z793	3.580602293	2.782023482	3.484851001	4.839982318	5.036606194	2.99676767	5.595350348	3.131859546	9.351105046	2.701949103	7.665932112	5.118122588	5.201788354	4.4456719	4.43115854	3.14704858
A0A2P8YB74	4.475752866	0.927341161	3.484851001	1.935992927	2.014642478	0	0.932558391	1.043953182	0	0.900649701	0.851770235	1.023624518	2.600894177	1.77826876	1.772463416	1.049016193
A0A2P8XNW9	4.475752866	2.782023482	2.613638251	5.807978782	2.014642478	4.994612783	0.932558391	4.175812728	1.870221009	2.701949103	1.703540469	2.047249035	3.467858903	1.77826876	4.43115854	4.196064774
A0A2P8YMT9	0	0.927341161	0.87121275	0.967996464	0	0.998922557	0	0	0	0.900649701	0	0	0.866964726	0	0.886231708	0
A0A2P8ZF26	0.895150573	0.927341161	1.742425501	0.967996464	2.014642478	2.99676767	2.797675174	1.043953182	0	0.900649701	1.703540469	3.070873553	2.600894177	0.88913438	0.886231708	1.049016193
A0A2P8ZNF6	0	1.854682321	0.87121275	4.839982318	1.007321239	0.998922557	2.797675174	2.087906364	1.870221009	2.701949103	3.407080939	2.047249035	5.201788354	3.55653752	0.886231708	2.098032387
A0A2P8XNI6	0.895150573	1.854682321	2.613638251	2.903989391	2.014642478	0	1.865116783	1.043953182	0	2.701949103	0.851770235	2.047249035	1.733929451	2.66740314	1.772463416	1.049016193
A0A2P8YTB0	2.68545172	0.927341161	1.742425501	2.903989391	2.014642478	0.998922557	1.865116783	2.087906364	0	2.701949103	2.555310704	3.070873553	1.733929451	1.77826876	3.544926832	2.098032387
A0A2P8XNT4	4.475752866	1.854682321	1.742425501	2.903989391	0	1.997845113	1.865116783	2.087906364	0	1.801299402	1.703540469	2.047249035	3.467858903	3.55653752	2.658695124	2.098032387
A0A2P8XP49	4.475752866	1.854682321	2.613638251	2.903989391	2.014642478	2.99676767	0	3.131859546	1.870221009	2.701949103	2.555310704	3.070873553	1.733929451	4.4456719	1.772463416	3.14704858
A0A2P8Y4X5	3.580602293	2.782023482	2.613638251	2.903989391	4.029284955	1.997845113	4.662791957	2.087906364	1.870221009	2.701949103	7.665932112	3.070873553	5.201788354	6.223940659	3.544926832	2.098032387
A0A2P8XI01	1.790301146	1.854682321	1.742425501	0	2.014642478	0.998922557	0	1.043953182	0	1.801299402	3.407080939	1.023624518	0	3.55653752	3.544926832	1.049016193
A0A2P8XDY5	2.68545172	0.927341161	1.742425501	1.935992927	2.014642478	1.997845113	0.932558391	2.087906364	5.610663028	2.701949103	4.258851173	2.047249035	4.334823628	2.66740314	3.544926832	2.098032387
A0A2P8Z039	3.580602293	2.782023482	6.098489252	3.871985855	3.021963716	2.99676767	0	7.307672274	1.870221009	4.503248504	4.258851173	4.09449807	2.600894177	6.223940659	3.544926832	7.343113354
A0A2P8XWS9	0.895150573	1.854682321	0.87121275	1.935992927	2.014642478	4.994612783	2.797675174	2.087906364	1.870221009	1.801299402	2.555310704	3.070873553	2.600894177	0	3.544926832	2.098032387
A0A2P8YNP7	2.68545172	1.854682321	6.098489252	2.903989391	4.029284955	4.994612783	0.932558391	2.087906364	1.870221009	3.602598803	3.407080939	2.047249035	0.866964726	2.66740314	3.544926832	2.098032387
A0A2P8YA43	0	0.927341161	1.742425501	0	0	1.997845113	1.865116783	2.087906364	0	1.801299402	2.555310704	2.047249035	0	2.66740314	0	2.098032387
A0A2P8YJF8	3.580602293	2.782023482	3.484851001	3.871985855	3.021963716	2.99676767	1.865116783	2.087906364	0	4.503248504	2.555310704	3.070873553	2.600894177	1.77826876	2.658695124	2.098032387
A0A2P8XIU6	0	2.782023482	0.87121275	1.935992927	3.021963716	2.99676767	0.932558391	3.131859546	3.740442019	0.900649701	2.555310704	0	0.866964726	0	1.772463416	3.14704858
A0A2P8YHN1	1.790301146	2.782023482	2.613638251	1.935992927	1.007321239	1.997845113	0	2.087906364	0	5.403898205	1.703540469	1.023624518	4.334823628	2.66740314	2.658695124	2.098032387
A0A2P8YWT6	0.895150573	0.927341161	0.87121275	0	1.007321239	0	0	1.043953182	0	2.701949103	0.851770235	1.023624518	1.733929451	0.88913438	0.886231708	1.049016193
A0A2P8Y9X8	3.580602293	0.927341161	4.356063752	1.935992927	2.014642478	2.99676767	2.797675174	3.131859546	1.870221009	3.602598803	4.258851173	2.047249035	5.201788354	3.55653752	3.544926832	3.14704858
A0A2P8YJ30	1.790301146	3.709364643	2.613638251	1.935992927	2.014642478	3.995690226	1.865116783	2.087906364	0	3.602598803	3.407080939	3.070873553	0.866964726	2.66740314	3.544926832	2.098032387
A0A2P8XHJ3	0	0	0.87121275	0	0	0.998922557	0	0	0	0.900649701	0	0	0	0	0.886231708	0
A0A2P8XPK5	3.580602293	3.709364643	2.613638251	4.839982318	4.029284955	3.995690226	3.730233565	1.043953182	7.480884037	4.503248504	5.962391643	3.070873553	2.600894177	4.4456719	1.772463416	1.049016193
A0A2P8Y5M9	0	6.491388125	0	1.935992927	2.014642478	3.995690226	0	4.175812728	1.870221009	0	6.814161877	0	0	0	5.317390248	4.196064774
A0A2P8XB07	1.790301146	1.854682321	1.742425501	0.967996464	2.014642478	1.997845113	1.865116783	3.131859546	0	1.801299402	1.703540469	2.047249035	2.600894177	1.77826876	0.886231708	3.14704858
A0A2P8XT69	1.790301146	1.854682321	1.742425501	0.967996464	2.014642478	1.997845113	1.865116783	3.131859546	0	1.801299402	1.703540469	2.047249035	2.600894177	1.77826876	0.886231708	3.14704858
A0A2P8XBX5	4.475752866	4.636705804	6.969702002	4.839982318	6.043927433	5.99353534	1.865116783	4.175812728	11.22132606	2.701949103	4.258851173	4.09449807	6.06875308	4.4456719	3.544926832	4.196064774
A0A2P8Z8V5	3.580602293	3.709364643	4.356063752	3.871985855	4.029284955	3.995690226	2.797675174	1.043953182	1.870221009	6.304547906	1.703540469	1.023624518	2.600894177	2.66740314	1.772463416	1.049016193
A0A2P8XPH0	1.790301146	2.782023482	2.613638251	1.935992927	3.021963716	1.997845113	1.865116783	2.087906364	1.870221009	0	0.851770235	3.070873553	1.733929451	0.88913438	1.772463416	2.098032387
A0A2P8YJ58	2.68545172	3.709364643	4.356063752	3.871985855	4.029284955	2.99676767	1.865116783	3.131859546	3.740442019	3.602598803	4.258851173	3.070873553	2.600894177	3.55653752	2.658695124	3.14704858
A0A2P8XFX9	3.580602293	1.854682321	0.87121275	1.935992927	2.014642478	1.997845113	3.730233565	3.131859546	1.870221009	0.900649701	3.407080939	2.047249035	2.600894177	1.77826876	0.886231708	3.14704858
A0A2P8YPC1	2.68545172	1.854682321	2.613638251	1.935992927	5.036606194	1.997845113	0.932558391	2.087906364	0	2.701949103	2.555310704	2.047249035	4.334823628	3.55653752	1.772463416	2.098032387
A0A2P8XQK5	0	2.782023482	2.613638251	2.903989391	2.014642478	1.997845113	2.797675174	4.175812728	9.351105046	0.900649701	1.703540469	2.047249035	0.866964726	1.77826876	0.886231708	4.196064774
A0A2P8Y2K7	2.68545172	1.854682321	0.87121275	0.967996464	1.007321239	1.997845113	0.932558391	2.087906364	0	1.801299402	2.555310704	1.023624518	1.733929451	2.66740314	2.658695124	2.098032387
A0A2P8Y9C4	0.895150573	0.927341161	0.87121275	2.903989391	3.021963716	0.998922557	3.730233565	1.043953182	0	0.900649701	2.555310704	3.070873553	1.733929451	3.55653752	0	1.049016193
A0A2P8Y9G9	2.68545172	3.709364643	2.613638251	3.871985855	3.021963716	1.997845113	4.662791957	1.043953182	0	1.801299402	5.110621408	2.047249035	3.467858903	1.77826876	1.772463416	1.049016193
A0A2P8Z9I5	0.895150573	0.927341161	0.87121275	0.967996464	1.007321239	0.998922557	0.932558391	0	0	0	0.851770235	0	1.733929451	0	0	0
A0A2P8YS23	2.68545172	0.927341161	2.613638251	1.935992927	1.007321239	0.998922557	0.932558391	1.043953182	0	1.801299402	1.703540469	1.023624518	1.733929451	2.66740314	1.772463416	1.049016193
A0A2P8XQ84	1.790301146	1.854682321	2.613638251	1.935992927	3.021963716	2.99676767	1.865116783	6.263719092	0	1.801299402	0.851770235	3.070873553	2.600894177	2.66740314	0.886231708	6.294097161
A0A2P8YVN3	1.790301146	5.564046964	6.098489252	5.807978782	4.029284955	3.995690226	3.730233565	5.21976591	1.870221009	5.403898205	4.258851173	7.165371623	4.334823628	5.334806279	4.43115854	5.245080967
A0A2P8XC90	0.895150573	2.782023482	1.742425501	1.935992927	3.021963716	4.994612783	0.932558391	4.175812728	0	2.701949103	2.555310704	4.09449807	0.866964726	1.77826876	0.886231708	4.196064774
A0A2P8ZDK6	2.68545172	2.782023482	2.613638251	3.871985855	3.021963716	3.995690226	1.865116783	4.175812728	1.870221009	3.602598803	2.555310704	3.070873553	2.600894177	1.77826876	2.658695124	4.196064774
A0A2P8Z4M6	1.790301146	5.564046964	4.356063752	2.903989391	3.021963716	2.99676767	1.865116783	6.263719092	0	6.304547906	2.555310704	1.023624518	5.201788354	3.55653752	3.544926832	6.294097161
A0A2P8Y2G4	2.68545172	2.782023482	2.613638251	2.903989391	4.029284955	2.99676767	1.865116783	2.087906364	1.870221009	2.701949103	1.703540469	4.09449807	1.733929451	2.66740314	3.544926832	2.098032387
A0A2P8XIH3	2.68545172	3.709364643	6.098489252	3.871985855	5.036606194	2.99676767	0.932558391	2.087906364	3.740442019	4.503248504	0	4.09449807	2.600894177	0.88913438	0.886231708	2.098032387
A0A2P8Y4R9	2.68545172	4.636705804	1.742425501	0.967996464	3.021963716	2.99676767	1.865116783	3.131859546	0	3.602598803	5.110621408	2.047249035	3.467858903	4.4456719	3.544926832	3.14704858
A0A2P8Y027	1.790301146	3.709364643	1.742425501	2.903989391	3.021963716	1.997845113	3.730233565	2.087906364	0	1.801299402	0.851770235	1.023624518	2.600894177	3.55653752	2.658695124	2.098032387
A0A2P8YP28	2.68545172	4.636705804	4.356063752	2.903989391	7.051248672	4.994612783	3.730233565	4.175812728	3.740442019	5.403898205	4.258851173	3.070873553	3.467858903	2.66740314	4.43115854	4.196064774
A0A2P8Y5P6	1.790301146	0.927341161	0.87121275	2.903989391	2.014642478	0.998922557	0	3.131859546	3.740442019	0	1.703540469	1.023624518	0	0	1.772463416	3.14704858
A0A2P8Y055	2.68545172	2.782023482	1.742425501	0.967996464	1.007321239	2.99676767	2.797675174	2.087906364	1.870221009	2.701949103	2.555310704	2.047249035	1.733929451	0.88913438	1.772463416	2.098032387
A0A2P8ZIJ0	4.475752866	1.854682321	0.87121275	2.903989391	1.007321239	0.998922557	3.730233565	2.087906364	0	2.701949103	4.258851173	2.047249035	3.467858903	3.55653752	1.772463416	2.098032387
A0A2P8XX00	3.580602293	3.709364643	3.484851001	2.903989391	3.021963716	0.998922557	3.730233565	3.131859546	1.870221009	5.403898205	3.407080939	4.09449807	2.600894177	1.77826876	3.544926832	3.14704858
A0A2P8ZKA7	2.68545172	0.927341161	0.87121275	0.967996464	1.007321239	0.998922557	0	1.043953182	1.870221009	0.900649701	4.258851173	1.023624518	2.600894177	1.77826876	1.772463416	1.049016193
A0A2P8Z575	2.68545172	1.854682321	1.742425501	2.903989391	1.007321239	0.998922557	1.865116783	3.131859546	0	0	1.703540469	2.047249035	3.467858903	4.4456719	2.658695124	3.14704858
A0A2P8XQS8	6.266054012	4.636705804	4.356063752	2.903989391	5.036606194	4.994612783	0.932558391	6.263719092	0	4.503248504	4.258851173	4.09449807	2.600894177	3.55653752	3.544926832	6.294097161
A0A2P8YKC3	1.790301146	0.927341161	2.613638251	1.935992927	4.029284955	3.995690226	2.797675174	2.087906364	3.740442019	3.602598803	3.407080939	1.023624518	3.467858903	2.66740314	4.43115854	2.098032387
A0A2P8ZJT7	0.895150573	1.854682321	1.742425501	0	0	0.998922557	0.932558391	2.087906364	0	1.801299402	0.851770235	0	2.600894177	1.77826876	1.772463416	2.098032387
A0A2P8YEE8	2.68545172	2.782023482	6.098489252	1.935992927	3.021963716	1.997845113	1.865116783	3.131859546	3.740442019	3.602598803	1.703540469	4.09449807	1.733929451	0.88913438	2.658695124	3.14704858
A0A2P8XTI3	0	0.927341161	1.742425501	2.903989391	3.021963716	0	0.932558391	0	0	0	0	0	0	0	0	0
A0A2P8YTQ1	1.790301146	2.782023482	1.742425501	0.967996464	2.014642478	2.99676767	1.865116783	2.087906364	0	2.701949103	4.258851173	2.047249035	2.600894177	3.55653752	4.43115854	2.098032387
A0A2P8YN60	0	1.854682321	0.87121275	1.935992927	1.007321239	0	1.865116783	0	1.870221009	0.900649701	3.407080939	2.047249035	2.600894177	1.77826876	1.772463416	0
A0A2P8YV94	1.790301146	0	2.613638251	0	1.007321239	1.997845113	0	1.043953182	0	0.900649701	2.555310704	1.023624518	2.600894177	0.88913438	0.886231708	1.049016193
A0A2P8Z0D6	2.68545172	3.709364643	5.227276502	0.967996464	3.021963716	1.997845113	3.730233565	3.131859546	0	2.701949103	3.407080939	3.070873553	3.467858903	4.4456719	2.658695124	3.14704858
A0A2P8XS09	0	4.636705804	0	0	0	3.995690226	1.865116783	2.087906364	3.740442019	0	3.407080939	3.070873553	0	2.66740314	0	2.098032387
A0A2P8XKW2	0	2.782023482	0	0	0	1.997845113	0	1.043953182	1.870221009	0	1.703540469	2.047249035	0	0.88913438	0	1.049016193
A0A2P8Z3U4	0	2.782023482	0	0	0	1.997845113	0	1.043953182	1.870221009	0	1.703540469	2.047249035	0	0.88913438	0	1.049016193
A0A2P8Y9V6	0	2.782023482	0	0	0	1.997845113	0	1.043953182	1.870221009	0	1.703540469	1.023624518	0	0.88913438	0	1.049016193
A0A2P8Z3U9	0	0.927341161	0	0	0	0.998922557	0	1.043953182	0	0	0.851770235	1.023624518	0	0	0	1.049016193
A0A2P8YCT2	2.68545172	1.854682321	2.613638251	1.935992927	2.014642478	2.99676767	0	1.043953182	0	1.801299402	1.703540469	3.070873553	1.733929451	2.66740314	2.658695124	1.049016193
A0A2P8YEA6	2.68545172	0	1.742425501	0.967996464	1.007321239	0	0	5.21976591	0	0.900649701	0.851770235	0	0.866964726	0	0.886231708	5.245080967
A0A2P8ZP75	0.895150573	0.927341161	1.742425501	1.935992927	2.014642478	0.998922557	0	0	1.870221009	1.801299402	1.703540469	2.047249035	1.733929451	0.88913438	1.772463416	0
A0A2P8XVJ7	3.580602293	2.782023482	5.227276502	3.871985855	2.014642478	2.99676767	1.865116783	1.043953182	1.870221009	3.602598803	5.110621408	2.047249035	4.334823628	3.55653752	2.658695124	1.049016193
A0A2P8XV37	4.475752866	2.782023482	5.227276502	3.871985855	4.029284955	1.997845113	0.932558391	1.043953182	1.870221009	1.801299402	1.703540469	3.070873553	2.600894177	0	2.658695124	1.049016193
A0A2P8Z147	2.68545172	3.709364643	4.356063752	2.903989391	1.007321239	3.995690226	1.865116783	7.307672274	3.740442019	5.403898205	2.555310704	3.070873553	3.467858903	1.77826876	3.544926832	7.343113354
A0A2P8YA05	2.68545172	1.854682321	2.613638251	0.967996464	2.014642478	1.997845113	2.797675174	1.043953182	1.870221009	4.503248504	2.555310704	1.023624518	3.467858903	1.77826876	1.772463416	1.049016193
A0A2P8XYG2	4.475752866	3.709364643	6.969702002	1.935992927	2.014642478	4.994612783	6.527908739	4.175812728	3.740442019	3.602598803	2.555310704	3.070873553	1.733929451	3.55653752	3.544926832	4.196064774
A0A2P8Z9U7	0	3.709364643	1.742425501	0.967996464	1.007321239	0.998922557	1.865116783	3.131859546	0	3.602598803	1.703540469	2.047249035	1.733929451	1.77826876	0.886231708	3.14704858
A0A2P8YUD5	2.68545172	1.854682321	1.742425501	3.871985855	5.036606194	0	1.865116783	1.043953182	1.870221009	1.801299402	3.407080939	3.070873553	2.600894177	1.77826876	2.658695124	1.049016193
A0A2P8Z1S9	2.68545172	1.854682321	2.613638251	0.967996464	1.007321239	2.99676767	0.932558391	2.087906364	1.870221009	3.602598803	2.555310704	1.023624518	2.600894177	2.66740314	1.772463416	2.098032387
A0A2P8YNB9	1.790301146	6.491388125	5.227276502	2.903989391	7.051248672	3.995690226	3.730233565	5.21976591	5.610663028	6.304547906	5.962391643	4.09449807	4.334823628	4.4456719	6.203621956	5.245080967
A0A2P8YR86	1.790301146	0.927341161	0.87121275	1.935992927	1.007321239	0.998922557	5.595350348	1.043953182	0	0	1.703540469	2.047249035	2.600894177	0.88913438	0	1.049016193
A0A2P8YV93	2.68545172	2.782023482	3.484851001	3.871985855	4.029284955	3.995690226	2.797675174	1.043953182	0	0.900649701	0	2.047249035	1.733929451	0.88913438	4.43115854	1.049016193
A0A2P8Z767	2.68545172	3.709364643	2.613638251	3.871985855	3.021963716	2.99676767	1.865116783	4.175812728	0	3.602598803	5.110621408	2.047249035	4.334823628	5.334806279	4.43115854	4.196064774
A0A2P8XZ56	1.790301146	3.709364643	1.742425501	2.903989391	5.036606194	1.997845113	0.932558391	0	0	1.801299402	3.407080939	0	1.733929451	0.88913438	1.772463416	0
A0A2P8YH39	8.056355159	8.346070447	3.484851001	2.903989391	5.036606194	4.994612783	5.595350348	3.131859546	9.351105046	4.503248504	3.407080939	5.118122588	4.334823628	8.002209419	6.203621956	3.14704858
A0A2P8Z4M1	1.790301146	1.854682321	2.613638251	0	2.014642478	1.997845113	0.932558391	2.087906364	0	0.900649701	1.703540469	2.047249035	2.600894177	2.66740314	3.544926832	2.098032387
A0A2P8YMR0	0	0.927341161	0	0	1.007321239	0.998922557	0	0	0	0	0	0	1.733929451	0	0.886231708	0
A0A2P8Y0A8	0.895150573	0	0.87121275	0	0	0.998922557	0	1.043953182	0	0	0	0	0	0.88913438	0.886231708	1.049016193
A0A2P8YIT2	0.895150573	0	0.87121275	0	0	0.998922557	0	1.043953182	0	0	0	0	0	0.88913438	0.886231708	1.049016193
A0A2P8YLZ7	0.895150573	0	0.87121275	0	0	0.998922557	0	1.043953182	0	0	0	0	0	0.88913438	0.886231708	1.049016193
A0A2P8ZG29	0.895150573	0	0.87121275	0	0	0.998922557	0	1.043953182	0	0	0	0	0	0.88913438	0.886231708	1.049016193
A0A2P8Z237	1.790301146	0.927341161	1.742425501	0.967996464	2.014642478	0.998922557	0.932558391	2.087906364	0	1.801299402	1.703540469	2.047249035	0	0.88913438	1.772463416	2.098032387
A0A2P8YPR7	1.790301146	0	0.87121275	0.967996464	1.007321239	0	0	1.043953182	0	0.900649701	0.851770235	1.023624518	0	0.88913438	0.886231708	1.049016193
A0A068TKS2	0	2.782023482	2.613638251	1.935992927	2.014642478	0	2.797675174	0	0	0	4.258851173	0	0	0.88913438	3.544926832	0
A0A2P8YMI4	0	1.854682321	2.613638251	0.967996464	1.007321239	0	1.865116783	0	0	0	2.555310704	0	0	0	2.658695124	0
A0A2P8XKG0	1.790301146	1.854682321	1.742425501	1.935992927	0	0	0	3.131859546	0	3.602598803	2.555310704	3.070873553	3.467858903	3.55653752	1.772463416	3.14704858
A0A2P8Z1Z5	5.370903439	2.782023482	3.484851001	3.871985855	2.014642478	2.99676767	0	3.131859546	0	3.602598803	4.258851173	2.047249035	2.600894177	3.55653752	0.886231708	3.14704858
A0A2P8ZG78	4.475752866	0.927341161	3.484851001	1.935992927	2.014642478	1.997845113	0.932558391	3.131859546	0	1.801299402	0.851770235	4.09449807	2.600894177	2.66740314	0.886231708	3.14704858
A0A2P8ZDU5	4.475752866	3.709364643	3.484851001	1.935992927	3.021963716	3.995690226	0.932558391	5.21976591	0	3.602598803	1.703540469	3.070873553	2.600894177	3.55653752	4.43115854	5.245080967
A0A2P8ZKA3	1.790301146	1.854682321	3.484851001	1.935992927	1.007321239	2.99676767	3.730233565	2.087906364	0	1.801299402	5.962391643	1.023624518	3.467858903	4.4456719	4.43115854	2.098032387
A0A2P8XIY8	3.580602293	3.709364643	3.484851001	1.935992927	3.021963716	0	1.865116783	0	0	3.602598803	2.555310704	4.09449807	2.600894177	4.4456719	0.886231708	0
A0A2P8XJ76	4.475752866	2.782023482	1.742425501	2.903989391	2.014642478	0.998922557	4.662791957	2.087906364	3.740442019	1.801299402	1.703540469	3.070873553	4.334823628	0.88913438	1.772463416	2.098032387
A0A2P8YVE5	5.370903439	5.564046964	4.356063752	1.935992927	3.021963716	3.995690226	6.527908739	3.131859546	11.22132606	3.602598803	7.665932112	4.09449807	6.06875308	3.55653752	3.544926832	3.14704858
A0A2P8XZC3	0.895150573	1.854682321	1.742425501	2.903989391	2.014642478	2.99676767	2.797675174	2.087906364	1.870221009	0.900649701	1.703540469	1.023624518	3.467858903	1.77826876	0.886231708	2.098032387
A0A2P8XZE8	1.790301146	1.854682321	2.613638251	1.935992927	2.014642478	1.997845113	1.865116783	4.175812728	0	2.701949103	3.407080939	2.047249035	3.467858903	3.55653752	2.658695124	4.196064774
A0A2P8YR06	3.580602293	3.709364643	6.098489252	1.935992927	3.021963716	1.997845113	1.865116783	2.087906364	0	2.701949103	1.703540469	1.023624518	1.733929451	1.77826876	1.772463416	2.098032387
A0A2P8XYP8	0.895150573	1.854682321	0.87121275	1.935992927	2.014642478	4.994612783	0.932558391	1.043953182	7.480884037	3.602598803	1.703540469	2.047249035	0	0	1.772463416	1.049016193
A0A2P8Z209	2.68545172	2.782023482	1.742425501	1.935992927	3.021963716	1.997845113	4.662791957	5.21976591	1.870221009	2.701949103	4.258851173	5.118122588	2.600894177	0.88913438	2.658695124	5.245080967
A0A2P8XRH8	1.790301146	0.927341161	1.742425501	1.935992927	2.014642478	0.998922557	0.932558391	3.131859546	3.740442019	2.701949103	3.407080939	2.047249035	3.467858903	1.77826876	2.658695124	3.14704858
A0A2P8ZL94	1.790301146	2.782023482	0.87121275	2.903989391	2.014642478	2.99676767	1.865116783	1.043953182	1.870221009	3.602598803	2.555310704	2.047249035	1.733929451	2.66740314	0.886231708	1.049016193
A0A2P8ZC66	1.790301146	2.782023482	0	0.967996464	1.007321239	0.998922557	0.932558391	1.043953182	0	3.602598803	0.851770235	1.023624518	0.866964726	2.66740314	0.886231708	1.049016193
A0A2P8YW96	0.895150573	3.709364643	1.742425501	0.967996464	3.021963716	0.998922557	3.730233565	3.131859546	0	1.801299402	2.555310704	4.09449807	0.866964726	1.77826876	0.886231708	3.14704858
A0A2P8Y8N8	1.790301146	1.854682321	4.356063752	3.871985855	1.007321239	1.997845113	1.865116783	1.043953182	1.870221009	0	0.851770235	1.023624518	0.866964726	0.88913438	3.544926832	1.049016193
A0A2P8YWF7	0	4.636705804	0.87121275	1.935992927	4.029284955	2.99676767	0.932558391	1.043953182	3.740442019	0.900649701	1.703540469	3.070873553	0	0	2.658695124	1.049016193
A0A2P8XJS2	2.68545172	1.854682321	3.484851001	3.871985855	5.036606194	2.99676767	2.797675174	4.175812728	0	2.701949103	0.851770235	2.047249035	0.866964726	1.77826876	3.544926832	4.196064774
Q964T2	3.580602293	1.854682321	2.613638251	1.935992927	1.007321239	0.998922557	1.865116783	1.043953182	1.870221009	1.801299402	5.110621408	4.09449807	3.467858903	5.334806279	2.658695124	1.049016193
A0A2P8Z792	2.68545172	1.854682321	2.613638251	0.967996464	1.007321239	0.998922557	0.932558391	1.043953182	1.870221009	1.801299402	4.258851173	3.070873553	2.600894177	4.4456719	2.658695124	1.049016193
A0A2P8ZJS3	3.580602293	1.854682321	4.356063752	5.807978782	2.014642478	0.998922557	2.797675174	3.131859546	0	2.701949103	3.407080939	5.118122588	3.467858903	5.334806279	4.43115854	3.14704858
A0A2P8ZB46	1.790301146	1.854682321	2.613638251	0.967996464	1.007321239	1.997845113	2.797675174	0	5.610663028	2.701949103	1.703540469	2.047249035	4.334823628	1.77826876	1.772463416	0
A0A2P8Y696	1.790301146	1.854682321	1.742425501	1.935992927	3.021963716	2.99676767	2.797675174	1.043953182	0	1.801299402	1.703540469	1.023624518	1.733929451	0	1.772463416	1.049016193
A0A2P8XF55	1.790301146	2.782023482	2.613638251	0	0	0.998922557	0	1.043953182	1.870221009	2.701949103	2.555310704	3.070873553	0.866964726	0.88913438	4.43115854	1.049016193
A0A2P8XF32	0.895150573	0.927341161	0.87121275	0	0	0	0	0	1.870221009	0.900649701	0	1.023624518	0	0	0.886231708	0
A0A2P8ZP74	1.790301146	1.854682321	1.742425501	1.935992927	4.029284955	3.995690226	2.797675174	2.087906364	1.870221009	1.801299402	2.555310704	2.047249035	2.600894177	2.66740314	4.43115854	2.098032387
A0A2P8XVW3	2.68545172	1.854682321	2.613638251	2.903989391	2.014642478	1.997845113	3.730233565	3.131859546	0	2.701949103	2.555310704	2.047249035	1.733929451	3.55653752	3.544926832	3.14704858
A0A2P8YEF2	3.580602293	2.782023482	3.484851001	2.903989391	1.007321239	0	2.797675174	1.043953182	1.870221009	0.900649701	1.703540469	1.023624518	0.866964726	3.55653752	2.658695124	1.049016193
A0A2P8YH03	2.68545172	3.709364643	3.484851001	2.903989391	5.036606194	4.994612783	0.932558391	4.175812728	3.740442019	2.701949103	5.110621408	3.070873553	2.600894177	0.88913438	3.544926832	4.196064774
A0A2P8YE51	6.266054012	2.782023482	5.227276502	7.743971709	6.043927433	4.994612783	5.595350348	4.175812728	7.480884037	7.205197607	5.110621408	3.070873553	3.467858903	6.223940659	2.658695124	4.196064774
A0A2P8YPV6	2.68545172	1.854682321	1.742425501	1.935992927	3.021963716	0.998922557	1.865116783	2.087906364	5.610663028	1.801299402	1.703540469	6.141747105	3.467858903	1.77826876	2.658695124	2.098032387
A0A2P8XK14	3.580602293	4.636705804	2.613638251	4.839982318	3.021963716	3.995690226	0.932558391	3.131859546	1.870221009	1.801299402	1.703540469	0	2.600894177	6.223940659	0.886231708	3.14704858
A0A2P8Z2P2	0	0	0	0.967996464	1.007321239	0	0.932558391	1.043953182	0	0	1.703540469	2.047249035	1.733929451	1.77826876	2.658695124	1.049016193
A0A2P8YMN5	1.790301146	0.927341161	0.87121275	2.903989391	2.014642478	2.99676767	0.932558391	2.087906364	0	1.801299402	2.555310704	2.047249035	3.467858903	4.4456719	1.772463416	2.098032387
A0A2P8ZL45	1.790301146	5.564046964	1.742425501	4.839982318	6.043927433	2.99676767	0	5.21976591	0	2.701949103	3.407080939	0	2.600894177	0.88913438	2.658695124	5.245080967
A0A2P8YSR3	2.68545172	7.418729286	5.227276502	4.839982318	6.043927433	5.99353534	3.730233565	5.21976591	1.870221009	7.205197607	4.258851173	6.141747105	4.334823628	1.77826876	5.317390248	5.245080967
A0A2P8YZM4	3.580602293	0.927341161	3.484851001	1.935992927	2.014642478	1.997845113	1.865116783	0	0	0	2.555310704	2.047249035	1.733929451	2.66740314	1.772463416	0
A0A2P8Z8A3	0	5.564046964	0	0	0	4.994612783	0	6.263719092	0	0	0	0	0	0	4.43115854	6.294097161
A0A2P8Y933	3.580602293	2.782023482	4.356063752	4.839982318	5.036606194	2.99676767	3.730233565	3.131859546	0	6.304547906	2.555310704	4.09449807	2.600894177	2.66740314	3.544926832	3.14704858
A0A2P8YUX2	2.68545172	0	1.742425501	0	1.007321239	0.998922557	0.932558391	1.043953182	3.740442019	0.900649701	1.703540469	3.070873553	0	1.77826876	0.886231708	1.049016193
A0A2P8Y9M2	1.790301146	2.782023482	2.613638251	3.871985855	2.014642478	0.998922557	3.730233565	3.131859546	3.740442019	1.801299402	1.703540469	2.047249035	2.600894177	4.4456719	1.772463416	3.14704858
C4PLF3	1.790301146	1.854682321	1.742425501	3.871985855	1.007321239	0.998922557	2.797675174	3.131859546	1.870221009	0.900649701	0.851770235	1.023624518	2.600894177	3.55653752	0.886231708	3.14704858
A0A2P8Y0S1	3.580602293	2.782023482	1.742425501	2.903989391	2.014642478	0.998922557	1.865116783	1.043953182	0	0.900649701	1.703540469	2.047249035	3.467858903	3.55653752	0.886231708	1.049016193
A0A2P8XG33	4.475752866	4.636705804	1.742425501	3.871985855	4.029284955	4.994612783	2.797675174	5.21976591	0	3.602598803	0.851770235	5.118122588	3.467858903	2.66740314	4.43115854	5.245080967
A0A2P8XQU3	1.790301146	3.709364643	2.613638251	2.903989391	2.014642478	3.995690226	3.730233565	3.131859546	1.870221009	2.701949103	3.407080939	3.070873553	2.600894177	2.66740314	4.43115854	3.14704858
A0A2P8YUK8	2.68545172	0.927341161	3.484851001	1.935992927	1.007321239	0.998922557	2.797675174	2.087906364	7.480884037	0.900649701	1.703540469	5.118122588	1.733929451	1.77826876	2.658695124	2.098032387
A0A2P8ZJL6	0	2.782023482	0	0	0	5.99353534	0	6.263719092	0	0	0	0	0	0.88913438	4.43115854	6.294097161
A0A2P8XQD0	3.580602293	2.782023482	4.356063752	3.871985855	4.029284955	3.995690226	3.730233565	6.263719092	0	5.403898205	3.407080939	4.09449807	3.467858903	3.55653752	4.43115854	6.294097161
A0A2P8Y0D5	1.790301146	0.927341161	0.87121275	2.903989391	3.021963716	0.998922557	4.662791957	2.087906364	3.740442019	0.900649701	3.407080939	1.023624518	0	0.88913438	0.886231708	2.098032387
A0A2P8YI87	6.266054012	5.564046964	4.356063752	2.903989391	3.021963716	5.99353534	3.730233565	6.263719092	18.70221009	4.503248504	9.369472581	4.09449807	9.536611983	9.780478179	6.203621956	6.294097161
A0A2P8ZAQ1	6.266054012	5.564046964	4.356063752	2.903989391	3.021963716	5.99353534	3.730233565	6.263719092	18.70221009	4.503248504	9.369472581	4.09449807	9.536611983	9.780478179	6.203621956	6.294097161
A0A2P8Z9P5	0.895150573	1.854682321	1.742425501	0.967996464	2.014642478	0.998922557	0	0	0	2.701949103	4.258851173	1.023624518	1.733929451	1.77826876	1.772463416	0
A0A2P8XN60	1.790301146	3.709364643	0.87121275	0.967996464	3.021963716	0	1.865116783	1.043953182	0	2.701949103	2.555310704	3.070873553	1.733929451	1.77826876	3.544926832	1.049016193
A0A2P8XAY6	2.68545172	0.927341161	1.742425501	1.935992927	2.014642478	2.99676767	0.932558391	3.131859546	7.480884037	3.602598803	2.555310704	2.047249035	2.600894177	0.88913438	0.886231708	3.14704858
A0A2P8YPE6	2.68545172	0.927341161	2.613638251	2.903989391	3.021963716	2.99676767	1.865116783	0	0	0.900649701	0.851770235	1.023624518	0.866964726	1.77826876	0	0
A0A2P8ZMT3	0	0	0.87121275	1.935992927	0	0	1.865116783	2.087906364	0	0.900649701	2.555310704	0	0	0	2.658695124	2.098032387
A0A2P8Y303	4.475752866	1.854682321	2.613638251	3.871985855	4.029284955	3.995690226	5.595350348	3.131859546	0	2.701949103	2.555310704	1.023624518	3.467858903	4.4456719	1.772463416	3.14704858
A0A2P8YMU7	0	3.709364643	1.742425501	1.935992927	5.036606194	3.995690226	0.932558391	3.131859546	0	1.801299402	4.258851173	0	1.733929451	0.88913438	0.886231708	3.14704858
A0A2P8Z8A4	1.790301146	0.927341161	0.87121275	0.967996464	1.007321239	0.998922557	2.797675174	1.043953182	0	1.801299402	3.407080939	1.023624518	3.467858903	2.66740314	0.886231708	1.049016193
A0A2P8Z210	1.790301146	2.782023482	0.87121275	0.967996464	2.014642478	0.998922557	4.662791957	4.175812728	1.870221009	4.503248504	2.555310704	4.09449807	1.733929451	0	0.886231708	4.196064774
A0A2P8ZHC5	4.475752866	3.709364643	5.227276502	0.967996464	3.021963716	1.997845113	1.865116783	5.21976591	5.610663028	0.900649701	4.258851173	1.023624518	1.733929451	4.4456719	1.772463416	5.245080967
A0A2P8ZET6	1.790301146	0	1.742425501	0.967996464	2.014642478	0	0.932558391	3.131859546	1.870221009	1.801299402	0.851770235	1.023624518	0	0.88913438	1.772463416	3.14704858
A0A2P8Y7A0	4.475752866	3.709364643	2.613638251	4.839982318	3.021963716	3.995690226	5.595350348	4.175812728	9.351105046	1.801299402	5.110621408	2.047249035	1.733929451	1.77826876	1.772463416	4.196064774
C4PLF4	3.580602293	1.854682321	1.742425501	3.871985855	2.014642478	0.998922557	5.595350348	2.087906364	9.351105046	0	4.258851173	1.023624518	1.733929451	1.77826876	1.772463416	2.098032387
A0A2P8Y3K0	1.790301146	0.927341161	1.742425501	2.903989391	2.014642478	2.99676767	1.865116783	2.087906364	3.740442019	1.801299402	3.407080939	1.023624518	5.201788354	2.66740314	2.658695124	2.098032387
A0A2P8Z907	1.790301146	2.782023482	1.742425501	0.967996464	2.014642478	0.998922557	1.865116783	0	0	0.900649701	2.555310704	0	0.866964726	0.88913438	1.772463416	0
A0A2P8YUN1	0.895150573	1.854682321	2.613638251	2.903989391	2.014642478	1.997845113	0.932558391	2.087906364	0	2.701949103	2.555310704	3.070873553	1.733929451	1.77826876	1.772463416	2.098032387
A0A2P8XD91	4.475752866	5.564046964	4.356063752	7.743971709	3.021963716	1.997845113	7.460467131	4.175812728	14.96176807	5.403898205	4.258851173	5.118122588	2.600894177	5.334806279	4.43115854	4.196064774
A0A2P8YW30	5.370903439	0	2.613638251	3.871985855	0	0.998922557	1.865116783	0	0	0.900649701	1.703540469	0	1.733929451	3.55653752	0	0
A0A2P8XRU6	1.790301146	3.709364643	3.484851001	2.903989391	4.029284955	1.997845113	0	2.087906364	0	1.801299402	1.703540469	6.141747105	2.600894177	2.66740314	2.658695124	2.098032387
A0A2P8YUM7	1.790301146	1.854682321	1.742425501	0.967996464	1.007321239	1.997845113	0	3.131859546	0	2.701949103	0.851770235	1.023624518	2.600894177	0.88913438	2.658695124	3.14704858
A0A2P8YMX9	4.475752866	2.782023482	0.87121275	1.935992927	3.021963716	1.997845113	1.865116783	2.087906364	0	1.801299402	4.258851173	4.09449807	4.334823628	2.66740314	3.544926832	2.098032387
A0A2P8ZJK4	0	4.636705804	0	0	0	6.992457896	0	7.307672274	0	0	0	0	0	0	7.089853664	7.343113354
A0A2P8ZJK7	0	0.927341161	0	0	0	3.995690226	0	3.131859546	0	0	0	0	0	0	1.772463416	3.14704858
A0A2P8ZHG8	1.790301146	2.782023482	2.613638251	1.935992927	3.021963716	2.99676767	1.865116783	3.131859546	1.870221009	3.602598803	2.555310704	3.070873553	1.733929451	2.66740314	2.658695124	3.14704858
A0A2P8XX71	5.370903439	3.709364643	3.484851001	3.871985855	3.021963716	3.995690226	5.595350348	2.087906364	5.610663028	6.304547906	5.110621408	4.09449807	5.201788354	2.66740314	5.317390248	2.098032387
A0A2P8Y5X6	0.895150573	1.854682321	0.87121275	0	2.014642478	0.998922557	0.932558391	4.175812728	3.740442019	1.801299402	2.555310704	3.070873553	0.866964726	0.88913438	1.772463416	4.196064774
A0A2P8YJR5	1.790301146	3.709364643	1.742425501	1.935992927	3.021963716	1.997845113	0.932558391	2.087906364	1.870221009	0.900649701	1.703540469	2.047249035	2.600894177	1.77826876	0.886231708	2.098032387
A0A2P8Y0N4	4.475752866	4.636705804	2.613638251	3.871985855	5.036606194	2.99676767	2.797675174	4.175812728	1.870221009	2.701949103	4.258851173	3.070873553	3.467858903	3.55653752	2.658695124	4.196064774
W0USA9	0.895150573	0.927341161	0.87121275	1.935992927	1.007321239	0.998922557	0.932558391	4.175812728	0	0.900649701	1.703540469	0	1.733929451	0	1.772463416	4.196064774
A0A2P8YNJ5	0.895150573	0.927341161	0.87121275	1.935992927	1.007321239	0.998922557	0	2.087906364	0	0.900649701	0.851770235	0	0.866964726	0	1.772463416	2.098032387
A0A2P8Y1C1	0.895150573	3.709364643	0	2.903989391	2.014642478	3.995690226	0.932558391	2.087906364	1.870221009	0	4.258851173	2.047249035	0.866964726	1.77826876	1.772463416	2.098032387
A0A2P8YRK7	1.790301146	1.854682321	2.613638251	0.967996464	1.007321239	0.998922557	0.932558391	1.043953182	1.870221009	1.801299402	0.851770235	2.047249035	0.866964726	0.88913438	0.886231708	1.049016193
A0A2P8XCD9	1.790301146	0.927341161	0	1.935992927	2.014642478	1.997845113	1.865116783	3.131859546	0	1.801299402	2.555310704	1.023624518	4.334823628	3.55653752	0	3.14704858
A0A2P8YFG9	2.68545172	0.927341161	0.87121275	1.935992927	1.007321239	0	0.932558391	0	1.870221009	2.701949103	0.851770235	3.070873553	0	0.88913438	0	0
A0A2P8Y8I4	1.790301146	1.854682321	3.484851001	0	2.014642478	1.997845113	0	3.131859546	0	2.701949103	0	4.09449807	2.600894177	0.88913438	3.544926832	3.14704858
[truncated: 987 more rows]
