# Supplementary material for: Multi-omics of cockroaches infected with Salmonella Typhimurium identifies molecular signatures of vector colonization
Source: BMC Genomics. 2025 Nov 18;26:1118. doi: 10.1186/s12864-025-12333-y (PMC12752085; doi:10.1186/s12864-025-12333-y)
Supplement: Supplementary file 14 — Supplementary Material 14. Significant differentially expressed genes Nucleotides FASTA File. [file 12864_2025_12333_MOESM14_ESM.txt]

>TRINITY_DN412794_c0_g1_i1 
TTCCTTTTGTACAAAAGTACTTAAGAACCTATTCAAACATTGATAAAAACATCTGTTAAG
ATGCAACTCTCATAATATATAGAAACAGTTTTGAATTTTACAACTTATTATATAATGAAT
AAAAAAGCTGATTTTACGTATTCTTTCCGGCTCTTTTCTGTGTCTTTCCATTATTATTTA
CTTTTAATAGCCCGCTATTATGCTGAAATAATAAAGAAAATCCATCACAAAATAGTTCAG
AAATAATTACGAAAAAATTCAAAACAATTTCTTCGTTTTCTTTTGCCTGTTAATTAATTT
ATCAGGTTTTGACAGCTTACTATTATCATTCAAAAAGCGATCAATCAAAAGACAACCTAT
ATATGAAAGTGTC
>TRINITY_DN33456_c6_g1_i1 
GCAGCTGTGAAAGCAGTGTTGTCACTTATTCCCCTGCTTCTGTTAGTCTTATTGTCGCAC
TTTTTCAGTGTAATTTATATCAATATTTTATTGTTCTGTTATTGTTATTATTAATGTTAT
TAATAGTAGTTATTAGTAACATTCCAAATTATATTAATTAAATAAATAATATAGGCTATT
ATTATAGGAAACCGAGGTTCTTAAGAAGCTCGC
>TRINITY_DN14769_c0_g1_i3 
GCACATTTTGTTGGCATGGTAATTTAAAGTTGGCAGGCTCTGTAACAATTTCGTTCCGAG
CAGCTGTTTTACTTCGTATTTCACCTTGCGCTTTCTGTGACGTCACCTTCTCTCAGTTGT
GATTTCGCACCATGGCGATGCGCAAATCTTCCACGCGCATGCGCGCGGTAATGTCAAAGC
TTTGTGTGAGAGTGGGAGCTAAAACAGCTGATGTTGGTATATAAACAAAGAGGCATGGCC
GGACCCAAGGATTTTTGCCAAAGTAGCGGAGTGTAGTGTTGCGACCGGAGTGCATTATAT
CTCGTGAGAAACAAAGGAAATTCGATTGTTTTGAGATATTCTGACCAGCCAGTTCGTAGC
ACGCATTTACAACAATGAGGCCGCCACAGTTCGGAGCTGACATCACAAATCAAGCCAACA
ATGAACCAAACTTGCCCGCAGTCATGCACTGTACGCGCATGGCAGGAAGGGCAATCATCA
GAGTCGTGGGAAGATGCAATGATGCGCAAGAAAACAACAATCTGGGTAAGTCTGTTGTTA
CCTGTGGAATTGTGTGAAAAGTCAGTGTGCATTTATAAACAACCAGTGTCGTCCAATTAC
CGTAATGCTGTCCATGGATACAGGATACTTATCACTATCACAGACAATTAGTTATTACTA
TATTCGTAATTTAAATAGACTAAGGTTTGTTCCAAAAACCCATGGAAGTCACAAAAAGTA
AATACTGTAAAGAAGTGATTTTTTTTTCTCTCAATCTTTCTTTCTTTTACTGAAGTGGCT
TTCTTGTCGATAAGTTTAATTGGTTTCATCCAAAGATTAATGTGTTACATTTTTAAAATT
TATATTATATTAGACTAAAAAAAAAGCTTATTTTGAAATCCTTACGTTACATTTCAGAAC
TATGGGAATGCTTTTTGTAATTTCTCATTTAATTTGTTTCCGCTCTGACAAAAATTGCAC
AACACTAGGAGAAGTGGAAGGGAAGATCGAAAGTTTCGTTACGATGGGAATGAGAACCCA
AGGAAAACAAAGAAGGCTGTGTGAAAATACCTAGAATAGTGTTACATTGTATTTTAGAAT
TTTCGTCGTATTGAATATTGACAACAAAGTGCTTTTTTATTATTTTAGAAAAAAAATCAC
TACTACCGATTTAGATTCGTAAGCATTTTCCTGGAATTATTTATTAGAGGTCTTAAATAC
TCCAAATATTTAACCCCTAAATAATCCCATGTAGGCTTCTATATTAATTTCGTTTTATTT
ATTGTTTATATTTTATTAATATAACTTTAGGTCAACATAAAAGCCTGTTAAGTTGTATAT
CAAATACGTTTATGTGACTGTTCAACACTCAGACCTATGTGTTTGTAAAAATAGCACAAT
AAATTAATTTCATTTGTTTAATAGTACTGTATCTTCCAATCCCTTTCTTATGTTGTTATT
TTTCGTTGTCTCTTTCTTCCCCCCCCCCTTCCTCTCTCTTTTTCTCCCACCCTCTATACA
TTATTTAAGTATACTGTATTTGTACTTGTCTCTTGAAACCCTGTGTGTTTAATGATCATG
GTAAATGATAATAACAATACAATTAGG
>TRINITY_DN14769_c0_g1_i1 
GCACATTTTGTTGGCATGGTAATTTAAAGTTGGCAGGCTCTGTAACAATTTCGTTCCGAG
CAGCTGTTTTACTTCGTATTTCACCTTGCGCTTTCTGTGACGTCACCTTCTCTCAGTTGT
GATTTCGCACCATGGCGATGCGCAAATCTTCCACGCGCATGCGCGCGGTAATGTCAAAGC
TTTGTGTGAGAGTGGGAGCTAAAACAGCTGATGTTGGTATATAAACAAAGAGGCATGGCC
GGACCCAAGGATTTTTGCCAAAGTAGCGGAGTGTAGTGTTGCGACCGGAGTGCATTATAT
CTCGTGAGAAACAAAGGAAATTCGATTGTTTTGAGATATTCTGACCAGCCAGTTCGTAGC
ACGCATTTACAACAATGAGGCCGCCACAGTTCGGAGCTGACATCACAAATCAAGCCAACA
ATGAACCAAACTTGCCCGCAGTCATGCACTGTACGCGCATGGCAGGAAGGGCAATCATCA
GAGTCGTGGGAAGATGCAATGATGCGCAAGAAAACAACAATCTGGGTAAGTCTGTTGTTA
CCTGTGGAATTGTGTGAAAAGTCAGTGTGCATTTATAAACAACCAGTGTCGTCCAGATAC
CGTAATGCTTCCTGTCCGTGGATACGGGATACTTATTTTATACCGTACCAGACAATTTAG
TTATTACAATACACGTAATTTTAATTTACTAAGGTTTGTTCCAAAAACCCATGGAAGTCA
CAAAAAGTAAATACTGTAAAGAAGTGATTTTTTTTTCTCTCAATCTTTCTTTCTTTTACT
GAAGTGGCTTTCTTGTCGATAAGTTTAATTGGTTTCATCCAAAGATTAATGTGTTACATT
TTTAAAATTTATATTATATTAGACTAAAAAAAAAGCTTATTTTGAAATCCTTACGTTACA
TTTCAGAACTATGGGAATGCTTTTTGTAATTTCTCATTTAATTTGTTTCCGCTCTGACAA
AAATTGCACAACACTAGGAGAAGTGGAAGGGAAGATCGAAAGTTTCGTTACGATGGGAAT
GAGAACCCAAGGAAAACAAAGAAGGCTGTGTGAAAATACCTAGAATAGTGTTACATTGTA
TTTTAGAATTTTACTCGTATTGAATATTGACAACAAGTTTTTTATTTATTTTTTTTAAGT
TATCTACTATCGAATTGGGTTTGTAAGCATTTATCTGG
>TRINITY_DN4079_c20_g1_i9 
GAGATCTTCAAATCCTTCGACCTACACTTATTGTTTAGATTTTTCCATCATTAAACATTG
AAATTATAATAAAATTATAGTTTTCTCGGTAATAAGGCGGCAGTAGGTTTCGAAAGACAC
AACACGTGCTTGCAGGTATTGTGGTTTTCTCAAAATTTCATTACGAACTCCAAATTAAAT
ATATAGATATTAATACTGCCATAAATGAAAATATTGATCCAATGGATGATAAAAACATTT
CTTATTGTGGCCTCCCAACCTGGAAAACAAATAATGAATTGGTACTACTCATCCTTGCAA
TTCATAGAAATGCCCCACATTATTTATACAACAAGTCTTGCTTGGAGGTTTTGAGAAATA
AAGATAAAGGTTTTTTATATTATTTCTAAACATAGCTTAAGTAAAATTTCTCTGACTTTT
TGAGAATACTCAATGCACCTTGAATTACTCTGCAACTCCCGCCATGTATCCTGTAGTTTC
TGTGGAGTTATTTGCAGCTGCGTATTTGGATCAGTAAATGAAAACAGAACCTGGTGAATA
AAATTTAACAATGATATCTACTCAGATGTGAATATCATTAAACATATAAAGATATACAGA
TTGTGCTGGGCAGGTCATATTCTTAGGATGGAGGAGGACAATCCTGTTATAAAACTTACC
TTACTGAAACCTGAAGGAAGTAGAAGAGTGGGCAGACCAAAATTGAGGTGGATGAATGGA
ATAGAGGAAGACCTGAGGAAGCTTGGAAGCAGGACAAGGAGAAGACGGGC
>TRINITY_DN4079_c20_g1_i3 
TATGGGGGTGGTGGAGTTGAGGAGGTGTGGGAGGCCGTGTGTGCTTCTTTGGTGCCAGAA
GGGTCCAAACTTGGATAAAGCGAGGTTAATTTGTTTTAAATAATATGAATTTCCTCGTGG
TTGCAGGAAGCGGCCGATGCATGGAAGGCTGTGGTTTTGCTTACAACTCTAGTGCAGTTA
TTAGCAATATTGTAACATAACTTACTTATCTAGGTTGGCAATTCTGA
>TRINITY_DN4079_c20_g1_i25 
CATAAGTGTGCTATATGCCGGCAGTTAAAATGCCAACAAACATTTATAATATGGCGGCAA
TTATGAATCGTTGTTGTGAGAATGATGGGATTGAGGAAGTGTGGGAGGCCGAGTGTGCTT
CTTTGGTGCCAGAAGGGTCCAAACTTGGATAAAGCGAGGTTAATTTGTTTTAAATAATAT
GAATTTCCTCGTGGTTGCAGGAAGCGGCCGATGCATGGAAGGCTGTGGTTTTACTTACAA
CTCTAGAACAGTTTATAATAGTAATATTGTAACATACTTATATAGGTTGGCAACTCTGAA
TTCAGTAAAATCATGTTCCAATCATGGCGACCTTTTCCTCTAACCATGATAAAACACAAT
ACTATCGTGCAAAAAAACTGTTTACTTCACAGACAGAAAATACTATAATATGTATGTTGA
CTACACATCACACGTGCTTGCAGGTATTGTGGTTTTCTCAAAATTTCATTACGAACTCCA
AATTAAATATATAGATATTAATACTGCCATAAATGAAAATATTGATCCAATGGATGATAA
AAACATTTCTTATTGTGGCCTCCCAACCTGGAAAACAAATAATGAATTGGTACTACTCAT
CCTTGCAATTCATAGAAATGCCCCACATTATTTATACAACAAGTCTTGCTTGGAGGTTTT
GAGAAATAAAGATAAAGGTTTTTTATATTATTTCTAAACATAGCTTAAGTAAAATTTCTC
TGACTTTTTGAGAATACTCAATGCACCTTGAATTACTCTGCAACTCCCGCCATGTATCCT
GTAGTTTCTGTGGAGTTATTTGCAGCTGCGTATTTGGATCAGTAAATGAAAACAGAACCT
GGTGAATAAAATTTAACAATGATATCTACTCAGATGTGAATATCATTAAACATATAAAGA
TATACAGATTGTGCTGGGCAGGTCATATTCTTAGGATGGAGGAGGACAATCCTGTTATAA
AACTTACCTTACTGAAACCTGAAGGAAGTAGAAGAGTGGGCAGACCAAAATTGAGGTGGA
TGAATGGAATAGAGGAAGACCTGAGGAAGCTTGGAAGCAGGACAAGGAGAAGACGGGC
>TRINITY_DN4079_c20_g1_i22 
CATAAGTGTGCTATATGCCGGCAGTTAAAATGCCAACAAACATTTATAATATGGCGGCAA
TTATGAATCGTTGTTGTGAGAATGATGGGATTGAGGAAGTGTGGGAGGCCGAGTGTGCTT
CTTTGGTGCCAGAAGGGTCCAAACTTGGATAAAGCGAGGTTAATTTGTTTTAAATAATAT
GAATTTCCTCGTGGTTGCAGGAAGCGGCCGATGCATGGAAGGCTGTGGTTTTGCTTACAA
CTCTAGTGCAGTTATTAGCAATATTGTAACATAACTTACTTATCTAGGTTGGCAATTCTG
A
>TRINITY_DN4079_c20_g1_i12 
AAACTGGTGCAAGATGGCGGAAATTATGAGTCGTTATCATGGAAATGATGGAATTGAAGA
AACGTGGGAGGCCGTGTGTGCTTCTTTGGTGCCAGAAGGGTCCAAACTTGGATAAAGCGA
GGTTAATTTGTTTTAAATAATATGAATTTCCTCGTGGTTGCAGGAAGCGGCCGATGCATG
GAAGGCTGTGGTTTTACTTACAACTCTAGAACAGTTTATAATAGTAATATTGTAACATAC
TTATATAGGTTGGCAACTCTGAATTCAGTAAAATCATGTTCCAATCATGGCGACCTTTTC
CTCTAACCATGATAAAACACAATACTATCGTGCAAAAAAACTGTTTACTTCACAGACAGA
AAATACTATAATATGTATGTTGACTACACATCACACGTGCTTGCAGGTATTGTGGTTTTC
TCAAAATTTCATTACGAACTCCAAATTAAATATATAGATATTAATACTGCCATAAATGAA
AATATTGATCCAATGGATGATAAAAACATTTCTTATTGTGGCCTCCCAACCTGGAAAACA
AATAATGAATTGGTACTACTCATCCTTGCAATTCATAGAAATGCCCCACATTATTTATAC
AACAAGTCTTGCTTGGAGGTTTTGAGAAATAAAGATAAAGGTTTTTTATATTATTTCTAA
ACATAGCTTAAGTAAAATTTCTCTGACTTTTTGAGAATACTCAATGCACCTTGAATTACT
CTGCAACTCCCGCCATGTATCCTGTAGTTTCTGTGGAGTTATTTGCAGCTGCGTATTTGG
ATCAGTAAATGAAAACAGAACCTGGTGAATAAAATTTAACAATGATATCTACTCAGATGT
GAATATCATTAAACATATAAAGATATACAGATTGTGCTGGGCAGGTCATATTCTTAGGAT
GGAGGAGGACAATCCTGTTATAAAACTTACCTTACTGAAACCTGAAGGAAGTAGAAGAGT
GGGCAGACCAAAATTGAGGTGGATGAATGGAATAGAGGAAGACCTGAGGAAGCTTGGAAG
CAGGACAAGGAGAAGACGGGC
>TRINITY_DN4079_c20_g1_i24 
TATGGGGGTGGTGGAGTTGAGGAGGTGTGGGAGGCCGTGTGTGCTTCTTTGGTGCCAGAA
GGGTCCAAACTTGGATAAAGCGAGGTTAATTTGTTTTAAATAATATGAATTTCCTCGTGG
TTGCAGGAAGCGGCCGATGCATGGAAGGCTGTGGTTTTACTTATAACTCTAGAGTTTACA
ATTAGTAACATTGTAACATACTTATCTAGGTTGA
>TRINITY_DN4079_c20_g1_i5 
TATGGGGGTGGTGGAGTTGAGGAGGTGTGGGAGGCCGTGTGTGCTTCTTTGGTGCCAGAA
GGGTCCAAACTTGGATAAAGCGAGGTTAATTTGTTTTAAATAATATGAATTTCCTCGTGG
TTGCAGGAAGCGGCCGATGCATGGAAGGCTGTGGTTTTACTTACAACGCTAGAGTTTACA
ATTAGTAAAATTGTAACATACTTATCTAGGTTGACAACTCTGAATTCAGTAAAATCATGT
TCCAATCATGGCGACCTTTTCCT
>TRINITY_DN4079_c20_g1_i18 
TATGGGGGTGGTGGAGTTGAGGAGGTGTGGGAGGCCGTGTGTGCTTCTTTGGTGCCAGAA
GGGTCCAAACTTGGATAAAGCGAGGTTAATTTGTTTTAAATAATATGAATTTCCTCGTGG
TTGCAGGAAGCGGCCGATGCATGGAAGGCTGTGGTTTTACTTACAACTCTAGAACAGTTT
ATAATAGTAATATTGTAACATACTTATATAGGTTGGCAACTCTGAATTCAGTAAAATCAT
GTTCCAATCATGGCGACCTTTTCCTGAAACTATGAGAAAACACTATCGTGCAAAAAGCAA
TCTATCTGAATACTAATCCCTCCCTAACTACCTGCTCCGGTCAAAGAA
>TRINITY_DN4079_c20_g1_i13 
TATGGGGGTGGTGGAGTTGAGGAGGTGTGGGAGGCCGTGTGTGCTTCTTTGGTGCCAGAA
GGGTCCAAACTTGGATAAAGCGAGGTTAATTTGTTTTAAATAATATGAATTTCCTCGTGG
TTGCAGGAAGCGGCCGATGCATGGAAGGCTGTGGTTTTACTTATAACTCTAGAGTTTACA
ATTAGTAATATTGTAGCATACTAGTCTGGGTTGGCGGCTCTGAGTTCGG
>TRINITY_DN4020_c1_g1_i19 
TTCCTATTAAGAAAAAAATCCTCGAACACGGCTCATAAAGAAGTTATCTCTGGCCAAGGT
TCAACAGTTCACGAACTTATCGTAGAGAGAAATAATCAAAATCTACTGCTTGTCAGAACA
GAAGCAACTTGCCATTGCGAAACTAGGAACATAATTAGCGAACCAGTGAACACAAGTGTG
TAATAGGTTTATTCGTAACACAACAAGCAGACGTATCACCTACGTACATAAATGAATTCT
ATTGAACAAGACAATATCCAAATGAACTTCGCTCTATATAGTGACGTCATATTCAGAGTG
AAATCAGGTTTAATACTAAAATCCCATATTTGTAGAACAACAGGAGTCTTCGCCACTCGT
ATATAAACATTTGCAAACGATGAAGATGATACGATGTGGTGTCGAGTAATCATATACAGT
TTTAATTCAGAGTTGTTGTTGTTGTTGTGATGGTAGTTGAAATTGCCGCGTGTGTCTGGT
CACAGTAAAGTGTCATCTACATCTTGTGCAGCATCTCCTCATTACGAAAGGAGTATCAGA
GCTTTCAAGTGTCTTTAATAAGGTGAGTAACAAGGCGACAGGGTTTTGTGCAGCAGGATC
TAACACGTTGAGGATTTACAAACAAGTGTATTAAAATATTAAGGAGTTTATGACTTATGG
ATAAACGATTGAGAGCAATTTTAACCCTTCCGCACTGACCTACGAGGGGGTATCCAAATT
TTTCGGGACTTTGTGGTCTCCAAAAGAGTTAGACATCTTACAGAACCTGAAGGACTGAGA
AGTTACCTTAGATAACTATATAAAGTTAAATTTTCC
>TRINITY_DN4020_c1_g1_i6 
GAGAAACAGACTTTTTACTGGAAGTCTGTCCTCGGGGTTACTGGTAGGCCTATTATAATA
ATCACTGAGTTAAAAGTTCCAAGATCTCATTTAATTGTATATGATTGCAGAAAAACCAGA
AGCGAGCTACTGGATCACTCATGTTGGCTGTTTGCTGATTCTGATGCTCATAAACTGTTC
TAATTCCATTCTGGTCCGAGGTGTTTACATCGACGCAGAGGAAGAAGGTGGAAAGTGTGT
CGTCTTTCCATGCTACTACCTCAGAGTATTCTTCCAGAACAAGAGGAAAGAAAAACTGCA
GAAAATGCAGATTCAGCTCCAGCAGCAACAGAAGGCGCCGCTAGTGACCACACCGGCGAG
AAAAAACGACGGAGACGGAAAGCAACCTTCTGGGTTTGTGATGGTGAACATGCAGCAGCC
CAACAGCGCCTCCAACCATCTGCAAGTTCCTCTCATGATCCCAATGCAGAGTCTAGAAGA
TGCCCCCGAAAATATGGTGTAATGTGGTCTTTGCATCTAGCGAAAATTATATGTGATAAA
TCTTAATCGAACAGTTACGTTCTTCAAAGCAAAACAAGCTGTTTTAAAATCTACATTTAC
TGGTATCATGAAATTTTAATTTAATTATGTCCACATAATTTCACTAACATAATGTATTGT
GTTCTCACTAATTCTACATTTTAAGATAATAACAGGCGTCAAATGTGTTCAGATGTTTCC
AGGTTTTACGGAATATTTAATTGATCCAGGAGAAAAAAGTTAATAAGCGTACTTTGTTTA
TATTTGATAACGTTAGATTTGTATAAACATAAGAAAGCGA
>TRINITY_DN96840_c0_g3_i1 
ATTATTATTATTATTATTATTATTTAGACAAGACGAGAGTTCCAATCTTACAACTTGGTT
ACAGATTAAAAAGCAACTCGTTGCCTAATAAAGTAGTTAAAGCTTAATAAATTCAAATTG
CATCTATTAATGTAGTAGATTAGGCTATACATAGGTCTTATATATAAATGATGACTTTTT
CTCATTCCGATGGTGATAGGAATTCATATTTGTTGCATGAAGAGGCAGTCGGCGGGAG
>TRINITY_DN25783_c1_g2_i1 
CACACTGCTTTGTCTACAACCCACCCCCAACTGGTCTGAGTGGCACCGTTACATGGGCGA
CCATTTCAAGGAATTTACAATGTTACCAACACTCTCAACGTGTCTAGCAGTAGCTTGTCT
TCTGTCCATTGCAAAAATATCAGAAAAATTTTCTCAAAACGTGGTGCGCCTTATACACGC
ATAAATACGGTATTTATTTATTCATTCATTATCATTGGTATTACAG
>TRINITY_DN25783_c1_g2_i2 
GACACATCAAGTGGCTGCAACATACCGGTCATTCCTCCTGGTATTACCACCATATCACAG
TTCTCCTGTCGCAACTTTAATTTAACATGGGCGACCATTTCAAGAAATTTACAACATTCC
CAACACTCTCAACAGTAGCTTGTCTTCTGTCCATTGCAAAAATATCAGAAAAATATTTTT
TCCCAAAATTATTTTCTCAAAACGTGGTGCGCCTTATACACGCATAAATACGGTATTTAT
TTATTCATTCATTATCATTGGTATTACAG
>TRINITY_DN25765_c2_g2_i1 
CAAGCACTTCCAAGGAGTACGCCAGTTGTCCCCGTCAGAGTGTGGGCTGAAGTTGAATTT
CGATTGGACCTCTGTCGAGCTGTTAATGGTGCCAATATTGAAGATTACTAATATTTATTG
CAAACTGTCTGAGTTGGTGAAATAGTTAATAGTGGTTTCATCCGATTACATACAGTACGT
ACTTCACAGTAACGCCCTAAAGCCCCACCATTCATTCTCGGAAACCCTGTATTAGTTATA
CTGTATTTATTTTAAGCGACAATTGAATAACAA
>TRINITY_DN25765_c2_g2_i2 
CAAGCACTTCCAAGGAGTACGCCAGTTGTCCCCGTCAGAGTGTGGGCTGAAGTTGAATTT
TGATTGGACCTCTGTCGTGCTGTTGATGGTGCCAGTATTGAAAATTACTAATGTTTATCG
CAAACTCTCTGAGTTGGTGAAATGGTTAAAAGAGGTTTCATCTGATTACATGTATTACAT
GCTTCACAATAACATCCTAAAACCCCACCATTCATTCTCGGAAACCCTGTATTAGTTATA
CTGTATTTATTTTAAGCGACAATTGAATAACAA
>TRINITY_DN728_c1_g1_i7 
AGCAAGCTGCATTCACAGGTGTCTGAGTTACGAGAGAAAGAAAAGTAATTATTGCGAAAA
CTACTTATCAGACGTATGTTCATATGAACTTTTTTCATCGTAATGATACCAGTAATCAGA
TCCTAGAATATTGTCCGAACTTCGTGAATCACCCTGTATATAAAATATGTAACATAATGA
TAATAATTTAATAATAATTTATTTATTAAACCTAATGGGAAAAACTCACAATTAC
>TRINITY_DN728_c1_g1_i8 
ACTACCTGTTGCAAATGACGTCCCCACCTGCGACATATTTGAGTTACGGGAGAAAGAACA
GTAATTATTACGAAACCTACTTATAATCAGACATGTTCATATGAACTTTTTTCATCATAA
TGATACCCAGTAATCAGATCATGGAATATTGTCCGAACTTCGTGAATTGCCCTGTATATC
ACTTTGACTATCGTTTGATATCTATTTTGGGTAAAGTTTATTAAAATTTACAAGCTGATA
ATGATTTATGTGTCTAGGGTAAAATAGTAAGATATCAGTCTCTATTATTGATAATTGATT
TAAGAAATACAAGCATGTGTCAAAATATATTGTGCATTTCAAAAAGTGAAGAAATTAGTA
CAGATACTGTATATTGATATAATTTATTTCACCATATTAAAATATTCCATTTCCGTACCA
GGAATTGATACGAGTGTCGGTGGACAGTTGTGGCAGTACTAGACATATTTCATGTGTAAT
GAAAATCATGCGTTATTTGTTGTTTTTTGTATGCATTCTGATTGTAAACATCCCTGTTAT
AACCTGGCATTATGCAACATAAAATGTACCATTCTTATATTTATTTTTTAGGTTTATTGT
AAAATAATACATGTTAAACAATTATAAAATTCATTCTAAATATTTAACAGTGCAGGATTT
TATTGCATAATATATTTGAAATTTGAGCTAAAATATTAAATTATGAGAACAAAATGTAAG
TTTTACCTAACAATGCTTGTCTTTGGTTTTACGATTCTGGTATAGATTTATTTGATAGAT
ATTTCAGAAATAAACTTTACAATCATTTCTTAAAATGTATTGTTTCAACTGTTATCATTA
CAAAGATTATCAATATTCAATTATCCTCCCAACATCCATACACTGCAAGCAAGAATATAT
TGTATATAGAATTTGGGAAAACAGCAGACTGTATATAGGCGAAGAAGTTGAGGGCTGGAA
AGAATTCAGACAGCTATTTTCTAAAGTGTCACTAATTACATGACTCTGACTTCAAGGTAT
TATATATTTCGCTACTGAATAATTGTTTTGTCTTGTCTTGTCTTGTCTATAGCTCAACAG
CCCGATGTGGGCCAAGGCTTACCGAGCGGCTGCCGCCATAGGGCGGAATTAACGGGGGGT
GGTAGGGTCGGTGCTGCGCTG
>TRINITY_DN728_c1_g1_i6 
AGCAAGCTGCATTCACAGGTGTCTGAGTTACGAGAGAAAGAAAAGTAATTATTGCGAAAA
CTACTTATCAGACGTATGTTCATATGAACTTTTTTCATCGTAATGATACCAGTAATCAGA
TCCTAGAATATTGTTCGAACTTCGTGAATCACTCTGTATGTCTCTGTGATCCGATCTTGA
TAAGTATCTACAATTACAGCTGTTATTTG
>TRINITY_DN728_c1_g1_i3 
CTATTGGCTCTGAGTTAGAAGCTGTTGGAGGAAGCTGCATTCACAGGTGTCTTGAGTTAC
AAGAGAAAGAACAGTAATTATTGCAAAAACTACTTATAATCAGATCCTAGAATATTGTCC
GAACTTCGTGAATTGCCCTGTATATCACTTTGACTATCGTTTGATATCTATTTTGGGTAA
AGTTTATTAAAATTTACAAGCTGATAATGATTTATGTGTCTAGGGTAAAATAGTAAGATA
TCAGTCTCTATTATTGATAATTGATTTAAGAAATACAAGCATGTGTCAAAATATATTGTG
CATTTCAAAAAGTGAAGAAATTAGTACAGATACTGTATATTGATATAATTTATTTCACCA
TATTAAAATATTCCATTTCCGTACCAGGAATTGATACGAGTGTCGGTGGACAGTTGTGGC
AGTACTAGACATATTTCATGTGTAATGAAAATCATGCGTTATTTGTTGTTTTTTGTATGC
ATTCTGATTGTAAACATCCCTGTTATAACCTGGCATTATGCAACATAAAATGTACCATTC
TTATATTTATTTTTTAGGTTTATTGTAAAATAATACATGTTAAACAATTATAAAATTCAT
TCTAAATATTTAACAGTGCAGGATTTTATTGCATAATATATTTGAAATTTGAGCTAAAAT
ATTAAATTATGAGAACAAAATGTAAGTTTTACCTAACAATGCTTGTCTTTGGTTTTACGA
TTCTGGTATAGATTTATTTGATAGATATTTCAGAAATAAACTTTACAATCATTTCTTAAA
ATGTATTGTTTCAACTGTTATCATTACAAAGATTATCAATATTCAATTATCCTCCCAACA
TCCATACACTGCAAGCAAGAATATATTGTATATAGAATTTGGGAAAACAGCAGACTGTAT
ATAGGCGAAGAAGTTGAGGGCTGGAAAGAATTCAGACAGCTATTTTCTAAAGTGTCACTA
ATTACATGACTCTGACTTCAAGGTATTATATATTTCGCTACTGAATAATTGTTTTGTCTT
GTCTTGTCTTGTCTATAGCTCAACAGCCCGATGTGGGCCAAGGCTTACCGAGCGGCTGCC
GCCATAGGGCGGAATTAACGGGGGGTGGTAGGGTCGGTGCTGCGCTG
>TRINITY_DN728_c1_g1_i9 
ACTACCTGTTGCAAATGACGTCCCCACCTGCGACATATTTGAGTTACGGGAGAAAGAACA
GTAATTATTACGAAACCTACTTATAATCAGACATGTTCATATGAACTTTTTTCATCGTAA
TGATACCAGTAATCAGATCCTAGAATATTGTCCGAACTTCGTGAATCACCCTGTATATAA
AATATGTAACATAATGATAATAATTTAATAATAATTTATTTATTAAACCTAATGGGAAAA
ACTCACAATTAC
>TRINITY_DN728_c1_g1_i1 
AGCAAGCTGCATTCACAGGTGTCTGAGTTACGAGAGAAAGAAAAGTAATTATTGCGAAAA
CTACTTATCAGACGTATGTTCATATGAACTTTTTTCATCACAATGATACCAGTAATCAGA
TCCTAGAATATTGTCCAAACTTCATGGATCATCCTGTATATCAATAAATTCATACTTTAT
ATCTCTGTTGTATTGTTTTTATTTTATCCAAAATGAAATCAATATAATTATCCACTGAAA
GATTTCTGTTTTTGT
>TRINITY_DN728_c1_g1_i5 
TAATAATGTGGATCGATTACAGCTGTTTGACCTAGATTTGATACTGCCTCCCTATTGGCT
AAGTTATAAGCTGCTGGAGGAAGCTGTTAGCAAGCTGCATTCACAGGTGTCCCGAGTTAC
GAAAGAAAGAACAGTAATTATTTCGAAAACTACCTATAATCAGACATATGTTCACATGAA
CTTTCTTCATCATAATGATACCAGTAATCAGATCATAGAATATTGTCTGAACTTTGTGAA
TCACTCTGTATATCACTTTGACTATCGTTTGATATCTATTTTGGGTAAAGTTTATTAAAA
TTTACAAGCTGATAATGATTTATGTGTCTAGGGTAAAATAGTAAGATATCAGTCTCTATT
ATTGATAATTGATTTAAGAAATACAAGCATGTGTCAAAATATATTGTGCATTTCAAAAAG
TGAAGAAATTAGTACAGATACTGTATATTGATATAATTTATTTCACCATATTAAAATATT
CCATTTCCGTACCAGGAATTGATACCAGTGTCGGTGAACAGTTGTAGCAGTACTAGACAT
ATTTCAAGTACAATGTGCTAATCTATCAATTTAATGAAAATCATGCGCTATTTGTTGTAT
TTTTTGTATGCATTCTGATTGTAAACATCCCTGTTATAACCTGGCATTATGCAACATAAA
ATGTACCATTCTTATATTTATTTTTTAGGTTTATTGTAAAATAATACATGTTAAACAATT
ATAAAATTCATTCTAAATATTTAACAGTGCAGGATTTTATTGCATAATATATTTGAAATT
TGAGCTAAAATATTAAATTATGAGAACAAAATGTAAGTTTTACCTAACAATGCTTGTCTT
TGGTTTTACGATTCTGGTATAGATTTATTTGATAGATATTTCAGAAATAAACTTTACAAT
CATTTCTTAAAATGTATTGTTTCAACTGTTATCATTACAAAGATTATCAATATTCAATTA
TCCTCCCAACATCCATACACTGCAAGCAAGAATATATTGTATATAGAATTTGGGAAAACA
GCAGACTGTATATAGGCGAAGAAGTTGAGGGCTGGAAAGAATTCAGACAGCTATTTTCTA
AAGTGTCACTAATTACATGACTCTGACTTCAAGGTATTATATATTTCGCTACTGAATAAT
TGTTTTGTCTTGTCTTGTCTTGTCTATAGCTCAACAGCCCGATGTGGGCCAAGGCTTACC
GAGCGGCTGCCGCCATAGGGCGGAATTAACGGGGGGTGGTAGGGTCGGTGCTGCGCTG
>TRINITY_DN799_c1_g2_i1 
GATTGCCTGGAAGGTTATTTTAGTTTTTTGTTTTTGTATTTTTTGTTTTCATTTTTGGTT
TTGTTTTATTTATTTATTTATTTTATTTATGTTTGTTTGGCTGTCTGTTTTTTTGTTTGT
GTAGCTATCTGTATGTGTCTTAGATTCTGATGCGATATACCTATGCCAGCGAAAGGAAAT
GTGGTCAACATATTATAGTTGTCTGATGTCTTCTGACTTGTCTTCTGAAAGTCAATGTTG
GCAGGAATGAGACTCTTGACGGAGTTGTTTTTGTGGAATGTTGGTATCTTTCTTCATTTG
AGAATTGTTGAACGACCATGTCACAGTTTTTGTCACAGCTTATGTGCATCCTCGACCAGT
GTCGGAAATGTATCCTTCCTCAAATGCCTCCTCTTGCCTGATA
>TRINITY_DN774_c21_g1_i1 
GATATTAAAAATTTAAACATATAAAGTTCCAGAATTTTAATCCGTGGAATGAAGTGCATG
GCAACATAGTAATGCATAAGAATAGCATACCAGCCTTCAGTTTTCTATTTTTTTTTTTTT
TTTTTCCTTTTTTACATTTAATGAATCGGTGAAATTGACCGACATTAAAATATCCAGAAT
GAAATCGAATGATCACTCTAAAACATGCATGGGTCTTTCACCTGCACCAAAACAATAAAA
CAATTAAGTTGGCCCTCAACGATTTGTTGTGTGTTGGTAATTTGGCACTATCTTACAGCA
TATAATTGCACACTAGCTATGTTAATTTCTTAAGGCTAATTGACACACTGACAAATTAGC
CTGCAATTCCCCTCCTTTTTCTGACAGCAATAAGTAAAAAAAATCCTAGTGAAGCAAGCT
CTGTACACTGCATGAGAAGTATAAATGTTATTCGACATACCTGACTGTAAAGATTAATTA
TGATTATTCAAGTACTACGCAAGCGAAAGGAATATATATACAGTAGAAGCCCCATTTAAT
GCGGTCTGAAATACTGCAAATTCGTATTTAACGCGGGGGGAAATATGTCCGCGAAAAAAT
TAAATTCATTGCCTTTTTTC
>TRINITY_DN5353_c37_g1_i1 
TTGACAATAATGTTCACTCGCTATCACTTACTTGTTTCGATACATTTACTGCAAAATATA
TATGTATATTATTTTGAGAGTAAATTTTTCTTTTGCCAGAACACCGTTCCGGCCCAACTT
CACTGAATATATGGTATTGTTTTACTTACCTAATGTGCATGATGTTCAACAGGATACGAT
GTTCACTTATTCATTTGATTATAATAGTAGCAACAATGTTAACAATATGACGACTTATAA
AACCACAATTCTCTCTATAACGGAGTCAGTGTATATAATAAAATGACAAAAATAATATAA
TATTTTCACTTCTTAATACTTTCTACATATCATCTGCCATTTTATACACATTC
>TRINITY_DN2481_c1_g7_i1 
ATTTTTTAATTAATTTGTTTTCAGCTGTATTTAAAACATAAAACCCAAATGTAATTCTTC
CACCGTATTATTCATATATTTATTGGGGTTACATTAATTTGGCCAAAGTTAGTTGAAAAA
AAAGATAGGGGTCCGCGGATCGGAAAAGGTTGGGAACCGCTGCACTATAGATATCTTCAG
TATACCGGGACTTACATGAATTCGAAGACACGGCATTCTTCAAAGAGTAAAAAGAGTAAT
TTCCTACAAACCAAAATTATTTCAAAGTTTTCCTTCTTATTTATCGTCATTTGTATTCAT
TTCCCTTTAATTTAAATATTATTCATTTCTGAAAAGTCCCCACTCTGGTCTACTTCGCAT
TTATTGATTATAAATAGTCAAAAAGTTTGTAATGATTTATGTCTACTTCAGTTGTCTCTT
ACTGAAGTATTTTACTCTTAAGGCTCATTCAAAATCAAATTTAGAGAAACTCAAATCTTG
TGGAGAACCAATCACATAAAAAGTTAAGTGATGCCACAAGAACTGAACACTGCATCAGAT
ATGTTGGCATGGCGTAGGAAATGAATATACTGTAATATAACTTACGGTAGGATTAAGAAA
ACTCTTGAGGTTGCAACAATTATCATAATACAGTATATGGCAATAGTTTGTTGTTTCAAA
ATACAGAACACAAGCTCCAAAATTTAGACACAGTAAACTTTTCATGCATTTTTACGTTTA
AGTAATGCATTGTGAATGCCCTTATTAAATTACATAGGTACACGCCTTTGTGTTTATGTT
ACACTTGTGTTTAAATTTGATTATGAATGAGCTATATAATGCAAATGTTAGTTGTGTTTT
ATGAAATATTTATTTTAATAAAAAATATATATTGTATTTTAAGATAGTACAAAAATGCCA
TGTATTTAAAACATAAAATAAAAATTAATTTAAAAGTTTTGTGTTTTGGATTTAAGCAAT
TAGTATTATTAATTTGTGTTGTATGAATGTACCTATTTCTGTTACCAAGGTTAATCGTGA
TTCTGGAAATTTTGCCAGATAACTATCTGTAAGTTCTTTAGTGTGCCACCTATCACTTTG
ACAAGTGGTTAAGGTACGGTTACAATACATAGACTGTGACGGGATCGAATTCGACCGAAG
AATTCTATTGTCCGCCTCCGTGGCGTGATAGATAATGACTCTGCCTTTTACTCCGAAGAT
CTGGGTTCGATTCTCAGTCAGGGTGGGGACTTTTCATAAATGATATTGAAAATAAAGTGG
AAACAGAATTA
>TRINITY_DN46950_c0_g1_i2 
AGCTGTTTATGAACAACGCGTTTCAAAACTTTTGACAGTGTTGGCAGGATACAGATAGGT
CGAAAGTCGTTAGCTGATGATGGATGTTAACTTTTGGGAGTGGTCGGTTAAGGGCTTGCT
TCCAGAGTTTTGGAAAAGTCTTTCTCTCAAGTGAAGTTTTTAAAATATGAGTCAAAGTTG
GTAATATTATCTCACTGATTTTATTTATTAATTTTATGTTGATTCTGTCAACTCCC
>TRINITY_DN46950_c0_g1_i1 
ATACGAGATCGCCACAGGTGACTGGAGTTCAGACGTGTTGCTCTTCCGATCTATACAGAT
AGGTCGAAAGTCATTAGCTGATGGGAGTGGTCGGATAAGGGCTTGCTTCCAGAGTTTTGG
AAAAGTCTTTGTCTCAGGTGAAGTGTTTAAAATATGAATCAAATTTGGTAATATTATCTC
ACTGATTTTATTTATTAATTTTATGTTGATTCTGTCAACTCCC
>TRINITY_DN1605_c1_g1_i1 
TGAGGGAAGAGGAAGATAAATTTAAGAATTATTTCCGAATGCTGTTTGAAACACAAATAT
TTGGTGTTGATATAAAACTTCGTTTTCATGTACCGTACTAGACATACCGTATTAACCCGA
ATATAATACGATGTTTTTTACATAGAAACATGTGTGCAAAAACCAGACTCGTATTATAAT
CGAGGTCTAGTCATTTCAAGTGTACGTTATACATTTGTAC
>TRINITY_DN1648_c96_g1_i1 
GACCTGACCTGTAACCCTTTAAAACCTAGCGTTACCTTATGGTTACATATTACAGGATTA
GGAGTTAGACAACTTGCAGCTCCTGAAGAACAGTGTAGTTGCCTAAATAGCTAGATAAAC
TTAAGCTTCACGCTACTTCTCGTCCTCTAGATCTTGCATTTGCCTATATCTTAGGATAAT
CATTTGAAAACAAAATTAATTCCGGCTTTAAAGGGTTTGAATGTGGTTTGTGGGCTGTTA
TAC
>TRINITY_DN1641_c6_g1_i1 
CTATAAGTGTAGTCCGGGATCAAAATTGTACAATTAAAACACTTCAAGTAGCACATCAAC
AAATAACTGTGTTATATTTTATTCGCGGCGACCAACGACGATATTACATTACAAATGTAC
AAATTGCTACAATCAATTGAGCATGTCGCCGGAATTACGTCTTGACCTGACCATGTCTGT
AGACGCACAACAATAACAATATTATTTATACACAGCAACCAACGTCGATTCCAAATAGTT
CACAATATGCTC
>TRINITY_DN6125_c1_g1_i6 
CTTATTATATCTGGTTTCCCATAAATATCCTTTAGCTCAGTGTTATGTAGTCTTCTCCAT
TCTCCTGTCTCCTCGCCTCTCTTTGGTCCAAAAATGTATTACCATAGTATATGTATCATT
TTTACATACCTATGAAATTTTGTTCCACTTCTGGCCGTCATTAATTACTGTAGTATTGTA
GCAGGTCTATATACAGTAGCATGTTGTTGCACTCGTTTTTTGCTTCAATTAAAT
>TRINITY_DN6125_c1_g1_i5 
GTCATGCCATAATCGACTTAAAGATTTTACCCTAATCTGATGCGACATACTGTACTTGTA
CAGTAAAACTTGCTCAAAGCGGAACCGTATGGGACCAAGATTTTTTTCCACATTGGACGA
TTTTCTGCATTATGGAAATAAAATAATTTATACGGAAAACAATATAAAATACAGCAGAAG
AGAATAATGTATTACCGTATATGTATCATTTTTACATACCTGGAAAACTTTTTCCACTCC
TGGCCGTCATTAATTACTGTAGTGTTGTAGCAGGTCTAGCATGTTGTTCCACTCGTTTTT
TTGCTTCAATTAAATGTAATTCTCACTATATTAATACCG
>TRINITY_DN6125_c1_g1_i4 
GTCATGCCATAATCGACTTAAAGATTTTACCCTAATCTGATGCGACATACTGTACTTGTA
CAGTAAAACTTGCTCAAAGCGGAACCGTATGGGACCAAGATTTTTTTCCACATTGGACGA
TTTTCCGCATTATGGAAATAAAATAAGTTAGACCATATAACATGAAGTAGAATAATGTAT
TACCGTATATGTATCATTTTTACATACCTATGAAATTTTGTTCCACTTCTGGCCGTCATT
AATTACTGTAGT
>TRINITY_DN6125_c1_g1_i2 
GTCATGCCATAATCGACTTAAAGATTTTACCCTAATCTGATGCGACATACTGTACTTGTA
CAGTAAAACTTGCTCAAAGCGGAACCGTATGGGACCAAGATTTTTTTCCACATTGGACGA
TTTTCTGCATTATGGAAATAAAATAATTTATACGGAAAACAATATAAAATACAATAGAAG
TAGAATAATGTATTACCGTAGCCTATATGTATCATTTTTACATACCTATGAAATTTTGTT
CCACTTCTGGCCGTCATTAATTACTGTAGTATTGTAGCATGTTGATACACTCGTTTTTCG
CTTCAATTAAATTTAATTATCACTAT
>TRINITY_DN8574_c14_g1_i1 
TAAACAAAAAGCCTAAGTCTGATCATTAATCATCGACAACGAAAAATACGAAAAAAACGT
CCGAAATTACCCCATATGACGGTACATTGTAAAATTGATACCATTACTGCCAAGATGTAT
TTTATAATTGTTTAGTATACAATATTAAATGATTTAATATAAAGAGAATCAATTTGCACA
AATAAATTAGTATCAACTTCGAGTAAGTAAGGTATATGATTCAAATAAAATATTTTGTAT
AACTAAAATATTCTTTCATTCAATATATTAGGAATAATTGAGGGAAGTATAAAATTTATA
AAATTGAAAGCAATTTGAATATCCAAATGCATTAGTTTTGAGACAATGATGTTCATTGAA
TGAAACATCAGATATTATATTAGCATAAAATCCAAAAATTTTGTTTGAAGAAAAATATTA
AGTAGGCTACCGTAAGGTATTGTAACAAAATCTATTAGTGTAAACAGCTTCTGCTCTTAT
AGACCACTATTATGATATATATATATATATATATATATAACTGTTATATAGACGACAAGA
TCTGATACTATATGATACCCTCTTATTGGCACCCATGATCATTGGTGTTA
>TRINITY_DN6685_c21_g1_i1 
TTCCCATGCGATTTACAATCGATTGTCATATATCAATTGATAGATCATTTCTTCAGCATT
AAAATGATGTGATGACATGTCATGCCATCTAGTATCAGAGAGCTAGAAATAAAAGGATAA
CACTTCGATGTCTCAACCGCCTGGCAGGCGTCTGTATGCCAATGGGTTAAATAGTAGTAA
TATTTATTTGCCAGTAAGACAACAATCCTATTAAGTTATGTGTACGGTAAACATTAAAAA
GCTATGTGAATGATATTTTGTGTATTTCCATAGAAGAAACCATAACTTGCATATCGGTGC
ATAAAAAAGAGCAAAAACGTTCTTCTTAACACATTTGCTCCTGTGAAGAAAGAAACTCGT
TTAGAGGATCCAACACTTGTGTACTGTAGATGAGTTAACTCGTTTTAGAATGCGTGGTCA
AAGGGTTTCTTTTTCCATTCATAAAGTGTGTTCTTCTACGTAGTAGTTATTTCGTGAG
>TRINITY_DN97675_c1_g1_i4 
GTCCGCCCTCTAGTCGTAACTCATAATTTTCAAAACATTAACTTAACCCACAACATGTAC
TCTAAATGCCTTCTATTGTAATAGAAAATTAATAAACAATATATCATACAATTCAGGCAG
TAACACAGTAGATCTTACTGCTGGAAAAAATAAAGAAAGGAAAGGAAGGTATAATCTATT
AGAATAAGTAAGTCAGTAACTCTCCACCATGATAAAGGTTAATATAATAACATTTTATTC
ACAATAAATTAAGTATTTAATACTTATAAGTATTTCTCTTATAAAGAGACTAAAGGCTAC
TATATACAGAAACCATAATATAAGACACACTATTTAATAACAAAATATTCACTACAGTAG
TTCTCAAACAGTGGTTCATGACTAGGTTATTTATTTCGCAAGTAACCTTCACAAATTTTA
TATTTTATTGCTGTGGTACAATTGTGTTCAAAAAGAATGAGCCGAGTCTTGATGAGAATT
CAACTGTATGCAGGCAGAAGGGTTCGCACTACTGTCCGCAATTAGCATATATACAGGCGC
AC
>TRINITY_DN97675_c1_g1_i7 
GAATAAGACTTGGTAACAAACAGGTAAGTCAAGCAACAAAACAGGTCAAGTCATGTATTG
ATGCTGGCACAAATCAGGTAAGTCAATTTGGACAGTTGTCAATTTCTCCGAATATAACTA
TTATACTTTCTAATTTCACTAATGTATTGATTTCTGATGCCGAACACAATGATTATGTAC
AATTGTGTTCAAAAAGAATGAGCCGAGTCTTGATGAGAATTCAACTGTATGCAGGCAGAA
GGGTTCGCACTACTGTCCGCAATTAGCATATATACAGGCGCAC
>TRINITY_DN97675_c1_g1_i9 
CTTCATTGCATAAAAATCAGGCTAAAATTTTTCTATTTTTGCCTGACTCAGGGTTGTTGT
CAATAGTATTTTACAGTGTATTCTGTAAGGTACTTTTTTTTCGCTCTCTACTGATGATGC
CCAAGAATTGCTGAATAATATATGACGAGAAATTGAAATTTGCTTAGATGTTTTGCAGGA
GACAAGAGGTGTACAATTGTGTTCAAAAAGAATGAGCCGAGTCTTGATGAGAATTCAACT
GTATGCAGGCAGAAGGGTTCGCACTACTGTCCGCAATTAGCATATATACAGGCGCAC
>TRINITY_DN97675_c1_g1_i1 
TCATTATCTCAGGGCAAACACATGGTCTATAGTCGATCTGTTTGGTCTGATATTACCTAA
TTTTTTTTCTGTATATTCTGTACAGTATATTAGTGTTTTATAAGCTGTGGGTAATAAGGA
TATACCTCTACTCCGTATAGTTGCTAAATATCAATCTCTCCCCCTTTTTAAAAATAGGGC
AAATGATGGTTTTTTTCCGATTCTCTGCCATCCAAACCTTCTAATATTAATATTTGTGTG
TTTCTATGTACCTATGTACATTTGTGTTCAAAAAGAATGAGCCGAGTCTTGATGAGAATT
CAACTGTATGCAGGCAGAAGGGTTCGCACTACTGTCCGCAATTAGCATATATACAGGCGC
AC
>TRINITY_DN97675_c1_g1_i10 
GTCCGCCCTCTAGTCGTAACTCATAATTTTCAAAACATTAACTTAACCCACAACATGTAC
TCTAAATGCCTTCTATTGTAATAGAAAATTAATAAACAATATATCATACAATTCAGGCAG
TAACACAGTAGATCTTACTGCTGGAAAAAATAAAGAAAGGAAAGGAAGGTATAATCTATT
AGAATAAGTAAGTCAGTAACTCTCCACCATGATAAAGGTTAATATAATAACATTTTATTC
ACAATAAATTAAGTATTTAATACTTATAAGTATTTCTCTTATAAAGAGACTAAAGGCTAC
TATATACAGAAACCATAATATAAGACACACTATTTAATAACAAAATATTCACTACAGTAG
TTCTCAAACAGTGGTTCATGACTAGGTTATTTATTTCGCAAGTAACCTTCACAAATGTTA
TATTTTATTGCTGTGGTACATATTTATGAGTATTTAAATTATTATTCCTACATTTTGATG
TTTGACCGGAAACATTTTGAGGTAGATAGTATTAAATGCTTACAACTAGTGGCCCGCGTA
AATTAATGTTTGAGAACCATCGCTCTAGAACATGTACATAATTACATCAACA
>TRINITY_DN97675_c1_g1_i3 
CTTCATTGCATAAAAATCAGGCTAAAATTTTTCTATTTTTGCCTGACTCAGGGTTGTTGT
CAATAGTATTTTACAGTGTATCCTGTAAGGTACTTTTATTTCGTCATCTAGTCATACCTC
ATAATTTTCAAAACTTTAACTTAACACACAACATGTCCTGCACATGCCTACTATTGTAAT
AGAAAATTAATACACAATACATCCTACAATTCAGGCAGTAACACAGTAGATCTTACTGCT
GGAAAAAATAAAGAAAGGAAAGGAAGGTATAATCTATTAGAATAAGTAAGTCAGTAACTC
TCCACCATGATAAAGGTTAATATAATAACATTTTATTCACAATAAATTAAGTATTTAATA
CTTATAAGTATTTCTCTTATAAAGAGACTAAAGGCTACTATATACAGAAACCATAATATA
AGACACACTATTTAATAACAAAATATTCACTACAGTAGTTCTCAAACAGTGGTTCATGAC
TAGGTTATTTATTTCGCAAGTAACCTTCACAAATTTTATATTTTATTGCTGTGGTACAAT
TGTGTTCAAAAAGAATGAGCCGAGTCTTGATGAGAATTCAACTGTATGCAGGCAGAAGGG
TTCGCACTACTGTCCGCAATTAGCATATATACAGGCGCAC
>TRINITY_DN97675_c1_g1_i2 
CTCCACCATGATAAAGGTTAATAAAATAACATTTTATTCATAATAAATTAAGTATTTGAT
ACTTATAGGAATTTCTCTTATAAAGAGACTAAAGGCTACTATATACAGAAACCATAATAT
AAGACACACTATTTAATAACAAAATATTCACTACAGTAGTTCTCAAACAGTGGTTCATGA
CTAGGTTATTTATTTCGCAAGTAACCTTCACAAATTTTATATTTTATTGCTGTGGTACAA
TTGTGTTCAAAAAGAATGAGCCGAGTCTTGATGAGAATTCAACTGTATGCAGGCAGAAGG
GTTCGCACTACTGTCCGCAATTAGCATATATACAGGCGCAC
>TRINITY_DN97675_c1_g1_i11 
GTCCGCCCTCTAGTCGTAACTCATAATTTTCAAAACATTAACTTAACCCACAACATGTAC
TCTAAATGCCTTCTATTGTAATAGAAAATTAATAAACAATATATCATACAATTCAGGCAG
TAACACAGTAGATCTTACTGCTGGAAAAAATAAAGAAAGGAAAGGAAGGTATAATCTATT
AGAATAAGTAAGTCAGTAACTCTCCACCATGATAAAGGTTAATATAATAACATTTTATTC
ACAATAAATTAAGTATTTAATACTTATAAGTATTTCTCTTATAAAGAGACTAAAGTCTAC
TATTTACAGAAACTATAATATAAGATACACTATTTACATAATAAGAAAATATTCACTGCA
ACAGTAGTTCTCAAACTGTGGTTCATGACTAGGTTATTTATTTCGAAAAACCTCCATAAA
TATTATATTTTATTGTTGTGATACATATTTATGAGTATTTAAATCATTATTCCCACATTT
GATTCTTGACTGGAAACATTTTGAGGTAGGTAGTATAAAGTTGAGAGTCCGCGTAAATTA
ATGTTTGAGAACCATCGCTCTAGAACATGTACATAATTACATCAACA
>TRINITY_DN97675_c1_g1_i8 
CTCCACCATGATAAAGGTTAATAAAATAACATTTTATTCATAATAAATTAAGTATTTGAT
ACTTATAGGAATTTCTCTTATAAAGAGACTAAAGGCTACTATATACAGAAACCATAATAT
AAGACACACTATTTAATAACAAAATATTCACTACAGTAGTTCTCAAACAGTGGTTCATGA
CTAGGTTATTTATTTCGCAAGTAACCTTCACAAATGTTATATTTTATTGCTGTGGTACAT
ATTTATGAGTATTTAAATTATTATTCCTACATTTTGATGTTTGACCGGAAACATTTTGAG
GTAGATAGTATTAAATGCTTACAACTAGTGGCCCGCGTAAATTAATGTTTGAGAACCATC
GCTCTAGAACATGTACATAATTACATCAACA
>TRINITY_DN26254_c0_g1_i8 
ACCCCGGCATTGGATTTACTTTATTTCATAGCAACCAGCGCCACTGTGGATGTACAGACC
AATCATCGACATACATTAATCGAGGCAAGTATTCACCCTAAAATACATTTCTTAAAATAC
TGGTAAAAAGTAAAAATTTATCGGAAGTGGGTGCTGTTTCAAAAATGCTACAATTTTTCT
TGTATCATGTATAGTTTGAAGATGAATCATAATGTACGCAAAAATGTACTCTCAAAGTGG
TAATCTCAACAAACACAAACAAATAAATTATTATTAAATTTTGTAAACTGTCTGTACACC
ATCTGAAATCTGTAGTGTACAGCAACAGGCCCCGAACACTCACGTTGATTTGTGGGTAAA
TGTCAGTTTACTTGAAATCACAAAATTAAAAAAAGCAAAAGTTATATATTAAATATTATT
CCAGTAGGTGTTATTGCTGGAGAATCTTACGTCGCAACAATTAACCTCATGATTTAAAA
>TRINITY_DN26254_c0_g1_i4 
TAAGATTCTCCATTCAGGTTGATTTGTGGGTGAGTGTTGGTTTACTTGAAATCACAAACT
TAAAAACAGAACAAAATGACTCTGAAAATGGTAGTCTTAACAAGCACAAACAAATAAATC
TTGTGAACTGTCTGTACACCATTCACTACTGGAGGAATTGTTCAAATTGATTGCCATTTT
GTTGACAGCACATCCGAATACAAGTTTTGCATACATTACGCAACACAGTAGGTATTATTG
TTGCACAGGCTCCTCTGATGTTTTCCTGCAGTTCCTGGAGTGTTCGGGGCCACAATTAAA
TACAAATTACCCACAAATTAACCTGAATGGAGAATCTTACGTTGCAGAAATTAACCTCAT
GTTTTAAAACAGTGTATTTCTAACAATTTTGCCCTATATCGTTTTTTCGATATCTGCACA
AATAACGGAGTTGTCCTGTGTCGTGCGACTTTTGAATCATCCTGTATATAAATATTGTCA
CTTAAAACATAATGCTAACTTGCACAAAAAACTTAAATCATGAATAGTAATTTATGTTGC
AAGGATTGGATGTAAAATTTTACGGTTGAATCGAGTTACTTCAGCCGGAATTGTAAGATG
AAATACCGTATTTACTCGAAAATAAAACCCCCTCGATTATAAGACCCGCCAAGTTTTAGG
GGCAAATTTGAGAAAAAAAAAATTGTATGCGAATATTA
>TRINITY_DN26254_c0_g1_i3 
ACCCCGGCATTGGATTTACTTTATTTCATAGCAACCAGCGCCACTGTGGATGTACAGACC
AATCATCGACATACATTAATCGAGGCAAGTATTCACCCTAAAATACATTTCTTAAAATAC
TGGTAAAAAGTAAAAATTTATCGGAAGTGGGTGCTGTTTCAAAAATGCTACAATTTTTCT
TGTATCATGTATAGTTTGAAGATGAATCATAATGTACGCAAAAATGTACTCTCAAAGTGG
TAATCTCAACAAACACAAACAAATAAGTCTTGTAAACTGTCTGTACACCATTCACTACTG
GAGGAATTGTTCAAATTGATTGCCATTTTGTTGACAGCACATCCGAATACAAGTTTTGCA
TACATTACGCAACACAGTAGGTATTATTGTTGCACAGGCTCCTCTGATGTTTTCCTGCAG
TTCCTGGAGTGTTCGGGGCCACAATTAAATACAAATTACCCACAAATTAACCTGAATGGA
GAATCTTACGTTGCAGAAATTAACCTCATGTTTTAAAACAGTGTATTTCTAACAATTTTG
CCCTATATCGTTTTTTCGATATCTGCACAAATAACGGAGTTGTCCTGTGTCGTGCGACTT
TTGAATCATCCTGTATATAAATATTGTCACTTAAAACATAATGCTAACTTGCACAAAAAA
CTTAAATCATGAATAGTAATTTATGTTGCAAGGATTGGATGTAAAATTTTACGGTTGAAT
CGAGTTACTTCAGCCGGAATTGTAAGATGAAATACCGTATTTACTCGAAAATAAAACCCC
CTCGATTATAAGACCCGCCAAGTTTTAGGGGCAAATTTGAGAAAAAAAAAATTGTATGCG
AATATTA
>TRINITY_DN26254_c0_g1_i7 
TAAGATTCTCCATTCAGGTTGATTTGTGGGTGAGTGTTGGTTTACTTGAAATCACAAACT
TAAAAACAGAACAAAATGACTCTGAAAATGGTAGTCTTAACAAGCACAAACAAATAAATC
TTGTGAACTGTCTGTACACCATTCACTACTGGAGTAATTGTTCAAATTGATTGCCATCCT
GTTGACAGCACATCCGAATACGGTTCACATAACTTTTGCGTACATTATGCAACACAGTAG
GTGTTATTGCTGCAAAGACTCCTCTGATGTTTTCCTGCAGTTCCTGGAGTGTTCGGGGCC
ACAATTAAATACAAATTACCCACAAATTAACCTGAATGGAGAATCTTACGTTGCAGAAAT
TAACCTCATGTTTTAAAACAGTGTATTTCTAACAATTTTGCCCTATATCGTTTTTTCGAT
ATCTGCACAAATAACGGAGTTGTCCTGTGTCGTGCGACTTTTGAATCATCCTGTATATAA
ATATTGTCACTTAAAACATAATGCTAACTTGCACAAAAAACTTAAATCATGAATAGTAAT
TTATGTTGCAAGGATTGGATGTAAAATTTTACGGTTGAATCGAGTTACTTCAGCCGGAAT
TGTAAGATGAAATACCGTATTTACTCGAAAATAAAACCCCCTCGATTATAAGACCCGCCA
AGTTTTAGGGGCAAATTTGAGAAAAAAAAAATTGTATGCGAATATTA
>TRINITY_DN31881_c1_g1_i1 
TGTAATTCGAATTGGTGGATAATTCGAATTTTTTCCTGGTCCCTTCAGGTTCGAATTATC
CAAGTTTCACTGTATCAAAAAATATTTTAAAAATTGGAATAATCCACTAAAACACTGTAT
CTCACTATGAGATACACTATTGGACTGAAGTGTTTTGCTAACAATTCAAACTTGAGCTCT
TTCTTTAAGAAAGTTCTGAACATAGAATATACCAGGGATGGCCAAGCTCCTTGACAGTCC
GAGCCATTTTTCTTTAAATTTCAAATTTTTCTTGAGCCGCATATAAATACTTATT
>TRINITY_DN31881_c1_g1_i3 
ATTATGTTGGAAGACATTTATCTAGCGACGTAATAAAAAAACGCAACAATGAAGTATCAA
AAATATTTAAAAAATTGGAATAATCCACTAAAACACTGTATCTCACTATGAGATACACTA
TTGTAAACAAGTGTCTTGCTAACAATTCAAACTTTAGCTCTTTCTTTAAGAAAGTTCAGA
ACATTGAATATACCAGGGATGGCCAAGCTCCTTGACAGTCCGAGCCATTTTTCTTTAAAT
TTCAAATTTTTCTTGAGCCGCATATAAATACTTATT
>TRINITY_DN31860_c0_g1_i1 
GAAATTTAATCCAAAAATTAATGCGCTATATTGTTTACATCTTATCTTTCACAACTTAAC
CGAATTGTCCGCTGAGGGTTGTGCATCGTGATAATTTGTACTGCTGGAATGCACTATGTA
GCTACTGTACTGTATTAAATGGAATTAGATTTTTAATTGAAAAAGTGCAACGAATTTAAT
TTTTCGGGAACATATTTCCTCCCGCGTTAAATA
>TRINITY_DN5413_c14_g1_i1 
TGATGGTGAAGGCAGCTGCCTTATGGGGCTGACAACCTCACAGACCTTGTATGCCAATTA
TCTGAAAAGATGGGTGTCGTAACCTTCTGTCACTCTAAGGGCCCCCTAGGCCTGTGTAAT
GGGTACCTTATTTTATTTAGAAGAGCAATTTTTTTTATATACCTGAAAATATCATCAAAA
CGTGTGAAAGTGACGAAAACTGATCATTTTATTTTATTTTCTCAAAAGCGCCTCTGATTT
GAGAATTTCACAAATTTCTTTTTCTGCCACATTCAATTTTGGGACTGAATACACAAAAGA
ATCAGTCTTCTAATAAGTAAGTAGATTTTTTCCCTTGCCCGCATAAAATAGAAAATTTGG
GCAATTAAAAAAAAAAAAACTCATATAAAACAGTAAAAGTAGAAAGTCTAAAAACACAAA
AAGGCATAAACTGTATTTTCATCTCTTCTATCATTACCTTAAGAATGAGAATTTTCACTC
CATTAATTTAAGTGTTACAATTTTC
>TRINITY_DN22783_c1_g1_i1 
GAGCAAAGAACGAGGTGTACCAGACGAAACCAGGATTAATTGGAAACATGAATTTGAGAA
GTTCTTGCCAACATCCCACACAAATTCCTCCATAAATCTGTGAATTCCATTCCAGGTTGT
CTGAGGTCATTGGTCAACGCTACAGGTGCCTACACCGAATTTTAAGGTAGGCTATCACAT
TCCCATATATCTGTGTCCATGCTGTATTAATTTCAAATAATTAACTCTGCAAACATAAAA
TTTATAAGATAATTTCAATACCTAGTTACTTTCCGCCTGCCCTGTAGATACCTACTGGTA
TTTTTC
>TRINITY_DN66040_c3_g1_i2 
TTGTAGATTTTTATGCAATAAAAAGAAAAAAAATAATTTTTGACCATATGTTTGGATCCG
GGTACCCTTAATGTAACATTGACCTTCAACAACTTTGACTCGTTTATGGAAACACCTGGC
CGTAGACAAGTTTGGGCGATCGATAGAAAGGTGAATGACCTCTGCTTCCTTCGCGTGTTT
AAAAAGGCAATCGGCAGTTCTCATGTAGTCATAGCACGGATACGATACGGTTTGGAACAA
AGAATCTTCATTCATGACTTTTGTGTGCAAAAAAAAAAAATTTAAATCGTGTAGAAGAAG
GTTTCGACATAAATATCCTGATGTACTAGTTCCTT
>TRINITY_DN66040_c3_g1_i1 
GGGCGATCAATAGAAAGGTGAATGACTTCTGCTTCCTTCGCATGTTTAAAAAGGTGATCG
ACAGTTCTCATGTAGTCATAGCAAGGATACGATACGGTTTGGAACAAAGAATCTTCATTC
ATGACTTTTGTGTGCAAAAAAAAAAAATTTAAATCGTGTAGAAGAAGGTTTCGACATAAA
TATCCTGATGTACTAGTTCCTT
>TRINITY_DN10_c1_g4_i1 
TGTATAATTAAAATAATTGAGAGTATGAAAATTAATTTTTTAAATTCTGTTTTATTGTGT
AATTAATGTTTCCACACAAAAAATATTCAGTGAACTTACTAAGAATGCATCTTACTCCTG
TAAAATTTTGAGCATGATTTCTCAAGTAGTTTCTGAGATAATGATGGGGCATATGCAACA
AAAAGTGTAGTTTTTCCGCAAGAGCCAAATAAATTATGAGAAGTCCCTTTAAAAGTTAAG
TGCAGTGGCATTAAAAAAAATAAAATAAAACTCTTAGAATAGCCGTACACTAATAATAAA
TATATCAAAATAAGCAGAAAAAAATCAAATATTA
>TRINITY_DN6_c32_g2_i1 
GTAGCCTACTCCTTTCAAAAAACACCAAGGGGCCACCGGACTATATGTCCCCATCCGATG
GACGGATCACTATCAACAATGACATATGCCTTTTCAACATTGCCATTGCAGAGGAATTTG
GTATTTAACCCAGGGAATTGGTGTACAATTTAGTGATCAGAAGTTGTATACCATGACTCC
TCCTAGTCTAAGGATTCAAAATTTTAATTACTTAATTAAAATTACCAACCCTGCCGG
>TRINITY_DN1_c55_g1_i1 
ATTAAGTAGGCTACCGTAAGGTATTGTAACAAAATCTATTAGTGTAAACAGCTTCTGCTC
TTATAGACCACTATTATGATATATATATATATATATATATAACTGTTATATAGACGACAA
GATCTGATACTATATGATACCCTCTTATTGGCACCCATGATCATTGGTGTTACTCCACTG
AAAAATTACGAAATTGAGTAACATTAAATGTGGATTTATCATATATCAAGTTTATAACAG
AAATAACAGATTATAGAAGGTGTGACTGCTTGGCAGCTATTTAATTTAGATTATAAAATT
ATGATTCCTCAGTACAGTGTGTAAATGAAAGAGAATGGACTGGAAGTTTTATGAAAGCTA
GGCAGAAAATGAGTTACTTCAGATATATGAAATACAAGAAAGGTAAAATTGAAACTATAT
AATATTTTAAAATTAATAGGCAACTTGTACTGTAAGAAATAATTTTGAGGGTCAAGAGAT
GTACTCCCTTATTGTGCATAAACTTTATTTCTATGTAGGTCAATAGGGTTGCCATAAGTT
TTCATTACTAATATAAAAATTACAGAACTTGTTAGCAACAAATGTTTAAGTAAAAAAAAA
AATGTTAATAGTACATTATTTATGTGTAAAATCTTTAGTATTGCATACGGTAATATTTCT
TAGATTTTTAAAAAAAAGATGGATTTTCAAATATGGTAACCCTAATTTTACACTCAATTC
CAATAATATCGTCAATGCACAGAGTGATATTTTACAATCAAATTTAACCTGTGTACTAGT
GAGAGGATGGTATCATGTGTACTTGACATGGTATTAATGGAAATGTATGTAAACCCACAC
GAGAAAAATGCACTATTAAGAATAAGGAATATAGTTTTAATGTCCCTTCTTTCAACATTT
CTTTGCACCAATCATCTCGCTGAGAATTTAAATCAACTCAGAGTAGTTAAAATCAAATGT
GTTCCTAATAAAATACTCAGTATGTGAATATATCAAAGCAGAGCAGTATTATAAGCCAAA
TGTTCTATTTATGTACATATATTTTATTGCACAGCAACCACAAAAATAATGTATTCTGAG
AATACATATACTGAAACCTGTTCCTCTATTTCGACATATTTCTTTAAAGCATTAATGAGA
TTGTAATTGTAATAATGTAATATAATTCCAAAACAAAATAAAATTGTTGGAAATGAACAA
TTGAAATTGTAAAAATTGTATTGTCAATTGTATTCCCAATTATTTCAGGCATTTTAATGT
AGCACTGAGGTATCAACTGTAATAAAAATGCTGTAAAACAGACATTTGGAAGGTCATGGG
TTCAGTCACAGATCTGGTACCTAATTACAGTTCTTATTTTAGATTTTTTTTTCTGACAAT
AGGTACTTATAATATGGTTTGATGTCAAATTTGTTTTCATTTTGTAATAATTACATATTT
GTTGTAAAACTTTTGTTTAAACATGTGAATAAATTATTACTAAATCAAAATTCAAATTTT
TGTATTTAATAACTGTAATTAGGTATCCAGGAATGTCAATATTGTGTGAATGTGTCGAGC
TAAGCTATGTCATGTTGCTCATGTATGTATTTTACACTATTTGACATTTTTTTATGAGCC
AATTTATTAATATAATATTATTATTGTTGTTGTTATAACAGTGTTTTTTTCATTACAAAT
AGACTGTCTAGAAGAATTAACATTTGAACAAGTAGATGGATCTTTGATATGATAGTGCAA
TATTAAGTCAAGAGAATGTGATTGGAAAATAACTTTTTCTTCTTTACTGGTGTAGTAACA
GCTATAACGCTGTGTTGTGTGGTTTTTGTACAGCTTTAATAAGTTCCAGACAACTCTTGG
TACCTGGTGATTATTTTCTTTTTACTTCGCATTAAATATTGTATCCATTCCTTATTGAAA
ATATGTCAAATTGGTACATATGTTGTATTAACTTTCTGGGAAGAAGACTACCAATTTAAT
TCTTGAGAAGAGTGAATCGATAGACACAAGGTGCACAATAATTTGGCAGTCTAATCAAAA
ACACATTGTTTCCAATATCTTTATATAGAAGAGCAGGATTTATATAATAAAAATAATGAA
TATTAAGAAAATTAAGGACAAAATGGTAGTTCAAGAATGTGTAATCCTATGGTTGCATAA
ATAAAGTTGGTAATAAATGCAATATTAGAGGATATTAAACATTGGAATATTTAGCAGAGA
CTGTAGAATAATCAATATAAGTATGACAATACACATAGAATAACAAATAATAAAATTGTA
GACATTTTGAAAGACTTTGTGTTGTTCATGTTCCGTAAGTTGTTAAGAACCGGCAGTAAA
ATTGTAGTTTCTCATAAAATTAAGCATTTTTTCAACATTTTCTGATTATTAAGATAGTGT
TTTCAATTAATAATTACCTAAATAAACTAAAAAAAATTCAAGAATGAAAATTAAAAAATT
AAAAATTGAAAAATGTCTGTTGTATGGAAAAAAAAAACTTGAACTTATATGATTTAATCA
TATGAAAGACAGTAAAGTTTACATTGATCACCTTGCTTTCCTAGTTTTGGGATGCAGCAA
TAAATTCTTCTAATATATATATTTTTTGTTTTTATATTTTTAAGAGTTTCTAATATGAAC
AAATTCTTAATTCTCCCTTTCTCAAATAGAAACCACACACTGTGTATGGTACTTGAATTC
ATGTAATTTGTATTATAATTTAAAAAATATAATAGGCCTATAAATAATTATAATGTTGAA
TAATGTTCAAATTTTATATTAAAATTCTAAAAAAACACTTTCATATTATGGGAAAAGCTA
ATTTACAGAATATTATATAAAATTATCAGAAGTATCATACTTTAAGATTTGACGCAGAGA
TCCATACAGCATTCTGAACTCTTTTTCCTGACTCATCCTAGGTCACCAGGTACCTGTTGC
TCACAAGAAAGTACATACGTAATGCACTTTACACTTAATACATTCAGAGATTACACCTAG
TGGATATTAGAAAAAAATAATATTACACAAATAAACATTCTATTGGTAAATGTTTCTAAT
ATGTTATTAGAATCTTTTCCAAAAGATAATAAGTGGATTATTTTCTATTTATATAGAACT
GTGAATAATGTATCAGCTGTACAGAGAGATAAAACCAAATTATATCCTAACGAATGTATT
TTATATTATAAAGTATTATATCATATGTATTATAGAATAAGGAATTTAGTTATGGATATT
GTAAATAATAACTATCAAAGAGTCAAAAGCATAGTGCATTTTACACTTCTGTGATATTAA
GTTTAATACTCACAATACAAAGTGTAATGTGTCATCTTTTGTACTTACTGGAAAAATAAA
ACTGTTTGTGATAAGATTTATCTTTCTATGCATGTGTCAAAGAAGTGATTTACCCAATAC
ATAGGAGTATTTATTATCCAAAAATAATTTACTAACAATTGATGAAAAAATTTATGCAGT
GAGAAGGTGTTTCACTGCCTTGACATGTCTATGAAGTGGTTAAGAACGACTCTTAATTTT
CTTCACTACAGCTTCATTTAGTTGAAACCTTTGGCCTTCTCTACTATTCTTTTCCAACAT
TTCTGTCCTGATCCAATTCTTTATTTTCATCATCTTCAAATCCTGCATGATATCATCCTC
CCATCTA
>TRINITY_DN1_c55_g1_i2 
ATTAAGTAGGCTACCGTAAGGTATTGTAACAAAATCTATTAGTGTAAACAGCTTCTGCTC
TTATAGACCACTATTATGATATATATATATATATATATATAACTGTTATATAGACGACAA
GATCTGATACTATATGATACCCTCTTATTGGCACCCATGATCATTGGTGTTACTCCACTG
AAAAATTACGAAATTGAGTAACATTAAATGTGGATTTATCATATATCAAGTTTATAACAG
AAATAACAGATTATAGAAGGTGTGACTGCTTGGCAGCTATTTAATTTAGATTATAAAATT
ATGATTCCTCAGTACAGTGTGTAAATGAAAGAGAATGGACTGGAAGTTTTATGAAAGCTA
GGCAGAAAATGAGTTACTTCAGATATATGAAATACAAGAAAGGTAAAATTGAAACTATAT
AATATTTTAAAATTAATAGGCAACTTGTACTGTAAGAAATAATTTTGAGGGTCAAGAGAT
GTACTCCCTTATTGTGCATAAACTTTATTTCTATGTAGGTCAATAGGGTTGCCATAAGTT
TTCATTACTAATATAAAAATTACAGAACTTGTTAGCAACAAATGTTTAAGTAAAAAAAAA
AATGTTAATAGTACATTATTTATGTGTAAAATCTTTAGTATTGCATACGGTAATATTTCT
TAGATTTTTAAAAAAAAGATGGATTTTCAAATATGGTAACCCTAATTTTACACTCAATTC
CAATAATATCGTCAATGCACAGAGTGATATTTTACAATCAAATTTAACCTGTGTACTAGT
GAGAGGATGGTATCATGTGTACTTGACATGGTATTAATGGAAATGTATGTAAACCCACAC
GAGAAAAATGCACTATTAAGAATAAGGAATATAGTTTTAATGTCCCTTCTTTCAACATTT
CTTTGCACCAATCATCTCGCTGAGAATTTAAATCAACTCAGAGTAGTTAAAATCAAATGT
GTTCCTAATAAAATACTCAGTATGTGAATATATCAAAGCAGAGCAGTATTATAAGCCAAA
TGTTCTATTTATGTACATATATTTTATTGCACAGCAACCACAAAAATAATGTATTCTGAG
AATACATATACTGAAACCTGTTCCTCTATTTCGACATATTTCTTTAAAGCATTAATGAGA
TTGTAATTGTAATAATGTAATATAATTCCAAAACAAAATAAAATTGTTGGAAATGAACAA
TTGAAATTGTAAAAATTGTATTGTCAATTGTATTCCCAATTATTTCAGGCATTTTAATGT
AGCACTGAGGTATCAACTGTAATAAAAATGCTGTAAAACAGACATTTGGAAGGTCATGGG
TTCAGTCACAGATCTGGTACCTAATTACAGTTCTTATTTTAGATTTTTTTTTCTGACAAT
AGGTACTTATAATATGGTTTGATGTCAAATTTGTTTTCATTTTGTAATAATTACATATTT
GTTGTAAAACTTTTGTTTAAACATGTGAATAAATTATTACTAAATCAAAATTCAAATTTT
TGTATTTAATAACTGTAATTAGGTATCCAGGAATGTCAATATTGTGTGAATGTGTCGAGC
TAAGCTATGTCATGTTGCTCATGTATGTATTTTACACTATTTGACATTTTTTTATGAGCC
AATTTATTAATATAATATTATTATTGTTGTTGTTATAACAGTGTTTTTTTCATTACAAAT
AGACTGTCTAGAAGAATTAACATTTGAACAAGTAGATGGATCTTTGATATGATAGTGCAA
TATTAAGTCAAGAGAATGTGATTGGAAAATAACTTTTTCTTCTTTACTGGTGTAGTAACA
GCTATAACGCTGTGTTGTGTGGTTTTTGTACAGCTTTAATAAGTTCCAGACAACTCTTGG
TACCTGGTGATTATTTTCTTTTTACTTCGCATTAAATATTGTATCCATTCCTTATTGAAA
ATATGTCAAATTGGTACATATGTTGTATTAACTTTCTGGGAAGAAGACTACCAATTTAAT
TCTTGAGAAGAGTGAATCGATAGACACAAGGTGCACAATAATTTGGCAGTCTAATCAAAA
ACACATTGTTTCCAATATCTTTATATAGAAGAGCAGGATTTATATAATAAAAATAATGAA
TATTAAGAAAATTAAGGACAAAATGGTAGTTCAAGAATGTGTAATCCTATGGTTGCATAA
ATAAAGTTGGTAATAAATGCAATATTAGAGGATATTAAACATTGGAATATTTAGCAGAGA
CTGTAGAATAATCAATATAAGTATGACAATACACATAGAATAACAAATAATAAAATTGTA
GACATTTTGAAAGACTTTGTGTTGTTCATGTTCCGTAAGTTGTTAAGAACCGGCAGTAAA
ATTGTAGTTTCTCATAAAATTAAGCATTTTTTCAACATTTTCTGATTATTAAGATAGTGT
TTTCAATTAATAATTACCTAAATAAACTAAAAAAAATTCAAGAATGAAAATTAAAAAATT
AAAAATTGAAAAATGTCTGTTGTATGGAAAAAAAAAACTTGAACTTATATGATTTAATCA
TATGAAAGACAGTAAAGTTTACATTGATCACCTTGCTTTCCTAGTTTTGGGATGCAGCAA
TAAATTCTTCTAATATATATATTTTTTGTTTTTATATTTTTAAGAGTTTCTAATATGAAC
AAATTCTTAATTCTCCCTTTGTCAAATAGAAGCCACACACTGTGTATGGTAATTTGTATT
ATAATTTAAAAAATATAATAGGCCTATAAATAATTATAATGTTGAATAATGTTCAAATTT
TATATTAAAATTCTAAAAAAACACTTTCATATTATGGGAAAAGCTAATTTACAGAATATT
ATATAAAATTATCAGAAGTATCATACTTTAAGATTTGACGCAGAGATCCATACAGCATTC
TGAACTCTTTTTCCTGACTCATCCTAGGTCACCAGGTACCTGTTGCTCACAAGAAAGTAC
ATACGTAATGCACTTTACACTTAATACATTCAGAGATTACACCTAGTGGATATTAGAAAA
AAATAATATTACACAAATAAACATTCTATTGGTAAATGTTTCTAATATGTTATTAGAATC
TTTTCCAAAAGATAATAAGTGGATTATTTTCTATTTATATAGAACTGTGAATAATGTATC
AGCTGTACAGAGAGATAAAACCAAATTATATCCTAACGAATGTATTTTATATTATAAAGT
ATTATATCATATGTATTATAGAATAAGGAATTTAGTTATGGATATTGTAAATAATAACTA
TCAAAGAGTCAAAAGCATAGTGCATTTTACACTTCTGTGATATTAAGTTTAATACTCACA
ATACAAAGTGTAATGTGTCATCTTTTGTACTTACTGGAAAAATAAAACTGTTTGTGATAA
GATTTATCTTTCTATGCATGTGTCAAAGAAGTGATTTACCCAATACATAGGAGTATTTAT
TATCCAAAAATAATTTACTAACAATTGATGAAAAAATTTATGCAGTGAGAAGGTGTTTCA
CTGCCTTGACATGTCTATGAAGTGGTTAAGAACGACTCTTAATTTTCTTCACTACAGCTT
CATTTAGTTGAAACCTTTGGCCTTCTCTACTATTCTTTTCCAACATTTCTGTCCTGATCC
AATTCTTTATTTTCATCATCTTCAAATCCTGCATGATATCATCCTCCCATCTA
>TRINITY_DN1_c824_g3_i1 
AGATGGGAATAGTTTAAGCCGTTTGGAAGTTACCTCTTCTCCAAGAATCATCACTTTATT
TCTTGCACTGTGTCTGCACTCACCGACTTCAAACTAAACTGAATTATTGTGTTGTATAAA
GTGTAAAGGGTAGCTACCTGGAGCCAAAACTGTCTAGAACCCATCAAATACAATAGAAGT
CACAAAGCTTCTGGGTGACAGGTGTCACCCACAGGAGCACTGAAGAGTTAAGGCATACCT
AAGTATACGAGGATGATGGTTTCTAGGGACAGCTAAATTC
>TRINITY_DN34_c3_g1_i11 
ATAAATTAAATAAATTAGGTTGTTTAATATGTACCTGCGTATATACTGTTACTGTATACA
TGTTTTGATAGCACATTTTAAATGATTTGATTCTGTTGTTAATAACTATAATGATAAATG
GCTTTTTTAACAGTCTGGCGACAAACGTTGATAATGCAGATACAGTGTAAATATGCGAAA
TGAATCCGTTTTATAGAAAAACTTAATTTTCTGTTAAATAATTCCATTAATCATTATAGT
AGGCCTATATACTGTATATAATTTTATAAAGACACTTACCTAATCTGAATCACTCAGCTG
TCAAATTCACGACATCTTGAAGCTAGTGTTGGAAACTTTTCACATAACTTTACAAACACG
TTTAAAATTATTTGCTTCTCTCCACTTTTTAACGGCTTTCCTTTGCTATGATTCACACAC
TCAATGTAACCAGCCATATTGAAACATTGTATAAACTTGTGTGTTTTATTTTTAATTTAA
AATTGAATGATAGTATGTCCATAAAATGTCACATTATTATAATTCTCAGAAAAGGCCTTT
TATATTTACAGAAAAGAACTTAAAAAACAATCATGATAATTATTTCCAATATAGTGCCTA
ATATTTTAAATTACGTTGTGAACTATTTCTTCTACTCCACCATTAACACGGTGCTATTCG
ATTTGACCAGCCAATAATTCATACACGTTCTGTGGTTATAA
>TRINITY_DN34_c3_g1_i18 
TATAAATTAAGCTACTTCTAATATTTCCCTCTATAAATATTGCTTTCGCACGTAATAAAA
ATGACCTAAGTTTACTTGAAGTGCAACTCAGCTCTTGTATTTGATACTTAGTAATATGTT
TCAATTCCCCAGCTCCTTTTTATTTGTCCTTGTATTTGCCGTTCCAATAATTCGCCTCAA
TCTCATTGTTACACGCCTAGCGCATTAAATAAAAACTATAAATAAACAAGTGAACGGTAT
CTGCATCACCACTTAATAATAAACTCTCTTGCTTTTGTAATAAAATGAATATAAAACTCA
TTGTTACAACCAATAAACAGCTTTCAGTATTGTCAAATTTATATTATTCTATGAACGGAA
ATCTTATGTTATAAATTAATATTTAAATCCCGAACTGGAGGGAAAAGAAAGATAGTCTAT
ATACCAGAATCGCCGCTGCGTAAATTATAAGTAGGCCTAAACCATACATTTTGTAACATA
CGCTAAATGAGTCTAAAGAAAAAAATTGTCCACCTTCAGTTTCAATTAGCCTATATAATT
TTAATTTCATTGTCGTACTGCTACTACATCATTGATAGGCAGTCTACTATTCCGTTTTAA
TATTCAAAAGACGTCAATATATTCGACAATTCGACACAAATAAAACAATGCATTATGCCA
TTATTCCACATTTAAATTGCACACACACCACACACTTACCTTTCTGTTGTTAATAACTAT
AATGATAAATGGCTTTTTTAACAGTCTGGCGACAAACGTTGATAATGCAGATACAGTGTA
AATATGCGAAATGAATCCGTTTTATAGAAAAACTTAATTTTCTGTTAAATAATTCCATTA
ATCATTATAGTAGGCCTATATACTGTATATAATTTTATAAAGACACTTACCTAATCTGAA
TCACTCAGCTGTCAAATTCACGACATCTTGAAGCTAGTGTTGGAAACTTTTCACATAACT
TTACAAACACGTTTAAAATTATTTGCTTCTCTCCACTTTTTAACGGCTTTCCTTTGCTAT
GATTCACACACTCAATGTAACCAGCCATATTGAAACATTGTATAAACTTGTGTGTTTTAT
TTTTAATTTAAAATTGAATGATAGTATGTCCATAAAATGTCACATTATTATAATTCTCAG
AAAAGGCCTTTTATATTTACAGAAAAGAACTTAAAAAACAATCATGATAATTATTTCCAA
TATAGTGCCTAATATTTTAAATTACGTTGTGAACTATTTCTTCTACTCCACCATTAACAC
GGTGCTATTCGATTTGACCAGCCAATAATTCATACACGTTCTGTGGTTATAA
>TRINITY_DN34_c3_g1_i24 
AAGATGGACGAACGTTAAATTAACCTCCATTAATTGCAAAAAAAGGAGGAAGAGGGATTC
CCTTCGCTAAAGTACTTCCGGGCTTATGCCGTGTCGTCGTGGTTAAAATATATGCTGACG
TTTCAGCCATCCTATCGTGGCCGTCCTCAGAGCTGATCTCAAGTTTACTTGAAGTGCAAC
TCAGCTCTTGTATTTGATACTTAGTAATATGTTTCAATTCCCCAGCTCCTTTTTATTTGT
CCTTGTATTTGCCGTTCCAATAATTCGCCTCAATCTCATTGTTACACGCCTAGCGCATTA
AATAAAAACTATAAATAAACAAGTGAACGGTATCTGCATCACCACTTAATAATAAACTCT
CTTGCTTTAGTAATACAATGAATATAAAACTTATTGTTACCACCAATAAACAGCTTTCAG
TATTGTCAAATTTATATTATTCTATGAACGGAAATCTTATGTTATAAATTAATATTTAAA
TCCCGAACTGGAGGGAAAAGAAAAATAGTCTATATACCAGAATCGCCACTGCGTAAATTA
TAAGTAGGCCTAAACCATACATTTTGTAACATACGCTAAATGAGTCTAAAGAAAAAAATC
GCCCACCTTCAGTTTCAATTAACCTATACAATTTTAATTTCATTGTCGTACTGCTACTAC
ATCATTGATAGGCAGTCTACTATTCCGTTTTAATATTCAAAAGACGTCAATATATTCGAC
AATTCGACACAAATAAAACAATGCATTATGCCATTATTCCACATTTAAATTGCACACACA
CCACACACTTACCTTTCTGTTGTTAATAACTATAATGATAAATGGCTTTTTTAACAGTCT
GGCGACAAACGTTGATAATGCAGATACAGTGTAAATATGCGAAATGAATCCGTTTTATAG
AAAAACTTAATTTTCTGTTAAATAATTCCATTAATCATTATAGTAGGCCTATATACTGTA
TATAATTTTATAAAGACACTTACCTAATCTGAATCACTCAGCTGTCAAATTCACGACATC
TTGAAGCTAGTGTTGGAAACTTTTCACATAACTTTACAAACACGTTTAAAATTATTTGCT
TCTCTCCACTTTTTAACGGCTTTCCTTTGCTATGATTCACACACTCAATGTAACCAGCCA
TATTGAAACATTGTATAAACTTGTGTGTTTTATTTTTAATTTAAAATTGAATGATAGTAT
GTCCATAAAATGTCACATTATTATAATTCTCAGAAAAGGCCTTTTATATTTACAGAAAAG
AACTTAAAAAACAATCATGATAATTATTTCCAATATAGTGCCTAATATTTTAAATTACGT
TGTGAACTATTTCTTCTACTCCACCATTAACACGGTGCTATTCGATTTGACCAGCCAATA
ATTCATACACGTTCTGTGGTTATAA
>TRINITY_DN34_c3_g1_i26 
TATAAATTAAGCTACTTCTAATATTTCCCTCTATAAATATTGCTTTCGCACGTAATAAAA
ATGACCTAAGTTTACTTGAAGTGCAACTCAGCTCTTGTATTTGATACTTAGTAATATGTT
TCAATTCCCCAGCTCCTTTTTATTTGTCCTTGTATTTGCCGTTCCAATAATTCGCCTCAA
TCTCATTGTTACACGCCTAGCGCATTAAATAAAAACTATAAATAAACAAGTGATCTGCAT
CACCACTAAATAATAAACTATCTTGCTTTTGTAATAAAATGAATATAAAACTCATTGTTA
CAACCAATAAACAGCTTTCAGTATTGTCAAATTTATATTATTCTATGAACGGAAATCTTA
TGTTATAAATTAATATTTAAATCCCGAACTGGAGGGAAAAGAAAGATAGTCTATATACCA
GAATCGCCGCTGCGTAAATTATAAGTAGGCCTAAACCATACATTTTGTAACATACGCTAA
ATGAGTCTAAAGAAAAAAATTGTCCACCTTCAGTTTCAATTAGCCTATATAATTTTAATT
TCATTGTCGTACTGCTACTACATCATTGATAGGCAGTCTACTATTCCGTTTTAATATTCA
AAAGACGTCAATATATTCGACAATTCGACACAAATAAAACAATGCATTATGCCATTATTC
CACATTTAAATTGCACACACACCACACACTTACCTTTCTGTTGTTAATAACTATAATGAT
AAATGGCTTTTTTAACAGTCTGGCGACAAACGTTGATAATGCAGATACAGTGTAAATATG
CGAAATGAATCCGTTTTATAGAAAAACTTAATTTTCTGTTAAATAATTCCATTAATCATT
ATAGTAGGCCTATATACTGTATATAATTTTATAAAGACACTTACCTAATCTGAATCACTC
AGCTGTCAAATTCACGACATCTTGAAGCTAGTGTTGGAAACTTTTCACATAACTTT
>TRINITY_DN34_c3_g1_i19 
ACCAATAAACAGCTTTCAGTATTGTCAAATTTATATTATTCTATGAACGGAAATCTTATG
TTATAAATTAATATTTAAATCCCGAACTGGAGGGAAAAGAATTATGAGTCTAAAAAAAAT
CGTCCACCTTCAGTTTCAAATATAATTTCATTGTCGTACTGCTACTACATCATTGATAGG
CAGTCTACTATTCCGTTTTAATATTCAAAAGACGTCAATATATTCGACAATTCGACACAA
ATAAAACAATGCATTATGCCATTATTCCACATTTAAATTGCACACACACCACACACTTAC
CTTTCTGTTGTTAATAACTATAATGATAAATGGCTTTTTTAACAGTCTGGCGACAAACGT
TGATAATGCAGATACAGTGTAAATATGCGAAATGAATCCGTTTTATAGAAAAACTTAATT
TTCTGTTAAATAATTCCATTAATCATTATAGTAGGCCTATATACTGTATATAATTTTATA
AAGACACTTACCTAATCTGAATCACTCAGCTGTCAAATTCACGACATCTTGAAGCTAGTG
TTGGAAACTTTTCACATAACTTT
>TRINITY_DN34_c3_g1_i4 
ATAAATTAAATAAATTAGGTTGTTTAATATGTACCTGCGTATATACTGTTACTGTATACA
TGTTTTGATAGCACATTTTAAATGATTTGATTCTGTTGTTAATAACTATAATGATAAATG
GCTTTTTTAACAGTCTGGCGACAAACGTTGATAATGCAGATACAGTGTAAATATGCGAAA
TGAATCCGTTTTATAGAAAAACTTAATTTTCTGTTAAATAATTCCATTAATCATTATAGT
AGGCCTATATACTGTATATAATTTTATAAAGACACTTACCTAATCTGAATCACTCAGCTG
TCAAATTCACGACATCTTGAAGCTAGTGTTGGAAACTTTTCACATAACTTTGCAAACACG
TTCAACATTATTTGCTTCACTCCACTTTTTAACCGCTTATGTGATTAGCCATATTGAAAC
AATTGATATGCATGTGTGTTTTGTTTATAATTTAAATATTTAATGATAGTAAACCCTTAA
AGAATCGCACTATTATAGGCCTAATTCTCAGAAAAGGCCTTTTATATTTACAGAAAAGAA
CTTAAAAAACAATCATGATAATTATTTCCAATATAGTGCCTAATATTTTAAATTACGTTG
TGAACTATTTCTTCTACTCCACCATTAACACGGTGCTATTCGATTTGACCAGCCAATAAT
TCATACACGTTCTGTGGTTATAA
>TRINITY_DN34_c3_g1_i14 
TAATTTCATTGTCGTACTGCTACTACATCATTGATAGGCAGTCTACTATTCCGTTTTAAT
ATTCAAAAGACGTCAATATATTCGACAATTCGACACAAATAAAACAATGCATTATGCCAT
TATTCCACATTTAAATTGCACACACACCACACACTTACCTTTCTGTTGTTAATAACTATA
ATGATAAATGGCTTTTTTAACAGTCTGGCGACAAACGTTGATAATGCAGATACAGTGTAA
ATATGCGAAATGAATCCGTTTTATAGAAAAACTTAATTTTCTGTTAAATAATTCCATTAA
TCATTATAGTAGGCCTATATACTGTATATAATTTTATAAAGACACTTACCTAATCTGAAT
CACTCAGCTGTCAAATTCACGACATCTTGAAGCTAGTGTTGGAAACTTTTCACATAACTT
TGCAAACACGTTCAACATTATTTGCTTCACTCCACTTTTTAACCGCTTATGTGATTAGCC
ATATTGAAACAATTGATATGCATGTGTGTTTTGTTTATAATTTAAATATTTAATGATAGT
AAACCCTTAAAGAATCGCACTATTATAGGCCTAATTCTCAGAAAAGGCCTTTTATATTTA
CAGAAAAGAACTTAAAAAACAATCATGATAATTATTTCCAATATAGTGCCTAATATTTTA
AATTACGTTGTGAACTATTTCTTCTACTCCACCATTAACACGGTGCTATTCGATTTGACC
AGCCAATAATTCATACACGTTCTGTGGTTATAA
>TRINITY_DN34_c3_g1_i3 
TATAAATTAAGCTACTTCTAATATTTCCCTCTATAAATATTGCTTTCGCACGTAATAAAA
ATGACCTAAGTTTACTTGAAGTGCAACTCAGCTCTTGTATTTGATACTTAGTAATATGTT
TCAATTCCCCAGCTCCTTTTTATTTGTCCTTGTATTTGCCGTTCCAATAATTCGCCTCAA
TCTCATTGTTACACGCCTAGCGCATTAAATAAAAACTATAAATAAACAAGTGAACGGTAT
CTGCATCACCACTTAATAATAAACTCTCTTGCTTTTGTAATAAAATGAATATAAAACTCA
TTGTTACAACCAATAAACAGCTTTCAGTATTGTCAAATTTATATTATTCTATGAACGGAA
ATCTTATGTTATAAATTAATATTTAAATCCCGAACTGGAGGGAAAAGAAAGATAGTCTAT
ATACCAGAATCGCCGCTGCGTAAATTATAAGTAGGCCTAAACCATACATTTTGTAACATA
CGCTAAATGAGTCTAAAGAAAAAAATCGCCCACCTTCAGTTTCAATTAACCTATACAATT
TTAATTTCATTGTCGTACTGCTACTACATCATTGATAGGCAGTCTACTATTCCGTTTTAA
TATTCAAAAGACGTCAATATATTCGACAATTCGACACAAATAAAACAATGCATTATGCCA
TTATTCCACATTTAAATTGCACACACACCACACACTTACCTTTCTGTTGTTAATAACTAT
AATGATAAATGGCTTTTTTAACAGTCTGGCGACAAACGTTGATAATGCAGATACAGTGTA
AATATGCGAAATGAATCCGTTTTATAGAAAAACTTAATTTTCTGTTAAATAATTCCATTA
ATCATTATAGTAGGCCTATATACTGTATATAATTTTATAAAGACACTTACCTAATCTGAA
TCACTCAGCTGTCAAATTCACGACATCTTGAAGCTAGTGTTGGAAACTTTTCACATAACT
TT
>TRINITY_DN34_c3_g1_i20 
TATAAATTAAGCTACTTCTAATATTTCCCTCTATAAATATTGCTTTCGCACGTAATAAAA
ATGACCTAAGTTTACTTGAAGTGCAACTCAGCTCTTGTATTTGATACTTAGTAATATGTT
TCAATTCCCCAGCTCCTTTTTATTTGTCCTTGTATTTGCCGTTCCAATAATTCGCCTCAA
TCTCATTGTTACACGCCTAGCGCATTAAATAAAAACTATAAATAAACAAGTGAACGGTAT
CTGCATCACCACTTAATAATAAACTCTCTTGCTTTTGTAATAAAATGAATATAAAACTCA
TTGTTACAACCAATAAACAGCTTTCAGTATTGTCAAATTTATATTATTCTATGAACGGAA
ATCTTATGTTATAAATTAATATTTAAATCCCGAACTGGAGGGAAAAGAAAGATGGTCTAC
AGAATCGCCTCTGCGTAAATTACAAGTAGGCATAAACCATACATTTTGTAACATACGCTA
AATGAGTCTAAAGAAAAAAAT
>TRINITY_DN34_c4_g2_i5 
TTCACTAATTTATTGATTTCAGATGCCAAACACAATGATTATGTACATTCTCAACTATAT
GAGATATTGGAAATTAAAAAAATGCTTCTCCTGTAAAATGTAATATTTTGACTTATCTGC
TTTTTTTCCTGGGAGGAGTGATATATAAATATGATTTCAATTCATTAGTAGAATTAAGAA
TTACATCAACATCTCAAATTTTTGTGATACCTCCAATTATAATTATAAATTATTGTGAAA
GTCATAATTTATATTCCTGCCATACTCAACAAATAGGCTACTTTAACTACCCAGTAATAT
CAATTACACAATTACAGTCATTTGAATTTCCTTGAAAACTATTTAATTTTATTTAACTAA
ACTTTGATGCAGATTTAATGTTCAAACAGTAAAGCATGAATGGTATTTATACACCAATTT
TCAAACTAATTCCCCAATTTTTAAACAATAAACCAACAAATTAAAATTGCTAAATATTAA
CATAAGATTCATTCATTGTGCAAATTAGTGCAGCATCATGCACAATATTTTTTTAAAAAA
AGCCATGCATTACATTATATAAATCAATTTATAATTACCATCCTTATCAGGAAGGGGATT
TTTCTCCTGGGTTTCTGTGTGTTTCAACTTTCCCGTGTCAAAAGCTTCAACACCTTGAAG
GAGAGCCTTCTGGGTCTTCTCTGTTGCAACATCTGTATCAAAATTAAATAAAAAAGGTCA
ATCAACAGTTTGGATATAAAACAAAAATATTCAATTT
>TRINITY_DN34_c4_g2_i2 
AAATACGTAGAAAGCAAATAAAAATTCGATGATATTAAATGATGAAATAAAGTTTTCACC
AACCTGTAATAATAGGAAGAATAGATTCTTGGTCTCGGCAATTTGAAAACGTGGCGGCTT
TGGCTAAATTCACGTGTGTAGATGATAGAATAAGAACTGTCAACCTCTTCCGAGCACACA
CTCTCGTCGACTGAATAGTGAATAGGGGACTGGCTGGAGAAGCTGGAGGATGGTGGAGGA
TGGCAGGCGACTACTGCGCCACAGCGGTGAATCATACCAAGGCAAAGGGGATTGTGGACA
TGGAACTCATGTATATGGAGTGGGAAGGATATTCCCCGTGACATTGCCACCAAAATTGGA
AACAAGTGTAAACTATTCTACCTCTAATAGGAAATTTTAAACATTTTAAAGCGAGCAACC
TGCAATGGACTGTAATTATGTTGTTCTTTGTTGCCTTTCTGAGGACCTTCATTTGCAGAT
TTGTCTTACGATGGTAAAAGGAAACGAAGCGGGC
>TRINITY_DN34_c4_g2_i14 
TCTTGGTATCAAAATTTTCAATTCCAGAAATGAGGTTCTGTTTGCCTTTCTCCTGTTCAA
TGGCATCCTTATCAGGAAGGGGATTTTTCTCCTGGGTTTCTGTGTGTTTCAACTTTCCCG
TGTCAAAAGCTTCAACACCTTGAAGGAGAGCCTTCTGGGTCTTCTCTGTTGCAACATCTT
GTGCATTTGGAAGAACAATTTTTTCTTGAGTGTTGGTCCTCTTTAACCTCTCAGTTTTAA
AGC
>TRINITY_DN34_c4_g2_i11 
GGCTATAATTATAATATACTCGTAAACTGCATACCTTCTGCTGTTGGTAGGACATTCTTT
TCTTGGGTTTCTGCCTTCTTCATATTTCCTGGCTTGAATCCTTCCAACTCGCTTTTCAGG
TCCAAGTTTACCTTGGGCAGGTCCTTTAGTGATGGGCTTACAGGGGCCGACATTTTGTAA
ATATTTAATTTAATGCAGAATCAAACACTAATTCGAGATTCAAACTACGGGCAACTGGAG
GCACCACTTCGTAAATGGAACCCACTGAGCCTCCTGTGATATTAGCAAGAATAGATTCTT
GGTCTCCGGCAATTTGAAAACGTGGCGGCTTTGGCTAAATTCACGTGTGTAGATGATAGA
ATAAGAACTGTCAACCTCTTCCGAGCACACACTCTCGTCGACTGAATAGTGAATAGGGGA
CTGGCTGGAGAAGCTGGAGGATGGTGGAGGATGGCAGGCGACTACTGCGCCACAGCGGTG
AATCATACCAAGGCAAAGGGGATTGTGGACATGGAACTCATGTATATGGAGTGGGAAGGA
TATTCCCCGTGACATTGCCACCAAAATTGGAAACAAGTGTAAACTATTCTACCTCTAATA
GGAAATTTTAAACATTTTAAAGCGAGCAACCTGCAATGGACTGTAATTATGTTGTTCTTT
GTTGCCTTTCTGAGGACCTTCATTTGCAGATTTGTCTTACGATGGTAAAAGGAAACGAAG
CGGGC
>TRINITY_DN34_c4_g2_i7 
AACCTCTCAGTTTTAAAGCTCTCGACGTCGTGAATAAGGTCGCTGTGTTGCCGCTCTTGT
TTCACATCTTCTGCTGTTGGTAGGACATTCTTTTCTTGGGTTTCTGCCTTCTTCATATTT
CCTGGCTTGAATCCTTCCAACTCGCTTTTCAGGTCCAAGTTTACCTTGGGCAGGTCCTTT
AGTGATGGGCTTACAGGGGCCGACATTTTGTAAATATTTAATTTAATGCAGAATCAAACA
CTAATTCGAGATTCAAACTACGGGCAACTGGAGGCACCACTTCGTAAATGGAACCCACTG
AGCCTCCTGTAATAATAGGAAGAATAGATTCTTGGTCTCGGCAATTTGAAAACGTGGCGG
CTTTGGCTAAATTCACGTGTGTAGATGATAGAATAAGAACTGTCAACCTCTTCCGAGCAC
ACACTCTCGTCGACTGAATAGTGAATAGGGGACTGGCTGGAGAAGCTGGAGGATGGTGGA
GGATGGCAGGCGACTACTGCGCCACAGCGGTGAATCATACCAAGGCAAAGGGGATTGTGG
ACATGGAACTCATGTATATGGAGTGGGAAGGATATTCCCCGTGACATTGCCACCAAAATT
GGAAACAAGTGTAAACTATTCTACCTCTAATAGGAAATTTTAAACATTTTAAAGCGAGCA
ACCTGCAATGGACTGTAATTATGTTGTTCTTTGTTGCCTTTCTGAGGACCTTCATTTGCA
GATTTGTCTTACGATGGTAAAAGGAAACGAAGCGGGC
>TRINITY_DN34_c4_g2_i9 
TTCACTAATTTATTGATTTCAGATGCCAAACACAATGATTATGTACATTCTAAACTATAC
GAAATACATATTATTAACTAACTAACTCACTGGCAAATACATATTATTACTGGAAAAAAA
TGCTTCTATAAAATGTAATATTTTGACTTATCCGCTTTTGCTAAGTGTGCCGATAATTAA
AATAGTCGATAATTATTCTAATTTGTAGTTAATGCTTTGTTAGAGGTTTC
>TRINITY_DN39262_c2_g1_i1 
CGACCTTCTTGCACTCCTCCCTGTTGATCAAATTCTTTCCATCGCATTGGACTACCTTGC
AAACGATGCTCAAGTTCAGGAAGCCATGGTCTATCTTCAAGGAGATGAATTTCAATCAAT
AGTCTTGACAATTGAAGCCCTTCCTGAATTTGGAAACTTCCTCAATTTTGTGAAAGAACA
TGGCCTTGATGTTGTGCAATAAATCAACATCCTCCACG
>TRINITY_DN13750_c0_g1_i1 
ACGCCCCCCAGTTACATCCCGCCTTAAGTTATATGCAAAACTCTATTCCTATACAATATA
GTTTTCTTGTATTTCCTATAAGATTAAGAAGCATAGAGTTTTAAATGCTATGACCACATT
AATTCATGAACAGCTCAGCACATCACTTCATTAAACCTATGCAATATTTAAATTGTAAAT
CAGCATGAAGAATCAGTCCCATATCCGCAATACAATCATCAGTATCTTGACAATTTCATT
TATTTCTCATCATGTTCCTCAATGCTGCTTCTTTACAATTCTAAAACTGATTGCAAGAAT
AAAAAAAAAAATAGTTACCCAAATCTTGATTGAAGGTCCAAATGCAGCACAGAGCCAATA
TCTATTAGGAGAGAAGCACAATGCTGTGATGATGTCATT
>TRINITY_DN3014_c1_g1_i3 
GTCATATTAGTTTCTGTGGGTTATACCAGAAGGCAATGTATCTATTGTTGATCTAGTTCT
GTATAGATGGCTGCTGCAATTTACACGGATATTTTAATTTATATGAGAAATTATAAATGA
TTAATTTTTATCTTCATTATAGATATCAAAAGCAAGATTTGAATATTATAAAATCAGGAA
GCTTACCTTGCTTTTAACCATTACTGGTACTTTTTCATTTTTATAAAATTAATAAAAAAA
AGCAAATAGATTGTACAGAACCTCACTTTATAATATTACTATTATTATAAACTATGCTTA
GACTAAATATTTAGCTAAATTCCGCATTCAAATAAAATTGAAACATATTTAGAAGATATT
TACAAATCCAAAATTTGTTTTTAATAATTTGTAAAATGTTTGTCTTTGTTGAATCTATTA
TCAAATAGTTGATATATTACACCAGTATATAGTAGACTATCTGTACTCACTGTTATCCAT
TTGTTGACATCAAAACAGTTAAATCTGAGATGAACGGAGCCAAACACAATAACAAAATTA
TTTGATGACAAAAATCACGAATTTGTCTCCCTCCAAAGATAGAAGAATAGATGAACTAAC
TGTTTAGCGGTGTTGCTATGACAACTTATCGCGATGCAGATCGAGTCGTGTGTGAGAATG
GAAGTCGCTGATGCAAGGAGAGAGATGCGAGCGATGAGGAGATGACGCAAATTGTGAATC
ACCTGTGGAACAAGGAAACACAATGAAGGGTGGAAGCTCTTCCGGAAAGCGACTACGTGA
TGGCTGTCAGATCCGTGGCGGCGTTCGTTACATAAGTTGGTCACTGGTTCGTTTCTCCTC
CAGGTCGACAACCAGGCGCCCAAGGGTGTAGCCCTTTCACATGTGGGCGGGATCGTAATT
TGTGAAGGCAAGGTCAATCATTTGTTCAAGGGAGGCAGGCAATCAATTCCATCCCAGAGC
CTACAATAAAAGGTCAT
>TRINITY_DN4383_c0_g4_i1 
CACTTCCCTGTGTCACCCTGTATTTATTATTATTATTAGCTATTATTATTATTATATATA
CGGTATAACAATAACCTTAAAAACCTAGAAACAAAAAAACTTTAGAAAAATAGAAAACTA
CTTAGGAACCAATAAATTCCTAAATTCAAACTTAGACGAGACACAATCTAAAGGCATTTA
TCTCACAATCAGTAACACATGTAAATGGTACAGTGAAAGATGTTGAGACAAAGGAAGAAA
TAACAGAAAATACATATGGCTTACAAAGTAACAGTCTACATCAATTCCGTAAGGTACAAC
ATCACTTCTTATGTGACACTTGGTCTTTTTTGGGTCCATGATTAAAAAAGCATAGTCCCT
GGGAGTAGTTTATTTTTTGCCTGACAGCATTCTCTTCTTGGCATGTTCACAGTACTGTGA
AAGTAACTTGAAAAAACAAAAGAAGTGAGACATCATGGCAATGCAAAAAGTGTGAAGTCA
CTCTGCATATACCGGGTTGTTTTGAACTTTATCACACTAAATCATCATTTTTAAGACCAT
AATTGGTGAGTACATAATTTCAACAATCTACAGTAATTTTTTACACCACAGTTGTTATTG
GTTAATT
>TRINITY_DN13395_c0_g1_i2 
GTCGTTGTCTTCATGATCATGATGATGATATGATCATCATCATCATTTTCACGGGTTAGG
CCTGAGGCCTGTTCCGTCTCCAGTTTCATAAATATATTAAAACTGATCACTCCATCGCTT
TTTTCATCGTCCCACATTTCTTTTACCAGTCGGATGGTAATGGAATAACATTAGTGGTAT
TCTATTTGAAGGTATCCTCGTTATATGGTCCTACCAATTGTTCCTGTGCAGGAAATCCTA
TAAGCATACAGGGTGATTCACGAGGCCCTCCCCCGGTTTATGGAGGTGATTACTGACACA
GTTATGAACAAAAAATGTAAATAAAAAAATGGGATAAAATTCATAATTAAAGAGTTACAA
CAGATTTTCGAAA
>TRINITY_DN13395_c0_g1_i13 
GTCGTTGTCTTCATGATCATGATGATGATATGATCATCATCATCATTTTCACGGGTTAGG
CCTGAGGCCTGTTCCGTCTCCAGTTTCATAAATATATTAAAACTGATCATTCCATCGCTT
TTTTGGACGTCCCACATTTCTTTTACCAGTCGGATGGTAATGGAATAAAATTTGTGGTAT
TCTGTTTGAAGGCATCATCGTTATATGGTCATACCAATTGTTCCTGTACTCGATAATTTT
GTCTACAACGCTCGTAATGTTCAGTCCCCATGATATTATCGACTCACTGATTGTAATGAT
GGG
>TRINITY_DN13395_c0_g1_i17 
GTCTGCCTAGAAAGGAAGTCATACCAGGCACGGATTGTGCTATGATGTTTGGGAGGACGG
CGTCTGAATACATGTTGTTCCTGGGCACTAGTATTAGGCAGATTTCCTAATTACCATCAT
CATTAACTACACAGGTTAGGCCTGTGGCCTGTTCCATCTCCAGTTTCATAAATATATTAA
AACTGATCACTCCATCGCTTTTTTCATCGTCCCACATTTCTTTTACCAGTCGGATGGTAA
TGGAATAACATTTGTGGTATTCTATTTGGAGGCATCCTCGTTATATGGCCATACCAATTG
TTCCTATACTCGATAATTTTATCTACAACACTCGTAATGTTAATTTCTTCGCGTATGTCT
TCATTCCGCTTGTGGTCTAAGAGCGTGTAACCTGCCACAGGTCGGAGTAATTTCATCTCT
GCGGCCTCGAGTCTTTTATACTGTGTTGTGGTGAGTGACCATACTTCAGAGCCATACATC
AATGTGGG
>TRINITY_DN13395_c0_g1_i3 
CATGTCAAAAATCAAAAGATAGAATATCAAATGATGTATCTGGCACAGACATCATCATCA
TCAACTTCACGGGTTAGGTCTGAGGCCTGTTCCGTCTCCAGTTTCATAAATATATTAAAA
CTGATCATTCCATCGCTTTTTTGGACGTCCCACATTTCTTTTACCAGTCGGATGGTAATG
GAATAAAATTTGTGGTATTCTGTTTGAAGGCATCATCGTTATATGGTCATACCAATTGTT
CCTGTACTCGATAATTTTGTCTACAACGCTCGTAATGTTCAGTCCCCATGATATTATCGA
CTCACTGATTGTAATGATGGG
>TRINITY_DN13395_c0_g1_i11 
TCTCCAGTTTCATAAATATATTAAAACTGATCACTCCATCGCTTTTTTCATCGTCCCACA
TTTCTTTTACCAGTCGGATGGTAATGGATCTATTTGGAGGCATCCTCGTTATATGGCCAT
ACCAATTGTTCCTGTACTCGATAATTTTGTCTACAACGCTCGTAATGTTAATTTCTTCGC
GTTAATTTGATAGACAAAAAATGGAAAAATAAAATTCAATCATACTCTTTTATTAATGAA
TGGATTCTAACTCTCAGATTGAAAACTGAAAGGGGATATATGAATATAATAGGCGTATAC
GCACCAGAAGAAGGCAAAACAACAGATACGATTCAATTCTACAATACACTACAATCACAG
ATTGACAAAATAAGAAAAACTTGTAGTAGCAGGAGACCTTAAATTTCAAGTAAGAACAAA
AATAGTGTTAAATAATAAAACTTTAGAACAGGTTAACATATTTAACTATTTAGGTTGCAA
CATCTCTTACATTCAACAAAATGACCCAGAAACATTTTTACGATTAATTGACACAATTAA
AAGATCACTCCTTCATAAGGTACATTCCATTCCATTCAATTTTCCAAGTTTTACCTCCCC
CACTAGTAGGTACTATTTACATGACTCACGCCACCC
>TRINITY_DN13395_c0_g1_i10 
ATGGTCATACCAATTGTTCCTGTGTTCGATAATTTTTTCTACGTAATGCTCGTAATGTTA
ATTTCTTTGCGTATGTCTTCATTACGCTTGTGGTCTAAGAGTGTGTAACCTGCCACAGGT
CGGAGTAATTTCATCTCTGCGGCCTCGAGTCTTTTATACTGTGTTGTGGTGAGTGACCAT
ACTTCAGAGCCATACATCAATGTGGG
>TRINITY_DN13395_c0_g1_i18 
GTCGTTGTCTTCATGATCATGATGATGATATGATCATCATCATCATTTTCACGGGTTAGG
CCTGAGGCCTGTTCCGTCTCCAGTTTCATAAATATATTAAAACTGATCGCTCCATCGCTT
TTTTGGTCGTCCCACATATCTTTTATCAGTCGGATGGTAATGTAATAACGTTTGTGGTAT
TCTATTTGGAGGCATCCTCGTTATATGATCATACCAATTTAACCTGTACTCGATAATTTT
GTCTACAACGCTCGTAATGTTAATTTCTTCGCGT
>TRINITY_DN13395_c0_g1_i19 
TCTCCAGTTTCATAAATATATTAAAACTGATCACTCCATCGCTTTTTTGGTCGACCCACA
TTTCTTTTACCAGTCGGATGGTAATGGAATAACATTTGTGATATTCTAATTGGAGGCATC
CTCGTTATATGGCCATACCAATTGTTCCTATACTCGATAATTTTATCTACAACACTCGTA
ATGTTAATTTCTTCGCGTTAATTTGATAGACAAAAAATGGAAAAATAAAATTCAATCATA
CTCTTTTATTAATGAATGGATTCTAACTCTCAGATTGAAAACTGAAAGGGGATATATGAA
TATAATAGGCGTATACGCACCAGAAGAAGGCAAAACAACAGATACGATTCAATACTACAA
TCACAGATTGACAAAATAAGAAAAACTTGTAGTAGCAGGAGACCTTAAATTTCAAGTAAG
AACAAAAATAGTGTTAAATAATAAAACTTTAGAACAGGTTAACATATTTAACTATTTAGG
TTGCAACATCTCTTACATTCAACAAAATGACCCAGAAACATTTTTACGATTAATTGACAC
AATTAAAAGATCACTCCTTCATAAGGTACATTCCATTCCATTCAATTTTCCAAGTTTTAC
CTCCCCCACTAGTAGGTACTATTTACATGACTCACGCCACCC
>TRINITY_DN13395_c0_g1_i4 
GTCGTTGTCTTCATGATCATGATGATGATATGATCATCATCATCATTTTCACGGGTTAGG
CCTGAGGCCTGTTCCGTCTCCAGTTTCATAAATATATTAAAACTGATCACTCCATCACTT
TTTTGGGCTTCCCACATTTCTTTTACCAGTTGGATGGTAATGGAATAATATGTGGTATTC
TATTTGGAGGCATCCTCGTTATGTGGTCATACCAATTGTTCCTGTACTCGATAATTTTGT
CTACAACGCTCGTAATGTT
>TRINITY_DN14443_c13_g1_i1 
GCAAAATTCAGTAACAATTTTCTAAACCTTCAGATAAACCAAAGTCTATGTTTTAATTGG
CTTTTGATAAGTACATGCATCCAGTACGGCCTTGGATGGGTTCGATGAAAAACAGGAAGT
ACCATTTATAATTGAACACTCCGTATGTAGTACATTAATGCATTCCTATTTAAAATTCAC
ATAACAGCTTGTAGAGTTCCTAGTTTCTGTGTTTGTTTCCTGCTGTTCTTCTT
>TRINITY_DN70798_c0_g1_i6 
GCCCACCATTCCACCATGGAACCCGGTGATGTATAACGAAAAAAACAATTTGAGAAGTAT
ATCTTAATAGATGAATTAATGAATAAAGCGTAGGTTCCACCGAGATTTGAACTCGGGTCA
CTTGATTTAGAGTCCAGAATGCACACCATTAGAGCATGGAACCCTGTGATGTATACAAAA
GCAATAATTTAAGAAGAATATCTTAATAGAAGAACGAAAATCTGGTAAAGATTAAAGAGT
AGGATCCACAGAGACTTGAACTCGAATCACTGGATTCAGAGTCCAGAATGCTCACCATGG
AACCCTGTGATGCATAAAGAGAAAAACAATTTGAGAAGAGTTCTTAATAGGTGAAG
>TRINITY_DN70798_c0_g1_i5 
CATTACACCATGGAACCCTGTGATGTACAACGAAGAAAACAATTTAAAAACAATATCTTA
ATAGACGAAAAACGCAAATCTGGTAAAAAATAAATTGTTGGTTCCACAGAGAATTGAACT
CGGATCGCTGGATTCAAAGTCCAGAGTGCTCACCATTAAACCATGGAACCCGGTGACGTA
TAACGAAAAAAAAAAACAATTTCAGAAGAATATCTTGATAGAGGAAGAACGCAAATCAGG
TAAAGAATAAAACGTAGGTTCCACCGAGATTTGAACTCGGATCTCTGGATTCAAAGTCCA
GAGTGCTGACCATTACAACATGGATCC
>TRINITY_DN70798_c0_g1_i17 
GCCCACCATTCCACCATGGAACCCGGTGATGTATAACGAAAAAAACAATTTGAGAAGTAT
ATCTTAATAGATGAATTAATGAATAAAGCGTAGGTTCCACCGAGATTTGAACTCGGGTCA
CTTGATTTAGAGTCCAGAATGCACACCATTAGAGCATGGAACCCTGTGATGTATACAAAA
GCAATAATTTAAGAAGAATACCTTAATAGAAGAAGAACGCAAATCTGTTAAGGAAAAAAT
TGTAGGTTCCACCGAGAATTGAACTCGGACCGCTGGATTCAG
>TRINITY_DN70798_c0_g1_i7 
CATTACACCATGGACCCCTGTGATGCATAACGAAAGCTATAATTTAAGAAGAATATCTTA
ATAGAAGAAGAACGCAAATCTGTTAAGGAAAAAATTGTAGGTTCCACCGAGAATTGAACT
CGGACCGCTGGATTCAGAGTCCAGAGTGCTCATCATTACACCATGGAACCCTGTGATGTA
CAACGAAGAAAACAATTTAAAAACAATATCTTAATAGACGAAAAACGCAAATCTGGTAAA
AAATGAAAAGTAGGTTCCACCGAGATTTGAACTCGGGTCACTGGATTCAGATTCCAGAGT
GCTCACCATTACACCATGGAACCCGACGTTGTATAACGAAAAAAACAATTTG
>TRINITY_DN70798_c0_g1_i4 
CACCATTAAACCATTGAACCCTTTGATGTATAAGTAGCGCAACAATTTGAGAAGAATATC
TTAATAGATGAAGATCGTAAATCAATTAATGAATAAAGCGTAGGTTCCACCGAGATTTGA
ACTCGGGTCACTTGATTTAGAGTCCAGAATGCACACCATTAGAGCATGGAACCCTGTGAT
GTATACAAAAGCAATAATTTAAGAAGAATATCTTAATAGAAGAACGAAAATCTGGTAAAG
ATTAAAGAGTAGGATCCACAGAGACTTGAACTCGAATCACTGGATTCAGAGTCCAGAATG
CTCACCATGGAACCCTGTGATGCATAAAGAGAAAAACAATTTGAGAAGAGTTCTTAATAG
GTGAAG
>TRINITY_DN70798_c0_g1_i8 
AAACGCAAATGTGGAAAAAAAATGTAGGTTCCAGCGAGATTTGAACTAGGATCGCTGGAT
TCAAAGTCCAGAGTGCTCAGCATTACACCATGGAACCCTGTGATGTACAACGAAGAAAAC
AATTTAAAAACAATATCTTAATAGACGAAAAACGCAAATCTGGTAAAAAATGAAAAGTAG
GTTCCACCGAGATTTGAACTCGGATCTCTGGATTCAAAGTCCAGAGTGCTGACCATTACA
ACATGGATCC
>TRINITY_DN70798_c0_g1_i9 
CAATTTCAGAAGAATATCTTGATAGAGGAAGAACGCAAATCAGGTAAAGAATAAAACGTA
GGTTCCAACGAGATTTGAACTCGGATCGCTGGATTCAGAGTCCAAAATGCACACCATTAC
AGCATGGAACCCTGTGATGTATAAAGAAAGCAACAGATTGAGAAGAATGTCTTAAAAGAT
GAAGAACGCAAATCTCGTAAAAAATAAAAAGTAGGTTCCA
>TRINITY_DN70798_c0_g1_i11 
GCCCACCATTCCACCATGGAACCCGGTGATGTATAACGAAAAAAACAATTTGAGAAGTAT
ATCTTAATAGATGAAGAACGTAAATCAATTAATGAATAAAGCGTAGGTTCCACCGAGATT
TGAACTCGGGTCACTTGATTTAGAGTCCAGAATGCACACCATTAGAGCATGGAACCCTGT
GATGTATACAAAAGCAATAATTTAAGAAGAATATCTTAATAGAAGAACGAAAATCTGGTA
AAGATTAAAGAGTAGGATCCACAGAGACTTGAACTCGAATCACTGGATTCAGAGTCCAGA
ATGCTCACCATGGAACCCTGTGATGCATAAAGAGAAAAACAATTTGAGAAGAGTTCTTAA
TAGGTGAAG
>TRINITY_DN70798_c0_g1_i14 
CATTACACCATGGAACCCTGTGATGTACAACGAAGAAAACAATTTAAAAACAATATCTTA
ATAGACGAAAAACGCAAATCTGGTAAAAAATAAATTGTTGGTTCCACAGAGAATTGAACT
CGGATCGCTGGATTCAAAGTCCAGAGTGCTCACCATTAAACCATGGAACCCGGTGACGTA
TAACGAAAAAAAAAAACAATTTCAGAAGAATATCTTGATAGAGGAAGAACGCAAATCAGG
TAAAGAATAAAACGTAGGTTCCAACGAGATTTGAACTCGGATCGCTGGATTCAGAGTCCA
AAATGCACACCATTACAGCATGGAACCCTGTGATGTATACAAAAGCAATAATTTAAGAAG
AATATCTTAATAGAAGAACGAAAATCTGGTAAAGATTAAAGAGTAGGATCCACAGAGACT
TGAACTCGAATCACTGGATTCAGAGTCCAGAATGCTCACCATGGAACCCTGTGATGCATA
AAGAGAAAAACAATTTGAGAAGAGTTCTTAATAGGTGAAG
>TRINITY_DN70798_c0_g1_i15 
ACAACTACACATTGATTCTCATAACTTAACACCACTAGCAACTTCCGCTCTCAATGAATA
AAGCGTAGGTTCCACCGAGATTTGAACTCGGGTCACTTGATTTAGAGTCCAGAATGCACA
CCATTAGAGCATGGAACCCTGTGATGTATACAAAAGCAATAATTTAAGAAGAATATCTTA
ATAGAAGAACGAAAATCTGGTAAAGATTAAAGAGTAGGATCCACAGAGACTTGAACTCGA
ATCACTGGATTCAGAGTCCAGAATGCTCACCATGGAACCCTGTGATGCATAAAGAGAAAA
ACAATTTGAGAAGAGTTCTTAATAGGTGAAG
>TRINITY_DN70798_c0_g1_i2 
CATTACACCATGGACCCCTGTGATGCATAACGAAAGCTATAATTTAAGAAGAATATCTTA
ATAGAAGAAGAACGCAAATCTGTTAAGGAAAAAATTGTAGGTTCCACCGAGAATTGAACT
CGGACCGCTGGATTCAGAGTCCAGAGTGCTCATCATTACACCATGGAACCCTGTGATGTA
CAACGAAGAAAACAATTTAAAAACAATATCTTAATAGACGAAAAACGCAAATCTGGTAAA
AAATAAATTGTTGGTTCCACAGAGAATTGAACTCGGATCGCTGGATTCAAAGTCCAGAGT
GCTCACCATTAAACCATGGAACCCGGTGACGTATAACGAAAAAAAAAAAAAAACAATTTC
AGAAGAATATCTTGATAGAGGAAGAACGCAAATCAGGTAAAGAATAAAACGTAGGTTCCA
ACGAGATTTGAACTCGGATCGCTGGATTCAGAGTCCAAAATGCACACCATTACAGCATGG
AACCCTGTGATGTATACAAAAGCAATAATTTAAGAAGAATATCTTAATAGAAGAACGAAA
ATCTGGTAAAGATTAAAGAGTAGGATCCACAGAGACTTGAACTCGAATCACTGGATTCAG
AGTCCAGAATGCTCACCATGGAACCCTGTGATGCATAAAGAGAAAAACAATTTGAGAAGA
GTTCTTAATAGGTGAAG
>TRINITY_DN70798_c0_g2_i1 
GAAGAATATCTTAATAAAAGAACAACGCAAATCTTTTAAAGAATAAAGCGCACGTTCCAC
CGAGATTTCCACTCGGATCGCTGGATTCAGAGACCAGAGTGCTCACCATTACATCATGAA
ACAATGTGATGTATAACGAATGCAATAATTTAAAAAGAATATCTTCATAGAAGTAGCACA
CAAAAATGTTAAAAAATCAGAAGACGGTTCCACCGAGATTTGAACTCGGCTCGTTGGATT
CAAAGCTCAGAGTGCACACCATTTCATCATGAAAGAATGGGATGTAT
>TRINITY_DN77112_c1_g1_i1 
AACCATCTACGTGCCATTATTTTTGTTGTATATTTTGTCTCCACTTCTAACAAACAACGA
AACTTCAAGCAGAGACAATTGTTTTTAACAGAACCAACAACATCAAGCAAGGTCCAAGTT
CAACATCAAGCTGTGCCGTACTCTCGTCTCTGCTGACATTCCTCTCTACAAATTGAAAAA
TGAGATCTTCAGGGAATTCCTTCA
>TRINITY_DN77112_c1_g1_i2 
TTTGTAATTTCTGTAAGTGTGCAGTATATTCAACCCAAAAGTTCGTGGTGCAACAACATA
TTCAAACTAGTAAACATCAGCCTAACATACAACAAAACTCCAAGCAGAGACAATTGTTTT
TAACAGAACCAACAACATCAAGCAAGGTCCAAGTTCAACATCAAGCTGTGCCGTACTCTC
GTCTCTGCTGACATTCCTCTCTACAAATTGAAAAATGAGATCTTCAGGGAATTCCTTCA
>TRINITY_DN33792_c0_g1_i5 
CAGTCATCCCCCGTCAAAATAATTAATATAATGCTCGAACGTTTTCAGTGACAAGTCACT
ATCTTCAGGAGCTCATGTTGCTTTTATCTTGTCTGCTTCTGCAACTGTCTGTGTTAGCAA
AACGGAGCATTATATTAACATATTTCATACGAGGGCTGTCTGGGAATCTTAAGGTAAACC
TTTTCTTGTTTCTTTATACATTTTAGAAATTTAAAAATGTTTTTGTCTTTGTAACTCATT
TATTTATTTTTTATTTTTTTAAGCTCTCAACTTGTTAATGTAGTTCTTGCATAATCTTTT
CCACTTTCGTCAGATTTCTTGGAAGAAAGGTCATGAATATGTTAGAATTTTTTCACATTT
CTGCACGGCTTCAGATGCAAATGAAGAGCCTTGTTCACACTCGCATGACAAATGCCGACC
CAGTTAAGCCAGGACCTCACATCAATGTGAAGTTAGATGGCGGGGAAAGCCCAACAATTA
GTGGGCGTTGAGATTCAATTATTATGACGGCATGTTTGTGCGTTCCTACGTTCTCTTCAA
GGTCGTGGAAAATTTGTCATTGCATCATCTTTCATAGTGATGTGAGTTTGCACCTCGGCA
TTGTTAAAATAGTAACATGAAGATACACAGTGTGTGTAAAAACTACTTGTATTAAATTCT
GTGTGAAGTGTTCAAGAATTGTTAAAGATGGTATTCAATTTGTAGGTCTGTAGACACAAT
AATATTTATTATTTAGGCCAGTGATGGCTAATAGAAATGCACTGACAACCAGAACGCAAT
AAGAATCATACTTGAGGGTCTGACATATTAAAAGTAACAATAGTAGAAATAAAAATACAG
CAATAACAATAATTTAAGAGCATATTATTATTAATGTTATTATTTTGTTATTATAAATTT
CAAAAATATTAAAACAGAAA
>TRINITY_DN33792_c0_g1_i1 
AGGCGGGCTACAAATGTGGATACCAAGTCACAACAACTCCAGAAGTTTGCGTGACAACAT
ACACAAATATATTCTATCAATTGTTTTGTGTTATATTCACGAAAGAGTGAAACGATAGTG
TTTTGTTTTTCCAGCTCTACTGTAATCATGATGACATCAACGATACTGCTGCTCCTGGTG
GCTGCAGCTTCAACAATCGCTTTCTCACCTCCTTCAGGTGAGTTGCATGGGTCTTACGGT
GGTGGTGAGTAATTTCTTTGACTTTAAAATTTTATGCTTACTTGAATTGACAAATGTGCA
AGGGAGATACTTTTCAAATACTGTACTATACTACCATTTTATACACTTTATACTTTATTT
TTATTATTATACACTCAGCGGCAGAAAAAAACGAAGCACTTTATTTAAATAAATGTATTT
AATTTAAAACATTTTCACTTTTTATTCCTATTCTAAAAAAATAACAGATTTCTTATTTG
>TRINITY_DN19226_c4_g1_i1 
CCCAGGATGGTCTGGGTGCGGAGGGACTAATTCCATGCCCGTAGCACAAAACACGTGACC
TGTAAGTAGAGTAGTAGATACCAGTAGCACTGCAAATATTGTGAGAAACTCCATGTCGAA
TTAGGCTACAGCTCAAAAAACTTTCTTTCAACACATTTGAACACTTGTTGTATGACACCT
TTATGTCTTGCCCGATCGAAT
>TRINITY_DN88847_c8_g1_i1 
CGGGCAGGGAAAGGGCCAAGAAGATGACTTAAATACAAAGGAATGGAGAGCTCTCTGCAA
AACCTCGACACCAATTGGTATAAGAGGAACGGACTAAGACAATGAGAGAATTGGCAACAT
CCAATACTACGAATTCAATTAGCGGTTTCTTTTGAGATAACCTTTTGACACTACCAAATA
CGTAGTGTTAATGCTATGAGTGCAGTGACTGTAAC
>TRINITY_DN10111_c3_g2_i1 
CGTCCATATATGGCCACCATACTTTAGGCTTTGTGCTCGTATTAAATTTGGACATCGGTC
ATACTGGTCGGAATTAATTTTCGTAAAAAGAATAGCGAAACCTAAATATGTAATACCTAT
TATAAAGGATAAATATGATTAATTAATTATTTGTTTAATGAATAGAATTAAGATTCATAC
ATTTCCTTGCTGTGGTGGCAGAGAGCAAACATACAGTAAATACGAACTGTAAACAAGCTG
TGGTGGCAGATAGTAGACAAACAACCTCAA
>TRINITY_DN20833_c0_g1_i10 
CTTAAATTGTTTTTTTCGTTGTACATCACAGGGATCCATGGTGTAATGCTGAGCACTCTT
TACTTTGAATCTAGCGATCCGAGTTCAAATCTCGGTGGAACCTACTTTTCATTTTTTACC
AGATTTGCGTTTTTCATCTATTAAGATATTCTTTCAAATTGTTGCTTTCCATATACATCA
AAGGGTTTCATGGTATAATGGTGAGCACTCTGGACTCGGAATCCAGTGATCCGAGTTCAA
ATCTCGGTGGAACCTACTATTTGTTCCTTATTTTCATTTTTTACCAGATTTGCGTTTTTC
ATCTATTAAGATATTTTTTTCAAATTGTTGGTTTCCTTATACATCAAGGGTTTCATGGTG
TAATAGTGAGCACTCTGGACTCTTAGTCCAGTGATCCGAGTTCTAATCTCGGTGGAACCT
ACTTTTTATTTTTTTCCAGATTTGCGTTTTTCTTCTATTAAGATATTTTTTCAAATTGTT
GCTTTCCTTATGCAGCAAAGGGTTCAATGGTGTAATGGTGAGCACTCTGGACTCTGAATC
CAGTGATCCGCAGATTTGCGTTCATCTTCTATTAAGATATTCTTCTTAAATTATAGCTTT
CGTTATGCATCACAGGGTTCCATGGTGTAATGGTGAG
>TRINITY_DN20833_c0_g1_i2 
GGACTCTGAATCCAGGGTGGAACCTACTTTTCATTTTTTACCAGATTTGCGTTTTTCATC
TATTAAGATATTTTTTTCAAATTGTTGGTTTCCTTATACATCAAGGGTTTCATGGTGTAA
TAGTGAGCACTCTGGACTCTTAGTCCAGTGATCCGAGTTCTAATCTCGGTGGAACCTACT
TTTTATTTTTTTCCAGATTTGCGTTTTTCTTCTATTAAGATATTTTTTCAAATTGTTGCT
TTCCTTATGCAGCAAAGGGTTCAATGGTGTAATGGTGAGCACTCTGGACTCTGAATCCAG
TGATCCG
>TRINITY_DN20833_c0_g1_i1 
AGCACTCTGGACTCTGAATCCAGCGATCCGAATTCAAATCTCGGTGAACCTACGTTTTAT
TCTTTACCTGATTTGCGTTCTTCATGTATTAAGATATTCTTCTCAAATTGTTTTTTTCGA
TATACAACACTGGATTCCATGGTGTAGTGGTGAGCACTCAGGACTCTGAATCCAGTGATC
CGAGTTCAAATCTCTGTGGAACCTACTATTGTTTCCTTAACAAATTTGCATTCTGGACTT
TAAACCCAGCGATCTGAGTTCCAATCTCCGTGGAACCTAC
>TRINITY_DN20833_c0_g1_i3 
AAATCTCGGTGGAACCTACTTTTTGTTTTTTACCATATTTGCGTTTTTCATCTATTAAGA
TATTTTTTTCAAATTGTTGCTTTCTTTATACAGCAATCTACTGGGTTCCATGGTGTAATG
GTGAGCACTCTGGACTCTGAATCCAGTGATCCGAGTTCAAATCTCGGTGGAACCTACTAT
TTGTTCCTTATCAGATTTGCGTTCATCTTCTATTAAGATATTCTTCTTAAATTATAGCTT
TCGTTATGCATCACAGGGTTCCATGGTGTAATGGTGAG
>TRINITY_DN20833_c0_g1_i5 
CATAGGGATCCATGGTGTTATGCTGAGCACTCTGGACTTTGAATCCAGTGATCCTAGTTC
AAATCTCGGTGGAACCTACTTTTCATTTGTTCCTTATCAGATTTGCGTTCATCTTCTATT
ATGATATTCTTCTTAAATTACAGTTTTCGTTATACATCACAGGGTTCATTATTCTTTACC
TGATTTGCGTTCTTCATGTATTAAGATATTCTTCTCAAATTGTTTTTTTATTTTTTACCA
GATTTGCGTTTTTCATCTATTAAGATATTCTTTCAAATTGTTGCTTTCCATATACATCAA
AGGGTTTCATGGTATAATGGTGAGCACTCTGGACTCGATGGTGTAATGGTGAGCACTCTG
GACTCTGAATCCAGCGATCCGAATTCAAATCTCGGTGAACCTACGTTTTATTCTTTACCT
GATTTGCGTTCTTCATGTATTAAGATATTTTTCACAAATTGTTTTTTTCGTTTCCAACAT
CGGGATCCATGTTGTAATGGTCAGCACTCTGGTCTTTGAATCCAGAGATCCGAGTTCAAA
TCTCGGTGGAACCTACTATTTGTTCCTTATTTTCATTTTTTACCAGATTTGCGTTTTTCA
TCTATTAAGATATTTTTTTCAAATTGTTGGTTTCCTTATACATCAAGGGTTTCATGGTGT
AATAGTGAGCACTCTGGACTCTTAGTCCAGTGATCCGAGTTCTAATCTCGGTGGAACCTA
CTTTTTATTTTTTTCCAGATTTGCGTTTTTCTTCTATTAAGATATTTTTTCAAATTGTTG
CTTTCCTTATGCAGCAAAGGGTTCAATGGTGTAATGGTGAGCACTCTGGACTCTGAATCC
AGTGATCCGCAGATTTGCGTTCATCTTCTATTAAGATATTCTTCTTAAATTATAGCTTTC
GTTATGCATCACAGGGTTCCATGGTGTAATGGTGAG
>TRINITY_DN20833_c0_g1_i15 
CTTAAATTGTTTTTTTCGTTGTACATCACAGGGATCCATGGTGTAATGCTGAGCACTCTT
TACTTTGAATCTAGCGATCCGAGTTCAAATCTCGGTGGAACCTACTATAGGTATTTCTTA
TTCTTTACCTGATTTGCGTTCTTCATGTATTAAGATATTCTTCTCAAATTGTTTTTTTAT
TTTTTACCAGATTTGCGTTTTTCATCTATTAAGATATTCTTTCAAATTGTTGCTTTCCAT
ATACATCAAAGGGTTTCATGGTATAATGGTGAGCACTCTGGACTCGTTCGTTATACTACA
TCGGGTTCCATGGTGTAATGGTGAGCACTCTGGACTCTGAATCCAGCGATCCGAATTCAA
ATCTCGGTGAACCTACGTTTTATTCTTTACCTGATTTGCGTTCTTCATGTATTAAGATAT
TTTTCACAAATTGTTTTTTTCGTTATCCAACATCGGGATCCATGTTGTAATGGTCAGCAC
TCTGGTCTTTGAATCCAGAGATCCGAGTTCAAATCTCGGTGGAACCTACTTTTCATTTTT
TACCAGATTTGCGTTTTTCATCTATTAAGATATTTTTTTCAAATTGTTGGTTTCCTTATA
CATCAAGGGTTTCATGGTGTAATAGTGAGCACTCTGGACTCTTAGTCCAGTGATCCGAGT
TCTAATCTCGGTGGAACCTACTTTTTATTTTTTTCCAGATTTGCGTTTTTCTTCTATTAA
GATATTTTTTCAAATTGTTGCTTTCCTTATGCAGCAAAGGGTTCAATGGTGTAATGGTGA
GCACTCTGGACTCTGAATCCAGTGATCCG
>TRINITY_DN20833_c0_g1_i9 
TCCAGCGATCCGAGTTCAATTCTCGGTGGAACCTACATTTTCTACTATTTTTTACCAGAT
TTGCGTTTTTCATCTATTAAGATATTCTTTCAAATTGTTGCTTTCCATATACATCAAAGG
GTTTCATGGTATAATGGTGAGCACTCTGGACTCGGAATCCAGTGATCCGAGTTCAAATCT
CGGTGGAACCTACTATTTGTTCCTTATCAGATTTGCGTTCATCTTCTATTAAGATATTCT
TCTTAAATTATAGCTTTCGTTATGCATCACAGGGTTCCATGGTGTAATGGTGAG
>TRINITY_DN20833_c0_g1_i13 
AGCACTCTGGACTCTGAATCCAGCGATCCGAATTCAAATCTCGGTGAACCTACGTTCTAC
TTTATTCTTTACCTGATTTGCGTTCTTCATGTATTAAGATATTCTTCTCAAATTGTTTTT
TTCGATATACAACACCGGATTCCATGGTGTAATGGTGAGCACTCTGGACTCTGAATCCAG
AGATCCGAGTTCAAATCTCGGTGGAACCTACTATTTGTTCCTTATCAGATTTGCGTTCAT
CTTCTATTAAGATATTCTTCTTAAATTATAGCTTTCGTTATGCATCACAGGGTTCCATGG
TGTAATGGTGAG
>TRINITY_DN20833_c0_g1_i6 
CTACTTTTCATTTGTTCCTTATCAGATTTGCGTTCATCTTCTATTATGATATTCTTCTTA
AATTACAGTTTTCGTTATACATCACAGGGTTCATTATTCTTTACCTGATTTGCGTTCTTC
ATGTATTAAGATATTCTTCTCAAATTGTTTTTTTATTTTTTACCAGATTTGCGTTTTTCA
TCTATTAAGATATTCTTTCAAATTGTTGCTTTCCATATACATCAAAGGGTTTCATGGTAT
AATGGTGAGCACTCTGGACTCGATGGTGTAATGGTGAGCACTCTGGACTCTGAATCCAGC
GATCCGAATTCAAATCTCGGTGAACCTACGTTTTATTCTTTACCTGATTTGCGTTCTTCA
TGTATTAAGATATTTTTCACAAATTGTTTTTTTCGTTATCCAACATCGGGATCCATGTTG
TAATGGTCAGCACTCTGGTCTTTGAATCCAGAGATCCGAGTTCAAATCTCGGTGGAACCT
ACTTTTCATTTTTTACCAGATTTGCGTTTTTCATCTATTAAGATATTTTTTTCAAATTGT
TGGTTTCCTTATACATCAAGGGTTTCATGGTGTAATAGTGAGCACTCTGGACTCTTAGTC
CAGTGATCCGAGTTCTAATCTCGGTGGAACCTACTTTTTATTTTTTTCCAGATTTGCGTT
TTTCTTCTATTAAGATATTTTTTCAAATTGTTGCTTTCCTTATGCAGCAAAGGGTTCAAT
GGTGTAATGGTGAGCACTCTGGACTCTGAATCCAGTGATCCG
>TRINITY_DN20833_c0_g1_i14 
AGCACTCTGGACTCTGAATCCAGCGATCCGAATTCAAATCTCGGTGAACCTACGTTTTAT
TCTTTACCTGATTTGCGTTCTTCATGTATTAAGATATTCTTCTCAAATTGTTTTTTTCGA
TATACAACACTGGATTCCATGGTGTAGTGGTGAGCACTCAGGACTCTGAATCCAGTGATC
CGAGTTCAAATCTCTGTGGAACCTACTTTTTCTTTTTTACCAGATTTGCGTTCATCTTCT
ATTAAGATATTCTTCTTAAATTATAGCTTTCGTTATGCATCACAGGGTTCCATGGTGTAA
TGGTGAG
>TRINITY_DN37306_c0_g1_i2 
AGTATTTTTAAGTAACAATTTTATTTTATATGAAATATCTAAGTTAAATTTATAATTTGA
AAATTTTATTTTATTTTATTGGGCAGCAATCCTAGATGGACAATTATTATGTCTCACTGA
GAGCGAATATAAATGGTAATATTGAGCGACATTTCTTCCAATGTGGAGGCATTTAGACCT
TATTTTAATAATTAATTTACGCTGAATTTGGATAGAGTGCCTCGTGCACCAAATAACAAA
CATACGACTTGCCAATTAGGGATGGCATATTGCTCAGTAAATAATTCAATATTGGTGAAC
TTTAACAACAATCGTAGATAAATATAATCCATTACTATATGAGCACACAAATTATATGGA
GGACTGAAATCATTGAACGTTAAAATTTCAGTAATAGCCAAGGTCTTGCTGGATGTACTT
GCAAACACGAGAGCGCTATAAGACAGTCTTATATTTCTTTCCAGATGCTGGAACGGCTAA
ATTATGGATATGACAACTTGAGTTGTCTGGAATGAAAGTAAAAAAAGAAGACAGCAAAAA
GAATAATGATTAAGAGACAAAGAGAGGAAAATTACGTACGTACTATGGACGCCTTCGTAC
TTTTAATAAAGCAACAAGCCGAACTTCAGAATTTCATAAGTTTGAAAAGTAGGTCAAAAC
CGTACCAGAGAGAGAATAATATAATAGGAACATACGAACTTTAAATTCAGATGTGACTTT
CCTGCTAAACTAGGATCAGAACATAATGTTTCTTTTTAGAATGTAATATATAACATTGCA
ATTCAATTATTCTCTTTAGGTATATGAATACATCCCTCAGACAAAGAGAACTACAGCAGC
ACAGTTTTCATTTTTGTAAGAGCTTTTTACAAATGTCTGATTCAATTAGGTGTTTTAAGA
CAATTTTTCACGCTATTAAATCCTATTATGATCTCAGTTATGACATAGTAAAATGGTTTA
TGAGGGAGCCATCAAGTTCGTCTTATTATTGCCGAAGACAATAAAAGTTGAGGTATAATG
TTTTTACAAGATCTTTCTGCAGTCAGAACTGGTAACAATTTATATTACGGTATAACCGAA
CGAGATGTATCCATGGTAAAACGAGGTACTGGCATTCATAAGGTTCTAGGTTCAAATCTC
GGAGTGGGCCAATCTTATTGGCGTTTTTCTTGCTTCGTGGTGTTCCTCAGTTAACAAGGT
AAATGCTGTTTTTTCCCCCCATTTCCATGATTCCTCCTTCTTCTCTACCATTACCATACC
GGTATGTCATTTCAACCAGCTTCTATCCATCTCCATGGATACCATGACTTCCCTGCTACA
AGATCTTTCTAAGGACAGGAAGGGGGGGGGGCAGTTGTGTGGAACATAGAGATTAAAGCA
AGTGGTTAGAGAAGTCTGAAGTATGAATTACGCAATAGGGTCAAAAGTATTGGGTTTTAT
GAGGTAACCGGCCGGGCGTGGGTGTACGTGAACAAGTGGACATATTTTCAAATATTTTTC
TTAAAAATAAGTTTGCCTTATTTATTTATTTTATTACATCAAAAATTAGTTCTTACAATT
TTTATTATAGTTATTTTTATTATTAACAATATTTATAATGTCTCAGATATAAAATTTAAC
AACCGAGCAGTTTTTAAAATCATAAAACACACAATAGGTCAATTATAAATTTTGGAAAAC
ACGTAAACTTTGTTATGTTTTTTTTCCCTAATACAAATGAATATTGTGTTTTTAC
>TRINITY_DN37306_c0_g1_i1 
CTTAGAATATTGAGTGCTATTTCTTCCAATGTGGAGACATTTAGTCCTAATTTTAATAAT
TAATTTATGCTGAATTTGGTTTTAGAGTGCCTCGTGCACCAAATAACAAACCTATCACTA
GGGTCAATTTTCGGTGCTTATAACTACACAGCGCACGTTGGTTGGAAATAGGTTATGGGC
ATCGGACTGTTGAATGTGGCGTCGCAGCGCTGGTGCAGCTGTACTGCACATTCCCGTAGG
G
>TRINITY_DN37306_c0_g1_i3 
CTTAGAATATTGAGTGCTATTTCTTCCAATGTGGAGACATTTAGTCCTAATTTTAATAAT
TAATTTATGCTGAATTTGGTTTTAGAGTGCCTCGTGCACCAAATAACAAACCTATCACTA
GGGTCAATTTTCGGTGCTTATAACTACACAGCGCACGTTGGTTGGAAATAGGTTATGGGC
ATCGGACTGTTGAATGTGGCGTCGCGGCGCTTGTGCAACTGTACTGCACATTCCCGTAAA
GAACCTTGAA
>TRINITY_DN76341_c0_g1_i1 
ATTTTAATCAGGAAAAGTTATAATTAAAAGTGTCTCAAGTTTACAAAAAAATGACTTTGT
CAGTACATTGCAAGTATTATTTTCAAACACAATTGTTTATAAAAATATTGCCACAAATCA
TTTTAATATTAACATTGTAATACTTATAGAAATACTTCACACTGTATTATATCAAGAACA
CTGTCTACGCTATAGTTTAAATATTCCATTAATTGTTACAACATTAAATACTTTTAATTA
AAAAATACACATCTCTACAAAGTTCATAGCAATCTTACAAATATACATTGCACATTTTAA
GTTTGTGGGAGGGTTCTATATACTGTATAATGGTGTCAAGAAATAATAGTCTTGCCATGC
AAGATTCTATTTACTCTTTGAAATGATTGCAATATATAAGAACACCTAGCAAGTAAGATT
TTCTCCTCCCTCAACATTATAGTTGCCACTTTGAGCAAATCTAAATTGGGTCAATTGAAA
CACAATGAATGTTTTAAATATCAAAACAAAGGTTAAGAACAGAAGAAAAGTATCCAGTAT
GAAAGTTCAAAGAATTGGTATGAGGATAGTATTTTAAGAAATGAAGGAATTAGAAAATTA
TAACTGTGAAGGCTTTCACGGCTAGATTCGTCCATATTATAAAAATTATTTCCGGGCCCT
GTGGCCGTGGTCCAGTTCCAAAACTCAACGTTTCGCTGTCTCCTGAGGATGCTGGCCGCA
GAAGACAGCGAAACGCTGAGCTTCAAAACCGGACCACGGTCACAAAGCCCG
>TRINITY_DN493_c11_g3_i1 
AGTCAACTGGTTGCTAATACAATGTAGGCATGCGCACAATGTACGTTGAGTTCTGTTCAC
ACTGAGACGTTCATACAAATCTACAATACTCGTAGATAAACATTTTATTAGGAAAAATGT
CTTCAAACATTATACTACACAACCGCTCAAGAATTTTAACTTTATGAAATTTTGTTTCTA
AGATATAGACTGTTCAACAAAAGTTTGGAATAATGGTCACACATTGTACAGGGTTCCTAC
AAATGACCTTTCGGGTTTCGAACTTGCATAACCCTTCAAAAATAAGACTTAGAGAATGAA
ACAAGCACTGATGGAAAGATAAGCTCAAAAAGTTATAG
>TRINITY_DN424_c1_g2_i1 
CGTAGTAGTTATTTCGTGAGATACTAGATGGTGTAAGGATATACTTTATTTTAATTATTT
ACCACGAAAAGTAGCATGTTTGTGGTAAGTTTTTGAAGAAAGTTTCGCACTTTCTGAATG
GCTGGGCTGAGGTATTTAAAGTACCAACCACTACCTGGGAGTGAATGTGTTAACAGAGCC
CACTATTACTATTACCATGTTTGATTGTTACATTTACCATATTTACTCGCATAATTCACG
CATATTTCCCTCATGATTTTGTGACATAAATTAATGGTG
>TRINITY_DN402_c0_g1_i28 
TTTATAACCATAAACTTATCTTCCATTTTAGTTAGTTTGCTTGCAGTTACTCCGGAAGTT
GTAATGTTATTTATAAGTTTATTGTATTAAGTTCGAAATAGTTGGAGCTATTCTTTCTCT
CCGGTACAAAGAAGTTTAAATTTCTTTTCTCTGTATAAACTACCATATGAAATTGGTTTC
CGAAGGACCAAGTGTCAGCTGGCGAATAACACGGAACGAAAAGAGTATGTTAAAACTATG
CGGCGCACTATTAAAAGTAAGGCAGACTATACAGCCTTTCGTGACGTATTCGTGTCGTCA
TCGCGTTAGTTCGCCTCTTCTCTGC
>TRINITY_DN402_c0_g1_i15 
GTTAAAATATAAGTAGTAGATCACTTTGGTTTCGATTCACATAAAGTAGATCACACTACA
CTGAAAGTTGCCCAGGCCTGTTGTAGGCGATTTAGTTCGAAATAGTCGGATCTATACTTT
CTATTTAGAAAAAAGAAGTCTAAATTCCTTTTTTCAGTATACACTACCATATAAAATTGG
TTTCCGAAGGTCCTTGGGCATGTATTTTGTTATGTTGTAAAGCCTGGTTTATGGTGCCAT
ATATTAACCTTTTAACCTAAACGGCGAAATTTCCTACCCTCCTTTCTAATTTTGCATATT
GTTGTCTTGCTGTAGCCGGTAGAAGCAACGGTACGTTCAGTTGCACTTGTGGTAGATATT
TTCTGACCTTCTTTCTTCTCTTCGTCACATAACTTAACATTGTTATAAATAACTCGTGAA
TAATTATACTCCCTTTACGCTCCATAAACGCGTGAATAAGACGGAACGAAAAGAGTACGT
CAAGACTACGCGGCGCACTATTAGAATTAAGGCAGACTGTACAGCCTTTCGTGACGTATT
CGTGTCGTCATCGCGTTAGTTCGCCTCTTCTCTGC
>TRINITY_DN402_c0_g1_i14 
ACTACATTAGAGATGAGAAAATGAGCTTTAATTTAATGTGTACTTGAAATCAAGAGGGTT
GCATAAACTTATCTTCTATTTTAGTGTGTTTGCTTGGAATTACTCCAGAAGTCGTCGTGT
CGTTTATAAATATTATTCATTGTACGCGATTTAGTTTGAAATAGTCGGAGCTATTCTTTC
TCTTCAGTACAAAGAAGTCTAAATTTTTTTTTCTGTATACATCTTAATATATATATTTCT
TGTGTGCGTGTGTATGTGACTGAACTCCTCCTAAACGACTGGACCGATTTTGATGAAATT
TTTTGTGTGTGTTCGTGGAGATTCGAGAATGGTTTAGATTTACAGTTTGGTCTACTGGAA
AATGTTTTTTCAATTAATTTCTTATTTATAAGGAGTTGTTGATTTTGGAATGTTTTACAT
TAGATCCGGCGGACGGCGCTATCATCGCATTCAATATTATTCTATTTCAATTTTAGTTTG
TCCCGACAGATGGTGCTACGATTAATTTGAAAAAAATTTTGTTATTCAATTCATGTGCTG
ATTAAAATATTAAATGTAATTATTTTTTAAAGAGTTTTGAGGTGTGT
>TRINITY_DN402_c0_g1_i12 
TATCGAGTATAATCATATAACCTGTTCACCTATGGCACCTGAATAGCCACCACTGCTATA
TGGCACATGTACGAGTCTATTTGTCTCAATTTATTTTATCCACTTTTCAAGGTTTTCCTT
ATTTTATTGATGATCCCCACTGGTTATGCCAACCCTAAATATCAAAGGTGCTCTGCTTCA
GGAATGCAACTGTCTTTACTTGTGGCATTTACTAATATTATATTAATTGACAAATTTGTG
TTCATTGTTATCCCATAGACTTCTACGCTCTGTCAGCACTTTCAAAAGATCAGGTTGTCG
GTATAGATAGTTTTACTGCCTTCATCTCTATACCTTTTTATGCTCCTTTAGTACTTCGAT
CAACTGTAAGTTATGTCGGGGCAAACAGTCAGCAATTTTCTCTTTTGTCACACTTTTTCC
ATTTAAAACTCATGGAATGTCATAACTTTCTTAATGCCAGATGATTTATATCTATCACAA
TTACATGCCAAGATGTTTCAATTATATTTTTCTGATAGCAACTCTGATGACTGTCTAAAT
GAGAAACATTGCTCCAATTATCGATCTGTGACTCTAATTTGATTTAGTCATAAAAGTGTT
TCTTTCGATCTACTTCAAGTGATCTGGCCTCTTGGAATCTCTAGTCGTATCTGAATCACT
TTCACTATCTCTATAACTATTCTTTCTACAATATCATCCTGGCAACTTTCTTTTGAAAAT
CATGTTCCTGTAAATTTTCTACATGAGCAACACGTGATTGCCAGCAGATGCAACCTTGGC
TTTGTCAGGGACTGGTGTGGGTTTGGGAGGGGAGGAAGTGGATTTCAAAATCTTAGACAA
AATCTTAGCCATGTGGGACCACTTGGGTCCAAGCAAATCCTGCTCTGGGATGGGCCTAGG
GGCTATCCTCCGAATCATCTTAAGTCGTTGTTGTTGTGTCTGCAGCCATGCTTCCTTCAA
CCTATGGAATCCCCTATTGTTTGCCATATTGTTCTCAATGCATTTGCAACACTTAACCTC
CTCCTTTCCTGTAGTGCAGGACCCTGAGGTGTACTCTGCCCAGCAAGCCACACACCGGGG
TGCATGGCCGCAGTTGCATTACGTGTGGCTGAAATGCTTGCACTGCAAGTTCCCCTTTGG
TGCATTGTAAAGTGTTGACTTTGACGGTCAAACTACACAATACTTCGACGGATCAAAGTT
TGTCTACCATGGGGCCTCGTCCCACAATCACAATAAAGTGAGAGGTCAGCTATCGGTTCA
CTGCTGGGTCTGCGTCATGCCGGTTTGACCTCAGCGACACTAGTGAGGCTCCCATGATGC
CACAGGCCAAGAGTTCCTCATTTATGTCATCCAGAGGCATGTTTCGCCCCAAGTTTTTAA
TCAACAACCTGACGGATCGCTCGGTCAGAGGAGTGGAAAACTACACCTATCTCCTTCAGG
ATCGACTGTAGGGCAGTGATTATGGCCCTGTAGCAGTCGGCAGTGTCTGGAGTAATGATG
AGTTTTTCTTCTTCCACAAGCACATCTCTTTTCCAATGTTTCTTGAATAGCTTTCACCTT
CTGAACAGAGTTTTTCCAGTCATTTACTAATAGAATCATGTGTTAAGGACTATAGTGTTG
ACAGAGAAACATGGTCAGTGTTATTGTTGACAACTTTAGCTTTTATTAAATTCCAAATTA
GCTCGATGGGGTTTAAGTTCGGGTGGTAATCTAAGAGTTGTAAAGCCAGCATCTGCAAAT
AATTTGTCAATGGAATATGTTTTCTTTGGTCTGTACTGTTTTGCACGAATGAGAAGTTCT
GCTTTTGCCATTTCTGGTCAAATGGAATATTGATGTTCTATATCCATTCTTGTATTTCTT
ACTTTAAATTATTGGTCGAGGATATTTTATTGTCTTGTTTATTGTGATACGGAGCATTTG
TCAATGATAACAATGCTCCTTTGCGGTAATCCAGGTATCAGCTGGTGTTGCACCCATTTG
GAATAGTTTTCATAGTTCATATCATTGTGGTAGTCAGTTGTTTTGAATTTGGAATCATAA
ATCAGACAAGCACCTGGAATAAATCCCATCTCCCAGCCAGCATGCACAATAATAAGATGC
TGTCCAGCACTGTCATTTGCATACACTCATGGAACCTAGTCACTCTGCCAACACTTGGAC
ACAGTGTAATGGGTGTGAATCCAGGTTTCATCCATGTATATCACAAGCTTCCCCCCTCCC
CCCCCCCCACGTACATTCCTTCTGAGTGTTCAAAGATATGATGTTCTCTGAGCCACTATA
TCAGGGCGTTCGCTCAATAAACTCCTTTTATTTTTACAATTTTTGAATCAAAATCCAATT
GAATACACTATTTTTGTGTTTCTTTACGCAGTGAAATTAATCTCCTTCTTGCAGAAGTGC
AGTAATTTTCGCAGTGTAGGGATTTCTTTTTTTACCTCGTAGTATTCCTGATACTTTCTT
CTGATGATGCACTTGCCCATTTCGTCCATAACGATTTTATTTGCAGGAGGTTTACCGATC
TTACGAGGAGATTTAATTTTGCTCAACCCTCTATCTTCAAGCCTATCCTCCTTTCTAATT
TTGCATATTGTTGTCTTGCTGTAGCCGGTAGAAGCGACGGCACGTTCAGTTGCACTTGTG
GTAGGTATTTTCTGACCTTCTTTCTTCCCTTCGTCACAGAACTTAACAACGTTATAAATA
ACACGCTTGCTCGTGAATAATTATATTCCCTTTACGCTCCATAACTATAAAAAAAACACG
TGAATAAGACGGAACGAAAAGAGTACGTCAAGACTACGCGGCGCACTATTAGAATTAAGG
CAGACTGTACAGCCTTTCGTGACGTATTCGTGTCGTCATCGCGTTAGTTCGCCTCTTCTC
TGCTACTAGAGCAGGACTTCACTCGCCTTAGCCAGGTAATACGTATTGCTACAACAGAGT
GAGGGCTGACGACGGCACAGATAAACAACAAATGGGTTAGTTACAGTGCTTGGCGCACGC
ACTTTAATATGCGCATAACTCATAAACGACATGTTTGGGACTATATGTTCCTTTACAAAA
AATGATCCTCTCTGCGTGGTATATCATCCCTATCATTTTGTCGGTGAGGTCCTGTTACAC
CCTGTATATACATATGAAACTCATGAAAAATGTGTATTGCGTATCATTATTACAGTTTAT
TTCATTGGCCACAACAAAAGTAGTACCAAAAGTAATAACAAGTTGCATCAATACTACTGT
AACAGTGAATATTATTTTATCAAAGGCTAGAGGAAAACCTTGAACAAAAATCACCTTGTC
CTCCAGGTTGGGGGTTCATGCAATGGGCCAGCTCCTCGTTTATGAGGGGGAAAAAAAAAA
AAAACCCATTAACACATTCACTACCACATCCAAC
>TRINITY_DN402_c0_g1_i39 
GTTAAAATATAAGTAGTAGATCACTTTGGTTTCGATTCACATAAAGTAGATCACACTACA
CTGAAAGTTGCCCAGGCCTGTTGTAGGCGATTTAGTTCGAAATAGTCGGATCTATACTTT
CTATTTAGAAAAAAGAAGTCTAAATTCCTTTTTTCAGTATACACTACCATATAAAATTGG
TTTCCGAAGGTCCTTGGGCATGTATTTTGTTATGTTGTAAAGCCTGGTTTATGGTGCCAT
ATATTAACCTTTTAACCTAAACGGCGAAATTTCCTACCCTCCTTTCTAATTTTGCATATT
GTTGTCTTGCTGTAGCCGGTAGAAGCAACGGTACGTTCAGTTGCACTTGTGGTAGATATT
TTCTGACCTTCTTTCTTCTCTTCGTCACATAACTTAACATTGATATAAATAACTCGTCAT
AATTATACTTCCTTTACGCTCCATAACTATAAATAAACGCGTGAATAAGACGGAACGAAA
AGAGTACGTCAAGACTACGCGGCGCACTATTAGAATTAAGGCAGACTGTACAGCCTTTCG
TGACGTATTCGTGTCGTCATCGCGTTAGTTCGCCTCTTCTCTGCCACTAGAGCAGGACTG
CATTCGCCTTAGCCGGGTAATAACATGTAGCATTCATCTGTGACAATAACAACAACAACA
ACTTATGGAGTACACTGCAGCTTATAGATAACACCCTCCTCCCACCACCATGGGAAAAGT
TCAGAATCTGGCAAAAAAGTGGATGGCTTTTCAAGTATCGTACCGTACATTGAGAACTGA
AAAGTTAGTTACAAGTTACTAAATTGAACCTAGTCCGGAGGGCTTTGCTTCCAAGACCCC
ACATTTGCTTATATTAAGTTTAGTTATAAATTATTAAATATAACCTAGTCCAACATAGCA
TAACCACAATGTTGCGATGGGGAAGCATTGTCAGTCACTGACGGACAGTGATGGGGAAGA
GCG
>TRINITY_DN402_c0_g1_i4 
TATCGAGTATAATCATATAACCTGTTCACCTATGGCACCTGAATAGCCACCACTGCTATA
TGGCACATGTACGAGTCTATTTGTCTCAATTTATTTTATCCACTTTTCAAGGTTTTCCTT
ATTTTATTGATGATCCCCACTGGTTATGCCAACCCTAAATATCAAAGGTGCTCTGCTTCA
GGAATGCAACTGTCTTTACTTGTGGCATTTACTAATATTATATTAATTGACAAATTTGTG
TTCATTGTTATCCCATAGACTTCTACGCTCTGTCAGCACTTTCAAAAGATCAGGTTGTCG
GTATAGATAGTTTTACTGCCTTCATCTCTATACCTTTTTATGCTCCTTTAGTACTTCGAT
CAACTGTAAGTTATGTCGGGGCAAACAGTCAGCAATTTTCTCTTTTGTCACACTTTTTCC
ATTTAAAACTCATGGAATGTCATAACTTTCTTAATGCCAGATGATTTATATCTATCACAA
TTACATGCCAAGATGTTTCAATTATATTTTTCTGATAGCAACTCTGATGACTGTCTAAAT
GAGAAACATTGCTCCAATTATCGATCTGTGACTCTAATTTGATTTAGTCATAAAAGTGTT
TCTTTCGATCTACTTCAAGTGATCTGGCCTCTTGGAATCTCTAGTCGTATCTGAATCACT
TTCACTATCTCTATAACTATTCTTTCTACAATATCATCCTGGCAACTTTCTTTTGAAAAT
CATGTTCCTGTAAATTTTCTACATGAGCAACACGTGATTGCCAGCAGATGCAACCTTGGC
TTTGTCAGGGACTGGTGTGGGTTTGGGAGGGGAGGAAGTGGATTTCAAAATCTTAGACAA
AATCTTAGCCATGTGGGACCACTTGGGTCCAAGCAAATCCTGCTCTGGGATGGGCCTAGG
GGCTATCCTCCGAATCATCTTAAGTCGTTGTTGTTGTGTCTGCAGCCATGCTTCCTTCAA
CCTATGGAATCCCCTATTGTTTGCCATATTGTTCTCAATGCATTTGCAACACTTAACCTC
CTCCTTTCCTGTAGTGCAGGACCCTGAGGTGTACTCTGCCCAGCAAGCCACACACCGGGG
TGCATGGCCGCAGTTGCATTACGTGTGGCTGAAATGCTGGCATTGCTTGCACTGCAAGTT
CCCCTTTGGTGCATTGTAAAGTGTTGACTTTGACGGTCAAACTACACAATACTTCGACGG
ATCAAAGTTTGTCTACCATGGGGCCTCGTCCCACAATCACAATAAAGTGAGAGGTCAGCT
ATCGGTTCACTGCTGGGTCTGCGTCATGCCGGTTTGACCTCAGCGACACTAGTGAGGCTC
CCATGATGCCACAGGCCAAGAGTTCCTCATTTATGTCATCCAGAGGCATGTTTCGCCCCA
AGTTTTTAATCAACAACCTGACGGATCGCTCGGTCAGAGGAGTGGAAAACTACACCTATC
TCCTTCAGGATCGACTGTAGGGCAGTGATTATGGCCCTGTAGCAGTCGGCAGTGTCTGGA
GTAATGATGAGTTTTTCTTCTTCCACAAGCACATCTCTTTTCCAATGTTTCTTGAATAGC
TTTCACCTTCTGAACAGAGTTTTTCCAGTCATTTACTAATAGAATCATGTGTTAAGGACT
ATAGTGTTGACAGAGAAACATGGTCAGTGTTATTGTTGACAACTTTAGCTTTTATTAAAT
TCCAAATTAGCTCGATGGGGTTTAAGTTCGGGTGGTAATCTAAGAGTTGTAAAGCCAGCA
TCTGCAAATAATTTGTCAATGGAATATGTTTTCTTTGGTCTGTACTGTTTTGCACGAATG
AGAAGTTCTGCTTTTGCCATTTCTGGTCAAATGGAATATTGATGTTCTATATCCATTCTT
GTATTTCTTACTTTAAATTATTGGTCGAGGATATTTTATTGTCTTGTTTATTGTGATACG
GAGCATTTGTCAATGATAACAATGCTCCTTTGCGGTAATCCAGGTATCAGCTGGTGTTGC
ACCCATTTGGAATAGTTTTCATAGTTCATATCATTGTGGTAGTCAGTTGTTTTGAATTTG
GAATCATAAATCAGACAAGCACCTGGAATAAATCCCATCTCCCAGCCAGCATGCACAATA
ATAAGATGCTGTCCAGCACTGTCATTTGCATACACTCATGGAACCTAGTCACTCTGCCAA
CACTTGGACACAGTGTAATGGGTGTGAATCCAGGTTTCATCCATGTATATCACAAGCTTC
CCCCCTCCCCCCCCCCCACGTACATTCCTTCTGAGTGTTCAAAGATATGATGTTCTCTGA
GCCACTATATCAGGGCGTTCGCTCAATAAACTCCTTTTATTTTTACAATTTTTGAATCAA
AATCCAATTGAATACACTATTTTTGTGTTTCTTTACGCAGTGAAATTAATCTCCTTCTTG
CAGAAGTGCAGTAATTTTCGCAGTGTAGGGATTTCTTTTTTTACCTCGTAGTATTCCTGA
TACTTTCTTCTGATGATGCACTTGCCCATTTCGTCCATAACGATTTTATTTGCAGGAGGT
TTACCGATCTTACGAGGAGATTTAATTTTGCTCAACCCTCTATCTTCAAGCCTATCCTCC
TTTCTAATTTTGCATATTGTTGTCTTGCTGTAGCCGGTAGAAGCGACGGCACGTTCAGTT
GCACTTGTGGTAGGTATTTTCTGACCTTCTTTCTTCCCTTCGTCACAGAACTTAACAACG
TTATAAATAACACGCTTGCTCGTGAATAATTATATTCCCTTTACGCTCCATAACTATAAA
AAAAACACGTGAATAAGACGGAACGAAAAGAGTACGTCAAGACTACGCGGCGCACTATTA
GAATTAAGGCAGACTGTACAGCCTTTCGTGACGTATTCGTGTCGTCATCGCGTTAGTTCG
CCTCTTCTCTGCTACTAGAGCAGGACTTCACTCGCCTTAGCCAGGTAATACGTATTGCTA
CGACAGAGTGAGGGCTGACGGCACAGTTAAACAACAAACGGGTTAGTTACAGTGCTTGGC
GCACGCACTTTAATATGCGCATAACTCATAAACGACATGTTTGGGACTATATGTTCCTTT
ACAAAAAATGATCCTCTCTGCGTGGTATATCATCCCTATCATTTTGTCGGTGAGGTCCTG
TTACACCCTGTATATACATATGAAACTCATGAAAAATGTGTATTGCGTATCATTATTACA
GTTTATTTCATTGGCCACAACAAAAGTAGTACCAAAAGTAATAACAAGTTGCATCAATAC
TACTGTAACAGTGAATATTATTTTATCAAAGGCTAGAGGAAAACCTTGAACAAAAATCAC
CTTGTCCTCCAGGTTGGGGGTTCATGCAATGGGCCAGCTCCTCGTTTATGAGGGGGAAAA
AAAAAAAAAACCCATTAACACATTCACTACCACATCCAACGATGGTCGGATTTGATTTTA
CCTGTGAGTACTACTGTATCCGACTATGGTCAGATTTGAAATCGCGCCAACTTTTCGTAT
TTATAAAGTACATAGGAAGATATAATTAGGCTAGTTCTCTTTCTAATAGATGGCAGACAA
ATGTAGATTTATCTATATGCGTCATGTGTTGTGATGGTTATTCCCTGTTGTAGAGTGTAT
TTTCTGAATAATCATTTGAGACCTACAAAATCCTCGTGCATTTGTACATTTAAAT
>TRINITY_DN402_c0_g1_i33 
ACTACATTAGAGATGAGAAAATGAGCTTTAATTTAATGTGTACTTGAAATCAAGAGGGTT
GCATAAACTTATCTTCTATTTTAGTGTGTTTGCTTGGAATTACTCCAGAAGTCGTCGTGT
CGTTTATAAATATTATTCATTGTACGCGATTTAGTTTGAAATAGTCGGAGCTATTCTTTC
TCTTCAGTACAAAGAAGTCTAAATTCCTTTTTTCAGTATACACTACCATATAAAATTGGT
TTCCGAAGGTCCAGGTATCAGCTGGTGAATAACACGGAACGAAAAGAGTATGTTAAAACT
ATGCGGCGCACTATTAAAAGTAAGGCAGACTATACAGCCTTTCGTGACGTATTCGTGTCG
TCATCGCGTTAGTTCGCCTCTTCTCTGC
>TRINITY_DN402_c0_g1_i2 
ACTACATTAGAGATGAGAAAATGAGCTTTAATTTAATGTGTACTTGAAATCAAGAGGGTT
GCATAAACTTATCTTCTATTTTAGTGTGTTTGCTTGGAATTACTCCAGAAGTCGTCGTGT
CGTTTATAAATATTATTCATTGTACGCGATTTAGTTTGAAATAGTCGGAGCTATTCTTTC
TCTTCAGTACAAAGAAGTCTAAATTCCTTTTTTCAGTATACACTACCATATAAAATTGGT
TTCCGAAGGTCCTTGGGCATGTATTTTGTTATGTTGTAAAGCCTGGTTTATGGTGCCATA
TATTAACCTTTTAACCTAAACGGCGAAATTTCCTACCCTCCTTTCTAATTTTGCATATTG
TTGTCTTGCTGTAGCCGGTAGAAGCAACGGTACGTTCAGTTGCACTTGTGGTAGATATTT
TCTGACCTTCTTTCTTCTCTTCGTCACATAACTTAACATTGATATAAATAACTCGTCATA
ATTATACTTCCTTTACGCTCCATAACTATAAATAAACGCGTGAATAAGACGGAACGAAAA
GAGTACGTCAAGACTACGCGGCGCACTATTAGAATTAAGGCAGACTGTACAGCCTTTCGT
GACGTATTCGTGTCGTCATCGCGTTAGTTCGCCTCTTCTCTGCTACTAGAGCAGGACTTC
ACTCGCCTTAGCCAGGTAATACGTATTGCTACGACAGAGTGAGGGCTGACGGCACAGTTA
AACAACAAACGGGTTAGTTACAGTGCTTGGCGCACGCACTTTAATATGCGCATAACTCAT
AAACGACATGTTTGGGACTATATGTTCCTTTACAAAAAATGATCCTCTCTGCGTGGTATA
TCATCCCTATCATTTTGTCGGTGAGGTCCTGTTACACCCTGTATATACATATGAAACTCA
TGAAAAATGTGTATTGCGTATCATTATTACAGTTTATTTCATTGGCCACAACAAAAGTAG
TACCAAAAGTAATAACAAGTTGCATCAATACTACTGTAACAGTGAATATTATTTTATCAA
AGGCTAGAGGAAAACCTTGAACAAAAATCACCTTGTCCTCCAGGTTGGGGGTTCATGCAA
TGGGCCAGCTCCTCGTTTATGAGGGGGAAAAAAAAAAAAAACCCA
>TRINITY_DN402_c0_g1_i43 
GTTAAAATATAAGTAGTAGATCACTTTGGTTTCGATTCACATAAAGTAGATCACACTACA
CTGAAAGTTGCCCAGGCCTGTTGTAGGCGATTTAGTTCGAAATAGTCGGATCTATACTTT
CTATTTAGAAAAAAGAAGTCTAAATTCCTTTTTTCAGTATACACTACCATATAAAATTGG
TTTCCGAACGTCCAAGTATCAGCTGGTGAATAACACGGAACGAAAAGAGTATGTTAAAAC
TATGCGGCGCACTATTAAAAGTAAGGCAGACTATACAGCCTTTCGTGACGTATTCGTGTC
GTCATCGCGTTAGTTCGCCTCTTCTCTGC
>TRINITY_DN402_c0_g1_i20 
AAGGAAAAATAAATTGTATCTGGAACCCAGTGATGTTTTTTAACACATTCACTACCACAT
CCAACGATGGTCGGATTTGATTTTACCTGTGAGTACTACTGTATCCGACTATGGTCAGAT
TTGAAATCGCGCCAACTTTTCGTATTTATAAAGTACATAGGAAGATATAATTAGGCTAGT
TCTCTTTCTAATAGATGGCAGACAAATGTAGATTTATCTATATGCGTCATGTGTT
>TRINITY_DN402_c0_g1_i23 
TATCGAGTATAATCATATAACCTGTTCACCTATGGCACCTGAATAGCCACCACTGCTATA
TGGCACATGTACGAGTCTATTTGTCTCAATTTATTTTATCCACTTTTCAAGGTTTTCCTT
ATTTTATTGATGATCCCCACTGGTTATGCCAACCCTAAATATCAAAGGTGCTCTGCTTCA
GGAATGCAACTGTCTTTACTTGTGGCATTTACTAATATTATATTAATTGACAAATTTGTG
TTCATTGTTATCCCATAGACTTCTACGCTCTGTCAGCACTTTCAAAAGATCAGGTTGTCG
GTATAGATAGTTTTACTGCCTTCATCTCTATACCTTTTTATGCTCCTTTAGTACTTCGAT
CAACTGTAAGTTATGTCGGGGCAAACAGTCAGCAATTTTCTCTTTTGTCACACTTTTTCC
ATTTAAAACTCATGGAATGTCATAACTTTCTTAATGCCAGATGATTTATATCTATCACAA
TTACATGCCAAGATGTTTCAATTATATTTTTCTGATAGCAACTCTGATGACTGTCTAAAT
GAGAAACATTGCTCCAATTATCGATCTGTGACTCTAATTTGATTTAGTCATAAAAGTGTT
TCTTTCGATCTACTTCAAGTGATCTGGCCTCTTGGAATCTCTAGTCGTATCTGAATCACT
TTCACTATCTCTATAACTATTCTTTCTACAATATCATCCTGGCAACTTTCTTTTGAAAAT
CATGTTCCTGTAAATTTTCTACATGAGCAACACGTGATTGCCAGCAGATGCAACCTTGGC
TTTGTCAGGGACTGGTGTGGGTTTGGGAGGGGAGGAAGTGGATTTCAAAATCTTAGACAA
AATCTTAGCCATGTGGGACCACTTGGGTCCAAGCAAATCCTGCTCTGGGATGGGCCTAGG
GGCTATCCTCCGAATCATCTTAAGTCGTTGTTGTTGTGTCTGCAGCCATGCTTCCTTCAA
CCTATGGAATCCCCTATTGTTTGCCATATTGTTCTCAATGCATTTGCAACACTTAACCTC
CTCCTTTCCTGTAGTGCAGGACCCTGAGGTGTACTCTGCCCAGCAAGCCACACACCGGGG
TGCATGGCCGCAGTTGCATTACGTGTGGCTGAAATGCTGGCATTGCTTGCACTGCAAGTT
CCCCTTTGGTGCATTGTAAAGTGTTGACTTTGACGGTCAAACTACACAATACTTCGACGG
ATCAAAGTTTGTCTACCATGGGGCCTCGTCCCACAATCACAATAAAGTGAGAGGTCAGCT
ATCGGTTCACTGCTGGGTCTGCGTCATGCCGGTTTGACCTCAGCGACACTAGTGAGGCTC
CCATGATGCCACAGGCCAAGAGTTCCTCATTTATGTCATCCAGAGGCATGTTTCGCCCCA
AGTTTTTAATCAACAACCTGACGGATCGCTCGGTCAGAGGAGTGGAAAACTACACCTATC
TCCTTCAGGATCGACTGTAGGGCAGTGATTATGGCCCTGTAGCAGTCGGCAGTGTCTGGA
GTAATGATGAGTTTTTCTTCTTCCACAAGCACATCTCTTTTCCAATGTTTCTTGAATAGC
TTTCACCTTCTGAACAGAGTTTTTCCAGTCATTTACTAATAGAATCATGTGTTAAGGACT
ATAGTGTTGACAGAGAAACATGGTCAGTGTTATTGTTGACAACTTTAGCTTTTATTAAAT
TCCAAATTAGCTCGATGGGGTTTAAGTTCGGGTGGTAATCTAAGAGTTGTAAAGCCAGCA
TCTGCAAATAATTTGTCAATGGAATATGTTTTCTTTGGTCTGTACTGTTTTGCACGAATG
AGAAGTTCTGCTTTTGCCATTTCTGGTCAAATGGAATATTGATGTTCTATATCCATTCTT
GTATTTCTTACTTTAAATTATTGGTCGAGGATATTTTATTGTCTTGTTTATTGTGATACG
GAGCATTTGTCAATGATAACAATGCTCCTTTGCGGTAATCCAGGTATCAGCTGGTGTTGC
ACCCATTTGGAATAGTTTTCATAGTTCATATCATTGTGGTAGTCAGTTGTTTTGAATTTG
GAATCATAAATCAGACAAGCACCTGGAATAAATCCCATCTCCCAGCCAGCATGCACAATA
ATAAGATGCTGTCCAGCACTGTCATTTGCATACACTCATGGAACCTAGTCACTCTGCCAA
CACTTGGACACAGTGTAATGGGTGTGAATCCAGGTTTCATCCATGTATATCACAAGCTTC
CCCCCTCCCCCCCCCCCACGTACATTCCTTCTGAGTGTTCAAAGATATGATGTTCTCTGA
GCCACTATATCAGGGCGTTCGCTCAATAAACTCCTTTTATTTTTACAATTTTTGAATCAA
AATCCAATTGAATACACTATTTTTGTGTTTCTTTACGCAGTGAAATTAATCTCCTTCTTG
CAGAAGTGCAGTAATTTTCGCAGTGTAGGGATTTCTTTTTTTACCTCGTAGTATTCCTGA
TACTTTCTTCTGATGATGCACTTGCCCATTTCGTCCATAACGATTTTATTTGCAGGAGGT
TTACCGATCTTACGAGGAGATTTAATTTTGCTCAACCCTCTATCTTCAAGCCTATCCTCC
TTTCTAATTTTGCATATTGTTGTCTTGCTGTAGCCGGTAGAAGCAACGGTACGTTCAGTT
GCACTTGTGGTAGATATTTTCTGACCTTCTTTCTTCTCTTCGTCACATAACTTAACATTG
TTATAAATAACTCGTGAATAATTATACTCCCTTTACGCTCCATAAACGCGTGAATAAGAC
GGAACGAAAAGAGTACGTCAAGACTACGCGGCGCACTATTAGAATTAAGGCAGACTGTAC
AGCCTTTCGTGACGTATTCGTGTCGTCATCGCGTTAGTTCGCCTCTTCTCTGCTACTAGA
GCAGGACTTCACTCGCCTTAGCCAGGTAATACGTATTGCTACGACAGAGTGAGGGCTGAC
GGCACAGTTAAACAACAAACGGGTTAGTTACAGTGCTTGGCGCACGCACTTTAATATGCG
CATAACTCATAAACGACATGTTTGGGACTATATGTTCCTTTACAAAAAATGATCCTCTCT
GCGTGGTATATCATCCCTATCATTTTGTCGGTGAGGTCCTGTTACACCCTGTATATACAT
ATGAAACTCATGAAAAATGTGTATTGCGTATCATTATTACAGTTTATTTCATTGGCCACA
ACAAAAGTAGTACCAAAAGTAATAACAAGTTGCATCAATACTACTGTAACAGTGAATATT
ATTTTATCAAAGGCTAGAGGAAAACCTTGAACAAAAATCACCTTGTCCTCCAGGTTGGGG
GTTCATGCAATGGGCCAGCTCCTCGTTTATGAGGGGGAAAAAAAAAAAAAACCCATTAAC
ACATTCACTACCACATCCAACGATGGTCGGATTTGATTTTACCTGTGAGTACTACTGTAT
CCGACTATGGTCAGATTTGAAATCGCGCCAACTTTTCGTATTTATAAAGTACATAGGAAG
ATATAATTAGGCTAGTTCTCTTTCTAATAGATGGCAGACAAATGTAGATTTATCTATATG
CGTCATGTGTTGTGATGGTTATTCCCTGTTGTAGAGTGTATTTTCTGAATAATCATTTGA
GACCTACAAAATCCTCGTGCATTTGTACATTTAAAT
>TRINITY_DN402_c0_g1_i16 
GTTAAAATATAAGTAGTAGATCACTTTGGTTTCGATTCACATAAAGTAGATCACACTACA
CTGAAAGTTGCCCAGGCCTGTTGTAGGCGATTTAGTTCGAAATAGTCGGATCTATACTTT
CTATTTAGAAAAAAGAAGTCTAAATTCCTTTTTTCAGTATACACTACCATATAAAATTGG
TTTCCGAAGGTCCTTGGGCATGTATTTTGTTATGTTGTAAAGCCTGGTTTATGGTGCCAT
ATATTAACCTTTTAACCTAAACGGCGAAATTTCCTACCCTCCTTTCTAATTTTGCATATT
GTTGTCTTGCTGTAGCCGGTAGAAGCAACGGTACGTTCAGTTGCACTTGTGGTAGATATT
TTCTGACCTTCTTTCTTCTCTTCGTCACATAACTTAACATTGATATAAATAACTCGTCAT
AATTATACTTCCTTTACGCTCCATAACTATAAATAAACGCGTGAATAAGACGGAACGAAA
AGAGTACGTCAAGACTACGCGGCGCACTATTAGAATTAAGGCAGACTGTACAGCCTTTCG
TGACGTATTCGTGTCGTCATCGCGTTAGTTCGCCTCTTCTCTGCTACTAGAGCAGGACTT
CACTCGCCTTAGCCAGGTAATACGTATTGCTACGACAGAGTGAGGGCTGACGGCACAGTT
AAACAACAAACGGGTTAGTTACAGTGCTTGGCGCACGCACTTTAATATGCGCATAACTCA
TAAACGACATGTTTGGGACTATATGTTCCTTTACAAAAAATGATCCTCTCTGCGTGGTAT
ATCATCCCTATCATTTTGTCGGTGAGGTCCTGTTACACCCTGTATATACATATGAAACTC
ATGAAAAATGTGTATTGCGTATCATTATTACAGTTTATTTCATTGGCCACAACAAAAGTA
GTACCAAAAGTAATAACAAGTTGCATCAATACTACTGTAACAGTGAATATTATTTTATCA
AAGGCTAGAGGAAAACCTTGAACAAAAATCACCTTGTCCTCCAGGTTGGGGGTTCATGCA
ATGGGCCAGCTCCTCGTTTATGAGGGGGAAAAAAAAAAAAAACCCA
>TRINITY_DN402_c0_g1_i50 
ACTACATTAGAGATGAGAAAATGAGCTTTAATTTAATGTGTACTTGAAATCAAGAGGGTT
GCATAAACTTATCTTCTATTTTAGTGTGTTTGCTTGGAATTACTCCAGAAGTCGTCGTGT
CGTTTATAAATATTATTCATTGTACGCGATTTAGTTTGAAATAGTCGGAGCTATTCTTTC
TCTTCAGTACAAAGAAGTCTAAATTCCTTTTTTCAGTATACACTACCATATAAAATTGGT
TTCCGAAGGTCCTTGGGCATGTATTTTGTTATGTTGTAAAGCCTGGTTTATGGTGCCATA
TATTAACCTTTTAACCTAAACGGCGAAATTTCCTACCCTCCTTTCTAATTTTGCATATTG
TTGTCTTGCTGTAGCCGGTAGAAGCAACGGTACGTTCAGTTGCACTTGTGGTAGATATTT
TCTGACCTTCTTTCTTCTCTTCGTCACATAACTTAACATTGATATAAATAACTCGTCATA
ATTATACTTCCTTTACGCTCCATAACTATAAATAAACGCGTGAATAAGACGGAACGAAAA
GAGTACGTCAAGACTACGCGGCGCACTATTAGAATTAAGGCAGACTGTACAGCCTTTCGT
GACGTATTCGTGTCGTCATCGCGTTAGTTCGCCTCTTCTCTGCTACTAGAGCAGGACTTC
ACTCGCTTTAGCCAGATAATACTATTTTATGAACAGTCTATATAGTTAATCAGTACATTT
TGTCAATGGACATCTTGTATAAAGAGAAAATAGAACAAAATTGTATCTATACAGTCATCA
ACAAACAAAAGTTTGGAATCATGTCACAAATTGTACTCGTCATACATTATTGAAGAAATT
ACCAATTGGACTCCATTTCACAGTGTTTACTACCCAAAATCAGAAGAATGAATCTCTCAG
CACTGTTTAACGACATATGACAGAATAAACATTATGTTGAGGTGTGACCATAAATTAATT
GAAATTAAATTTGTATGTATTGTACTACAAAAAATATAGCATCATTTAATAGGTAAAGTT
TTTATTTTTAACTCATTGGATACAACTCAAATGTGAATTGATATTGTTTAAGCACTGCAA
GTGCAATTAATTTAATTTAATATTTCTATCTATGTAAATTTCAAATACCTGTAATCACCA
TCCCTTTAAGGCCCACTACAACGTTTTAATTAAAGGACAGCGGCC
>TRINITY_DN402_c0_g1_i11 
GTTAAAATATAAGTAGTAGATCACTTTGGTTTCGATTCACATAAAGTAGATCACACTACA
CTGAAAGTTGCCCAGGCCTGTTGTAGGCGATTTAGTTCGAAATAGTCGGATCTATACTTT
CTATTTAGAAAAAAGAAGTCTAAATTCCTTTTTTCAGTATACACTACCATATAAAATTGG
TTTCCGAAGGTCCTTGGGCATGTATTTTGTTATGTTGTAAAGCCTGGTTTATGGTGCCAT
ATATTAACCTTTTAACCTAAACGGCGAAATTTCCTACCCTCCTTTCTAATTTTGCATATT
GTTGTCTTGCTGTAGCCGGTAGAAGCAACGGTACGTTCAGTTGCACTTGTGGTAGATATT
TTCTGACCTTCTTTCTTCTCTTCGTCACATAACTTAACATTGATATAAATAACTCGTCAT
AATTATACTTCCTTTACGCTCCATAACTATAAATAAACGCGTGAATAAGACGGAACGAAA
AGAGTACGTCAAGACTACGCGGCGCACTATTAGAATTAAGGCAGACTGTACAGCCTTTCG
TGACGTATTCGTGTCGTCATCGCGTTAGTTCGCCTCTTCTCTGCTACTAGAGCAGGACTT
CACTCGCTTTAGCCAGATAATACTATTTTATGAACAGTCTATATAGTTAATCAGTACATT
TTGTCAATGGACATCTTGTATAAAGAGAAAATAGAACAAAATTGTATCTATACAGTCATC
AACAAACAAAAGTTTGGAATCATGTCACAAATTGTACTCGTCATACATTATTGAAGAAAT
TACCAATTGGACTCCATTTCACAGTGTTTACTACCCAAAATCAGAAGAATGAATCTCTCA
GCACTGTTTAACGACATATGACAGAATAAACATTATGTTGAGGTGTGACCATAAATTAAT
TGAAATTAAATTTGTATGTATTGTACTACAAAAAATATAGCATCATTTAATAGGTAAAGT
TTTTATTTTTAACTCATTGGATACAACTCAAATGTGAATTGATATTGTTTAAGCACTGCA
AGTGCAATTAATTTAATTTAATATTTCTATCTATGTAAATTTCAAATACCTGTAATCACC
ATCCCTTTAAGGCCCACTACAACGTTTTAATTAAAGGACAGCGGCC
>TRINITY_DN402_c0_g1_i49 
ACTACATTAGAGATGAGAAAATGAGCTTTAATTTAATGTGTACTTGAAATCAAGAGGGTT
GCATAAACTTATCTTCTATTTTAGTGTGTTTGCTTGGAATTACTCCAGAAGTCGTCGTGT
CGTTTATAAATATTATTCATTGTACGCGATTTAGTTTGAAATAGTCGGAGCTATTCTTTC
TCTTCAGTACAAAGAAGTCTAAATTCCTTTTTTCAGTATACACTACCATATAAAATTGGT
TTCCGAACGTCCAAGTATCAGCTGGTGAATAACACGGAACGAAAAGAGTACGTCAAGACT
ACGCGGCGCACTATTAGAATTAAGGCAGACTGTACAGCCTTTCGTGACGTATTCGTGTCG
TCATCGCGTTAGTTCGCCTCTTCTCTGCTACTAGAGCAGGACTTCACTCGCCTTAGCCAG
GTAATACGTATTGCTAC
>TRINITY_DN482_c21_g2_i1 
TACGGCTGTGGGGACAAGCGTAGTACTGACTATACTACCCTTCGTTAATTCTGTCCTATG
GCGGCAGCCGCTCGGTAAAGCCTTGGCCCACATAGGGCTGTTGAGCTATAGATTAGATCA
GATGTTAAATGTTCGCTGAAATCACTGGTCAAGCTTCACAACTGGCAGTTGTATTTTTAA
TCGTAATCTATATAAATCCAGATTACATGAATGAAAGATATAATTTGATGGTAAAAGTGT
GATCTATGACTACCCAAGAAATCAGATGATGCACTATACAAATACGATGAGTCTCATTCA
GCCTATTAGCAAACGTACCTTCATTTAAAAACACGCCTCATATTTTTAATTGTACTTATT
GCATATTTTAATGTTGTATTAAACATTTGTGGCT
>TRINITY_DN75163_c2_g1_i1 
CATTACTCGCCTCCTCTGTGATATTAAGTGGCGTGGAACTAAATTCAATATCATCACTTT
TTCAAAATTCTTCACACTCCATCTTGAAAATCAACTATGACAGTGAGTCAGTGAATCGAA
TTGCATTTTTTATCGACGCAAGCGTACAAGTACGTATGGCGGTCGGCGGACTTCATCTTT
CGTATGTAGGATATCTGGATATTAAATATTTATTTATATCTATATGTCGTAGAAAAAATC
ATGTAAGCAACTCTCATATAATGTTTAATGGAATGCTCGTCAGG
>TRINITY_DN38553_c0_g3_i1 
ATTGTGGATGTGGTATGCATCGCGACATACAAGTCACTCTGGTAGTTTCACACTGAAGGT
GATTGAGATCATGGCAACAGAGCAGTACCGGTATTTACTTTTAATAGGGCTGTAGAGATT
TTTAAAATTATTTCCTCGCTTAAATCACGCACCCTTAATTTATGTCACAAAATCATGAGG
GAAATATGCGTGAATTATGCGAGTAAATATGGTAAATGTAACAATCAAACATGGTAATAG
TAATAGTGGGCTCTGTTAACACATTCACTCCCAGGTAGTGGTTGGTACTTTAAATACCTC
AGCCCAGCCATTCAGAAAGTGCGAAACTTTCTTCAAAAACTTACCACAAACATGCTACTT
TTCGTGGT
>TRINITY_DN26668_c2_g2_i1 
CAGTGATTTCAGCGAACATTTAACATCTGATCTAATCTATAGCTCAACAGCCCTATGTGG
GCCAAGGCTTTACCGAGCGGCTGCCGCCATAGGACAGAATTAACGAAGGGTAGTATAGTC
AGTACTACGCTTGTCCCCACAGCCGTAACCCCGGTTTTCTAGACCAGCTAATGGATTGGT
GTGTAAGTGTGTGAATAGGGGGTTGAGTGTGTGTATAGTGTTGTATTGTGTGTG
>TRINITY_DN62159_c0_g1_i1 
TACCGTTTGACCACTAGGTTAGGCCGGAGTAACAGACGGTGCAATAGAGATGAGAAGCAC
GGGATTTTTTTTATCTCCAATTTCATATCCAATGTAATGTTTGTAAGCAATATGTAGCTT
TCTGGTCATGTTCTTGCGCTGATTGGACGTCGTACATCAGACAAGGCTCGTTGATGCACC
TACATATTAACCCATGTACAGGCTTTTAATCATACGACTTTCAGCTATAACTTTAAATCC
AGATGTCCTACAACATTTCCG
>TRINITY_DN62658_c2_g1_i1 
TCATTTTCTTTCATCACCACGAGCACAGAATAATGACATTTTACTAATTCCTCAACACTC
AACATCTTTTTATTCTTCTTCTTTTAGTGTGTCAGTGTCACGCCTTTGGAATTTCCTACC
TGAAAATGTCAAGGGTTGACGGACGCTGTCGAAATTTAAAGTTTCCTTAAAACATTTCGT
TTGTAAGTCAAAGTAATAATACTTATAGCTAGTTG
>TRINITY_DN1804_c41_g1_i1 
GATCAACTTTTGTAGTCTGCTAAGTCTTCAATAATGTTGAACTTTTGCTACGATAGTAGA
TAAACACATTTATTTTACTTCTCTCGATAACTATTTAAAATTTGGTGAATACTGATCAGT
TAATACTGATTGGATTTCACGAACTGAAATTGTCCCTAATTTCAACACCGCTATCTATTT
CACTTCCACTGTCATAAAACTGAATATCTTCTTTGTCTGATACAACACAGCTTTCCATCT
TCTCATACTTTCTTGTCCAGATTCAT
>TRINITY_DN11591_c8_g1_i1 
TAAAAGCCACAATATCAATAAAACGATTAGACCCTGTTTGATGTAATGCATGAATTTCTT
CCAAACATTCATAGCCTCTAGTCTGCAATAAACTTGTAAGTAGGTGTTTCACTGATTAGC
AGCGAATTGAAAGGGCAGGACACGAGTACATGGCTCGGAATTTCTTTCTCCTTTGCACAT
CTTCTAAAAAGGGGGCCTAGAGG
>TRINITY_DN42909_c0_g1_i1 
TAGAAACATCAAAATGTCTATTTATTTAGTGTTGCCACCAGGGGCGAACCGTGGTGTGAC
ATGTGGTAAGGCTCTACCAGTTTATCTGCAACCCCTAAACCTTGGTTCAATGCTTGTTGC
CTGTATACAGTTAGCGCCTTACCAAACACGTCACCAGGATTCACCCCTGGTTGCCACCAA
GCCCCAAGAATCACCATTATTCTTTCTGAATTTGTCATGAGTTATAATTTATACCAGTTA
ATAATAAATGTTTTCAGTAAGATTTAAATATACAGTAAAACTTGCTCAATACGGAATCGT
ATGGGACCAAGATTATTTTCCACATTAGAGAATTTTCCGCATTATGGAAATAAAATAACT
TACATGCAAGGCAATATACGTAAAATACAGCAGAATAATGTATTGCTGTATATATCATTT
TTACATACCTTGGGAATTTTTTTCCACCAACGGCCGTTATTAATTACTGTAGTATTGTAG
CAGGTCTATATACAGTAGCATGTTGATACACTCGTATTTTGCTTAAATTAATTTAAATTA
TCACTATATTAATACCATAACTACTAACTACAGAAGAAATAACTAAATATTATACTCACT
ACGAAACACTAAGTTTGTACAGATCTGTTAGTTCTTCTTTCAAATATCCAACCTTTACAC
CTTCATTACACGCACCGAAAATGCGTCTTGTTTTCTGCCGATAATTCTTGGAATTTCCAT
GTAGGCTACTAGGCTATTTTTAATAGTCTTTTAACTCCTCGCCGCATAAACTGATATTAC
TACCC
>TRINITY_DN99157_c0_g1_i3 
AATTATTCTTGCTTTTGACGATCTTCGTGACAGATCACAAATATTTCAATGGATTCGTCG
TTTAATCATACGGTGCTATATGTTGTGGTTCACAATGGCGGTCACAATTTTGAACAGTTC
CTGTACTGTACTACATAGTGTTTTCAATACTTTTTTTCGTAATATGTTGTAATATGTTGT
ATTATGTACAAAAGTTACAGTATAACCATATTAAGGAAATAAAGTAATTTTTGAAGTTGT
GATGGTATT
>TRINITY_DN99157_c0_g1_i6 
CACCCGTCGACACAGAAGAAGAATTGGTTGCTAGAATTATTCTTGCTTTTGACGATCTTC
GTGACAGATCACAAATATTTCGAAGGATTCGTCGTTCAATCATACGTTGTGGGTCAACAA
TGGCGGTCACAATTTTGAACAGTTCCTGTACTGTACTACATAGTGTTTTCAATACTTTTT
TTCGTAATATGTTGTAATATGTTGTATTATGTACAAAAGTTACAGTATAACCAT
>TRINITY_DN99157_c0_g1_i2 
CTTCTTCATAGTAGTAGGCTATTTGTATACTTCAGCAATTCTTGTTCGAATGGAAAGTAA
TAATCAATTGTTTATAAAAACACCCGTCGATACAGTAGAAGAATTGGTTGCATGAATTAT
TCTTGCTTTTGACGATCTTCGTGACAGATCACAAATATTTCGAAGGATTCGTCGTTCAAT
CATACAGCTCTATATGTTATGTGTGAACAACAGCGGTCGCAATTTTGAACAGTTCCTGTA
GTGTTTCAATATATTTTCAAGAAGCGAAGCTACTTAATGTAATCGATTTGTCCGTCCGTT
CGTCCAACTTTTTTTTTTTTAATTTTGACATGACG
>TRINITY_DN99157_c0_g1_i9 
GTTGCTATATTATTCTAGCTTTTGACGATTTTCGTGACAGATCACAAATATTTCAAAGGA
TTCATCGTTCAATCATACGGCACTATACAGTATGTTGTGTGTCAACAGTGGCAGTCGCAA
TTTTAAAAAGTTCCTGTACTGTACTACATGGTGTTTCAATACTTTTTTTTTTTTTTTTTT
TTTGTAATATGTTGTATTATGTACAAAAGTTACAGTATAACCATATTAAGGAAATAAAGT
AATTTTTGAAGTTGTGATGGTATT
>TRINITY_DN99157_c0_g1_i8 
CACAAATATTTTGAAGCATTCGTCGTTCAATGATAAAGCTCCATATGTTGTGTGTCAACA
ATGGCGGTCACAATTTTGAACAGTTCCGGCAGTGTTTATATACCTTTTTTCTATTCATAT
ACTGAAATGTGATTGTTTAGTGTTAAAAATCTGTATCAAAATGAGGTCCATTTCGATACA
GATTTTCATTTCGATACAGATATTCACGCTTGCGCGCTGACCTACTTATA
>TRINITY_DN99157_c0_g1_i1 
AAATGTTTTGTTTTCAATATAACAGGCTTCTTAATAGCAGTAGGCTACATATTGTGGCTG
CTTGTATGCTTCAACAATTCTTGTTCCAATGGAAGTAATAAACAATAATTGTTTATGAAA
CACCAGTCGACAGAGTAAAATAATTGGTTGCTATAATTATTCTTGCTTTTGACGATCTTT
GGGACAGACCACAAATATTTCGAAG
>TRINITY_DN99157_c0_g1_i11 
GATGGTAGGCTTTGTATTGTGACTGCTTGCAGGCTTCAGCAATTCTTGTTCTAATGGAAG
TAATAAACAATTGTTTATGAAACACCTGTCGACACAGTAAAAGAATTGGTTGCTATAATT
ATTCTTACTTTTGACGATCTTTGTGACAGACTTCAAATATTTCGAAGGATTCGTCGTTCA
ATCATACGGCGCTATATGTTGTGTGTCAACAATGGCGGTCACAATTTTGAACAGTTCATG
TAGCGTTTCAATACCTTTCTTTCGTAATAATATGTTGTATTATGTACAAAAGTTACAGTA
TAACCATGTTAAGGAAATAAAGTAGTTCTTTGAAGTCGAGATGTTATTGATTTTTATTTA
TTTATTATATTTTGTTGCTTCATCCTACAGTCACTTGAAAATTAAACATTTTCAGACACA
ACTATATTAAAAAAAAATAATTTTATGTCCTCTATCACATGAGAAAATTAGGAATAGTT
>TRINITY_DN99157_c0_g1_i5 
AAATGTTTTGTTTTCAATATAACAGGCTTCTTAATAGCAGTAGGCTACATATTGTGGCTG
CTTGTATGCTTCAACAATTCTTGTTCCAATGGAAGTAATAAACAATAATTGTTTATGAAA
CACCCGTCGACACAGTAAAAGAATTGGTTGCTATAATTATTCTTACTTTTGACGATCTTT
GTGACAGACTTCAAATATTTCGAAGGATTCGTCGTTCAATCATACGGCGCTATATGTTGT
GTGTCAACAATGGCGGTCACAATTTTGAACAGTTCATGTAGCGTTTCAATACCTTTCTTT
CGTAATAATATGTTGTATTATGTACAAAAGTTACAGTATAACCATGTTAAGGAAATAAAG
TAGTTCTTTGAAGTCGAGATGTTATTGATTTTTATTTATTTATTATATTTTGTTGCTTCA
TCCTACAGTCACTTGAAAATTAAACATTTTCAGACACAACTATATTAAAAAAAAATAATT
TTATGTCCTCTATCACATGAGAAAATTAGGAATAGTT
>TRINITY_DN45610_c0_g2_i1 
GTTTTATTGTTTTGGTGCAGGTGAAAGACCCATGCTTGTTTTTGAGTGATCATTCGATTT
CATTCTGGATATTTTAATGTCGGTCAATTTCACCGATTCATTAAATGTAAAAAAGGAAAA
AAAAAAAAAAAAATAGAAAACTGAAGGCTGGTATGCTATTCTTATGCATTACTATGTTGC
CATGCACTTCATTCCACGGATTAAAATTCTGGAACTTTATATGTGTAAATTTGTATAATG
TAGATAAGACTGACTATTGATAAGTCTGTTCTATGTAAAAAAAAAATGGATGTTCACACT
ATCAGTCAATTGTACATGAAAATTAAATGTAGTTTTGTAGATTCTATAATCAATTGTATA
TCATGTGTGTTTTGCTTCAAACTTTGTAAAATGTTTAGGGCTGAAGGGTTTCTAATACAG
GGTGATTGTTGTATGATAAGATGTGAGAAGATGCAAGTGCAATACAGACTGCTACAGACA
CTATCGACTTCTGAGGAGGTCTGCAGAATGATAGAAGACTGAATTTTAATGGTTCATGTA
GGGAAATAAATTGTTTGCTGAGCCTGTGCAAGTCTAAATATAGGGGATTTATGGTTTAAA
ATCATTTTTCACAATTAGGTCAATATTTATAACACAGATAAAATTAAGTAATTATCCTCA
TTTAAAGTATTATTGTTCATGTTTTTAATTTTAACAAGACGACTTTAATAAAAGCAAAAT
TTTTGAAGAAATAGAAATTTGACAACATGTCAAAAATCAAAAGATAGAATAGCAAATGAT
GTATCTGGCACAGACATCATCATCATCAACTTCACGGGTTAGGTCTGAGGCCTGTTCCGT
CTCCAGTTTCATAAATATATTAAAACTGATCATTCCATCGCTTTTTTGGACGTCCCACAT
TTCTTTTACCAGTCGGATGGTAATGGAAT
>TRINITY_DN87876_c1_g1_i3 
AGTAATGTTTTTGCAGTGTTTTTATTTTATCCATACCCAAACGGATCACCCTAATTATAT
CAGTACAGTGATTTCTCTGAATAGAAACAAATTTTCAATAATGTCCTAATAATATAAAAT
TTGTTGTATATTTCCACCTTACATAGATTGGAAAATACACAATTATTTAAAACGAGTAAT
GTAGCAGATAACTGCTAGGACTTTAAATCTATGAACCATTTATGCGCAAGTGGAAAACAC
TGGCAGCTGGCGACAACCTGCATATTTG
>TRINITY_DN87876_c1_g1_i1 
ATCTACAGTATTAATCTAAAATGTGTTAGGTGCTAGTATTAATACTCTACTGATTGAGCT
ATGACTGCGAACGACAGTTTAACTACCAGACATCTAATACGTATGACAATGTATGAAATA
CAACGATGTATGTCTCTAGCCAAAAGATGAAATGTCCATAACTGGAAAAAAAAAATGTTG
AAAATGCTGCTATAGAGTGTGTCCGTAAAGTCATGGTGCAGTTATAAACGATTACAGAAA
CGGAGATGTTTCTTTGACACTTTATGGACTGTGGTTTTCTTTAACTGTAGTTCTCGAGCA
CATGCACGTACTGATTTCTT
>TRINITY_DN87876_c1_g1_i4 
GGTACAATCCATACCAAAAGATTTTCTAACAATGTCATCTCATACAGTGTGTCCGTAAAG
TCAGGTGCAGTTATAAACGATCACAGAAAAGCAACGAAACAAGATAGAAAAGTGAAACCT
TCACTCCTTAGGTAGGTGTCCCTTATATTATAATATAAAATATTATTTGATTAATGTATA
TTGAGCGTATTTACTTGCTTATTACAAAATGTTTTGAAGTAAAGAAGAATGTGTTTCAAT
ATTTACCATTGAGTAACGGCGGATGTTTGTTTGCAATTAAATAGCTATGGCTTTTTTTTT
AAATAT
>TRINITY_DN87876_c1_g1_i5 
AGTAATGTTTTTGCAGTGTTTTTATTTTATCCATACCCAAACGGATCACCCTAATTATAT
CAGTACAGTGATTTCTCTGAATAGAAACAAATTTTCAATAATGTCCTAATAACATAAAAT
TTGTTAGACATTTCCTCCACCCAAAGATTGGAAAATACAATTATTTAAAATGAGTAATGT
TGCAGTCAACAGCTAAGACTTTAAATCCATTAATTAATCATTTAAGCAGAAAGCAGAAAA
CCTGGGCAGCTGCGTATTAAGGCTTAAACGTTAAAGACACAACTCATTTACATACGATAT
GTTAGAGAAAGAAGTCAATTAACATCGCTGACCTATTCTTTTCTCTCAGGAAAACACATG
CCATAAATACCGACCATATATTATTATCTAACAGATGCACAAAATTACCAATATAGAAAA
CTGCTCCTTACTCAGATCATACTCAAATACAAAGTAGTTCTCTTTGATAATATTTGGAAT
TTTATGAACACGGGAATTGTACCTACTATTTTACAATAATATACAGTGTGTCCGTAAAGT
CATGGTGCTGTTATAAACGATCACAGAAAAGCAACGAAACAAGATAGAAAAGTGAAACCT
TCACTCCTTAGGTAGGTGTCCCTTATATTATAATATAAAATATTATTTGATTAATGTATA
TTGAGCGTATTTACTTGCTTATTACAAAATGTTTTGAAGTAAAGAAGAATGTGTTTCAAT
ATTTACCATTGAGTAACGGCGGATGTTTGTTTGCAATTAAATAGCTATGGCTTTTTTTTT
AAATAT
>TRINITY_DN1204_c0_g3_i1 
CGTGCCACATGCCCTGCCCATCGAAGTCTACGAGATTTAATTGTTCTTATTATATCTGGT
TTCCCATAAAGATCCTTTAGCTCAGTGTTATAGAAGACAAAATTATATCTAATGCTTCTT
ATTATTATCATTGAAGGATTGGGGTGTCCACAAAGAGAATAACATTATCATCGTTGAGTT
GTACCTATTGGGTTTATTCAATAAAATTTTATCTCAATATTTAAACCAAAATATCATGTA
CCATAATTTTGAATTATTCTAAATAGTAAGTTGATTGCTAGGAATAGTCTATTTTGGTAG
TGAAATACTATGAAGACTAATTTACTTTCTTAATTTACCAAAATTTGCCTAAATAGGCAG
AATACATGTGAGTAAACATTCCTATTTTCTGCAGGACAATGCAAAATAAGGAAAACTTCA
AGTATACTTGAATTAGGCTATATAATATTCCTAATACGTAATAATACTTACTTCTCTTTA
CTAAAATTTGTATTATTTACTCACAATTACTTTGACGAATATATCAGCAGGCTAAGTTCA
CGGTGGAACAAAATTCATGTTCAGCATCGTAAGGGAAGAACTTCCATAATTTGTCAAACT
CCAAAACTTTAATTAAAAGAACTGAAATTATATCTTATTTTCTTTATCAATATATTTTAA
AATTCTTGGTTAAACTTCAAAATTTGTCTTAATTAATTCAACTTTCCTGTAGTACAAAGC
AAACAGAATTGTAATGCTATTAAGACTGTATTAATCTGTTTTGAACCTTTTTTCTCTTCA
TACTAATTTTTCCCACCTAAAATATTATTCAATCCAATAACAAACAAATAAAGATTTTTA
ATTCAAGAAAACAAAGTTTAATACTAAATACTTTCCAATGAACATAAGACCTACTTTATT
TTGAGTGTGTTGAAAAGAATCTAAGGTATGATTTAGAAATAGTTACCTTAGAAACAAAAT
TTTAATAATTAAGTTATTTGTAATACAGATTACTGTTCAGTTGGAAGGAACATATTTTGA
TAATCAAACAAATTACAATTACTTGCTTTGTTGACTGTTGCTAAGGTTTCTTGTTGAATC
AATGAGATCGAAAACTGGTAAATAAACTATTCTGTTTTTATTTTTTTTTATTTTCTATAA
TATAGGCTAAACTATATTACTTCATTCAGTTTCACAAATCACATGAAACCCTCAATACCT
GTGTGTTTGCCTATATTTTTCAGTTTAATGGCCAAATCTGTCTAATTTGCTGTGTCGTGT
TTGATGTTTGTTTCAAAGACAGTATTCCCTTCCAAACCAGAGTTCAGAAGCATTATTTTT
TATGAATTATGTATCATAGATTTTTTTTTACAATTGACGTTGTGATATTGGTTACCACAA
AACTATCTGAATACTTTTGTAGTATATTTTTATGAATAAAGATATGTATATAAATTTGTT
ATAAATAAAAATTATTTGTATATGTTAAACTATAAAGAGTGATTTATTATCTAATTTATG
ATATAAAATTATTTAAAACTTTCTTACAATTTTTACTTTAGAACAAGGGTAAAAAGTGTT
GAAATTGTTATCTACAGTAAGGTCCGAAAGTCCTGTCACCCCCCCTCCCCCTTTTGTATC
ATGATGTG
>TRINITY_DN905_c0_g1_i13 
ATTTAACTCAAAACATGGGAGTCATTTTTCTTTCTTCTGTTTCAAAGGTACTATCTAAGA
AGCACAATGCGGGTTTGTCTAAAGAGATATTTTTCTTAATCTCAAAAAGAGGCATGCTTC
TGCCTGTCATTTCTTCATTCAGTGAATTTCTGCTTTTATATTTGTTGTAACACAAAATCT
AGTATGCTTGGTAGGGCATTAAACTCATCCATATAAAAGTGTGTTCACATATGGTAAAAT
GTTTTGTAAACAGCAGAAAAATGTGGGAGAATGACTGTTTAATTATTTTTATAGATTGTT
ATTGTATATATTTAATTCACA
>TRINITY_DN905_c0_g1_i11 
TTCTTTTCTTTTTTCTTTATTTTCTTTTTTCTCTCTCCTTTTTTATCTCTTTTCTTTATT
TCTTTCATTCTTTCTTGTAATCATCTTCTTTTTCTTCAATTTATTTTTCTTTAATATTGC
CATATTAGTAGGTGATGGGACTTGGTGATTGTTTTTCTGGGGAATTTGGTATAATATGTT
AATTCTACGATTTTATAAAATGTTCATACGATTTGAAAATCATTCTTTCATTTCAATGAT
TACATTGATATTAATTGAAATCATGTGTTTTCAACATCTTTATGAACTTGTTACTCAAGA
GTATTATTTTCTTGATACAATCATAAATCAAATATTATTATTATTATTAATGATGAACAA
ATCATTCCATTAAAATATGAAGACAAATTTATAATGAACATCAAGTACATATGTATGTGT
GTATTTTATTAATGAATTGCAGCCTCTTTTATCTAGAGCTATAAAGAGTTAAAGAGATTT
GTAATTTTACACTAACTCAGGATCGCAACAGAATTATAATGAAATGACAATTTTACATTC
CTTTTTAGCTCAATTATTCATATTTAAGTAGTAATATGTTTAAATTTGAATGGGTGGTAC
ACTTGCTTTGAAATTCATGATTATATTTTAGTTTAAATACCTAAAATTAGCAGAAAATTA
CTGCTTTACCCACACAACGGTCTTCATTCAAAATGTGATACCCAGGTAATAAAATATATG
AATATGTGACGTAAAAAAACCATTTAACTCAAAACATGGGAGTCCATTTTCTTTCTTCTG
TTTCAATGTAGGTACTATCTAAGAAACGCAATGCGGGTTTGTCTAAAGAGATATTTTTCT
TAATCTCAAAAAGAGGCATGCTTCTGCCTGTCATTTCTTCATTCAGTGAATTTCTGCTTT
TATATTTGTTGTAACACAAAATACAGTATATAAAATTAGTATGCTTGGTAGGGCATTAAA
CTCATCCATATAAAAGTGTGTTCACATATGGTAAAATGTTTTGTAAACAGCAGAAAAATG
TGGGAGAATGACTGTTTAATTATTTTTATAGATTGTTATTGTATATATTTAATTCACAAA
GCTGTTTTATTTGACCAAATGACGAGTAGTACTAAAGTGGAGGTATAAAGAAATTGACTG
AAGAATAATAAACTTCAGGGTACCAAAACAGCAAAATCTGTGATAACCTTCTACGCAAGC
TC
>TRINITY_DN905_c0_g1_i2 
TTCTTTTCTTTTTTCTTTATTTTCTTTTTTCTCTCTCCTTTTTTATCTCTTTTCTTTATT
TCTTTCATTCTTTCTTGTAATCATCTTCTTTTTCTTCAATTTATTTTTCTTTAATATTGC
CATATTAGTAGGTGATGGGACTTGGTGATTGTTTTTCTGGGGAATTTGGTATAATATGTT
AATTCTACGATTTTATAAAATGTTCATACGATTTGAAAATCATTCTTTCATTTCAATGAT
TACATTGATATTAATTGAAATCATGTGTTTTCAACATCTTTATGAACTTGTTACTCAAGA
GTATTATTTTCTTGATACAATCATAAATCAAATATTATTATTAAATATGAACAAATAATT
TCCATTAAAATATCAAGACAAATTTATAATGAACATCAAGTACATATGTATGTGTGTATT
TTATTAATGAATTGCAGCCTCTTTTATCTAGAGCTATAAAGAGTTAAAGAGATTTGTAAT
TTTACACTAACTCAGGATCGCAACAGAATTATAATGAAATGACAATTTTACATTCCTTTT
TAGCTCAATTATTCATATTTAAGTAGTAATATGTTTAAATTTGAATGGGTGGTACACTTG
CTTTGAAATTCATGATTATATTTTAGTTTAAATACCTAAAATTAGCAGAAAATTACTGCT
TTACCCACACAACGGTCTTCATTCAAAATGTGATACCCAGGTAATAAAATATATGAATAT
GTGACGTAAAAAAACCATTTAACTCAAAACATGGGAGTCCATTTTCTTTCTTCTGTTTCA
ATGTAGGTACTATCTAAGAAACGCAATGCGGGTTTGTCTAAAGAGATATTTTTCTTAATC
TCAAAAAGAGGCATGCTTCTGCCTGTCATTTCTTCATTCAGTGAATTTCTGCTTTTATAT
TTGTTGTAACACAAAATACAGTATATAAAATTAGTATGCTTGGTAGGGCATTAAACTCAT
CCATATAAAAGTGTGTTCACATATGGTAAAATGTTTTGTAAACAGCAGAAAAATGTGGGA
GAATGACTGTTTAATTATTTTTATAGATTGTTATTGTATATATTTAATTCACAAAGCTGT
TTTATTTGACCAAATGACGAGTAGTACTAAAGTGGAGGTATAAAGAAATTGACTGAAGAA
TAATAAACTTCAGGGTACCAAAACAGCAAAATCTGTGATAACCTTCTACGCAAGCTCACT
TTTGTAAATACACATTTTTATTTATGAAATTTACATTTATGAAGAACATCATGATAGGTA
GTTGTTGACAAATTGTTACATTTGTTGACCATATACAAGTACATTTTGCTGTATGTTAAA
ATATGTTTCTGCAAATTGTATATGAATTATTATTCAAGAAACTAAATTTTTTATCTGTTA
CAGTACTGTACCTTGGATGTACAGTATATACATTTTATTGACTCCCATTTTTATCTTTCT
TATCAAATTCCTTTTTTCTCCTGAACTCATATCTTCAAGCATTGCTTGTTCGTAACCATA
TGTTTAAAATATGTGAATATTGTATACTTTTATTTCTTTAATATATTGTTTTGTGGTTGA
TAATAAATGTTGTACAGAGCAAATTGAAAAGGTTGGTTCTTTCCTCTCTTACTATGTCCT
TGTTGTTTCCATTCTCTGAGGTTGAATGTTGAAGAGAAATCTTCAACGATATCTGTCCTT
TCATGCTTCTGTTACTTGCATCTCAATATCTTCCCTACCTTGGTCCAACCATCTGATTCT
GGGTCTTCCCCTCGG
>TRINITY_DN905_c0_g1_i7 
TTCTTTTCTTTTTTCTTTATTTTCTTTTTTCTCTCTCCTTTTTTATCTCTTTTCTTTATT
TCTTTCATTCTTTCTTGTAATCATCTTCTTTTTCTTCAATTTATTTTTCTTTAATATTGC
CATATTAGTAGGTGATGGGACTTGGTGGTTGTTTTACTGGGGCATTTGGTATGATATATT
AATTCTACAATTTTATAAAATTTTCATATGATTTGAAGATCATTCTTTTGTTTCAATTAT
TACATTTATATTTTTAACGTGTTTTCAACATATTTATCAACTTGTTGCTCAAGAGTATTA
TTTTCTTGATACGAGTACAATCATAAATCAAATATTATTATTAATGATAAACAAATCATT
TCCATTAAAATATGAAGACAAATTTATAATGAACATCAAGTACATATGTATGTGTGTATT
TTATTAATGAATTGCAGCCTCTTTTATCTAGAGCTATAAAGAGTTAAAGAGATTTGTAAT
TTTACACTAACTCAGGATCGCAACAGAATTATAATGAAATGACAATTTTACATTCCTTTT
TAGCTCAATTATTCATATTTAAGTAGTAATATGTTTAAATTTGAATGGGTGGTACACTTG
CTTTGAAATTCATGATTATATTTTAGTTTAAATACAGTACCTAAAATTAGCAGAAAGATA
CTGCAATACCCACACAACGGTCTTCATTCAAAATGTGATACCCAGGTAATAAAATATATG
AATATGTGACGTAAAAAAACCATTTAACTCAAAACATGGGAGTCCATTTTCTTTCTTCTG
TTTCAATGTAGGTACTATCTAAGAAACGCAATGCGGGTTTGTCTAAAGAGATATTTTTCT
TAATCTCAAAAAGAGGCATGCTTCTGCCTGTCATTTCTTCATTCAGTGAATTTCTGCTTT
TATATTTGTTGTAACACAAAATACAGTATATAAAATTAGTATGCTTGGTAGGGCATTAAA
CTCATCCATATAAAAGTGTGTTCACATATGGTAAAATGTTTTGTAAACAGCAGAAAAATG
TGGGAGAATGACTGTTTAATTATTTTTATAGATTGTTATTGTATATATTTAATTCACAAA
GCTGTTTTATTTGACCAAATGACGAGTAGTACTAAAGTGGAGGTATAAAGAAATTGACTG
AAGAATAATAAACTTCAGGGTACCAAAACAGCAAAATCTGTGATAACCTTCTACGCAAGC
TCACTTTTGTAAATACACATTTTTATTTATGAAATTTACATTTATGAAGAACATCATGAT
AGGTAGTTGTTGACAAATTGTTACATTTGTTGACCATATACAAGTACATTTTGCTGTATG
TTAAAATATGTTTCTGCAAATTGTATATGAATTATTATTCA
>TRINITY_DN905_c0_g1_i10 
GCGTAAACGCTGCGAAACGCGTCCATTTTCACAAAAAATGTAAGTCTCTGTAAAAATTGT
ATTTTAATACACAATAAGTTACTAAAAAAAAAAACTTTGTGTAAAATAATGAATCTGTTG
TCACAACTCAACAGATCTGTCGTCGTCATTTCAATGTTGCCCAGAGGTGCTCAATTCCAA
TCCAAAATACGAGTTGAAACATACTTAGGTATTGTGCAACAGGAAACATAATAAAGAAGA
AACCTCTAGGTCCTTTTATATTTGTTGTAACACAATGTTTTGTAAACAGCAGAAAATGTG
GGAGAAGAATGACTGTTTAACTATTTTTTATAGATTGTTATTGTATATATTTAATTCACA
TAGCTGTTTTATTTCACCAAATGATGAGAAATACTAAAATGGAGGTATAAAGAAATTTAC
TGGAGAATAATAAACTTCAGGGTACCAAAACAGCAAAATCTGTGATAACCTTCTACGCAA
GCTCCCTTTTTGTAAATAAACATTTTTAATTATGAAATTTATATTTACGAAGAACATCAC
GATAGGTACTTGTTGACAAATTGTTACATTTTTTGACCATATACAAGTACATTTTGCTGT
ATGTTAAAATATGTTTCTGCAAATTGTATATGAATTATTATTCAGGAAACTAATTTTGTT
ATCTGTTACAATACCTTGGATATACAGCCCTTGCTATGACGTTTGGAGGGGCGGCACCCG
TAATTAGGAAATCTGCCTAACACTAATGCTCAGGAACAACATGTACAGGTGCGGCCTCCA
AAATGTCATAGC
>TRINITY_DN905_c0_g1_i3 
TTCTTTTCTTTTTTCTTTATTTTCTTTTTTCTCTCTCCTTTTTTATCTCTTTTCTTTATT
TCTTTCATTCTTTCTTGTAATCATCTTCTTTTTCTTCAATTTATTTTTCTTTAATATTGC
CATATTAGTAGGTGATGGGACTTGGTGGTTGTTTTACTGGGGCATTTGGTATGATATATT
AATTCTACAATTTTATAAAATTTTCATATGATTTGAAGATCATTCTTTTGTTTCAATTAT
TACATTTATATTTTTAACGTGTTTTCAACATATTTATCAACTTGTTGCTCAAGAGTATTA
TTTTCTTGATACAATCATAAATCAAATATTATTATTAAATATGAACAAATAATTTCCATT
AAAATATCAAGACAAATTTATAATGAACATCAAGTACATATGTATGTGTGTATTTTATTA
ATGAATTGCAGCCTCTTTTATCTAGAGCTATAAAGAGTTAAAGAGATTTGTAATTTTACA
CTAACTCAGGATCGCAACAGAATTATAATGAAATGACAATTTTACATTCCTTTTTAGCTC
AATTATTCATATTTAAGTAGTAATATGTTTAAATTTGAATGGGTGGTACACTTGCTTTGA
AATTCATGATTATATTTTAGTTTAAATAC
>TRINITY_DN933_c33_g1_i2 
ATACAGTCCATCAGACAGGACCTGCCGTCTATTGAAATACATGAAAAATTTTGAAATACA
GCAAAACAATATTTACAAAATGGAGTGCATTTTACTGCGTGCACTGCAGAAAGGGAGCGC
AAGGACTCAAATATGCCAAAAATGTTATGAAATATGTTCCTTACATATCAAGGAATCATT
TAAAGCAAAACATCGAAAATAAAAAATTTACTCATTTTTTACCATAAATTACCATCCTCT
ACCC
>TRINITY_DN933_c33_g1_i1 
CCAACAGACAGGACCTGCCATCTATTGAAATACATGAAAACTTTTTGAAATACAGCAAAA
GAACATTTAGAAAATGGAGTGCATTTTACTGAGTGCACTGCAGAAAGGGAGCGCAAGGAC
TCAAATATGCAAAATCAAAAAATGTTATGAAATATGTTCCATGCATATCAAGGAATCGTT
TAAAGCAAAAAATCTAAAATAAAAAAAATTACTCATTTTTTACCAAAACATACCATCCTC
T
>TRINITY_DN948_c1_g1_i13 
AAGTTAAAAAAAACCTTCTCCTAAACGTGGTTAATAATTAAAATGAATAAAATCAGGTGA
TTAACTTGGGATTTTTCACCGTCGTTCTCGTCTAAAATCTCATATGGCTCGAGCGCTTTA
TTCATTTTAATTATCAATTTTAGGCGCCTATACTGTATTTTATTGTGTTATCAACCCGTT
TAAAAAAACACAGTCTATTGTAGTGTACTCGTACGGTATGTATGCCTTACCTTGACTAAG
TACCAGAGCGGGAACGTATACAACGATGGGAATGTACAGCAACAAACTTATTGTGAAAAG
CACTGAAGCCATTACTCGGACTCGATGGTTGAACCTCAGCTGAAAGTACTGTAAGAAACA
TGGGTGAAATTTGATTTTAATTTAATCTGTAGTACGTCTTTTATTAACTTAAAAAAATAA
AATTATTATTTCAACCTCGTAAACAATATACGCTACCAACAGAAAATACGTTT
>TRINITY_DN948_c1_g1_i8 
GCAGGAATAGTAACTAGTGGTTGTTTAGAAGGGATTGCCAAATTTATTTGATTTCTTTAC
CTCGTGACTAGAGAGAATGCCACAGGAATAGAATTCATTGTTTTCCCTCCATGTAAATAT
TCTTTTGGAGTGTCTTCTTTCTTGCCACATATCCCGAAATACACTCCTATCATTGTGGAC
ACCGCAAGCATCAGGGCAAACAGGAAGAAATCTAACCAGCTAAAGAACTGTACCAACTGT
CCATATTCATGCTCTGCTGTGTCGTTCATTTTAGTTCTGCAAGGGTGGAAATTTTAATGC
TTATTCCTAGGGTGATCTTCTACTAGTTGTCAAGAATTGTCTCTTCAAATTTAACTCTAT
ATAACCTTATATACCTTATATAGAACACGTACTATTTTCAAGACAGTGCATTACTCCAAC
>TRINITY_DN948_c1_g1_i4 
CACTTATATACTTATACCTCGTGATTTTATATACGTAAACTTATATAAAATAAAGTATTA
TTACCTCATATGTAGATGTCAACTGCAACTCATAGAATACGGGTAGGAAAATATAGTTAT
TTGCAATACCAGCAAAAATGACTGATACAACCATTAGCCAATAGGTCGTCCCATACCTGT
AGATCTCTGATGGGACGCCCAAAAGGGTGACTCCGGAAATAATACTGCAAAATATGAGTA
ATAAATCCTAAACAAACATTACGAAAATTTAGTAT
>TRINITY_DN948_c1_g1_i5 
CATGTGCTTTAGTGATAAATATTTTTCCTCCAATATTTTTAAGCATTAGTATCCGAAACA
AATGACTGTTACGGGTGGTCTGACTCAACCTGTAACTTACATACCGGGTGAACTATTCTT
CACGCAAACGGTGTGAGGTCGGCCGGCGAGGCTGGTTGTTGTGTTCGTGGTTAGGTGAAT
GCAGTGAACTAAGATTTCTGTGTAAAAGGTGCGAGAAAATACGTCGTCAGGTATTCCTTG
ATAGCGTCTATAACTAACGTATAACGTGTAGTTTCTGTTTCTCTGGAGTGTGTTTCTCTT
CCTGGACGAGTTTCTTGACGTAATTCCTTACAAAAGGAGCGAAGAGAGCATGGTTCATCT
CATTCAGAGGTGGTGATTCAGTGAAATGACTCACTATCATGCCCACTACCATTGTGATGA
TAAGTCCAAGCAGACTGTAATACATGAAGCTAATTTCGTAAAGGATGAAAACATCATCTT
CCGAGTTATCAAGTCTGAAATATAAAACGAAGAAATTAGAAAAATATAGAGTAACCACAA
GAACTATGTGTTACA
>TRINITY_DN948_c1_g1_i17 
CGCCTATAAATTATAAAAATATAAAATAGTAGTCGTCTTTCGAAGAAAAAAATTAATAAA
AATAAATCTCGTATTAGGCTATTTATACAGTAATTTTGTGAAATACAAAAACATATAAAT
TGTATTATTGTTTGAAAAGTTTGTAGAACAAAAATCACAATTTTCTCTCGAGTATTGTGG
CTTCTAGGATTTATTAAAGCGGCGTACGATTAAAACTTTACTGTAAGTAATGCATTTGTA
TAAATATGTGAAATAATAAAATTACAAAACATTTTACTCACTCAAAGAGACGAATCCTGC
CTCCCATTTCATTAATATGCCATACATTGCCAAATCCTCCTGCGTACGATATTCCGATCG
TAATAACAGCGAGAGTAGAAACCAGCATGATGATACCCTGCAGGAAGTCTGTCCATACCA
CCGCTTTCAGTCCTCCCATCATTGTGTAAAATATGCAGAGTATGGATGTGCTGATTGTAA
TCACATGCAAATTGATGCCACTCACTGCAAAATGAAAATAAGTTATTTTTAGTTATTCTC
ATGGTAGTGATTAAAGTTGCAATTTGATC
>TRINITY_DN903_c0_g1_i1 
GAAATCTCTATCCTTCCATGCTTCCGTGTTACTTGCATCTCCAAGCTCTCTCTTCTCGGT
GTCTTCCCTAACTTGGTCCAACCATCTGGTTCTGGGACATTTCCTTGGTTTCTTCCCTCT
TGGCTTCATCTGAAGCATCATTTTGGTTTTTCTACTCTCAGGCATGCATATAACATGCCT
GTACCATTGTAATCTGCTCTTTCTATGGCCCTTTTAATTTCTTCTATTTTTAACGCTTCT
CATATTACTGTGTTCCTAATTTTGTCCCTTCTTGTCTCCCTCTCATAAATTTCATTTCTA
TAGCATGGATTCTACTGTCCT
>TRINITY_DN903_c11_g1_i3 
CAGGCGGCCGTTTCACCCGAAGGTCGATTGATCCGAGGCCAGTTAACAGGGCATCAATTG
TATATGGATTTTTTAAATTGCAATTCGTCTATACTACCACCTACTAAAATATTTACTCTT
TCTTCTGAAAAGTCTTGTATTTACTAAAAAAATAGACCCTTCTAATTATTAAATATTGTA
AGCGAATATAAGACTCATAAAAATGGCAGTAACAGAATTCTAGTTCCATATTATACTAGA
GACAAAAACTGATGTTTTTCATAAGTGTCTTCATAACATACGTATTTAGTCAATAGAGAA
AGGTATTATTGCATTGAATAGGCGGCTTTCTTTTTTTCCAGATGTGTCTTAGTACATGTG
AGTCTAAGGCCTGCAGTCAGCTGTTAAGAATTGGCCCTCAATAGGATGTTGAGCCATAGA
GTTTTGTTTATACTATTTATTTCGTACTATGTCTCATTTTAATACTTTACGATATGAAAC
AGATAGAAACCCAAACTTTACGCTGTCATGTACAGTAAGATCCTTCATATACAAATTGAT
ATTAGTTGCAAGATCATCATACCGTTTTTCTTGAACCACCGTGCAAAATTGAGTAAATAT
GATATTAGATTCAGTAATGTCCATAGGAGTATAAATGGTAACTTCAAAGTAATAGATAAT
AATTTAAATATGTAGTGAAATGCTTACATAATATCATAATGATGGTCACCAACACAGTAA
TTTGTGTTAAAAGGAAAAAAAGTCTCTCAAAGGCATTGTCTTTTGAAAGATATGTTAATA
AATAATGTATCATGAGTTTTATTCTCATATTATACTCTCATTTTTCCATTTTATTTTTTA
AGTATTTATAGATAGCCAGTTATTTTATAATTAATGATTCCAAAACTGGTTGATCATACA
ATGACTTATTGTAAAAAGAATGCCATCTCAGAATAGCTAATGTACTTACTGTACCTTATA
GAATTATGCATAATGATGCCTTATTTATACAGTATTATGTCTGAATGTTTAATACCTTTT
CTTTGTCATTTCATAATTAACCATTCCGCACCGACCCACTTATTTTCGTATGTAGCCGAC
ATAGGTGCACTGCACCGACCTGCAACGTCAAACTTGAACTGTCCTATCAGTAAGAATTTC
AAAGATATTTTACTTCTACTTTCACGAGATGAAAGCTTAAGCTTTGTTCTTTTGTTTGAT
ATATACCTTCGGTCTTCTTTACTTACATTGTTGATAACGAATAACCGGAAGTAGTAAAAT
TACGCATTTAGTTGTTTCTTCGCTTCTATGATAACCTATTTTGAACAAAATATTTTTATA
GGATGTAAGCTAAAAATATTTATTTTATTTATAAGATTTTGTCATACAGTTAACAAATAA
GAAAAAAGAAAGACTCTGTTTGTTGCTGCAAAAATTGTTGTGTGGGTTTCTATTTGGATG
AATATTTTGAGTCATAGCATAGCAAATTAAATCACTAATTGATTTATGATGTTATAATTA
AAAAAGAAATACATTCTATTTCGTC
>TRINITY_DN903_c11_g1_i2 
CAGGCGGCCGTTTCACCCGAAGGTCGATTGATCCGAGGCCAGTTAACAGGGCATCAATTG
TATATGGATTTTTTAAATTGCAATTCGTCTATACTACCACCTACTAAAATATTTACTCTT
TCTTCTGAAAAGTCTTGTATTTACTAAAAAAATAGACCCTTCTAATTATTAAATATTGTA
AGCGAATATAAGACTCATAAAAATGGCAGTAACAGAATTCTAGTTCCATATTATACTAGA
GACAAAAACTGATGTTTTTCATAAGTGTCTTCATAACATGTATTTAGTCAATAGAGAAGG
GTATTATTGCATTGCACGTTGCATTGAATAGGCGGCTTTCTTTTTTCCAGATGTGTCTTA
GTACATGTGAGTCTAAGGCCTGCAGTCAGCTGTTAAGAATTGGCCCTCAATAGGATGTTG
AGCCATAGAGTTTTGTTTATACTATTTATTTCGTACTATGTCTCATTTTAATACTTTACG
ATATGAAACAGATAGAAACCCAAACTTTACGCTGTCATGTACAGTAAGATCCTTCATATA
CAAATTGATATTAGTTGCAAGATCATCATACCGTTTTTCTTGAACCACCGTGCAAAATTG
AGTAAATATGATATTAGATTCAGTAATGTCCATAGGAGTATAAATGGTAACTTCAAAGTA
ATAGATAATAATTTAAATATGTAGTGAAATGCTTACATAATATCATAATGATGGTCACCA
ACACAGTAATTTGTGTTAAAAGGAAAAAAAGTCTCTCAAAGGCATTGTCTTTTGAAAGAT
ATGTTAATAAATAATGTATCATGAGTTTTATTCTCATATTATACTCTCATTTTTCCATTT
TATTTTTTAAGTATTTATAGATAGCCAGTTATTTTATAATTAATGATTCCAAAACTGGTT
GATCATACAATGACTTATTGTAAAAAGAATGCCATCTCAGAATAGCTAATGTACTTACTG
TACCTTATAGAATTATGCATAATGATGCCTTATTTATACAGTATTATGTCTGAATGTTTA
ATACCTTTTCTTTGTCATTTCATAATTAACCATTCCGCACCGACCCACTTATTTTCGTAT
GTAGCCGATATCGGTGTACTGCACTGTCCTGCAACATCAAACTTGAACTGTTGTATCAGT
AAGAGTTTAGGAGACATTTTACTTCTACTTTCACAAGATGAAAGTACAAGCTTCGTTCTT
TTGTTTGATATATAATTTTATAGTACCATTCCTCATTAATTACTCATAAAAAAAGTTTTA
>TRINITY_DN903_c11_g1_i1 
CAGGCGGCCGTTTCACCCGAAGGTCGATTGATCCGAGGCCAGTTAACAGGGCATCAATTG
TATATGGATTTTTTAAATTGCAATTCGTCTATACTACCACCTACTAAAATATTTACTCTT
TCTTCTGAAAAGTCTTGTATTTACTAAAAAAATAGACCCTTCTAATTATTAAATATTGTA
AGCGAATATAAGACTCATAAAAATGGCAGTAACAGAATTCTAGTTCCATATTATACTAGA
GACAAAAACTGATGTTTTTCATAAGTGTCTTCATAACATGTATTTAGTCAATAGAGAAGG
GTATTATTGCATTGCACGTTGCATTGAATAGGCGGCTTTCTTTTTTCCAGATGTGTCTTA
GTACATGTGAGTCTAAGGCCTGCAGTCAGCTGTTAAGAATTGGCCCTCAATAGGATGTTG
AGCCATAGAGTTTTGTTTATACTATTTATTTCGTACTATGTCTCATTTTAATACTTTACG
ATATGAAACAGATAGAAACCCAAACTTTACGCTGTCATGTACAGTAAGATCCTTCATATA
CAAATTGATATTAGTTGCAAGATCATCATACCGTTTTTCTTGAACCACCGTGCAAAATTG
AGTAAATATGATATTAGATTCAGTAATGTCCATAGGAGTATAAATGGTAACTTCAAAGTA
ATAGATAATAATTTAAATATGTAGTGAAATGCTTACATAATATCATAATGATGGTCACCA
ACACAGTAATTTGTGTTAAAAGGAAAAAAAGTCTCTCAAAGGCATTGTCTTTTGAAAGAT
ATGTTAATAAATAATGTATCATGAGTTTTATTCTCATATTATACTCTCATTTTTCCATTT
TATTTTTTAAGTATTTATAGATAGCCAGTTATTTTATAATTAATGATTCCAAAACTGGTT
GATCATACAATGACTTATTGTAAAAAGAATGCCATCTCAGAATAGCTAATGTACTTACTG
TACCTTATAGAATTATGCATAATGATGCCTTATTTATACAGTATTATGTCTGAATGTTTA
ATACCTTTTCTTTGTCATTTCATAATTAACCATTCCGCACCGACCCACTTATTTTCGTAT
GTAGCCGACATAGGTGCACTGCACCGACCTGCAACGTCAAACTTGAACTGTCCTATCAGT
AAGAATTTCAAAGATATTTTACTTCTACTTTCACGAGATGAAAGCTTAAGCTTTGTTCTT
TTGTTTGATATATACCTTCGGTCTTCTTTACTTACATTGTTGATAACGAATAACCGGAAG
TAGTAAAATTACGCATTTAGTTGTTTCTTCGCTTCTATGATAACCTATTTTGAACAAAAT
ATTTTTATAGGATGTAAGCTAAAAATATTTATTTTATTTATAAGATTTTGTCATACAGTT
AACAAATAAGAAAAAAGAAAGACTCTGTTTGTTGCTGCAAAAATTGTTGTGTGGGTTTCT
ATTTGGATGAATATTTTGAGTCATAGCATAGCAAATTAAATCACTAATTGATTTATGATG
TTATAATTAAAAAAGAAATACATTCTATTTCGTC
>TRINITY_DN968_c5_g1_i2 
CACGCATTATGAAATTTAATCCAAAAATATTGCACTACACTATGTATAGACCTATATTAT
CGTTCGCTATTTAACCTAATTTTGGACATTTTTTAAAGAAGTCCATCCTATGATTGTTCC
TTTTGGTATGCCAGGCTCACATGATGAAAACACACACACACACACACACATGTAAATGTC
TTTGTTTCTAAATTTCTGTAATACATGTATTATTGTCAACATTACTAACTTTACAATGAT
GTTTACAATCCCTAAACAAAATGCCATTGTCTGCTGAGGGTTGTGCGAGGTGATAATTTG
TACTGCACTGTGTAGCTAATAGTGTAATGTACTAAATTTCACTTGATTTTTAATTGAATA
ATTGTAATGATTTTTTTTTTTTTTTTTTTTTTTTTTTTTTTGCGTTTTGTATTTGTTCTA
GTGACACCGATAGTACGGTTGCCGATGCCGTGGACGATCTGTGGTAGCCAGTCTCCCACT
GAGCATAAGCGAAGACTTAATAGCCATGCCTGCAAAAAACATATCCTCCCCATCGTATTT
GCGTGTAACCGGTAGCATAATAACAGCCTTAAATTCACGTGAAACTTAGAAACAAATTCA
CCGTTTACGCAGAAATCACTTTGAAGGAATAATTCTTAATGAATACTTGATGTTTCGGGT
TAAACTATACTATTATAACTTTACGCACATTTCTAAATTACCAGTCGTAATTGGGGCAGT
CGTTACAAGTGAGTGCATATACAAACTCACTTGTAACGACTACCCAGTTTTTAAATAGGA
CAAATAGGCCGATAATTCAACACACGATTCAATGAACACACTAAAGCACTAACACAGCCC
TACATCAACTCCACCGAAATCGTAATAAACAATAATCACAACTACACAAACT
>TRINITY_DN968_c5_g1_i1 
CACGCATTATGAAATTTAATCCAAAAATATTGCACTACACTATGTATAGACCTATATTAT
CGTTCGCTATTTAACCTAATTTTGGACATTTTTTTAAAGAAGTCCATCCTATGATTGTTC
CTTCTGGTATGCCAGGCTCGCATGATAATTATACACACATGTAAATGTATTTGTTTATGA
ATTTCTGTAATATTATTGTCAACATTATTAACTTTACAATGATGTTTACAACCCCAAAAC
AAAATGCCATTGTCTGCTGAGGGTTGTGCGAGGTGATAATTTGTAATGCAGGAATGCACT
GTGTAGCTAATATTGTAAGGTATTAAATATCACTTGATTTTTAATTAAATAATTGTAATG
ATTTTTTCGGGGACATGTTTCCCCTGCGTTAAAAGCGAATACGCGGTATTT
>TRINITY_DN968_c5_g1_i6 
CATCCTATGATTGTTCCTTCTGGTATGTTAGGCTCGCATAATAATACAAACACACATGTA
AATGTCTTTGTTTCTAAATTTCTGTAATATATTGTCAAGAATATTATTTTTACAATGATG
TTTACAATCCCTAAACAAAATGCCATTGTCTGCTGAGGGTTGTGCGAGGTGATAATTTGT
ACTGCACTGTGTAGCTAATAGTGTAATGTACTAAATTTCACTTGATTTTTAATTGAATAA
TTGTAATGATTTTTTTTTTTTTTTTTTTTTTTTTTTTTTTGCGTTTTGTATTTGTTCTAG
TGACACCGATAGTACGGTTGCCGATGCCGTGGACGATCTGTGGTAGCCAGTCTCCCACTG
AGCATAAGCGAAGACTTAATAGCCATGCCTGCAAAAAACATATCCTCCCCATCGTATTTG
CGTGTAACCGGTAGCATAATAACAGCCTTAAATTCACGTGAAACTTAGAAACAAATTCAC
CGTTTACGCAGAAATCACTTTGAAGGAATAATTCTTAATGAATACTTGATGTTTCGGGTT
AAACTATACTATTATAACTTTACGCACATTTCTAAATTACCAGTCGTAATTGGGGCAGTC
GTTACAAGTGAGTGCATATACAAACTCACTTGTAACGACTACCCAGTTTTTAAATAGGAC
AAATAGGCCGATAATTCAACACACGATTCAATGAACACACTAAAGCACTAACACAGCCCT
ACATCAACTCCACCGAAATCGTAATAAACAATAATCACAACTACACAAACT
>TRINITY_DN968_c5_g1_i5 
ATAAATTTAAATTATTTAAACAATAAAAAATAAATAAATTAATTAATGACACACCTGTTA
AGAAATTTAATCCAAAAATAATGCACTACACTATGTACAGGCCTATATTATCGTTCACTA
TTTGACCTAATTTTGGACGGAAGTTCATCCTATGATTGTTCCTTCTGGTATGCCAGGCTC
GCATGATAAATACACACACATGTAAATGCA
>TRINITY_DN968_c5_g1_i3 
CACGCATTATGAAATTTAATCCAAAAATATTGCACTACACTATGTATAGACCTATATTAT
CGTTCGCTATTTAACCTAATTTTGGACATTTTTTAAAGAAGTCCATCCTATGTTGTTCCT
TGTGGTATGCCAGGCTCGCATGATAAATACACACACATGTAAATTTCTTTGTTTCTACAT
TTTTCACAAGTTCAATAATTGAGAGCTTATCACTAACTTTAAAATGCTGTTTACAAC
>TRINITY_DN968_c5_g1_i4 
CACGCATTATGAAATTTAATCCAAAAATATTGCACTACACTATGTATAGACCTATATTAT
CGTTCGCTATTTAACCTAATTTTGGACATTTTTTAAAGAAGTCCATCCTATGATTGTTCC
TTTTGGTATGCCAGGCTCACATGATGAAAACACACACACACACACACACATGTAAATGTC
TTTGTTTCTAAATTTCTGTAATACATGTATTATTGTCAACATTACTAACTTTACAATGAT
GTTTACAATCCCTAAACAAAATGCCATTGTCTGCTGAGGGTTGTGCGAGGTGATAATTTG
TAATGCAGGAATGCACTGTGTAGCTAATATTGTAAGGTATTAAATATCACTTGATTTTTA
ATTAAATAATTGTAATGATTTTTTCGGGGACATGTTTCCCCTGCGTTAAAAGCGAATACG
CGGTATTT
>TRINITY_DN968_c5_g1_i7 
CACGCATTATGAAATTTAATCCAAAAATATTGCACTACACTATGTATAGACCTATATTAT
CGTTCGCTATTTAACCTAATTTTGGACATTTTTTTAAAGAAGTCCATCCTATGATTGTTC
CTTCTGGTATGCCAGGCTCGCATGATAAATACACACACATGTAAATGCATTTGTTTCTAA
ATTTCTGTAATATTATTGTCAACATTATTATTTTTTTTTTAACAAACTCCCCCAAGTACT
GGGGCTGTCATGACAGACAGAGAATACCATACAAACCGTTTATCGGTAT
>TRINITY_DN345_c0_g1_i22 
TGTTCATTTACTATTCAGCCACATCTTCATCCATCAAATAATGATTCTCCTTACAGGATG
CATTGGGACGAGACACATCGTAACCTTCATGCTGTTCCTAGGGATGGCGAACGCATATGT
GATGCGCACCAACATGTCAGTGGCTATTGTTGCCATGGTGAACCACACAGCTCTCCCCAA
AGACCATACTGTGACAGATGATGAATGTGATGCAGTCAACAGCTCTGCCAGTTGGGTGGC
AGAGATGTCAGGGTCACATCAGGTACGTAAACCATTGTAAAGCCTCTCCTGAGGATAAAA
ACAAAAATTATATTGATTAAAATGAACTGTGTAAATTGTCATTACTTCAATGATTATTCC
CTGTTGGCAACAACACCAGTACCATTATTGTGGACAGATACATTTTGTGAAAGTTATTCC
CATCTTCCGATGAGATGTTGAAGATATGAATATGATAACTAGTGAAATATACCGTATTTA
CTCGAAAATAAGACCCCTTCGATTATAAGACCCGCCAAGTTTTAGGGACAAATTTGAGAA
>TRINITY_DN345_c0_g1_i18 
TGGGGTCGACTCAGCCTCTAACAGAAATGAGTACCAGGAGCTTTCCAGGGAGCGAGGGGC
TAACAACCTCACAGACCTTGTATGCCAAATGTCTGAAAAGATAGGTGCCGTAACCTCCCA
TCACCCTAGGGCCCCCTAGGCCAGAATAAGGGTTACCTTTACCTTTATGGTGATAAACCA
TCATCAAACAAATGAAGGGGAGACAAATTCTCAGGGGCCTTGGTCCATAAAAAGTAATTC
ATTAAAGTTTAAATACATTCCAATGTCAAAAAATGTACCTTTGTTATTTAAAAAAATTAA
GACAAATCTAGGTAAAGTGTCTATCAATGTGCAAAAAATAAAAACGTAAATCGGGTGTCC
TCAAGGACAATTACTAGCATTTAGTGGCTTGGACCGATAGCTACCTAGGGGTCCAAGAAT
CCAGTCATCAGGCCTGAGGGGAGACATGTTGAGCAATAGACGAGACAGAATTTCCATGTT
AGATATTGGTTCTTAATAATCAAATCTGCTATGTATAAGACTTAAAATTTGTCCGTAATT
TTCACATATTTTTTTTCTCCATTGCAGCCAACACAAGCAGCGTGGCGTGTAGTGTTCTTC
ATCGCATCAGGTGTGTATTTATTCTGTGGAACTTTCTATGCCGTCTTCAGCACTGGTGTG
AGGCAACAGTGGGATAATCCAGACAATGATGCTTCCCAAACAAATGGAAAGCATAAGTAT
GACATTGAGAGGGACGGAGTCATGCTTCAGAATACAAACCTCAACCACTGACGTCAGTGA
GTGACATCATATTGATGCAACTCGGGACAAGTGCAAACACCTCTTTTGGAGTGAAACCTA
ATTGCGAATAGATAGAAGTGTACTACTGGAAGCAAATCATATTAGAGATGGGTTGATATA
TACTTTCACAATAGGATTTCTATTATTCTCATCCCAAGGAGCACTCTCCACCAAAGAACC
TGCATTCCTGGAAGTAAACATTTGTCACATTGGTCCAGTTTCCTCCCTTGTGCCTCCTTA
AAACCGTAACTTTTTCAAACAAATAATCAACACTTGACTTTCCCACAGCAGAAACCAACC
AACACACACTTCATAATACTTATTTATTTTATGATTCTTTGGTGATTTGACAAAAAGAAA
ATTATTACGTACATATTAAATTAATAACTGGGGCAACTGATAGATTCATTATCAATTTAT
CTTCTCTATAGTACTGATTTCAATAAGTTTTTCAAGTACCTATTTATGCTATTGAGATTT
CAAAAGACCCATCTCTAATTAACATCCTCAATTTTCATTACACTGAAAACTTTCAACAAC
AAAAAAATACCATTAAATTATATTTTTTGTATTAATGTGAGCCCAAGTGCTATCAAAGAA
AGCAGTAATCTTTGACATATGAAGTTGGCAATAATGTTAATGTCAAAGATATTGATTTGC
AGTTGTGGATCATAACAGTAATCAACAGTGAAGAGTTACAAAGGAAACTGCCTTAGCTCG
ATACATAAAGTAATGCAGAAAAAAATAAAAAATAAACACACACACATTGAAGATGAAATA
ATGCAAACTAAAGAAAATACTAACAATATTGAGACCCATTTTAAACTATTGTTTAACAAA
GTAAATGAATTTAATACACACTCACAAGGAGAAATTAAGACTATAGGGCAATTTGCTTCT
GGGAGTACACTTCTTAATTGCATAAGTGAAACATCCTCTGCTGAAAGCAACTTTTGCTAT
GTATATCAAGATCTAGATGCATGAAAATGTGTATTGTGCATCTCCACTAAGACTACAGAA
ACAAGTGTTTTGAACAATTAATTGATGTGGAGATTGCGGTGATGACATTTTGCCCGTTAT
AATTTGCATCTTTCAAAAGTCATGATAAAAAGTGTTTTTATCCCATATTAGTGGAGTGAG
TGTAATCAGCAGTAATGTATATTGAGCACTTGAATACTCACTTCATACATCATAATTTCT
TATTTATTAAATTCATCTCATTCATATCTTGTCCATTTACTTCAATTTTTAAGCAAAATA
ATAATAATTCATCAATTAAAGAAACAGTTATATAATTTATATTTCACCTTCGTTTCATGA
GAAAGTTTTATATATTTACAGCTAGTCACTTTATTTTGCAGAGGGGGGTAAAAAGGGAGA
TATACTCAAAAATAAAAATTTTATTTTCCTAAAAGTGAATAAGTTTGAATTGTTTAATAT
TTTTTAGAGTAATAATTAATAAATGTTAGCATATTCTAATACAGCCACACATTCCTAAGT
TTGAGTATTTTAAACTAACCATGAAAATGCATACAAGAGACATAGCATAAAAATAGCATT
ATCTTTCGTGCACAAGGGAATCTGAAGGTTCATCATCATGCAAACGTTAGTTTGTCTCAT
CACAATATTGTTACAATCATTCCTATCACAATCCACATTCCTCAAATCTCCCACAACTTT
ATCACATGATCCTTGGCCTACTAAGTGGATGCTTTCCCTTTGTATGTGCTACTTGAATGT
TCTTGATCCTCTTTTATCTTTTACCCTCACTATTAAAATAATTATATGCACTACAGCATA
TAATGCAAGAAATTATTTATTATTTTACTACTGAAATCAAATATCTCTATACTCATACCT
ATAAAATTTACCGTATTTCCCGGTGTATAAGACGCTCCTATGTATAAGACGCACCCCAAA
ATTTATTGCACTTTTTAAGGAAAAAACAAAATTTACCCAAAATTGAAAGTAAAAAAAATG
GCAAAATAATAAAATACTAAGAATAATTTTAACGATTTAAATGTTGTTTAAAATGCCCTT
CTGATGACACCATGCTCGAATCATTTTTTCTGTAGGAGGTGGTCCAAAATGTCTTTCAGC
GCTCCTATTTCCGTGTTCCTCAGCATATTTTACAACTTGCAATTTAT
>TRINITY_DN345_c0_g1_i10 
CTTTACATAGGGTTTGGTATTTTTTTTCGCCAACAACCAGTACCATATAGTTTTCGAGAA
AAAAGGCTGACACGGGTGGTATTAAACACCCTGTATATATTAAAAAAAACTAGACGAAAA
GACCAGCTAATTTTTCCAATGTCTCGCATAATAGTTTTGAAATCTGAGCAATTAAAAAAA
GTAATCATTAAAAATATTACAATATAAAATACTGTAGTTCGAATAGGCGACGTTAAGCAA
CAGAAACCAAAATTACACAAAATGGTAACAGTAACTTTCACTGGTGATTGTTTTAGCCGG
AAATCAGGTTAATAAACTCAAGATACGAAATAATGCAGTTGGGAAAGATATTTTGGACAA
AGCCAGTTTTAAGGATTCAAGGTCCTAGATATTTTTCCGGTTTGAAGCGGAAAGAACTGG
TTGTTTTGGACAAAAAAATCGACAAATCAAATTGCACAGAGCAAAGAGGAAGAGAGAGAG
AGAGAGGGAGGCGCGCACATGGGCAGATATGCGCATCTGGCGCGTGGCGCTGCTATATTT
CTCGCACAACAGTATATAACGGAGCCGGTGCGCTTATCTCGACAACAGTGCGTGAGTGAT
TAGTGAGAGAGCATGTTCAAAGTGAGCAGAAACGGCATCCACAAGCGAGTGCCTACAGAG
GAGACACCGGACGATCTCAAGCCGAAAGGTGTGTGCAGTGCTGCCTATACGTGAGGAGGT
GTCAACCGCACCTTTATTACATTTTCAGTTTTTACAGATAACTGAGTGGTTTAGTTAGCA
TCCATCTGCAGTAGCTTCATGACACAAACTTCTTTACCGAATATTTTATCTAAAAGTCAG
GTAGAACCTTCAGGTTATTGCCCAAAGACGTTTACTATAGGTATATCGATAAATGTATAA
GAATACTTCTACTAATTCTGTAGATAAAAGTTTTCCATAGTGTAGCTATTGTGAAAATAA
AAAATAATCATAACCCTATATTTTTATTGATAAAGGAGCATTAGGCTAATATATACGTTT
CATAATAAAAATAAAATATGCCAATGATGTAACAGATACAAGATATTAAATTACAACAAT
TAACACAGTATTTCTATGGACTTCCATGCCTAAACATGTGCTGTCTTAAAAGAATATAGA
AATATTGGGGGGCTCGTTTAATGTATTTCCTATGTATGTGGCTTCAAAACATCCAATAAT
TGTTGGTGTTGTTGTACGTCTACATATCCCTCTTGTCTAGAGTATTTTAAAAATGTAGTG
TCGTTCCCTAAGGCATACGAATGACATGTTTTTAGTTTTGTCAAAAACAAATTTTAGTAG
TTTAGATAAATAAGTACAGTGTAAGTGAAGATGAATATTTATACTTTCTGTTAATTTAAA
AATTCTAAAAAAGTTACTAAAATTACATCGATTTTACCAATGAAAAAATATAATGTGTGA
TAATTTTTGTGGTTTTATTTTGTTTAGAATCTAAATTGTAATCGAAATTCGTTATATCTG
ATAGACAAATCATCAAAGTAAGGAAAAATACACGTGTTTACTAGATTTGGAGATTTAAAA
TACAGAAGTTATGTTTGTCAGATTACTTTTTTCGGATTATATAGGAAACAAATAGTTTGA
AATTCTCAAGTTAATTTTGATTTGATTTACACTAAATAGTATGAAAACTAAACAAAATTT
AAAATACGCAAATTATACTACTTTTTACCTTGCTCCTAGGAGTATGCCGCTTATTTCGAA
ATGAGTCAATATAATTGGTAGGTCATGAAGCTACTGTATATGGACTGTAACGTCAAAGTG
TTAATGAGATATAATTTCAAAGAAATATATTTTTAAATCAATTTGCCACACAGTATATCC
ATGGTGACACCTTTCTACATGTTAAAAGCTATCAATGAATACATTATGTGGTAATTGTTT
CTTGTTTCATTTACTGTAAACTATTAGGCCTATAAGTACAATTATTTATATTAACTGATT
TATTATTTCTATACAAAATTCACGACTAATAATGAATTCTAGTTTTTTTTAAAATCCTCC
ATGCTAAATGATTTAATCAAAGCAAGTTTAATGAGAGAACTAAATTAAGTTATAGTTCAA
TATTCACAAATGACAACTAGTAAATAATAATTCGATTATTATTAAGTAATTATATGGAAT
TATATTATAGGGAAATTTAAGTCTCAAAAATATTAATTTTACAGCAAAACAGCGTTTAAT
CAAGAGTCCTTCTTTCGAACCCCATTGTAAATCTATAATATGGAAGTGCGTTTATACCAA
TCAATTGATATTTAAAATATGATT
>TRINITY_DN345_c0_g1_i9 
TGGGGTCGACTCAGCCTCTAACAGAAATGAGTACCAGGAGCTTTCCAGGGAGCGAGGGGC
TAACAACCTCACAGACCTTGTATGCCAAATGTCTGAAAAGATAGGTGCCGTAACCTCCCA
TCACCCTAGGGCCCCCTAGGCCAGAATAAGGGTTACCTTTACCTTTATGGTGATAAACCA
TCATCAAACAAATGAAGGGGAGACAAATTCTCAGGGGCCTTGGTCCATAAAAAGTAATTC
ATTAAAGTTTAAATACATTCCAATGTCAAAAAATGTACCTTTGTTATTTAAAAAAATTAA
GACAAATCTAGGTAAAGTGTCTATCAATGTGCAAAAAATAAAAACGTAAATCGGGTGTCC
TCAAGGACAATTACTAGCATTTAGTGGCTTGGACCGATAGCTACCTAGGGGTCCAAGAAT
CCAGTCATCAGGCCTGAGGGGAGACATGTTGAGCAATAGACGAGACAGAATTTCCATGTT
AGATATTGGTTCTTAATAATCAAATCTGCTATGTATAAGACTTAAAATTTGTCCGTAATT
TTCACATATTTTTTTTCTCCATTGCAGCCAACACAAGCAGCGTGGCGTGTAGTGTTCTTC
ATCGCATCAGGTGTGTATTTATTCTGTGGAACTTTCTATGCCGTCTTCAGCACTGGTGTG
AGGCAACAGTGGGATAATCCAGACAATGATGCTTCCCAAACAAATGGAAAGCATAAGTAT
GACATTGAGAGGGACGGAGTCATGCTTCAGAATACAAACCTCAACCACTGACGTCAGTGA
GTGACATCATATTGATGCAACTCGGGACAAGTGCAAACACCTCTTTTGGAGTGAAACCTA
ATTGCGAATAGATAGAAGTGTACTACTGGAAGCAAATCATATTAGAGATGGGTTGATATA
TACTTTCACAATAGGATTTCTATTATTCTCATCCCAAGGAGCACTCTCCACCAAAGAACC
TGCATTCCTGGAAGTAAACATTTGTCACATTGGTCCAGTTTCCTCCCTTGTGCCTCCTTA
AAACCGTAACTTTTTCAAACAAATAATCAACACTTGACTTTCCCACAGCAGAAACCAACC
AACACACACTTCATAATACTTATTTATTTTATGATTCTTTGGTGATTTGACAAAAAGAAA
ATTATTACGTACATATTAAATTAATAACTGGGGCAACTGATAGATTCATTATCAATTTAT
CTTCTCTATAGTACTGATTTCAATAAGTTTTTCAAGTACCTATTTATGCTATTGAGATTT
CAAAAGACCCATCTCTAATTAACATCCTCAATTTTCATTACACTGAAAACTTTCAACAAC
AAAAAAATACCATTAAATTATATTTTTTGTATTAATGTGAGCCCAAGTGCTATCAAAGAA
AGCAGTAATCTTTGACATATGAAGTTGGCAATAATGTTAATGTCAAAGATATTGATTTGC
AGTTGTGGATCATAACAGTAATCAACAGTGAAGAGTTACAAAGGAAACTGCCTTAGCTCG
ATACATAAAGTAATGCAGAAAAAAATAAAAAATAAACACACACACATTGAAGATGAAATA
ATGCAAACTAAAGAAAATACTAACAATATTGAGACCCATTTTAAACTATTGTTTAACAAA
GTAAATGAATTTAATACACACTCACAAGGAGAAATTAAGACTATAGGGCAATTTGCTTCT
GGGAGTACACTTCTTAATTGCATAAGTGAAACATCCTCTGCTGAAAGCAACTTTTGCTAT
GTATATCAAGATCTAGATGCATGAAAATGTGTATTGTGCATCTCCACTAAGACTACAGAA
ACAAGTGTTTTGAACAATTAATTGATGTGGAGATTGCGGTGATGACATTTTGCCCGTTAT
AATTTGCATCTTTCAAAAGTCATGATAAAAAGTGTTTTTATCCCATATTAGTGGAGTGAG
TGTAATCAGCAGTAATGTATATTGAGCACTTGAATACTCACTTCATACATCATAATTTCT
TATTTATTAAATTCATCTCATTCATATCTTGTCCATTTACTTCAATTTTTAAGCAAAATA
ATAATAATTCATCAATTAAAGAAACAGTTATATAATTTATATTTCACCTTCGTTTCATGA
GAAAGTTTTATATATTTACAGCTAGTCACTTTATTTTGCAGAGGGGGGTAAAAAGGGAGA
TATACTCAAAAATAAAAATTTTATTTTCCTAAAAGTGAATAAGTTTGAATTGTTTAATAT
TTTTTAGACAGTTCCAAAATCTTTCAAGACTCTTGGATTGTCTTCCATCAAATCTTAGGA
AACAAAATAGGTTTGGTAATGAAAATAAGCTATTGTGTTATCTATTTTTTAGTTTTTTTA
AAAATAAAAGATGAATTTACATTATAAATTTATTCCTTTAATTACTGTATATATTTTTAA
ATAATGTATTTCCAGGATCATCGCAGAATAATGCAAAGTACAACAGCAGCTGTACACAGC
TACACTGTATGAATTAGGTTGAGACGAAAGCAAAGCAACTTACCATTAGAATAATGAAAA
AAGTATATATGGTTAGTTCTTGAAAAATATCAACATTTATAACTGTACAATCATTTATAA
CAGAAATCTGATATAAGTTGAAATTAAGAAATAACATTCTAAGTCAGATGACTTGATTTT
TCGTGAAACAGAATACCATTAAAAATATTAAAAAACTCAACATTTTTTAATAAAAGAGGC
ATTAAATACAATGTTTTGTGTGAAAATTAAATTCATAATGTTTAACTGAACATAACTAAC
TAACTCACTGGCACTATCGAACCC
>TRINITY_DN345_c0_g1_i7 
CCAAAATTACACAAAATGGTAACAGTAACTTTCACTGGTGATTGTTTTAGCCGGAAATCA
GGTTAATAAACTCAAGATACGAAATAATGCAGTTGGGAAAGATATTTTGGACAAAGCCAG
TTTTAAGGATTCAAGGTCCTAGATATTTTTCCGGTTTGAAGCGGAAAGAACTGGTTGTTT
TGGACAAAAAAATCGACAAATCAAATTGCACAGAGCAAAGAGGAAGAGAGAGAGAGAGAG
GGAGGCGCGCACATGGGCAGATATGCGCATCTGGCGCGTGGCGCTGCTATATTTCTCGCA
CAACAGTATATAACGGAGCCGGTGCGCTTATCTCGACAACAGTGCGTGAGTGATTAGTGA
GAGAGCATGTTCAAAGTGAGCAGAAACGGCATCCACAAGCGAGTGCCTACAGAGGAGACA
CCGGACGATCTCAAGCCGAAAGGTGTGTGCAGTGCTGCCTATACGTGAGGAGGTGTCAAC
CGCACCTTTATTACATTTTCAGTTTTTACAGATAACTGAGTGGTTTAGTTAGCATCCATC
TGCAGTAGCTTCATGACACAAACTTCTTTACCGAATATTTTATCTAAAAGTCAGGTAGAA
CCTTCAGGTTATTGCCCAAAGACGTTTACTATAGGTATATCGATAAATGTATAAGAATAC
TTCTACTAATTCTGTAGATAAAAGTTTTCCATAGTGTAGCTATTGTGAAAATAAAAAATA
ATCATAACCCTATATTTTTATTAAGGAGCATTCGGCTAATATACACGTTCTGTAATAAAA
ATTAAAAATCTACTAATGATGTTAGTGATAGATACAAAGTAGCCTATTAAATTACAATTA
ACAAATTATTTCTATGGACCTTCATGCCTAAACATGTGCTGTCTTAAAAGAATATAGAAA
TATTGGGGGGCTCGTTTAATGTATTTCCTATGTATGTGGCTTCAAAACATCCAATAATTG
TTGGTGTTGTTGTACGTCTACATATCCCTCTTGTCTAGAGTATTTTAAAAATGTAGTGTC
GTTCCCTAAGGCATACGAATGACATGTTTTTAGTTTTGTCAAAAACAAATTTTAGTAGTT
TAGATAAATAAGTACAGTGTAAGTGAAGATGAATATTTATACTTTCTGTTAATTTAAAAA
TTCTAAAAAAGTTACTAAAATTACATCGATTTTACCAATGAAAAAATATAATGTGTGATA
ATTTTTGTGGTTTTATTTTGTTTAGAATCTAAATTGTAATCGAAATTCGTTATATCTGAT
AGACAAATCATCAAAGTAAGGAAAAATACACGTGTTTACTAGATTTGGAGATTTAAAATA
CAGAAGTTATGTTTGTCAGATTACTTTTTTCGGATTATATAGGAAACAAATAGTTTGAAA
TTCTCAAGTTAATTTTGATTTGATTTACACTAAATAGTATGAAAACTAAACAAAATTTAA
AATACGCAAATTATACTACTTTTTACCTTGCTCCTAGGAGTATGCCGCTTATTTCGAAAT
GAGTCAATATAATTGGTAGGTCATGAAGCTACTGTATATGGACTGTAACGTCAAAGTGTT
AATGAGATATAATTTCAAAGAAATATATTTTTAAATCAATTTGCCACACAGTATATCCAT
GGTGACACCTTTCTACATGTTAAAAGCTATCAATGAATACATTATGTGGTAATTGTTTCT
TGTTTCATTTACTGTAAACTATTAGGCCTATAAGTACAATTATTTATATTAACTGATTTA
TTATTTCTATACAAAATTCACGACTAATAATGAATTCTAGTTTTTTTTAAAATCCTCCAT
GCTAAATGATTTAATCAAAGCAAGTTTAATGAGAGAACTAAATTAAGTTATAGTTCAATA
TTCACAAATGACAACTAGTAAATAATAATTCGATTATTATTAAGTAATTATATGGAATTA
TATTATAGGGAAATTTAAGTCTCAAAAATATTAATTTTACAGCAAAACAGCGTTTAATCA
AGAGTCCTTCTTTCGAACCCCATTGTAAATCTATAATATGGAAGTGCGTTTATACCAATC
AATTGATATTTAAAATATGATT
>TRINITY_DN345_c0_g1_i1 
GTTCTAGTGGATGCCGTGGACGATCTGTGGTAGCCAGTCCCCCACTGAGCATAAGCGAAG
ACGTATTAGCCACACCTGCAAAAATACATATCCTCCCCATCGTATTTGCATGTAACCGGT
AGCATAATAGTTCAGGAATGAACAAGTTGACACTCAGCAAAATCATCAGTCTGGTCATGC
TATAAAGTTACCCTTAACTAGACGCTGGGTTCATGATGTAAGATTATTGCGCCTTACAGC
TGCGGGCCAATGAGAATCATGTGAATGCATATGTAGTTTCTTCAGTGACTGTGTAGCTAA
TAGTGTAATATATTAAATTTCACTTGATTTTTAATTGAATAATTGTAATGATGTTTTTTT
TTTTTTGGGGACATGTATCCCCCCCACGTTAAAAGTGAATTTGTG
>TRINITY_DN345_c0_g1_i15 
AATTTGAAGGTTTAAAACATTAGACAGTAGTAGTCAATATTGTAAATTGAATATTTCGCT
ATTGGCATCATGCTGTTCTTTCATCTTTTCCTATCATTTTCATTGATACCTAAGCTCATC
ATACATTACTTCTGTAGTAAATATTTTTAATGTACAATATTAAGTGTAAATACAAAAGTG
TGTTAAGTATGAATGGAGAATATGTATGAAATTCACGGTTAGTGACAGTGTACTGTGATA
TAAGACCAGACTTGATAGTAAAATCTGTTGAAATTATTATAGAGAGAGTTTATTTAATAG
TAATATTTAATCTTCTGTCAACATATTTCAAATTTTAGAATGTATGGATACAGGTACAAT
GTCTTTCGATGTAATTATGACTGAAAATATATTACAGGTGATTTTTGTGTAGAACTGAAA
ATATTTGGACAGTTCCAAAATCTTTCAAGACTCTTGGATTGTCTTCCATCAAATCTTAGG
AAACAAAATAGGTTTGGTAATGAAAATAAGCTATTGTGTTATCTATTTTTTAGTTTTTTT
AAAAATAAAAGATGAATTTACATTATAAATTTATTCCTTTAATTACTGTATATATTTTTA
AATAATGTATTTCCAGGATCATCGCAGAATAATGCAAAGTACAACAGCAGCTGTACACAG
CTACACTGTATGAATTAGGTTGAGACGAAAGCAAAGCAACTTACCATTAGAATAATGAAA
AAAGTATATATGGTTAGTTCTTGAAAAATATCAACATTTATAACTGTACAATCATTTATA
ACAGAAATCTGATATAAGTTGAAATTAAGAAATAACATTCTAAGTCAGATGACTTGATTT
TTCGTGAAACAGAATACCATTAAAAATATTAAAAAACTCAACATTTTTTAATAAAAGAGG
CATTAAATACAATGTTTTGTGTGAAAATTAAATTCATAATGTTTAACTGAACATAACTAA
CTAACTCACTGGCACTATCGAACCC
>TRINITY_DN345_c0_g1_i17 
TGGGGTCGACTCAGCCTCTAACAGAAATGAGTACCAGGAGCTTTCCAGGGAGCGAGGGGC
TAACAACCTCACAGACCTTGTATGCCAAATGTCTGAAAAGATAGGTGCCGTAACCTCCCA
TCACCCTAGGGCCCCCTAGGCCAGAATAAGGGTTACCTTTACCTTTATGGTGATAAACCA
TCATCAAACAAATGAAGGGGAGACAAATTCTCAGGGGCCTTGGTCCATAAAAAGTAATTC
ATTAAAGTTTAAATACATTCCAATGTCAAAAAATGTACCTTTGTTATTTAAAAAAATTAA
GACAAATCTAGGTAAAGTGTCTATCAATGTGCAAAAAATAAAAACGTAAATCGGGTGTCC
TCAAGGACAATTACTAGCATTTAGTGGCTTGGACCGATAGCTACCTAGGGGTCCAAGAAT
CCAGTCATCAGGCCTGAGGGGAGACATGTTGAGCAATAGACGAGACAGAATTTCCATGTT
AGATATTGGTTCTTAATAATCAAATCTGCTATGTATAAGACTTAAAATTTGTCCGTAATT
TTCACATATTTTTTTTCTCCATTGCAGCCAACACAAGCAGCGTGGCGTGTAGTGTTCTTC
ATCGCATCAGGTGTGTATTTATTCTGTGGAACTTTCTATGCCGTCTTCAGCACTGGTGTG
AGGCAACAGTGGGATAATCCAGACAATGATGCTTCCCAAACAAATGGAAAGCATAAGTAT
GACATTGAGAGGGACGGAGTCATGCTTCAGAATACAAACCTCAACCACTGACGTCAGTGA
GTGACATCATATTGATGCAACTCGGGACAAGTGCAAACACCTCTTTTGGAGTGAAACCTA
ATTGCGAATAGATAGAAGTGTACTACTGGAAGCAAATCATATTAGAGATGGGTTGATATA
TACTTTCACAATAGGATTTCTATTATTCTCATCCCAAGGAGCACTCTCCACCAAAGAACC
TGCATTCCTGGAAGTAAACATTTGTCACATTGGTCCAGTTTCCTCCCTTGTGCCTCCTTA
AAACCGTAACTTTTTCAAACAAATAATCAACACTTGACTTTCCCACAGCAGAAACCAACC
AACACACACTTCATAATACTTATTTATTTTATGATTCTTTGGTGATTTGACAAAAAGAAA
ATTATTACGTACATATTAAATTAATAACTGGGGCAACTGATAGATTCATTATCAATTTAT
CTTCTCTATAGTACTGATTTCAATAAGTTTTTCAAGTACCTATTTATGCTATTGAGATTT
CAAAAGACCCATCTCTAATTAACATCCTCAATTTTCATTACACTGAAAACTTTCAACAAC
AAAAAAATACCATTAAATTATATTTTTTGTATTAATGTGAGCCCAAGTGCTATCAAAGAA
AGCAGTAATCTTTGACATATGAAGTTGGCAATAATGTTAATGTCAAAGATATTGATTTGC
AGTTGTGGATCATAACAGTAATCAACAGTGAAGAGTTACAAAGGAAACTGCCTTAGCTCG
ATACATAAAGTAATGCAGAAAAAAATAAAAAATAAACACACACACATTGAAGATGAAATA
ATGCAAACTAAAGAAAATACTAACAATATTGAGACCCATTTTAAACTATTGTTTAACAAA
GTAAATGAATTTAATACACACTCACAAGGAGAAATTAAGACTATAGGGCAATTTGCTTCT
GGGAGTACACTTCTTAATTGCATAAGTGAAACATCCTCTGCTGAAAGCAACTTTTGCTAT
GTATATCAAGATCTAGATGCATGAAAATGTGTATTGTGCATCTCCACTAAGACTACAGAA
ACAAGTGTTTTGAACAATTAATTGATGTGGAGATTGCGGTGATGACATTTTGCCCGTTAT
AATTTGCATCTTTCAAAAGTCATGATAAAAAGTGTTTTTATCCCATATTAGTGGAGTGAG
TGTAATCAGCAGTAATGTATATTGAGCACTTGAATACTCACTTCATACATCATAATTTCT
TATTTATTAAATTCATCTCATTCATATCTTGTCCATTTACTTCAATTTTTAAGCAAAATA
ATAATAATTCATCAATTAAAGAAACAGTTATATAATTTATATTTCACCTTCGTTTCATGA
GAAAGTTTTATATATTTACAGCTAGTCACTTTATTTTGCAGAGGGGGGTAAAAAGGGAGA
TATACTCAAAAATAAAAATTTTATTTTCCTAAAAGTGAATAAGTTTGAATTGTTTAATAT
TTTTTAGAGTAATAATTAATAAATGTTAGCATATTCTAATACAGCCACACATTCCTAAGT
TTGAGTATTTTAAACCATGCATACTAAGTGGATGCTTTCCCTTTGTATGTGCTACTTGAA
TGTTCTTGATCCTCTTTTATCTTTTACCCTCACTATTAAAATAATTATATGCACTACAGC
ATATAATGCAAGAAATTATTTATTATTTTACTACTGAAATCAAATATCTCTATACTCATA
CCTATAAAATTTACCGTATTTCCCGGTGTATAAGACGCACTTTTTTGTCATGAAAATAGG
CCTGAAAAATGGGGTGCGTCTTATACACTGAAGGTAAATT
>TRINITY_DN345_c0_g1_i32 
CTTTACATAGGGTTTGGTATTTTTTTTCGCCAACAACCAGTACCATATAGTTTTCGAGAA
AAAAGGCTGACACGGGTGGTATTAAACACCCTGTATATATTAAAAAAAACTAGACGAAAA
GACCAGCTAATTTTTCCAATGTCTCGCATAATAGTTTTGAAATCTGAGCAATTAAAAAAA
GTAATCATTAAAAATATTACAATATAAAATACTGTAGTTCGAATAGGCGACGTTAAGCAA
CAGAAATCAATACAAAACCAAGTTATAGGTTATGTTGTGTATGCATATTTTCTTTAACTA
TTTTGCTATTTTTCAATTCCTGTTTAAATTAACATTCTTACTATTAGTTACTACTCATAT
TTACATTAACTGGCCCAAGGCACGTAGTCATGAGGCTGTAGACTATTATTTAAAAGTAAT
GAAGATGATGGAATTATTATTATGATTATTATTATTAT
>TRINITY_DN302_c143_g1_i1 
ACTGTATAGGCCTAACTTATTAATTAACAACAAACCCTGATAATCCGAATTTTGGCCAAT
CCGAACAGACCTCGGTCCCAATTAGTTTGGATTAGCGGGGTTCTACTGTATTTACCTACA
TTGAAGCATGAAAAGCATGGTGGCATCATAGAAATTTATGCAAATGATCGCCAAGAGCAT
CAAGGCATGCCTGAATTGTCCACACATACTGGAAAACCAAACCTATTAAACAGTCCTGTG
TCAATTTACTGCGCAGTTTTGAGCCAGAAAACCGCCTGCAAAATCTTCCATTCAACAGAA
CATTAATTGATGTGTGTGGTGGACGATGACCAAAACTGTCTGAAAGAATGGTACACAAGG
TGAAAAACAGATTGCTCGTCTCATCAAGGAAATTCTTGCATAGACTGTAATGGCGATCCC
AACATTTTCTTCAATGCAACAATGCTTTCCACACATCAATGTAGGTAAATACCTAATTTT
ATTAAACTATGACCATTAGATTAGATTAGATTGGAGCTAGGAGACAAAACAAGGACTGTT
CCCTTGCCC
>TRINITY_DN351_c6_g1_i1 
TACACTTTTGTGAAGTGTATTACAGAATCGAGGAGATGATTATAAAAACGAACGAAGTGA
GTTTTTATAACTCCGAGATTCTGTATACACCACTTCCCAACCTCATGTCGTAATATACTA
TTACACTTGTAGAGAGAATTTCAAACATCTTGGCCAGTCCATGCGTGGAGGTAAAAGATA
AAACGAGCTTATAGCCAGTATGCAGGGCACAGTGTGTCCACGAATTATATATGAACTCAT
TCGAAGCAGGAATCTTGATATGGAAGCATTGCCAGGCCACACATACATGGTCACTAAAAA
AATGTTACACATTTAACACAATTTTTGTACTCTGGCTTTCAGGATCTTATTTTCTTAATT
TACTTAATAAATCAACTTTATCAATTTTATTTTAATGCACAGAATTAACTTATCTGAATG
TTGGCGTAGATTTTCACTCGGCCAAAGTCTGTTGAATTATGTCTACTGAGAATATGCCAT
GTTGTCTTCAGATTAAAAAATATGATGTTTCAGTCATTTCTGAAGATGACTACAGCATAG
TGACTGAAACTTCAGGTTTTGAGCTGTAGACAACATGGCACATTCAACTTTTCTGAAGTT
TGATCTGCTTTAGGATTCCCTGAGTGGACATGTAATATCTTTTGATCAGCAAGGTATAGC
TTGAGAATGACGTGATCATACGGAGGCTTGTTGAACTATAACATGTGCCAAGTTGCTTGA
ATCTCTCTCTAAAATTAAGTGCTGTGAATATACGAGTATATATTGTAAAATTGGGATTTG
CAGTAATGTTTTCATAATAGTTATGTATGATACAGGGGTTAAAAGGAAGATTTTATTTTG
TGGGTAGAACGATACGAACAAAATAAAATAATTTTAACCCGTACATCATACACTATTTTT
TAGACAGTCATAAATATATTTATATAC
>TRINITY_DN341_c74_g1_i1 
AACGGAAGAACCCCAAGAAAAACCCCTAACGCCGTATCACCACTTAAAATTTCCACCCCG
GATTGATCAGGTATTGAGCCCCGGCCTTCTCGGTGAGAGGCAATGCAGCTATCCACTCTA
CCACGGCGCTTCCATAGTTAAGAAACTGACTAGTTTGGGTGCGATATGTATGCTACTCCG
TGCAGCTTGCTTTTTTTTTTTTTTTTTTTTTTACCATTATAGAGCTTTTCCATCTTGCCA
CT
>TRINITY_DN337_c40_g1_i2 
ATTTCAAAATAAATCGCGTACAATGAATAATATTTATAAACGACACGACGACTTCTGGAG
TAATTCCAAGCAAACACACTAAAATAGAAGATAAGTTTATGCAACCCTCTTGATTTCAAG
TACACATTAAATTAAAGCTCATTTTCTCATCTCTAATGTAGTAGTATTTTCACACCGATA
ACTTCAATAACAATCATTATAGATAGGTAAGAAGATAGAGTGGAACTCATGCAGGCAGGA
CTCGTCACTCCACGAATAGGGAAATTTAAATCATGACGAGTGCTGCCCGTCACTCTGCGC
TGAATGGTTAAGAAATATTTGTTTACATTGAGAACAAATTATTAGCTTATTTACACAAAT
AACACTCGCTGCATGCCTCTCTACTTTGGCAGTATTCATAATATCACAATATTAACCATC
ATTAACAATAAAAATACACTATAACAGCCAAATAACTCAGTGCAAGTCATAATTCCAAAA
TACAGTTGACTAAAACAAGGAAACCGTTTACAATATTACTAACACGTATTGAACCACCTA
TTAGCAGCATGTATAAAAACCAGTCCAATATGAAAAAGAATTCATTATATTATGATTGCT
ATTGTCCATAATTTTAAGATATGATACTGTTGTGTGGACAATTGCTGTGAAGTTGATGGT
TGAACTCTCCTACGCCCATCCGCAATTTCGTCATTAGGAGCTGACCATAATATATCCGCA
GCAAGATTTCTAAATTCAAACTGGTGAGACGAACCTACGTTTATTTACCTTTGATGATCA
TTCTTACTGGAAGTAGTTTCACAAACATACACACGTTCGCTACTGAATTGCTAGAAATGA
CACAGGTATATCCAAAGTTTTTTAGAATTTAAATAAATATTCTCGTATTATTATTTTACT
GTATATTTAGAATTTAGATGTTCAATAAATGTAATGAAGGTAAAATTATTCCAAGAGTCA
TAATACATGGGTCATTCAATAATTAGTGGCAATAATGTTTTTTTGTATTGCTATTTGTGG
TAAATGTTGTAAGCTTGCAACA
>TRINITY_DN337_c40_g1_i1 
AAAATGAAACATTTTCGGACACTACTTTATTAATAAAAAATGTTTAATTTTATGCCCTCT
ATCATATCAGAAAATTAGGAATAGTTATTCTGTTACACCCTGTAGATAGGTAAGAAGATA
GAGTGGAACTCATGCAGGCAGGACTCGTCACTCCACGAATAGGGAAATTTAAATCATGAC
GAGTGCTGCCCGTCACTCTGCGCTGAATGGTTAAGAAATATTTGTTTACATTGAGAACAA
ATTATTAGCTTATTTACACAAATAACACTCGCTGCATGCCTCTCTACTTTGGCAGTATTC
ATAATATCACAATATTAACCATCATTAACAATAAAAATACACTATAACAGCCAAATAACT
CAGTGCAAGTCATAATTCCAAAATACAGTTGACTAAAACAAGGAAACCGTTTACAATATT
ACTAACACGTATTGAACCACCTATTAGCAGCATGTATAAAAACCAGTCCAATATGAAAAA
GAATTCATTATATTATGATTGCTATTGTCCATAATTTTAAGATATGATACTGTTGTGTGG
ACAATTGCTGTGAAGTTGATGGTTGAACTCTCCTACGCCCATCCGCAATTTCGTCATTAG
GAGCTGACCATAATATATCCGCAGCAAGATTTCTAAATTCAAACTGGTGAGACGAACCTA
CGTTTATTTACCTTTGATGATCATTCTTACTGGAAGTAGTTTCACAAACATACACACGTT
CGCTACTGAATTGCTAGAAATGACACAGGTATATCCAAAGTTTTTTAGAATTTAAATAAA
TATTCTCGTATTATTATTTTACTGTATATTTAGAATTTAGATGTTCAATAAATGTAATGA
AGGTAAAATTATTCCAAGAGTCATAATACATGGGTCATTCAATAATTAGTGGCAATAATG
TTTTTTTGTATTGCTATTTGTGGTAAATGTTGTAAGCTTGCAACA
>TRINITY_DN72014_c0_g1_i8 
TTTACACCCCCACACTTCAAGACAAGATACTAGTCTAGCAGCAAATGCTGAAGATGAGGC
ATAAACGCCGCGAAACGCGTACTTTTGCATAAAACGTAAGTTTCTTTAAAAGTATTTTTA
TACATATCAACTTAATATAAAGTGCTGTTCCAATGTAAACCACAGATTAGAGAAGTCATC
TCACAAAATTAGTGGACCAGGTTCAATTACCAACTTTGAACACTTTTTGTCCCCATCTAA
CTGAAAAGAATCTGTTCTTAAGAAACTGAGGATAAAATTTTAAGCAGTTCAGTTAAATAA
CTGTCGCAACCACTTTTGAACGAACACGCTATGTATGTTCATCATTCTGGTGGGTCTTCA
AACCTATCAATAAAATAACTTGCTGAGAACATGTCTGCTTGAGGTCAAACCTCAAGAGTA
CAACTTTCTTCTCTAGCCTATGTATGTGTTTATTTCAGTTAAGTGTTAATGCAACCAATC
ATTATTGTAGCAAAAATAAAAGTATTCTTTATACAAGCCTAGGAGGCCCTTAGGGTGACA
GGAGGTTATGGCACCCATACTTTTAGACAATTAATATAAAGAAATTTTGCGATGCCAGTA
AGACACCTGCATTCCACAGATTTAACTATGTCTATGACATTGCTTACGACGGATATAATA
AGTATCCGAAACATGTCCATGTAAAAATACTTCAATATAACTGAAGTTTTACTTCAGTTG
ACACTAGAGTTTCAATGGTGCAAATAGTGGTGTTTTAGTAGGTCTACATTTTAGAATATT
TTATGATGTGTTCTATTTTATTTATATGAATGCAGGTATCTATATTATAATATCTTATAT
ATAAGATTTCCATGTCACAATGTTAGTTATCGCACTCCTCCGAAACGGCTTTACCGATTT
TTACCAAATTTTATATGCGTATTCAGTAGGTCTGAGAATCGGCTACTATCTATTTTTCAC
ACCCCTAAGTAATAAGGGTGAACAACATTTTTTTAATTTTTGGACAAAATTTTTTGTTTT
TATTTTTTCATAATGTGGCATTAAAAATACACACAACCCTAAATTTTTACTTTTTTTTAT
CACTAACCCCTATTTTTATAGTCATTTTAGTAATTTAATCATTATCATCCTGCTCGATAA
CTGATCAATAATTATAGTTTTTTTAACTGTACTTCGATTAAAATTTATCTTAGCTTATGG
CAAATCTAAAATACCCCTAACCATACCCCTAAGTGATGAGGGTTGTTCACCCTTAACATT
TTTT
>TRINITY_DN72014_c0_g1_i7 
ATAGTCATTTTAGTAATTTAATCATTATCATCCCGCTCGATAACTAATCAATTATAGTGT
TTTTAAACTGTACTTCGATTAAAATTTCCCTTAGCTTATGGCAAATCTAAAATTCCCTTA
TCGTTCATAGCGCTCCATGCCTATTTCACGCATATATTACATACTTACACACTTATAATA
AGTTACTTTTCGTTTACACTAGAATTTATCTAGAAACTAGAAATAAT
>TRINITY_DN72014_c0_g1_i5 
TTTACACCCCCACACTTCAAGACAAGATACTAGTCTAGCAGCAAATGCTGAAGATGAGGC
ATAAACGCCGCGAAACGCGTACTTTTGCATAAAACGTAAGTTTCTTTAAAAGTATTTTTA
TACATATCAACTTAATATAAAGTGCTGTTCCAATGTAAACCACAGATTAGAGAAGTCATC
TCACAAAATTAGTGGACCAGGTTCAATTACCAACTTTGAACACTTTTTGTCCCCATCTAA
CTGAAAAGAATCTGTTCTTAAGAAACTGAGGATAAAATTTTAAGCAGTTCAGTTAAATAA
CTGTCGCAACCACTTTTGAACGAACACGCTATGTATGTTCATCATTCTGGTGGGTCTTCA
AACCTATCAATAAAATAACTTGCTGAGAACATGTCTGCTTGAGGTCAAACCTCAAGAGTA
CAACTTTCTTCTCTAGCCTATGTATGTGTTTATTTCAGTTAAGTGTTAATGCAACCAATC
ATTATTGTAGCAAAAATAAAAGTATTCTTTATACAAGCCTAGGAGGCCCTTAGGGTGACA
GGAGGTTATGGCACCTATCTTTTCAAAGAATTTGTATACAAGGCCTGTGAGGTTGTCAGC
CTCACGAGGTAGCCGCCATCTCCCCCAATAAAGC
>TRINITY_DN72014_c0_g1_i6 
CATACTTTTAGACAATTAATATAAAGAAATTTTGCGATGCCAGTAAGACACCTGCATTCC
ACAGATTTAACTATGTCTATGACATTGCTTACGACGGATATAATAAGTATCCGAAACATG
TCCATGTAAAAATACTTCAATATAACTGAAGTTTTACTTCAGTTGACACTAGAGTTTCAA
TGGTGCAAATAGTGGTGTTTTAGTAGGTCTACATTTTAGAATATTTTATGATGTGTTCTA
TTTTATTTATATGAATGCAGGTATCTATATTATAATATCTTATATATAAGATTTCCATGT
CACAATGTTAGTTATCGCACTCCTCCGAAACGGCTTTACCGATTTTTACCAAATTTTATA
TGCGTATTCAGTAGGTCTGAGAATCGGCTACTATCTATTTTTTATACCCCTAAGTGATAA
GAGTTGTTCACCCTTAACATTTTTTTTTAATTTTTGGACGAAATTTTTTGTTTTTATTTT
TGTATAATGTGGCATTAAGTTAGTTAGACTTATCGGAATGTGTCTAAAT
>TRINITY_DN72014_c0_g1_i2 
ATAGTCATTTTAGTAATTTAATCATTATCATCCCGCTCGATAACTAATCAATTATAGTGT
TTTTAAACTGTACTTCGATTAAAATTTCCCTTAGCTTATGGCAAATCTAAAATTTTTTAA
AATGAAAATAAGCATTTATTTTTATTATTAAAGTTTAATCCTGATATATACTTAGTGTTA
CCAATCTTAGATTCTTAAAATTTGCCGCGCCTTTACTGGTGCGTGAAAT
>TRINITY_DN72014_c0_g1_i4 
TTTACACCCCCACACTTCAAGACAAGATACTAGTCTAGCAGCAAATGCTGAAGATGAGGC
ATAAACGCCGCGAAACGCGTACTTTTGCATAAAACGTAAGTTTCTTTAAAAGTATTTTTA
TACATATCAACTTAATATAAAGTGCTGTTCCAATGTAAACCACAGATTAGAGAAGTCATC
TCACAAAATTAGTGGACCAGGTTCAATTACCAACTTTGAACACTTTTTGTCCCCATCTAA
CTGAAAAGAATCTGTTCTTAAGAAACTGAGGATAAAATTTTAAGCAGTTCAGTTAAATAA
CTGTCGCAACCACTTTTGAACGAACACGCTATGTATGTTCATCATTCTGGTGGGTCTTCA
AACCTATCAATAAAATAACTTGCTGAGAACATGTCTGCTTGAGGTCAAACCTCAAGAGTA
CAACTTTCTTCTCTAGCCTATGTATGTGTTTATTTCAGTTAAGTGTTAATGCAACCAATC
ATTATTGTAGCAAAAATAAAAGTATTCTTTATACAAGCCTAGGAGGCCCTTAGGGTGACA
GGAGGTTATGGCACCCATACTTTTAGACAATTAATATAAAGAAATTTTGCGATGCCAGTA
AGACACCTGCATTCCACAGATTTAACTATGTCTATGACATTGCTTACGACGGATATAATA
AGTATCCGAAACATGTCCATGTAAAAATACTTCAATATAACTGAAGTTTTACTTCAGTTG
ACACTAGAGTTTCAATGGTGCAAATAGTGGTGTTTTAGTAGGTCTACATTTTAGAATATT
TTATGATGTGTTCTATTTTATTTATATGAATGCAGGTATCTATATTATAATATCTTATAT
ATAAGATTTCCATGTCACAATGTTAGTTATCGCACTCCTCCGAAACGGCTTTACCGATTT
TTACCAAATTTTATATGCGTATTCAGTAGGTCTGAGAATCGGCTACTATCTATTTTTCAC
ACCCCTAAGTAATAAGGGTGAACAACATTTTTTTAATTTTTGGACAAAATTTTTTGTTTT
TATTTTTTCATAATGTGGCATTAAAAATACACACAACCCTAAATTTTTACTTTTTTTTAT
CACTAACCCCTATTTTTATAGTCATTTTAGTAATTTAATCATTATCATCCCGCTCGATAA
CTAATCAATTATAGTGTTTTTAAACTGTACTTCATTTAAAATTTCCCTAAGCTAATGGCA
AATCTAAAATTCCCTTATCGTTCATAGCGCTCCATGCCTATTTCACGCATATATTACATA
CTTACACACTTATAATAAGTTACTTTTCGTTTACACTAGAATTTATCTAGAAACTAGAAA
TAAT
>TRINITY_DN72014_c0_g1_i9 
CATACTTTTAGACAATTAATATAAAGAAATTTTGCGATGCCAGTAAGACACCTGCATTCC
ACAGATTTAACTATGTCTATGACATTGCTTACGACGGATATAATAAGTATCCGAAACATG
TCCATGTAAAAATACTTCAATATAACTGAAGTTTTACTTCAGTTGACACTAGAGTTTCAA
TGGTGCAAATAGTGGTGTTTTAGTAGGTCTACATTTTAGAATATTTTATGATGTGTTCTA
TTTTATTTATATGAATGCAGGTATCTATATTATAATATCTTATATATAAGATTTCCATGT
CACAATGTTAGTTATCGCACTCCTCCGAAACGGCTTTACCGATTTTTACCAAATTTTATA
TGCGTATTCAGTAGGTCTGAGAATCGGCTACTATCTATTTTTCACACCCCTAAGTAATAA
GGGTGAACAACATTTTTTTAATTTTTGGACAAAATTTTTTGTTTTTATTTTTTCATAATG
TGGCATTAAAAATACACACAACCCTAAATTTTTACTTTTTTTTATCACTAACCCCTATTT
TTATAGTCATTTTAGTAATTTAATCATTATCTTCCCGCTCGATAACTGATCAATTATAGT
GTTTTTAACTGTAGTTCGATTAAAATTTCCTTTAGCTTATGGCAAATCTAAAATTTTTTA
AAATGAAAATAAGCATTTATTTTTATTATTAAAGTTTAATCCTGATATATGCTAACCAAC
AACGGCTTTTGTGTTGT
>TRINITY_DN72014_c0_g1_i3 
TTTACACCCCCACACTTCAAGACAAGATACTAGTCTAGCAGCAAATGCTGAAGATGAGGC
ATAAACGCCGCGAAACGCGTACTTTTGCATAAAACGTAAGTTTCTTTAAAAGTATTTTTA
TACATATCAACTTAATATAAAGTGCTGTTCCAATGTAAACCACAGATTAGAGAAGTCATC
TCACAAAATTAGTGGACCAGGTTCAATTACCAACTTTGAACACTTTTTGTCCCCATCTAA
CTGAAAAGAATCTGTTCTTAAGAAACTGAGGATAAAATTTTAAGCAGTTCAGTTAAATAA
CTGTCGCAACCACTTTTGAACGAACACGCTATGTATGTTCATCATTCTGGTGGGTCTTCA
AACCTATCAATAAAATAACTTGCTGAGAACATGTCTGCTTGAGGTCAAACCTCAAGAGTA
CAACTTTCTTCTCTAGCCTATGTATGTGTTTATTTCAGTTAAGTGTTAATGCAACCAATC
ATTATTGTAGCAAAAATAAAAGTATTCTTTATACAAGCCTAGGAGGCCCTTAGGGTGACA
GGAGGTTATGGCACCCATACTTTTAGACAATTAATATAAAGAAATTTTGCGATGCCAGTA
AGACACCTGCATTCCACAGATTTAACTATGTCTATGACATTGCTTACGACGGATATAATA
AGTATCCGAAACATGTCCATGTAAAAATACTTCAATATAACTGAAGTTTTACTTCAGTTG
ACACTAGAGTTTCAATGGTGCAAATAGTGGTGTTTTAGTAGGTCTACATTTTAGAATATT
TTATGATGTGTTCTATTTTATTTATATGAATGCAGGTATCTATATTATAATATCTTATAT
ATAAGATTTCCATGTCACAATGTTAGTTATCGCACTCCTCCGAAACGGCTTTACCGATTT
TTACCAAATTTTATATGCGTATTCAGTAGGTCTGAGAATCGGCTACTATCTATTTTTCAC
ACCCCTAAGTAATAAGGGTGAACAACATTTTTTTAATTTTTGGACAAAATTTTTTGTTTT
TATTTTTTCATAATGTGGCATTAAAAATACACACAACCCTAAATTTTTACTTTTTTTTAT
CACTAACCCCTATTTTTTATAGCCATTTTAGTAATTTAAGCATTATTATCTTGCTTCGTA
ATTTAAACCCGCCACGGCTGTGCAACGGTACGCGATTAGTCATTCGAAAATTGATGAAAA
ACTTTAAATGGCA
>TRINITY_DN72014_c0_g1_i1 
TATACCCCTAAGTGATAAGAGTTGTTCACCCTTAACATTTTTTTTTAATTTTTGGACGAA
AATTTTTTTTAAAATTTTTTTATAATGTGGCATAAAAAAATACATACAACCCTAAATTTT
TACTTTTTTTTATCACTAACCCCTATTTTTATAGTCATTTTAGTAATTTAATCATTATCT
TCCCGCTCGATAACTGATCAATTATAGTGTTTTTAACTGTAGTTCGATTAAAATTTCCTT
TAGCTTATGGCAAATCTAAAATTTTTTAAAATGAAAATAAGCATTTATTTTTATTATTAA
AGTTTAATCCTGATATATGCTAACCAACAACGGCTTTTGTGTTGT
>TRINITY_DN48396_c0_g2_i2 
CGAAAAAGAATTCCCTGTATATAGGTCTTTTAGGCTTGTTTGATGAAAAATACTGATTTG
AACCCCCGCACAGTTTGCACTTCTATGCTTTATTAAACATTTGATTTGCAATATAAAATA
TTCAAGCCCAATTTCTAATTTTTGTTCTGCAATTTTTCTTTTGTTCAATACCCCAGATGT
TCTGTCTGTCTGAGTAAAAATAACGTGTAGGCATAGATTGTAATTTTATACGAGGGTCAC
TTACAAAGTCATGGCAACTATTTTTTTTTCCGCGGAATCCCGGTAAACAACAGATATTTT
TATATGCAACATTTACATTAGGATGTAAGG
>TRINITY_DN48396_c0_g2_i1 
GCACAACTCATTGCAAAGTAGGCTCTGTGGTGTTCGTGGGGTGGGCCAGTACGACCAAGC
AAGGAGTCGACTGGAAACTCTTCAGGTGAGTGCACATTGCCACAGATTACAATTATGGAC
ACAATAAATGTTTGTACTATACAGGTTAGTCCCTTGCATTTTTTCCAATTATACGAGGGT
CACTTACAAAGTCATGGCAACTATTTTTTTTTCCGCGGAATCCCGGTAAACAACAGATAT
TTTTATATGCAACATTTACATTAGGATGTAAGG
>TRINITY_DN2074_c3_g2_i1 
ATTTTGTCTGTCATCTATGATTGAAAGAAATATTTACATGCATCTTTGTGTGACGTCTCG
ATATTTTATCTGCCATCTATGATCAAAAAAAGGATTTATAAAACAAAATACAATTAATTA
ATTATACGTCACAATTAAATTATAACTATGATCGAATAGACTGGACATGATTTGTTAACT
TATAACGAAGCTTCCAAGCTCTCGCACCTGTGTAAACATTTTCGATATT
>TRINITY_DN2078_c0_g1_i14 
AATAAAATGTTAAATAATAGAGACACCAAATATCAAAGATTTATTGAGAAAGTAATGAAA
AGTAATATGTTTTTAAATTGCTAGTAAAACGTTTTAGATTTTTAATTTGTTTAATTTCAT
TTGGCAAATAATTAAATTGTTTTATTAATGCATAACGGATTCCTTTTATACCATATTTAG
AAGAAAAATTTATAGTTTCATGTAAAAAATCAAAACTTCTAGTGTAGTGTTCGTGTATAT
CAGCATTTAATATTAAAGTCATGTTGTGATGAGATAAATTTTCACGAATTTTGAACATAA
TTTTGAACACGTCAAATATTTAATCAAGTCTTTAAGTGGTAAGGTATTAGAATATACATA
AAGAAAAGAAGATGGGGTACAAGGATGTAAATTATATAATGATCTAATAGCTCTCTTTTG
TAATATTTCTAGTGGATGAATTAAATAGTTAAAACTATGACCCCATATAGGTAGGATATA
AGTAAAATGAGAATGTATTAACACTTTGAGTCCCAGCCATTTCTGAACCAGTCTGGTCCA
AAAACCCAGGCTTTTTAGGTATTTTTCAAGGCACTCTTGTACATTATTTCT
>TRINITY_DN2078_c0_g1_i17 
GGCCTTTCCTGATTGGTCGCCCGATTTACCCCGCCTCCCAGTCAAGTCTATCATTATATT
ACACTTTCAGAAAACATTTTATAAAACAAAATAATATTTTTAAATTGACCTATTTCGCAG
TTCAATACAGTTTTATATAGTACATGTTTCTACAGAGTTAGTTATATTGTGATTCGATTA
TAAAACTGAGAATATAGTTTTGGTGTTGAAGGAATCGAACTGGAACATACCGCTCCTTGT
GGAAAAGTACAGAGTCATTCTCATCTTGCGCGTGTATATACGACCGGAATTTGGCGTACT
TTCAAACAGTCGCCGGTATTCAATTGAAGAGTGCGGTTCGAGCTGCTTCTTTGTTCCTCC
AAGTTCAAGGTAAGTAGTTATCATACTTGCTATAACTCTTTATTGTTATCGTCGTATCTC
CACGGGCAAAACTAAGCACTAGATGTCAAATCTATGTTTAGGCACTACTGCATTCCAATG
AAATTGGGTGATCTACATGGAGACTAATACCGCCACGCTACCAGAAATATAAAACTGGTT
TTCTCATCTTGTAGATTGCACACAATAATGCATTTAATGTTAGATACAGGTAACGAATTA
ATGTGAGCCCATTGTATTCTAATTATTTCATGTCCCCTCTAAACCGAATAATTATGAATA
CTTCCGAAGTAGAATGTGTGTTAAATGAAAAGATAAATCTTATTTTTATTCTGTATATAT
TTTTGTATGTTACATAAGGACAACGAATTTGTTCAGTTAAAATTGAGATTTTCTTGTCTT
AATATATATATATAACTAAGCATTACCGTAAGCGGTGGTTACTTTGTGACTAGCGGGGTA
AAATCGTGAAAAAAATAAAAATTAATGTGGTGCCAATTTTATAACCCGTACGTCGGCATA
CAATATACCACCAAGTTACTAGTTGGCTATCCTAGTTAAATAAAA
>TRINITY_DN2078_c0_g1_i6 
ATATGTGAAATATCGTAATGCTCATAGGAAATAAATTTTCCTACACCATATATAATATTT
TACATTAAGATGAAACCTTGTACATTAAATTATTATTTATATCTCAATGTATTATTGGTG
TTAATTACGTCCATATAAATTTATGAGAATGGTTTTAAAAGATGAAACACAACAACACTT
ATAAATACCGGTATTTATAACCACATAATAACCATAAACCAAAAACCACATTTATAACCA
CATATAACCACAATTTACTAACATTATGAGCAAAAAAACTTTTCGAAGTTTATGGGTTAA
ATCTGTGTTCAAAATTAAATTATACATACTAATTTTCAAAATAAAAGTTATAAAATTATC
TATACTTCTGTAAACAGTTATGAAATATTTTTTAACCATGAGAATTATGATTCTGTTTTG
ACTAACCAAGAGTATTAGAAGAAAAGTATGCCACTAAAATTAAAGACCAGGATTCACAAC
ATGATATCAGTCAAATTACTTCACATACCGGTAATTAAATTCATATTCAAATTTCAGCCG
AGCTATCCTCTCATATTTGGCTGACCAATATGGCAAAGATGACTCATTGTACCCCAAGGA
TCCCAAGAAGCGTGCTCTTGTAGACCAGAGATTGTATTTTGACTTGGGAACTCTGTACCA
GAGATTTGGTGATTATTATGTAAGTAAAATCAATTTATTAAATTGCTAAATTTATGAAGA
GACCTAACATAATGATAACATTAACCCTTTCCGCTCCGTTGTCGGGGGGTAGTTCGACAT
TTAACCCTTTAAGAGTTAGACAACTTGGAGCTCTTGAAGGACAGAGTAGTTAACTAAATA
GC
>TRINITY_DN2078_c0_g1_i2 
GGCCTTTCCTGATTGGTCGCCCGATTTACCCCGCCTCCCAGTCAAGTCTATCATTATATT
ACACTTTCAGAAAACATTTTATAAAACAAAATAATATTTTTAAATTGACCTATTTCGCAG
TTCAATACAGTTTTATATAGTACATGTTTCTACAGAGTTAGTTATATTGTGATTCGATTA
TAAAACTGAGAATATAGTTTTGGTGTTGAAGGAATCGAACTGGAACATACCGCTCCTTGT
GGAAAAGTACAGAGTCATTCTCATCTTGCGCGTGTATATACGACCGGAATTTGGCGTACT
TTCAAACAGTCGCCGGTATTCAATTGAAGAGTGCGGTTCGAGCTGCTTCTTTGTTCCTCC
AAGTTCAAGAAAACGCTAACTCAAGATGACCATTGATTTCTATTACTTGCCCGGCAGTGC
TCCATGCCGCTCAGTCCTGCTGGCAGCTAAAGCTTTTGGGGTTGATCTAAACCTCAAAGT
GACTAACCTGATGGCTGGAGAACATCTCACACCAGAATTTTTGAAAGTATGTCTAATTTT
TGTCTTAATAGTTTCAATATCCCATTGAATTATCATCTTTTGAATGAACTCTAGATTCTG
ATAAAAATGATTATGTCTATAATATTATAGAAAAGTAAAAATTATCTAAGCAATTAAAAC
ATTTATAATAAAATTTACTTTTACTTCTGTCGTCAACCCTCATCAATTTATTAAATGTTT
ATGTGTTTTTGGTGATATGCCACCATCCTGAGAAGCACACTGAAGCTGTCTGTAGCTCAC
GGTTTATTACTACACTTTCTGCTTCAAACTTGCTGTCATGAAGTAAAATGTCGTAGAGAG
CAATGTCTGAATTATGGATTATGTCATTGACTATGTCTTTTTAAGAACTGAGCCAGGCTT
ATACGTATACGTACAATGTTAATTTATTCCAGTGTTTTTCGTTTTTTGAAAACTAGTTTC
TATTTGTGCTATTGAACAGTGCTTTAATTAATTCAGTTAGTCATTATGTAAATTCAATGT
ATCATACTTGGACCTTGTTACATGGATGATTACCCGTACATATTTTAAATATTATCTTTA
CTTCTAATACTTATATTTGTGGAAATATTCTATAATTATTCTTCAAAAACTTGCCCTGAA
TTTTAATCTAAGTATTGCCATAAAACTATGCCTATTGTCTAACAGTCTATAATAATGCAA
TTAGTAAATTAAGTGTGTCTGTTACATGTCTATTAACTTTATTCTCATTTTTTTTTTCTT
TCTTCAGATGAATCCTCAACATACAATTCCTACACTGAATGATAATGGCTTTTGCCTCTG
GGAAAGGTTTGTATTCATTATCAATTCCAATTTCAGCTATAGTATATAAACAGGGAAATT
CAATGTT
>TRINITY_DN2078_c0_g1_i16 
ATATGTGAAATATCGTAATGCTCATAGGAAATAAATTTTCCTACACCATATATAATATTT
TACATTAAGATGAAACCTTGTACATTAAATTATTATTTATATCTCAATGTATTATTGGTG
TTAATTACGTCCATATAAATTTATGAGAATGGTTTTAAAAGATGAAACACAACAACACTT
ATAAATACCGGTATTTATAACCACATAATAACCATAAACCAAAAACCACATTTATAACCA
CATATAACCACAATTTACTAACATTATGAGCAAAAAAACTTTTCGAAGTTTATGGGTTAA
ATCTGTGTTCAAAATTAAATTATACATACTAATTTTCAAAATAAAAGTTATAAAATTATC
TATACTTCTGTAAACAGTTATGAAATATTTTTTAACCATGAGAATTATGATTCTGTTTTG
ACTAACCAAGAGTATTAGAAGAAAAGTATGCCACTAAAATTAAAGACCAGGATTCACAAC
ATGATATCAGTCAAATTACTTCACATACCGGTAATTAAATTCATATTCAAATTTCAGCCG
AGCTATCCTCTCATATTTGGCTGACCAATATGGCAAAGATGACTCATTGTACCCCAAGGA
TCCCAAGAAGCGTGCTCTTGTAGACCAGAGATTGTATTTTGACTTGGGAACTCTGTACCA
GAGATTTGGTGATTATTATGTAAGTAAAATCAATTTATTAAATTGCTAAATTTATGAAGA
GACCTAACATAATGATAACATTAAGTATTTGACTAACAGTAATGTAAAATAATCAAACAA
ATAAATAAAAAGCTTCGCTATCTATTTAAAATTTGGAATCATT
>TRINITY_DN2078_c0_g1_i8 
GTGACATATTAAATACATTTAAAAACTGAAATTCAAGTGTCCCAAATTTTTTGTCCGCCA
GTGTAGTATTACAGATTCAAGTGTGCCAACAACATGTATAATATTTTTCATTAAGATGAA
ACCTTGTACATTAAATTATTATTTATATCTCAATGTATTATTGGTGTTAATTACGTCCAT
ATAAATTTATGAGAATGGTTTTAAAAGATGAAACACAACAACACTTATAAATACCGGTAT
TTATAACCACATAATAACCATAAACCAAAAACCACATTTATAACCACATATAACCACAAT
TTACTAACATTATGAGCAAAAAAACTTTTCGAAGTTTATGGGTTAAATCTGTGTTCAAAA
TTAAATTATACATACTAATTTTCAAAATAAAAGTTATAAAATTATCTATACTTCTGTAAA
CAGTTATGAAATATTTTTTAACCATGAGAATTATGATTCTGTTTTGACTAACCAAGAGTA
TTAGAAGAAAAGTATGCCACTAAAATTAAAGACCAGGATTCACAACATGATATCAGTCAA
ATTACTTCACATACCGGTAATTAAATTCATATTCAAATTTCAGCCGAGCTATCCTCTCAT
ATTTGGCTGACCAATATGGCAAAGATGACTCATTGTACCCCAAGGATCCCAAGAAGCGTG
CTCTTGTAGACCAGAGATTGTATTTTGACTTGGGAACTCTGTACCAGAGATTTGGTGATT
ATTATGTAAGTAAAATCAATTTATTAAATTGCTAAATTTATGAAGAGACCTAACATAATG
ATAACATTAACCCTTTCCGCTCCGTTGTCGGGGGGTAGTTCGACATTTAACCCTTTAAGA
GTTAGACAACTTGGAGCTCTTGAAGGACAGAGTAGTTAACTAAATAGC
>TRINITY_DN2078_c0_g1_i13 
GTGACATATTAAATACATTTAAAAACTGAAATTCAAGTGTCCCAAATTTTTTGTCCGCCA
GTGTAGTATTACAGATTCAAGTGTGCCAACAACATGTATAATATTTTTCATTAAGATGAA
ACCTTGTACATTAAATTATTATTTATATCTCAATGTATTATTGGTGTTAATTACGTCCAT
ATAAATTTATGAGAATGGTTTTAAAAGATGAAACACAACAACACTTATAAATACCGGTAT
TTATAACCACATAATAACCATAAACCAAAAACCACATTTATAACCACATATAACCACAAT
TTACTAACATTATGAGCAAAAAAACTTTTCGAAGTTTATGGGTTAAATCTGTGTTCAAAA
TTAAATTATACATACTAATTTTCAAAATAAAAGTTATAAAATTATCTATACTTCTGTAAA
CAGTTATGAAATATTTTTTAACCATGAGAATTATGATTCTGTTTTGACTAACCAAGAGTA
TTAGAAGAAAAGTATGCCACTAAAATTAAAGACCAGGATTCACAACATGATATCAGTCAA
ATTACTTCACATACCGGTAATTAAATTCATATTCAAATTTCAGCCGAGCTATCCTCTCAT
ATTTGGCTGACCAATATGGCAAAGATGACTCATTGTACCCCAAGGATCCCAAGAAGCGTG
CTCTTGTAGACCAGAGATTGTATTTTGACTTGGGAACTCTGTACCAGAGATTTGGTGATT
ATTATGTAAGTAAAATCAATTTATTAAATTGCTAAATTTATGAAGAGACCTAACATAATG
ATAACATTAAGTATTTGACTAACAGTAATGTAAAATAATCAAACAAATAAATAAAAAGCT
TCGCTATCTATTTAAAATTTGGAATCATT
>TRINITY_DN9208_c3_g1_i1 
CGTCCTTCTGCACACCATCCTGACGACATAGGCGACTGAGCTATCGTAACAAACGTAGCA
GTGTGAATCTCGCGCTGGGAGCGGCTTCAAGAGTAGCTCCAATTTTTTTTTCAGTAACTG
TACAACAAAATGTCTGAATCTTCCCCCTATACGATTGGATAGTTATCATTAGAGAGCAAA
CAAAAAGTATCTTACAAGTTAC
>TRINITY_DN67112_c0_g3_i5 
GAAAAATGTAATGTGTCCCCCTTTTCAATGAGTCTTTACCTTAGAACAAAAAATTTTATT
TGGGTAATCTAGACCCCAATACCAAACTATTGCCAAAGACTTGAGGTTGCTAACTACCAA
AGTAACAAGAAAAAAAAATTTCACAGAGAAGAATGATGAAATAACAACCTGCAATAGCGC
TTTTTGTTTATTACATGAAACGCAGGCTACAAATCAAATGAGTCATCTATTTTCAAAACC
CGCCATATCCAAAAATAATTTTTTTCGAAGAACGGCAAAGCCTTGGAGATAGGGGATATT
GATATACTGTATAACCCTGCGTTTTTTTCGTATTATTTCTATTATACCTTTTCAACTTCA
AAATGAGACTAGACACTTTCAAGTTGGGACTGAACAGTTTCAAGTTGAGACCGAGCAGTT
TCAGGTTGGGACCGAACAGTTTC
>TRINITY_DN67112_c0_g3_i4 
CACTCTTCAACCAGAAGACGCCAAACGAGATTGATTACAGTGACTGGAGTTCAGACGTGT
GCTTCTTCCGATCTGAAAAATGTAATGTGTCCCCCTTTTCAATGAGTCTTTACCTTAGAA
CAAAAAATTTTATTTGGGTAATCTAGACCCCAATACCAAACTATTGCCAAAGACTTGAGG
TTGCTAACTACCAAAGTAACAAGAAAAAAAAATTTCACAGAGAAGAATGATGAAATAACA
ACCTGCAATAGCGCTTTTTGTTTATTACATGAAACGCAGGCTACAAATCAAATGAGTCAT
CTATTTTCAAAACCCGCCATATCCAAAAATAATTTTTTTCGAAGAACGGCAAAGCCTTGG
AGATAGGGGATATTGATATACTGTATAACCCTGCGTTTTTTTCGTATTATTTCTATTATA
CCTTTTCAACTTCAAAATGAGACTGGACACTTTCAAGTTGGGACTGGGCAATTTCAAATT
GAGACCAAACAGTTTCAAATTGAGACCGAACAATTTCAAATTGAGACCGAGCGGTTTC
>TRINITY_DN67112_c0_g3_i1 
TAGCTGATTACCCCATTAACAACAAATAATTATAAGGAAAAATGTAATGTGTCCCCCTTT
TCAATGAGTCTTTACCTTAGAACAAAAAATTTTATTTGGGTAATCTAGACCCCAATACCA
AACTATTGCCAAAGACTTGAGGTTGCTAACTACCAAAGTAACAAGAAAAAAAAATTTCAC
AGAGAAGAATGATGAAATAACAACCTGCAATAGCGCTTTTTGTTTATTACATGAAACGCA
GGCTACAAATCAAATGAGTCATCTATTTTCAAAACCCGCCATATCCAAAAATAATTTTTT
TCGAAGAACGGCAAAGCCTTGGAGATAGGGGATATTGATATACTGTATACTATATCTACT
ATACCTTTTCAACTTCAAAATGAGACTAAACACTTACAAGTTGGGACTAAACAATT
>TRINITY_DN67112_c0_g3_i2 
TAGCTGATTACCCCATTAACAACAAATAATTATAAGGAAAAATGTAATGTGTCCCCCTTT
TCAATGAGTCTTTACCTTAGAACAAAAAATTTTATTTGGGTAATCTAGACCCCAATACCA
AACTATTGCCAAAGACTTGAGGTTGCTAACTACCAAAGTAACAAGAAAAAAAAATTTCAC
AGAGAAGAATGATGAAATAACAACCTGCAATAGCGCTTTTTGTTTATTACATGAAACGCA
GGCTACAAATCAAATGAGTCATCTATTTTCAAAACCCGCCATATCCAAAAATAATTTTTT
TCGAAGAACGGCAAAGCCTTGGAGATAGGGGATATTGATATACTGTATAACCCTGCGTTT
TTTTCGTATTATTTCTATTATACCTTTTCAACTTCAAAATGAGACTGGACACTTTCAAGT
TGGGACTGGGCAATTTCAAATTGAGACCAAACAGTTTCAAATTGAGACCGAACAATTTCA
AATTGAGACCGAGCGGTTTC
>TRINITY_DN3369_c1_g1_i2 
AAGTTCTGCCTCATTATCACCACTACATCTTTTAGCCGCCATGTTGGCTACTGAGCCCAG
CGAAAAGATACGGACAAAGAAATCATTCTTGTCTAAATAAGATGCACTTGTTTGAGAGTC
AGACAGAGGAATTTCAAACTCACATGTCAGCTCTTCACTTTAGAATGTATACAAATGCCA
TCCATGAGCTAGAAATGAAATTACATGCATTTATTCAGAGCAGTGCTGCATGGCGTCCTG
AAGGCGTCATATGATTCAAATGGGTTAAGGCCTTGATTTTGAACTCAAATAACTTTATAT
ATGGAATAAAATATTTATGGTATTTGCAAGATAACACCTGTTTGTTTCTCCTGGCTCATA
CCTGCCCAAATGAAACTATGGTGAGACTAAAATATCAGACATTGAGCTTATTCATTCCCT
AAATATGTGTTGATATATCGCTCATACTTTGAAGGTTAATAACATGACATGGAATTATTT
TCACAGTAAGTCATTTTGATTATTTTGCTTCCATTCCTGGCAGTAGTTATAGTGGATTTA
CCCGTTGATATCGTAGACAAAAGAAAGAAAGAAAAAGAAAAAAATCAGTGTTCTAAGAAC
ATTGTTAAAATATTGTGATATATATTTTTAAATGATCAATAGCTGCAATTATTATTTTTT
TAATTTACATGGCAAATGTTAATAAACTTTTTGATAATCATAATAATATAATATCTAGTA
GTATTATTTTTGCCACTATTGAGCTTTGTGGTACCTTCCAAATAAGCACTACACTTGAAT
TATAACAAATATATGTAAACTTCCAGGGAAGTAATTACAGAATCCCGGTTAACCGAGCTA
ATATGGACCGCAGTTACCGGCTAGGAAAAGGAACCACGGATAAAACGGATAAAAATATAA
ATATTCATACTGTATAATGT
>TRINITY_DN3369_c1_g1_i1 
AAGTTCTGCCTCATTATCACCACTACATCTTTTAGCCGCCATGTTGGCTACTGAGCCCAG
CGAAAAGATACGGACAAAGAAATCATTCTTGTCTAAATAAGATGCACTTGTTTGAGAGTC
AGACAGAGGAATTTCAAACTCACATGTCAGCTCTTCACTTTAGAATGTATACAAATGCCA
TCCATGAGCTAGAAATGAAATTACATGCATTTATTCAGAGCAGTGCTGCATGGCGTCCTG
AAGGCGTCATATGATTCAAATGGGTTAAGGCCTTGATTTTGAACTCAAATAACTTTATAT
ATGGAATAAAATATTTATGGTATTTGCAAGATAACACCTGTTTGTTTCTCCTGGCTCATA
CCTGCCCAAATGAAACTATGGTGAGACTAAAATATCAGACATTGAGCTTATTCATTCCCT
AAATATGTGTTGATATATCGCTCATACTTTGAAGGTTAATAACATGACATGGAATTATTT
TCACAGTAAGTCATTTTGATTATTTTGCTTCCATTCCTGGCAGTAGTTATAGTGGATTTA
CCCGTTGATATCGTAGACAAAAGAAAGAAAGAAAAAGAAAAAAATCAGTGTTCTAAGAAC
ATTGTTAAAATATTGTGATATATATTTTTAAATGATCAATAGCTGCAATTATTATTTTTT
TAATTTACATGGCAAATGTTAATAAACTTTTTGATAATCATAATAATATAATATCTAGTA
GTATTATTTTTGCCACTATTGAGCTTTGTGGTACCTTCCAAATAAGCACTACACTTGAAA
CTTCATATTTTATAACAAATATATGTAAACTTCCAGGGAAGTAATTACAGAATCCCGGTT
AACCGAGCTAATATGGACCGCAGTTACCGGCTAGGAAAAGGAACCACGGATAAAACGGAT
AAAAATATAAATATTCATACTGTATAATGT
>TRINITY_DN49028_c0_g2_i3 
GTCCAAGTTTCTGTTATATCTTATGATAAAAAAAAATTACTGCAATTATATCTTTTTAGT
GTAGCAATTTAATACAGATGCGGTCAACTCCCAAAAACAGGCCACGCACGTGTTTGTTTA
CTTCTGAATTTAACTAAGGAAATTATAAAATGCGCATTTCCCATAAACACCTGAAATACA
GGAAGCAGAAACAACTGAACACGCAAATATTTAACGAAGTTGTTCGTTTAGCGTTACTCA
CTTGTCTGCATGATGTCAGCGGTAAGGATTGTAGAACGAACTCTCTCCTCCTCGGCTTTC
CAGCACAGACTGATTACTTCACGTCTAAGCGCTCAGATTTTCAACTCATTACTCCACGTC
AAAACTATGAATAAGTAAGCACAAGAAAAACACACCGTTACTCAAATCTTTGTCGACGCC
GTTCTACTTCTGGAACCCCTCTTCAGTAACTC
>TRINITY_DN49028_c0_g2_i2 
TTAATTTTGAATGCCTGAAAGGGAATAAGCCCTGAACTCACCTTACCAAGACCCAAGACC
CACTTTTCTTTATCTCAATTCTTTCTATCTCTGAAGTGGCTAACGAAGGTACAAATTACA
GTAACAAGGCATAATTTTACTTGTACTACAAGTGCCTCATTATCATAGATATGTATCAAT
TACTAAGCCTTACCTTTAATAACTCCAGAGAAAATTGCCTGGTTTGAGCTGAAATCCCTT
TTATGTTGTCGCTCGCGAAGGACGAATCCAGACGAAGACAGAGTACCAAGAATACTGCCC
CCAGCACTGAAATTGTCTGCATGATGTCAGCGGTAAGGATTGTAGAACGAACTCTCTCCT
CCTCGGCTTTCCAGCACAGACTGATTACTTCACGTCTAAGCGCTCAGATTTTCAACTCAT
TACTCCACGTCAAAACTATGAATAAGTAAGCACAAGAAAAACACACCGTTACTCAAATCT
TTGTCGACGCCGTTCTACTTCTGGAACCCCTCTTCAGTAACTC
>TRINITY_DN49028_c0_g2_i5 
CCGGGACCCACTTGACCAACGTGGCGTTAATATTTATAGAAATACTTATCAAATTTTGAC
CCAATGTGGCCTATTATTTAGCTTATAACTTTCTTTTTTTTACCCTACAGACTATCATAT
CCGAAAAGTAAATTCTGGTGAGGTATTATTGTGGGGATAATAATGAATAGAAGATCATTT
AACAAGAAACATTTATTTGGTGTTAAATAAGAACAAGGGATTTTAGTACTGAGGAAACTG
AAGGGCGTCGTCATCATCGTTGAAGGGATTCCAACTGGTTGGCTGTGGCCTTGTGATTCT
GCCAGTGAACAATGGCATTGAGTATGTTCGGTCCACCACGAAGAAGATGAAAGGTTGATC
AATGCTGAAGGGGTCAGCATCATTCCATGGTTCATGGAAGTGGTACGGAAAGTTGATATC
TGCAAATCAATTTAAACTAAATTTTACAGACGTTGATAGAAGATAAGGTAACTAGTGAAA
CACTAAAGTGTGCATAATCACAATAGCCAAATTACGTATAGATTTTTTTTTCAAATGTGG
AGAGAATAAAA
>TRINITY_DN9097_c7_g1_i1 
AAAAACATTTTTCACACCTGCCTGTTTGATTAAATGTTATTTATGAAAAAAATACGAAAT
ATATTACACATAAATACTGTGCCTACACAATGAAATACACTCATCTGCACTATACTGTTA
TTTAAATTAATGACTGTTCATGCTATAGAGAATTAACAATGTGCTGTAAACATAACCTCA
CTTCAGTATCAATTGAAAATCAACATTAGTCATAATCGCACAGAAACAAAGAAACAGCGT
AATTTCCGC
>TRINITY_DN40190_c5_g1_i1 
ATATATACTGTAAATCAAGTACTGTCAAACAAGTTTATTCATTATTAACGTATACATAAA
TTTAAGGTTATGCTTGTCAACTGAACCAGGAGATGGCGTTGACATATTCACTGCCAATTT
TAAGAGGCATTGTACTTGTTCAGAAGCAAACAAAATCGAAGGTATGAGAAATAACGCATA
GGGAAAGCACTGATATTCGCAAGGTAGTGGCAACC
>TRINITY_DN55027_c4_g1_i1 
GTCCGTTTTCCGTACGATTTTTAAGATTGTAAACTATTGAAATGAGGCATAGTATGAAAT
AAAAGAATATTACTAATAAAAGATGTATTATAGAGATCCAGTGAACAAACTGAGTACAGT
TATACAGAGCATTACTGTTAACTTAAATATCTAGGAGCTTTAATTACAAACAGGAATGAG
ATACAGAAATAAATTAAACATAGGCTTAATTCT
>TRINITY_DN1084_c0_g1_i2 
AATTTTAATTTTTATTTTTATTCTTAGAGTTGTTGATTTTGTTGATGCACTCGCGGACCC
CTTGAAGTTCACTCACGGAAACCCAGGGGTCCGCGGACCCCAGGTTGCGAACCGCTGCTA
TAGTGTATTCACTCTTAAAGTGATCCGAACATAAATGAAATGCAACTTATATCACTGAGG
AAAGTATACTCGTAAGTTACTGATAAACTATAAAATGTCAGCATTTATGTGAATACATCA
CTTATGTGGACAAAGAAGACTACCCTCGAATTCAATCAAGCAAGTTGCTGGTGGTACCTC
ACCTTGTCAAACTGTGAATAACAATAGCTTTGATGAGGATGGGAGAACGGACAAGGCCAG
TAACAATGACAATGACAGCTTTTCAGAACTGTTTTTTCTCTTAACAATGAGGTGGACAGA
TTAGAGCTTACAACTCTGCATCGGCCATGTTGCATTTTTTTCAGCGTGATGTAAGGATTT
CCCCAGAAGACTCTGTTTAAGTGACAGCATGGTTCCCTGTTTCAAATACATATATACATA
CACCTTTGAGGTTGCTGCCCAGCATTGAGGGTTTCCAGAAGACACAACATAGTTTGTTTT
ATAGAAAATCAGAGTGAAAAGAAAAGGTTTTTTTTTTTTCAGTGGAAACTTTAAAATGAT
ACTAGAGTAGTATTAATACTTAATTATACAAATGATTTCTTAATGTATGT
>TRINITY_DN1084_c0_g1_i1 
ATGAAAAGAAATGAAGATAAATAAGAAGGAAAACTTTGAAATAATTTTGGTTTGTAGGAA
ATTACTCTTTACTCTTTGAAGAATGCCGTGTCTTCTAATTCATGTAAGACCCGGTATATT
GAATATATCTATAGTGTATTCACTCTTAAAGTGATCCGAACATAAATGAAATGCAACTTA
TATCACTGAGGAAAGTATACTCGTAAGTTACTGATAAACTATAAAATGTCAGCATTTATG
TGAATACATCACTTATGTGGACAAAGAAGACTACCCTCGAATTCAATCAAGCAAGTTGCT
GGTGGTACCTCACCTTGTCAAACTGTGAATAACAATAGCTTTGATGAGGATGGGAGAACG
GACAAGGCCAGTAACAATGACAATGACAGCTTTTCAGAACTGTTTTTTCTCTTAACAATG
AGGTGGACAGATTAGAGCTTACAACTCTGCATCGGCCATGTTGCATTTTTTTCAGCGTGA
TGTAAGGATTTCCCCAGAAGACTCTGTTTAAGTGACAGCATGGTTCCCTGTTTCAAATAC
ATATATACATACACCTTTGAGGTTGCTGCCCAGCATTGAGGGTTTCCAGAAGACACAACA
TAGTTTGTTTTATAGAAAATCAGAGTGAAAAGAAAAGGTTTTTTTTTTTTCAGTGGAAAC
TTTAAAATGATACTAGAGTAGTATTAATACTTAATTATACAAATGATTTCTTAATGTATG
T
>TRINITY_DN1074_c41_g1_i1 
ATAACTTTTTGTTGAAGACATCTTCACTAATGAACTGAACAGACTATACACTACTAACAG
AAACCAAACACTGGCATTACACAGATGACCTAGGTCTACAACCCCCACCCCTGCCCAACC
CTCGCTAAATTATTTAGCTCGCGTGTTTCCCGCATTGAAAGTTAACGTGGTTGAGTAGTA
CTACAATTATTATAGTCCATCCAGAGTTTTGTAAAGACTTCAGGTCTTATTTAAAATTAA
T
>TRINITY_DN21460_c0_g2_i1 
AATTTTAAAAGAAAGTAATATAGTACGGAACCCAGTTGTTTTACACTTATTCGTATGTCT
AGAGTCAGTTTTCAGAAATTCCTTTATTTACTTCTATCAACTTCTACCACTAGATCCCAC
TCAATGTGTTTAAGTAACTTTAATTTTGGGCTACTTTTCCTGACATTTATGGCGCTTAAA
TTAGATAATAATCTGGCAATCCTACCATG
>TRINITY_DN2817_c5_g1_i1 
CATCACTTTCATATAATAGTTTATTCACAAAGAGAAATTATCTGAATATCCGATATTTAC
GGATGCCGCTGGATATTAAAATGTTCTCGTCCATTTAAATACCGCCGCAGCAATGTTCCA
ACTTGACGCGCAGGGACTGAAAACTACCGGCTTGAAGGGTTAAAGGAACCATCATGTTCC
TTCATAGATACTTCAAACTGTAAGTACTAACTCCATTGCACAACAGTCCACGGAAAGTCC
AGGCTTACTAACTGGCTTCTAGTCTCAAACTCACATACGTCTTGTTTTATGAATGTTGCT
ACATAAACATTTAGAGAATTGCAACTAGTACAGTATTCAGATTGTCATTTTTAAACCCTT
GTTTGCTGCAGTACTTTACAAATTGCTTTAGAAATGCATGATTCTCTACAAATACTGGTA
CAGTAAACTCCCGATTTTTCGGGCTAATGAACGGGAGAAGGGGCACGAAAAATTGAATAA
CACGAATAATCGAAATATCACTCTCA
>TRINITY_DN15266_c0_g1_i1 
ACAAAGTGTGTGGGTTACATGATCTTCCTTGAAAAGAATATCTATCGTGATAAAACAGCA
GAGATAAATCCTTTATACAGTAGTATCTTTTATATTGTAGATAGCTTATATTTTTTTTAG
ATTTTGTTGAAATATTTTGCCTATATTATGATACATTGTGCCTATGATATGCATAAAATA
AAATAAATACAGATTATATAATAACTATATAAGAATAAGTACA
>TRINITY_DN5521_c7_g1_i2 
ATCGTCATCCCAAGAAAGTATAAGGCCCAGGGTTAGTTATGGTCTTAATAAAAAATTCTC
GGTACTGAAGCATGACTCTTGGAAGACTATTACGATTAATTTGTTGGATATGAATTTTCT
ACTGTAAATGGTACAGTGCGTCCCACGTAAGACTGGGTCAGCAGTAATAGAAATAAAGAT
GTACCGGTACTGGGAAAAGCATCAAAATAAAATTTACAGAATTTACAGAAAATTTACAAC
TTAAAAACAATATCACAAC
>TRINITY_DN5521_c7_g1_i1 
ATCGTCATCCCAAGAAAGTATAAGGCCCAGGGTTAGTTATGGTCTTAATAAAAAATTCTC
GGTACTGAAGCATGACTCTTGGAAGACTATTACGATTAATTTGTTGGATATGAATTTTCT
ACTGTAAATGGTACAGTGCGTCCCACGTAAGACTGGGTCAGCAGTAATAGAAATAAAGAT
GTACCGGTACTGGGAAAAGATCAAAGCATCAAAATAAAGTTTACAGAAATAATCCTCAC
>TRINITY_DN32132_c5_g1_i1 
ACATACCGGCCTATAACTTGGATTTTTTTTATGAAATTTAAAAAAAAGAAAGAAAAAATA
TTGAGAGTTTGAACAACAATGGTCACACGCAATTTTAACACCCCTCTCTAAACTACATTT
CAATCAATATATAAATTTCAACAAAATGAACGCCTGACTGCCATGTGCGGTTGACCACGG
GGGTCCAGAAAACAATCCAAAGCATGTTAAGAAAAATAATAATAATTTAGAGTAGAAG
>TRINITY_DN158_c216_g1_i1 
TGCCGTAATAGGGTTGAATTACCAAGGGGTACAATGGTCTTTGCTACGCTGATCCCCACA
GCCGATAACCCCGGTGTTCAAGATCTGAAATTTAAAGAATATGTAACTCTGTCGGTAGGA
GGATGAGAGTGTGTATATTATAGTGTTGTGTGTGTTTGTTGTGGTATGATATGGGTGACT
ACTGGAGATGTATGTAGATATTTCATTACTAACGTACGTTT
>TRINITY_DN186_c66_g1_i1 
GCTCTCAGAGAATGAGCTCTCCACCTCTGGCTTAGATAAAGATCAACAGGGTACCAAAGG
AACGTTCATTTAAAAACATCCCTTGTATTATGTTAAGTATATTAGGGCTACGTATATGTA
TTACATGTATTTTATGTATATTAGACCTAACTAACTCACTGGCACTATCGAACCCGTCGA
TTCATGGCCGTGCGGATATAGGCTCTCCAAACATCCCTATCCTGAGCTAAAATTTTCCAA
TCATCCC
>TRINITY_DN168_c12_g3_i1 
CAATTTAAGTTAAAGTCATACTATTTTCGCCGGGACCATTAAATTTGTCCACATTGGACA
GATTTCCGCCTTATACACGGTCCGCTTTGGGCAAGTTTTACTGTATAATATATTTGACAA
AAAAGATATTTTCCAACGTTAGGCTGTTTAGAGATGTGTTTTAACATCTGTATGTCTGGA
AGCTCTTGTTTAACTTTTAATCCACTCTTTACTTTTTTCTTGTACAGAATTACCTCCAAT
TTTATGCCTATTGTTCATCCCTTCATGTTTGAACTACTTTCTGTACCCCAGATACCTTAC
TAGTGTTTCTATAGGCCACACTTTATTCAGCGAAAATTCACAGCCAAACTTAATGATTCA
GGATTATACATGCAAGCTGCACATGAAAATATGCCATATTTTTACAAGGGCCACACTTTT
TACAGGAGCTTTCCTCTGCAATCTTCCTAGGGCTTTAAATTTTTTGTAGTGTAGTCAGGC
ATGGTCCGTGCTATGACGTTTGGAGGGGCGGCGCCTTTAATTAGGAAATTTACCTAACAC
TAATGCTTAGGAACAACATGTATACAGGCAACGCCTTCCAAACGCCAT
>TRINITY_DN187_c2_g2_i1 
GCATCAAACAATGTTTTGTGTCTTTAACAGTCTTGTTTCATTACACTTGTCACCTCGGAT
AACACGAAACCTTGGTTATTTATCGAAACTTGGTTAATCGGGATTCTACTGTAATAGTAA
TTTAAGTAACAGTGTGAGTATTAAGAAATAGCATTCTGAACTGAGAAACATTTGGGCATG
GCTTTAATGAATAAGCAATTTCTTGCTTTCAAAAGTAATGAATTCCTCAATTTTCCATTA
TGAAAAAAAAAAAAAATCGTGTGATGCACTCTGTGAATTGGCTGGCGTTTTGCATGTCAT
ATATGTGTTACTTTTGAAATTAAAAGCCTTAGAATATCAGTTTGACAACTTTTACATAAT
ATCAGGGGCTCATAGCACGGCAAGCTCCTGCATGTCTACAATTTATTGAAAATTAGATGC
TTGCCTGTTTATGGTTACTACATGCTCAAAATCACCAGGATATGCCCATGCACAATATAC
AAGGTGATGCACGAAGTTCGTACAATATTGCAGGATCTGGTTACTGGTTTCAGTCTGGTA
AAAAAAATATCTAACATATGTCCGATTTTAAGTAGTTTTCGCAATATCTATGATTCTTGC
ACCCG
>TRINITY_DN187_c2_g2_i3 
GCATCAAACAATGTTTTGTGTCTTTAACAGTCTTGTTTCATTACACTTGTCACCTCGGAT
AACACGAAACCTTGGTTATTTATCGAAACTTGGTTAATCGGGATTCTACTGTAATAGTAA
TTTAAGTAACAGTGTGAGTATTAAGAAATAGCATTCTGAACTGAGAAACATTTGGGCATG
GCTTTAATGAATAAGCAATTTCTTGCTTTCAAAAGTAATGAATTCCTCAATTTTCCATTA
TGAAAAAAAAAAAAAATCGTGTGATGCACTCTGTGAATTGGCTGGCGTTTTGCATGTCAT
ATATGTGTTACTTTTGAAATTAAAAGCCTTAGAATATCAGTTTGACAACTTTTACATAAT
ATCAGGGGCTCATAGCACGGCAAGCTCCTGCATGTCTACAATTTATTGAAAATTAGATGC
TTGCCTGTTTGTGGTTACTATATGCTCAAAATCACCAGGAAATGCCCATACACAATATAC
AAGGTGATGCACAAAGTTCATACAATATTGCAGGATCTGGTTACTGGTTTCAGTCTGGTA
AAAAAAATATCTAACATATGTCCGATTTTAAGTAGTTTTCGCAATATCTATGATTCTTGC
ACCCG
>TRINITY_DN187_c2_g2_i2 
GCATCAAACAATGTTTTGTGTCTTTAACAGTCTTGTTTCATTACACTTGTCACCTCGGAT
AACACGAAACCTTGGTTATTTATCGAAACTTGGTTAATCGGGATTCTACTGTAATAGTAA
TTTAAGTAACAGTGTGAGTATTAAGAAATAGCATTCTGAACTGAGAAACATTTGGGCATG
GCTTTAATGAATAAGCAATTTCTTGCTTTCAAAAGTAATGAATTCCTCAATTTTCCATTA
TGAAAAAAAAAAAAAAATCGTGTGATGCACTCTGTGAATTGGCTGGCGTTTTGCATGTCA
TATATGTGTTACTTTTGAAATTAAAAGCCTTAGAATATCAGTTTGACAACTTTTACATAA
TATCAGGGGCTCATAGCACGGCAAGCTCCTGCATGTCTACAATTTATTGAAAATTAGATG
CTTGCCTGTTTATGGTTACTACATGCTCAAAATCACCAGGATATGCCCATGCACAATATA
CAAGGTGATGCACGAAGTTCGTACAATATTGCAGGATCTGGTTACTGGTTTCAGTCTGGT
AAAAAAAATATCTAACATATGTCCGATTTTAAGTAGTTTTCGCAATATCTATGATTCTTG
CACCCG
>TRINITY_DN691_c1_g1_i2 
GTGATCCAAACAATATCCCTCTCCCGACAGGTCGTGGCTCTGTAAAACCCGGGTGGCGTG
AGTCATGTTAATGTATCTACTAGTGGGGGAGGTAAAACTAGGAAAATGAATGAATGAATT
GAAAAACGCGAAAAAAAAAGTAATCCGTAAGTTATCCTGTTCTTAAGTCAAAAAAGAGAT
TTTCACTCCGTTTATTTAAATTTTAGAATTTTTTAAATTGATTGAATGAAAACTTTCAAG
AACCACTGTATGAGTCTTCTGATTTTAAAATCTCCTAGTACAGAAACATTAGCGCTTTCA
AATGTTAAAGAGCTAATTTTTATAATGCCTCACATTAAAAACTTGAAATGTGATTTTTTA
AAAATCATATCATAACAATTAGAAAAACGGGGGAAAAACCGATACACTAAAATACAGTAC
CTATAACTTATGTTGTTTGTAATGTCTTTTTTTATTAACAACTAGAATGGCCTGTAGAAA
ATTTTCAATGAGTACGAATAGGAATGTGAAACATCGTAGGCTGTCTCCAAGATTCGCCAC
TGAGTCTGGAGGCGAAACCACATCTTCTGTTGATGCGAGTATACTGTATTTGAAAACTGT
ATATACTGTATTTGAAAACTGTATATACTGTAATTGGAAATATTGAAGGCGCGTTGATTG
CAGTAAGCACAGAGTGTCTGGGAAGAATATCTCGATAGAATCCAGTATTTACAGTATGTC
ATAAAATAAGTATAAAACTTGGATTAAACATGGCTACTCTCTACAGTCTAACAATAAACA
TGATTACCCTGTGTCGTTGCTGTAAATGTCGTTACGTAAATTATTTTATTATTATTACTA
ACAATTATCATACTTTTAATTCCCTTATATACCATATGTGCAGTATACTGTACATAGGCC
TAGTGAGTATCATTTTCGTCTTGAAATAAGCACATTTTCATTTAAACTTAATTAACAAGT
TCAACTAAACTCCATCTTCTAATATTTTATTTAACAAACTTCTTCTATGTAGAGGCTGCC
ACTAGTACAAAGCATAAACTAACTCCGTGGCGTGACAGCCCATGAAGGGCATAGGCCTAC
CAGCGGGCTGCTGGCTTCAGGGTCACACATGTCCTAATACATGGAGGTGAACCGTCATCC
AACCAGTGAATGAGTAACGTGTGGTTAGCATGTCGGTTCCCC
>TRINITY_DN691_c1_g1_i4 
GTGATCCAAACAATATCCCTCTCCCGACAGGTCGTGGCTCTGTAAAACCCGGGTGGCGTG
AGTCATGTTAATGTATCTACTAGTGGGGGAGGTAAAACTAGGAAAATGAATGAATGAATT
GAAAAACGCGAAAAAAAAAGTAATCCGTAAGTTATCCTGTTCTTAAGTCAAAAAAGAGAT
TTTCACTCCGTTTATTTAAATTTTAGAATTTTTTAAATTGATTGAATGAAAACTTTCAAG
AACCACTGTATGAGTCTTCTGATTTTAAAATCTCCTAGTACAGAAACATTAGCGCTTTCA
AATGTTAAAGAGCTAATTTTTATAATGCCTCACATTAAAAACTTGAAATGTGATTTTTTA
AAAATCATATCATAACAATTAGAAAAACGGGGGAAAAACCGATACACTAAAATACAGTAC
CTATAACTTATGTTGTTTGTAATGTCTTTTTTTATTAACAACTAGAATGGCCTGTAGAAA
ATTTTCAATGAGTACGAATAGGAATGTGAAACATCGTAGGCTGTCTCCAAGATTCGCCAC
TGAGTCTGGAGGCGAAACCACATCTTCTGTTGATGCGAGTATACTGTATTTGAAAACTGT
ATATACTGTATTTGAAAACTGTATATACTGTAATTGGAAATATTGAAGGCGCGTTGATTG
CAGTAAGCACAGAGTGTCTGGGAAGAATATCTCGATAGAATCCAGTATTTACAGTATGTC
ATAAAATAAGTATAAAACTTGGATTAAACATGGCTACTCTCTACAGTCTAACAATAAACA
TGATTACCCTGTGTCGTTGCTGTAAATGTCGTTACGTAAATTATTTTATTATTATTACTA
ACAATTATCATACTTTTAATTCCCTTATATACCATATGTGCAGTATACTGTACATAGGCC
TAGTGAGTATCATTTTCGTCTTGAAATAAGCACATTTTCATTTAAACTTAATTAACAAGT
TCAACTAAACTCCATCTTCTAATATTTTATTTAACAAACTTCTTCTATGTAGAGGCTGCC
ACTAGTACAAAGCATAAACTAACTCCGTGGCGTGACAGCCCATGAAGGGCCTAGGCCTAA
CAGCCGGCTGCTGGCCTCAGGGTCACATGTCCTAAGACATGAAGTAGGACAAAGTATACT
GAACAAAAAATCAGATACAATTCTCCAG
>TRINITY_DN655_c2_g2_i1 
GTCTTCTGGAATCCTCTTAGTAACCGCTATGATGCGCTCACGAAGATCTCTGACTGGGGT
GGCGTAACCGTTATCTTTGACGTAGTCCCAGAGAAATGAATCTAGGGGTGTTAAATCGGA
AAATCTCGGACTTTTCCTACCAATCCAATGGCTAAAATGTATCGTGCCATGTCTTTATGC
TTCTAGCAGTTGGAGCATAAGGTTTAAACACTCGCCGAAATTATCTTTATACTCTAAAAC
TTGATTTAAACTCAGTATAC
>TRINITY_DN600_c8_g1_i1 
CGGCGAACCATGGTGTGACGTGTGGTATGGCTCAACCTGTATATCTGCAACCCCTGGACC
TTGGTTTGATGATTGTTGCCTGTATACAGTTAGCGCCATACCAAACACGTCACCACGATT
CGCCCTGACCTTTTAATTCATTATGAGTGTGTGAAGCACACTTGCATCGCGTAACAGTTA
TACAGCCAGGACAGACGACAGTGGAGACAAATAACCAGGGGCCCAGGTCCACGAAATAAT
TTAAATACAATACAATGCCAAAAATGTACTTTTGTAGTTAAAAAATAAAAAGAGAAATCA
AAGTAAAGTGCATATCAATGTGCTCAAAATTGAGATGTGGTCAGGGTGTACTTAAGGTCA
ATTACTGGCCCAGACCTCTAGTAGCCTAGGAGCGTGGACCACTAGGTGCTCAGGGGCCCG
AAAATCCTGTCACCGGACCTGTATAAGACTGTGTTATAATCTAATGGCTTTACATCTGAA
ATAGGCTAAATAAATAGCAGTTCGAGTCCTCTTATAGAAATACAAGAGGGAAAATGATTG
AACCTCACCCTATATTCCGTTTATCTTTGAGCCCTTACAACAATCCCATTCTGGAAACAT
GGCATCGCCATGGTCAATCTGCAGAACAATAAACAGAAAGAGAATAGGGTAACTGTTGTG
CGCTATAACATTTGTTCTCTGATGCCGTTAAATATCCATTTATTTATCCAAAACCCTTTG
CAAATATTTGAAAATTAAACACAACAGAAATCTGCGGGTCAGTTTCATAACAGCAGTATA
TAAATAAAATCTTCTACTCTAAAATATACAACCAGTACTTAAATTTTTCATTGTATTATA
ACCAAGCCTCAAACTCCGTTACGTTATACAATATCAATGGTATTACACTAATACTTCTAA
ATATATACAACATTTAGCAACAATTAGCTTCAGTGCAACCTATTTCTAGGCCCATTCACT
GAAAGGCATTGCAAGTTATTCTGTACAGGCAACGGAATCCGAGACCTGCTTATGACATTG
AATTACAATTGTTTTGCTTGAAACTTCACAGTCTGAACAACGTAACTAATATTCTTTATG
TTTTGACATTTATTATCAAGTTGATATGAACATTTAAAAACAATTCCCAAAATATCAAAC
AAAACAGCATGTGATAAGACAATGAAGGGCTGATATGTATTTTTACTTATCTGATCTGTA
TAGGCCACAACAAATTTGCATTGCCATTCTCAGAACAAAGAGATCTAAGACAATCTCCTC
ACGAAACAGTCCCTGTCTTATTGTACATGCTCTTTGTTAAAACCAATAGCTTGAGACCTG
TGCAAATAGTATAGCTTATTAAAATCATTATTCATGATTTATGAATTGCCTTTAAGCACA
CAATGCACAACATTAGCTGTTGTTATAGAAATACAGATTGCAATGATAGTTAAAATCAAA
GAAACTGTCAAATTGCAGAACCGAACACAACAAAAAATGCACTTCTTAATAATGAATAAA
AATTAACGAGGTCCATTAATTTCAATTACTGAAGATATATGTATGCTAATGTAATTGGTG
GTTGCTTTTGAAATAAACTCTCACAATACCACAATTGTTGTAGAAAAAAAATCAAGCGGC
CCATCATTACAATCAGTGAGTCGATAATATCATGGGGACTGAACATTACGAGCGTTGTAG
ACAAAATTATCGAGTACAGGAACAATTGGTATGACCATATAACGATGATGCCTTCAAACA
GAATACCACAAATTTTATTCCATTACCATC
>TRINITY_DN94838_c0_g1_i4 
CGACCCTGTGTGCAATATAACGCCGACTTTTCTGCGCAAAAATAGGTACAGTCTGTAGAA
CATTGAAATGACTAGACCTCGATTGTAATACGAGTCTGGTTTTTGCTCAGCTTTTTTTTT
AAAAAAAAAACATCGTATTATATTCGGGTCAATATGGTATGTCATATTATATATGCAAAG
AATAAATACTAACCATAAGAATTATTGAATCAAATAAAACTCGCCGGTAAATAATTATTT
CTATGAGATTCATATTTCTATGAGATTCATAATGAAAAGTGAAAATAAAAAGTTTTAAAG
CTCTAAATAATATTCATTACTATATTTGAGTGATTCAGAGGATTATCATAATAAATGCGG
AAACATGATGCACTTAACAAAATTTAACTTAACATTATGAAATATTAGCTGATTGGCTGT
TGGTTTTTAAAACATGGCTGACAGAAGAAAGCAGCTGATAGACACAAACATAGTTTGCTT
GTAGCATATCTTTTGTTTCTCAAGAGAAA
>TRINITY_DN94838_c0_g1_i3 
CGAAATTTTTATAACTTTGTGATCCTCTAATCATGCTTTATCATAATTTGAAGTCGCCAT
GTGAAAATTCCAAAAAAGTTGGACGGACAAATCGATTACATTAAGTAGCTTCGCTTCTTG
AATATGCACCATAAGAGTGAGTTCCACCCACTTGCACTCTGTGCACCACTATCTTTCTCA
TGCCCTCCATTACATTACTGTAGCAACAAATGTATCTTGGTTATCAAGCACTACATCTAC
CGACACCAATTTCATTCTTAATTTTCTAACCCTCAGTGCCCTCCTCTTCTTCGTCGTCTT
CGTCCTCATGCTGGGGTTGTTCTGCCTGGCCG
>TRINITY_DN94838_c0_g1_i1 
TTTAGTTTTATATTTTACATAAATTTATCAAAAATTTAGCATGTTCAAATAAATTTTACC
AATGTATAAGTAATATTACACAAACAAAAATCAGGAATAGAAAATTGGTCAGTTTGAACA
CAAACATGTGACTTTCACAAAGTAGCAAACCGACCATTTGCATAATACAGTATATCGCCG
ATGTTCCTGCGCAATATTAATTACAGTCTATACAACATATATGTAGACTTGTCACACTTG
AAATGACTAGACCTCGATTATAATACGAGTCTGGTTTTTGCACAGCTGTTTTTACGAAAA
AAACATCGTATTATAGTCGGGTCAATACGGTAATAGTGTTGCCGCTGGTAATACAATTTT
CTTTTATTTTCATTTCAAAAACTATAACTATAGTTTATATTCAAAAGCATTGTTCAATTG
ATATAAAATCTTGAGTTTGTCAACATAGGTGCATAACAAGATCTAACAGGAAATATAATA
GATTAATTATGAAGAATTATCAGATTTACAATAATCCAGAAGCAATAAATGTGAGGCATA
AATTTATTATGAACATATCAAATTAGAGTGCACGGTTAAGACATACATTAATGTTTCAAC
AAGTTAGAAAATTTCATGGCTCTAGGTTAAAAAGCTTTTATGTATATCAGTAATTTGGAA
CTAAATGTTTGCCCATATGAAATTTTTGTTCACTTTGCTAATGGATTTCAATTTCCATTA
CAAAAAAGTGACTGTGCTCGCTAATGAATGACATAGAGTGGTCCCTAGCGGCCATTTGTT
AACTAACAATCTCTTCATCTTGACAATTGAATATATGAAAATCAATAACTGTCATAAAAT
ATGTTCCAATGAACTCGCAAAGCATTTCTGTTGGAGAAATGAAAGTGGAAGCATCGCAAA
TTCATTATTATCAGTCATTAATGGATAGACATGGTAAATACTTTTCTACAAAAACAGACA
AATATAACAAAATATGTAACTTTCAGAAAGCAAGAAAAACTGAAATACATGATCTTACCT
TAAATATCTAACTTAGTGATAAGTCTTTAAATAATTTAGGAATATACATGTTCCATATCG
TCGTTTAGACTGCAAGACCGCGTATCTGAAAATTTTATTGTGTATAGTATCGCGGAATTG
AAA
>TRINITY_DN94838_c0_g1_i8 
TTTAGTTTTATATTTTACATAAATTTATCAAAAATTTAGCATGTTCAAATAAATTTTACC
AATGTATAAGTAATATTACACAAACAAAAATCAGGAATAGAAAATTGGTCAGTTTGAACA
CAAACATGTGACTTTCACAAAGTAGCAAACCGACCATTTGCATAATACAGTATATCGCCG
ATGTTCCTGCGCAATATTAATTACAGTCTATACAACATATATGTAGACTTGTCACACTTG
AAATGACTAGGCCCCAATTGTAATACGAGTCTGGTTGTTACACAACGGTTTGCATGAAAA
AAGAACATTGTATAATTTTGGTGCC
>TRINITY_DN94838_c0_g1_i6 
CGAAATTTTTATAACTTTGTGATCCTCTAATCATGCTTTATCATAATTTGAAGTCGCCAT
GTGAAAATTCCAAAAAAGTTGGACGGACAAATCGATTACATTAAGTAGCTTCGCTTCTTG
ATAAATACATTCTGTTGGTTTTTGACTACATTTAACATGGCTGACATTTTCTTTACAGAC
ATTGCTATCAATTGGCACAATTTCCCTTTGATCACTAGCCGATTTTTATGATTCAAGCTG
TAAAATGAAAGCCTTTATATCAGTAATTTGGAACTAAATGTTTGCCCATATGAAATTTTT
GTTCACTTTGCTAATGGATTTCAATTTCCATTACAAAAAAGTGACTGTGCTCGCTAATGA
ATGACATAGAGTGGTCCCTAGCGGCCATTTGTTAACTAACAATCTCTTCATCTTGACAAT
TGAATATATGAAAATCAATAACTGTCATAAAATATGTTCCAATGAACTCGCAAAGCATTT
CTGTTGGAGAAATGAAAGTGGAAGCATCGCAAATTCATTATTATCAGTCATTAATGGATA
GACATGGTAAATACTTTTCTACAAAAACAGACAAATATAACAAAATATGTAACTTTCAGA
AAGCAAGAAAAACTGAAATACATGATCTTACCTTAAATATCTAACTTAGTGATAAGTCTT
TAAATAATTTAGGAATATACATGTTCCATATCGTCGTTTAGACTGCAAGACCGCGTATCT
GAAAATTTTATTGTGTATAGTATCGCGGAATTGAAA
>TRINITY_DN94838_c0_g1_i2 
TTTAGTTTTATATTTTACATAAATTTATCAAAAATTTAGCATGTTCAAATAAATTTTACC
AATGTATAAGTAATATTACACAAACAAAAATCAGGAATAGAAAATTGGTCAGTTTGAACA
CAAACATGTGACTTTCACAAAGTAGCAAACCGACCATTTGCATAATACAGTATATCGCCG
ATGTTCCTGCGCAATATTAATTACAGTCTATACAACATATATGTAGACTTGTCACACTTG
AAATGACTAGACCTCGATTATAATACGAGTCTGGTTTTTGCACAGCTGCTGTTACGAAAA
AAAACATTGTATTATATTCGGGTCAATACGGTATGTCATATTATATATACAAAGAATAAA
TACTAACCATAAGAATTATTGAATCAAATAAAACTCGCCGGTAAATAATTATTTCTATGA
GATTCATATTTCTATGAGATTCATAATGAAAAGTGAAAATAAAAAGTTTTAAAGCTCTAA
ATAATATTCATTACTATATTTGAGTGATTCAGACATACGATAGGATTATCATAATAAATA
CGGAATCATGATGCACTTAACAAAATTTAACTTAACATTATGAAATATTAGCTGATTGGC
TGTTGGTTTTTAAAACATGGCTGACAGAAGAAAGCAGCTGATAGACACAAACATAGTTTG
CTTGTAGCATATCTTTTGTTTCTCAAGAGAAA
>TRINITY_DN12252_c2_g1_i7 
AGTGAACATGTTAAGATAGAAAGAAATAAATAACTCACCCGTTTTAAATTTAATCCCAAA
ATAATGCACTTCACTATGTAGAGGCCTTTATTATCATTCACTATTTAACCTAATTTTGAA
CACTTCTACAGAATTCCATCCTCTGATTGTTCCTTCTGGTATGCTAGGCTCACATGATAA
ATACACACACACACATGTAAATGTCTTTGTTTCTAAATTTCTGTAATATTATTTTCAATA
TTATTAACTTTACAACCCCTAAACAAAATGCCATTGTCCACTGAGGGTTGAGTGAGGTGA
TAATTTGTACTACAGGAATGCACTGTGTAACTAATTGTGTAATGTATTAAATTTCACTTA
ATTTTTAATTGAATAATTGTAATGATTTTTTTCGGGGACATGTTTCCCCCCGTGTTAAAA
GCGAATTCGTGGTATTTCGGACCGCGTTATATAGGGCTTCTACTTGTGTATCCAAAATTT
TCGTCTGTGTTAATCATAAGACTCTTACAGAAAATGGCATATTATGAGGTAATTGGAATG
GCTACCAACTGGTTTGAAGATCAAGTAAATCATGCAATTGGTTTGATTTTACTTATTTCA
ATAAAAATAATTTACGGAATAATTATTCTAATAATTGCCATAGTCTTAATATTAAACAAA
AGAATGTTTCAATTTGCCTTTTCGAAGATTGATTAAAATTAAGAAAAATGAAACTAGATA
AAACCATCACAGCAGCACTATCCTTGTTTCATCATGCATGAAGGAGCCATAAGCAATGAG
AGTACAACAGCTAGATTTCAAATAAGATGTCACTGATGCAAATAAGGGTAGATATTATGT
CTAATGACACCCATCATCTTACCTCAATCGCATTGCCAATGACACCTTACCTCAAATCTA
ACCTCGTCTGTGCATGTGTCAACCATAGAGTGAAGATTGTTTTGATGGTCTCGTGTGAAG
GTGGCATAACCTTAGAGCTTTTCTCATGGAGTAAAACTTCAAATAAGATAAATGATTGAA
AATTATTTTCAATTGAAAGATAGAACTACAGTAAACTCTCGATTATCCGCGGGCGGATTA
TCCGCTTTGCGGATTAACCGCGGCCCCTTTCACTTTTTTTTTAATGCAATTTTCTTGTTC
CTTGCTATACATTACAAACTGTTTTCC
>TRINITY_DN12252_c2_g1_i6 
GCCCGGTTTAACGCAGTTGTTGGGGGACATACTTCACACCCGCGTTATAGTTTAACCACG
GTATACCGAAATATGACTATAGAGTGCTACCGCGAGGGACACATTTCACCTAAAGAACTA
CATACAGCAGCTTATTATTAGACTTAACATAAATTTAAATTATTTAAACAATCAAAAGTT
AAGAATTAAATAAATAAAGAAATAAATAAACGACTCACCAATTATGAAATTTAATCCAAA
AATAATGCACTACACTATGTATAGGCCTATATTATCGTTCACTACTTAACCTAATTTTGA
ACGTTTTTTAAGGAAGTCCATCCTACGATTGTTCCTTCTCGTATGCCAGGCTCGCATGAT
AAATACACACACACACGTGTAAATGTCTTTGTTTCTAAATTTCTGTAATATTATTGTCAA
CATTATTAACTTTACAATGATGTTTACAACCCCTAAACAAAATGCCATTGTCCGCTGAGG
GTTGGCGAGGTGATAATTTGTACTACAGGAATGCACTGTGTAGATAATAGTGTAATGTAT
TCACTTGATTATTGAATAATTGTAATGATTTTTTTCGGGGACATGTTTCCCCCCGTGTTA
AAAGCGAATTCGTGGTATTTCGGACCGCGTTATATAGGGCTTCTACTTGTGTATCCAAAA
TTTTCGTCTGTGTTAATCATAAGACTCTTACAGAAAATGGCATATTATGAGGTAATTGGA
ATGGCTACCAACTGGTTTGAAGATCAAGTAAATCATGCAATTGGTTTGATTTTACTTATT
TCAATAAAAATAATTTACGGAATAATTATTCTAATAATTGCCATAGTCTTAATATTAAAC
AAAAGAATGTTTCAATTTGCCTTTTCGAAGATTGATTAAAATTAAGAAAAATGAAACTAG
ATAAAACCATCACAGCAGCACTATCCTTGTTTCATCATGCATGAAGGAGCCATAAGCAAT
GAGAGTACAACAGCTAGATTTCAAATAAGATGTCACTGATGCAAATAAGGGTAGATATTA
TGTCTAATGACACCCATCATCTTACCTCAATCGCATTGCCAATGACACCTTACCTCAAAT
CTAACCTCGTCTGTGCATGTGTCAACCATAGAGTGAAGATTGTTTTGATGGTCTCGTGTG
AAGGTGGCATAACCTTAGAGCTTTTCTCATGGAGTAAAACTTCAAATAAGATAAATGATT
GAAAATTATTTTCAATTGAAAGATAGAACTACAGTAAACTCTCGATTATCCGCGGGCGGA
TTATCCGCTTTGCGGATTAACCGCGGCCCCTTTCACTTTTTTTTTAATGCAATTTTCTTG
TTCCTTGCTATACATTACAAACTGTTTTCC
>TRINITY_DN12252_c2_g1_i10 
CAAGGGACAAATTTAACCTAATGCACTACAGCATCTTATTAATAGATCTAAAATGCCTAT
TATAAATTTAAGTTGTTTAAACAATCAAAAGTTAAATAAATACATAAATATACGACTCAC
CTGTTATGAAATTTAATAAAAAATAATGTTGTACTCTATGTTATCGTTCACTATTTAACC
TAATTTTGGACATTTTTTTAAAGAAGTCCATCCTATGATTGTTCCTTCTGGTATGCCAGA
CTCGTATGATAAATACATATACACATGTAAATGTCTTTGTTTCTAAATTTCTGTAATATT
ATTGTCAACATTATTAACTTTACAATGATGTTTACAACCCCTAAACAAAATGCCATTGTC
CGCTGAGGGTTGGCGAGGTGATAATTTGTACTACAGGAATGCACTGTGTAGATAATAGTG
TAATGTATTCACTTGATTATTGAATAATTGTAATGATTTTTTTCGGGGACATGTTTCCCC
CCGTGTTAAAAGCGAATTCGTGGTATTTCGGACCGCGTTATATAGGGCTTCTACTTGTGT
ATCCAAAATTTTCGTCTGTGTTAATCATAAGACTCTTACAGAAAATGGCATATTATGAGG
TAATTGGAATGGCTACCAACTGGTTTGAAGATCAAGTAAATCATGCAATTGGTTTGATTT
TACTTATTTCAATAAAAATAATTTACGGAATAATTATTCTAATAATTGCCATAGTCTTAA
TATTAAACAAAAGAATGTTTCAATTTGCCTTTTCGAAGATTGATTAAAATTAAGAAAAAT
GAAACTAGATAAAACCATCACAGCAGCACTATCCTTGTTTCATCATGCATGAAGGAGCCA
TAAGCAATGAGAGTACAACAGCTAGATTTCAAATAAGATGTCACTGATGCAAATAAGGGT
AGATATTATGTCTAATGACACCCATCATCTTACCTCAATCGCATTGCCAATGACACCTTA
CCTCAAATCTAACCTCGTCTGTGCATGTGTCAACCATAGAGTGAAGATTGTTTTGATGGT
CTCGTGTGAAGGTGGCATAACCTTAGAGCTTTTCTCATGGAGTAAAACTTCAAATAAGAT
AAATGATTGAAAATTATTTTCAATTGAAAGATAGAACTACAGTAAACTCTCGATTATCCG
CGGGCGGATTATCCGCTTTGCGGATTAACCGCGGCCCCTTTCACTTTTTTTTTAATGCAA
TTTTCTTGTTCCTTGCTATACATTACAAACTGTTTTCC
>TRINITY_DN12252_c2_g1_i11 
CACAACAGCTGATTATTTTTATATATAAAATGTCTAATATAAATTTAAATTATTTAAACA
ACCAAAAGTTAAAAATTAAATAAATAAATAAATGAACGACTCACACGTTATGAATTTAAT
CCCAAAATAATGCACTATACTATGTATAGGTCTAACTTATATCGTTCACTATTTAACCTA
ATTTTGGATATTTTTTAAAGAAGTCCATCGTATGACTGTTCTTTCTGGTATGCCAGGCTC
GCATGATAAATGCACACACACACACACAAGTAAATGTCTTTGTTTCTAAATTTCTGTAAT
ATTATTGTCAACATTATTAACTTTACAATGATGTTTACAACCCCTAAACAAAATGCCATT
GTCCACTGAGGGTTGAGTGAGGTGATAATTTGTACTACAGGAATGCACTGTG
>TRINITY_DN12252_c2_g1_i13 
TTTTAATTGAAAAATTTTAATTTTTTTTTTTTTTTTTTTTTTTTGGGGACATGTTTCTCC
CCGCGTTAAAAGCGAATTCGCAGTATTTCGGACCGCGTTATATAGGGCTTCTACTTGTGT
ATCCAAAATTTTCGTCTGTGTTAATCATAAGACTCTTACAGAAAATGGCATATTATGAGG
TAATTGGAATGGCTACCAACTGGTTTGAAGATCAAGTAAATCATGCAATTGGTTTGATTT
TACTTATTTCAATAAAAATAATTTACGGAATAATTATTCTAATAATTGCCATAGTCTTAA
TATTAAACAAAAGAATGTTTCAATTTGCCTTTTCGAAGATTGATTAAAATTAAGAAAAAT
GAAACTAGATAAAACCATCACAGCAGCACTATCCTTGTTTCATCATGCATGAAGGAGCCA
TAAGCAATGAGAGTACAACAGCTAGATTTCAAATAAGATGTCACTGATGCAAATAAGGGT
AGATATTATGTCTAATGACACCCATCATCTTACCTCAATCGCATTGCCAATGACACCTTA
CCTCAAATCTAACCTCGTCTGTGCATGTGTCAACCATAGAGTGAAGATTGTTTTGATGGT
CTCGTGTGAAGGTGGCATAACCTTAGAGCTTTTCTCATGGAGTAAAACTTCAAATAAGAT
AAATGATTGAAAATTATTTTCAATTGAAAGATAGAACTACAGTAAACTCTCGATTATCCG
CGGGCGGATTATCCGCTTTGCGGATTAACCGCGGCCCCTTTCACTTTTTTTTTAATGCAA
TTTTCTTGTTCCTTGCTATACATTACAAACTGTTTTCC
>TRINITY_DN12252_c2_g1_i8 
CACAACAGCTGATTATTTTTATATATAAAATGTCTAATATAAATTTAAATTATTTAAACA
ACCAAAAGTTAAAAATTAAATAAATAAATAAATGAACGACTCACACGTTATGAATTTAAT
CCCAAAATAATGCACTTCACTATGTAGAGGCCTTTATTATCATTCACTATTTAACCTAAT
TTTGGATATTTTTTAAAGAAGTCCATCGTATGACTGTTCTTTCTGGTATGCCAGGCTCGC
ATGATAAATACACACACACACGTGTAAATGTCTTTGTTTCTAAATTTCTGTAATATTATT
GTCAACATTATTAACTTTACAATGATGTTTACAACCCCTAAACAAAATGCCATTGTCCGC
TGAGGGTTGGCGAGGTGATAATTTGTACTACAGGAATGCACTGTGTAGATAATAGTGTAA
TGTATTCACTTGATTATTGAATAATTGTAATGATTTTTTTCGGGGACATGTTTCCCCCCG
TGTTAAAAGCGAATTCGTGGTATTTCGGACCGCGTTATATAGGGCTTCTACTTGTGTATC
CAAAATTTTCGTCTGTGTTAATCATAAGACTCTTACAGAAAATGGCATATTATGAGGTAA
TTGGAATGGCTACCAACTGGTTTGAAGATCAAGTAAATCATGCAATTGGTTTGATTTTAC
TTATTTCAATAAAAATAATTTACGGAATAATTATTCTAATAATTGCCATAGTCTTAATAT
TAAACAAAAGAATGTTTCAATTTGCCTTTTCGAAGATTGATTAAAATTAAGAAAAATGAA
ACTAGATAAAACCATCACAGCAGCACTATCCTTGTTTCATCATGCATGAAGGAGCCATAA
GCAATGAGAGTACAACAGCTAGATTTCAAATAAGATGTCACTGATGCAAATAAGGGTAGA
TATTATGTCTAATGACACCCATCATCTTACCTCAATCGCATTGCCAATGACACCTTACCT
CAAATCTAACCTCGTCTGTGCATGTGTCAACCATAGAGTGAAGATTGTTTTGATGGTCTC
GTGTGAAGGTGGCATAACCTTAGAGCTTTTCTCATGGAGTAAAACTTCAAATAAGATAAA
TGATTGAAAATTATTTTCAATTGAAAGATAGAACTACAGTAAACTCTCGATTATCCGCGG
GCGGATTATCCGCTTTGCGGATTAACCGCGGCCCCTTTCACTTTTTTTTTAATGCAATTT
TCTTGTTCCTTGCTATACATTACAAACTGTTTTCC
>TRINITY_DN12252_c2_g1_i4 
AGTGAACATGTTAAGATAGAAAGAAATAAATAACTCACCCGTTTTAAATTTAATCCCAAA
ATAATGCACTTCACTATGTAGAGGCCTTTATTATCATTCACTATTTAACCTAATTTTGGA
TATTTTTTAAAGAAGTCCATCGTATGACTGTTCTTTCTGGTATGCCAGGCTCGCATGATA
AATGCACACACACATGTAAATATCTTTGTTTCTCCATTGTTCACGCGTTCAATAATAATT
GAGAGCTTATTTCTCACTGAATATGCTTTTCGTTTTTG
>TRINITY_DN12252_c2_g1_i5 
ATAATATTGTACTGTAGAAGCCCGGTTTAACACGGTTGTTGGGGGACTTACTTCACACCC
GCGTTATAGCTTAACCGCGGTATATTGAAATATGACTAAAGTGCTACCGCGAGGGACACA
TTTAACCTAATGCACTACAGCAGCTTATTATTAAATACCTAACATAAATTTAGATTATTT
AAACAATCAAAAGTTAATAAATAAATATACGACTCACCTGTTATGAAATTTAATTTAAAA
ATAATGCACTACACTATGTATGGGCCTATATTATCGTTCACTATTTAACCTAATTTTGGA
TATTTTTTAAAGAAGTCCATCGTATGACTGTTCTTTCTGGTATGCCAGGCTCGCATGATA
AATGCACACACACACACACAAGTAAATGTCTTTGTTTCTAAATTTCTGTAATATTATTGT
CAACATTATTAACTTTACAATGATGTTTACAACCCCTAAACAAAATGCCATTGTC
>TRINITY_DN12252_c2_g1_i2 
GTAAATGTCTTTGTTTCTAAATTTCTGTAATATTATTGTCAACATTATTAACTTTACAAT
GATGTTTACAACCCCTAAACAAAATGCCATTGTCAGCTGAGGGTTGTGCGAGGTGATAAT
TTGTACTACAGGAATGCACTGTGAGCTAATAGTGTAATTTCACTTGACTTTAATTGAAAA
AATTGTAATGATTTTTTTTTCGGGGACATGTTCTACCCCGCGTTAAAAACGAATTCGCGG
TATCTTGAACCGTGTTATATAGGGC
>TRINITY_DN12252_c2_g1_i1 
ATAATATTGTACTGTAGAAGCCCGGTTTAACACGGTTGTTGGGGGACTTACTTCACACCC
GCGTTATAGCTTAACCGCGGTATATTGAAATATGACTAAAGTGCTACCGCGAGGGACACA
TTTAACCTAATGCACTACAGCAGCTTATTATTAAATACCTAACATAAATTTAGATTATTT
AAACAATCAAAAGTTAATAAATAAATATACGACTCACCTGTTATGAAATTTAATTTAAAA
ATAATGCACTACACTATGTACAGTATAATATATCCGCTGAGGGTTGTGCGAGATG
>TRINITY_DN12252_c2_g1_i9 
GCCCGGTTTAACGCAGTTGTTGGGGGACATACTTCACACCCGCGTTATAGTTTAACCACG
GTATACCGAAATATGACTATAGAGTGCTACCGCGAGGGACACATTTCACCTAAAGAACTA
CATACAGCAGCTTATTATTAGACTTAACATAAATTTAAATTATTTAAACAATCAAAAGTT
AATAAATAAATATATACATGACTCACATGTTATGAAATTGAATCTAAAAAT
>TRINITY_DN75397_c1_g1_i1 
CATCATTATTACTATTATTTGTTACATAGGTGTATCGTCAGGAATTTATCACATAATTCC
CACAATAAATTAATATTTACCGCTTATGCCTGATTTACGTTAGGAATGCATTTGATTTTG
CTACAATGGAAGTTTTAGTCTACCAGCTTCTTTGTGTTCTAACAGTGGTTTACAATGTAT
TCTGGGTGAAACTCTATAGATTAATCGGAGGGCTCTTTTCTGCAATACAAAAAGAGTGTG
TGCTGATGTATGGTTACCCATAGCAAGATACCATAGTTCAAATGCCTGTATACATACGCA
TAATAGACCGAAAGCAGGGACTCATTAGAGATATTATTCTTAAGGATATGCAATATAATC
CCCTGCTTATCTTCTTGGCTACATGATTTATGTGAGTTTGCCAACCCAAACTGG
>TRINITY_DN75397_c1_g1_i3 
GCCCAACCCTGTATAAGAGTTGTTACGTGAGGAGTAATTATGAACAGAGTTTCAGATAAT
GAAACTATTTACATTTTCTCTAGCATACAGTAGACAGGCCAGGACAAACATAGCAGGCAA
GGTCAAAATACCAGATCGGACAAAAAGTGGTTTAGAATGTGTTCTGGGTGAAACTCCATT
GATTAATCGGAAGGCTCTTTTCTGCAATACAAAAAGAGTATGTGCTGATGTATGGTTACC
CCACAGCAAAATACTATAGGCTAGTTCAAATGAC
>TRINITY_DN75397_c1_g1_i5 
AATAGTTGCAAAGTAAAATATTTTATTTCATATTATGCAGAATTTCATTATTTTCTAATA
AATATATAAGGCCAGGACAAACATTGCAGGCAAGGTCAAGATACCAGTTCGTACAAACAG
TGGTTTACAATGTGTTCTGGATGAAACTCCATAGATTGATCGGAGGGCTCTTTTCTGCAA
GACAAAAAGAGTATGTGCTGATGTATGGTTACCCCACAGCAAAATACTATAGGCTAGTTC
AAATGAC
>TRINITY_DN75397_c1_g1_i4 
GCCCAACCCTGTATAAGAGTTGTTACGTGAGGAGTAATTATGAACAGAGTTTCAGATAAT
GAAACTATTTACATTTTCTCAAGCATACAGGAGACAGGCCAGGACAAACACAGCAGGCAA
GGTCAAAATACCAGATCGGACAAAAAGTGGTTTACAGTGTGTTCTGGGTGAAACTGCATA
GATTAAACGGAGGGCTCTCTTTTCTGCAATACAAAAAGAGTATGTGCTGATGTATGGTTA
ACCCACAGCAAGATACCATAGTTCAAATGGCTGTATACATACACATAATAGACCGAAAGC
AAGGACTCATTAGAGATATTATTCTTAAGGATATGCAATATAATCCCCTGCTTATCTTCT
TGGCTACATGATTTATGTGAGTTTGCCAACCCAAACTGG
>TRINITY_DN75397_c1_g1_i2 
GCCCAACCCTGTATAAGAGTTGTTACGTGAGGAGTAATTATGAACAGAGTTTCAGATAAT
GAAACTATTTACATTTTCTCTAGCATACAGGAGACAGGCCGGATAAACATCGCCGGAAAT
GTCAAGACACCAGATCGGACAAAAAGTGGTTTACAATGTGTTCTAGGTGAAACTCCATAG
ATTAATCGGAGGGCTCTTTTCTGCAATACAAAAAGAGTGTGTGCTGATGTATGGTTACCC
ATAGCAAGATACCATAGTTCAAATGCCTGTATACATACGCATAATAGACCGAAAGCAGGG
ACTCATTAGAGATATTATTCTTAAGGATATGCAATATAATCCCCTGCTTATCTTCTTGGC
TACATGATTTATGTGAGTTTGCCAACCCAAACTGG
>TRINITY_DN62948_c0_g5_i1 
ATTTAACTTTGTCTGGATATAAATTAGAATTATTTCTAGTATTGTAATATTGTGAACTTG
AGCAAAAGTTGTAAAACTATTGATATTTCTCCTGACATACAGAAGACAGGATAATACGAG
GGTGGATCCTTATGCTGTAGCCCTGATCCATTTCTACTTGCGCAAACATGCTGATTTTTT
GTCACACAAGTCTTTGGTATCTG
>TRINITY_DN28010_c0_g1_i6 
CTTAGATCTTCTCTTGGTTCCCCTCCATATTTTCAGTTTTCCGGCGTAGAATGAAGTCAC
TGTTTTCGTAATTTACTACGTCTCACATGGGGAGTTATTTTCCCCCCTTTCCCGCAATTC
TGCCTTTGGTAAAACTAAAGTGCCAAGAGCGTAATTGTTGCTGTTGCGTATTTGGAAAAC
CTAGTTATTTTGGTGTAACTTAATTCAAGGTCATGATGTTGGTAGCCCTGAGTTGCGCAT
TGCTAAATTCATTTATCTATTTATCGATAAAAATAACGCGTAAAATGTAAAGGGTGAAAT
AGAAATACTTATCTTCCATTGTGACAAACAGTTGTGGTAATTGAATCTGTATTAAAACAA
AAGTGATTAAATATTATACAGTATTTGAAAAGCATTTTAAGCAGTGACAATGGCTAAACG
GGTGACAGATTGGTTTTATCGAATTTGGCAGTGGAAGTTTACTAGAAATGAAACAGCTGT
GCATGTTGTGTCTCAAGAAGAGCATCTAACAAAAGCTTTAGGAAGATTTGAACCATATGT
GATTAAAGTTCAGAGAGTTCTGATATGGGAAAAACCTTTCATTAGTGTTCTGTGCATACT
ATTCGTCAATTTTCTATTTTGGTACGTAAGTGGCTTTTCTTTCCAAATCGTCTTTTGTTT
ACTATTTGTGTATCATTTTATATTCATTTTTCAAACTAAATCATACTTTTATTAATAAAA
CTGTTTATATCTTATAGATTTTGCAAGTTTATTCTGTCAGTGTCTCTTTTGTTTCACCTG
TTTTAGGTTAGCTGTCAACTTCGAGTGCCGCTTTTATGGTTTTGTATTTTGGATTCTTCT
TCTGGGATTTTTGTATGATATGTGGATAGATAGAGTTTGGCCAGAAATTTCAGTTCCAGT
TGAGGGGAGGGCGCAAAATATAGAAGACTGGACTACAGTTCATCCAAGGTAAATAAATAC
ATACAAGCCTAGGTTAAAACACCGAAGTTTTAGCAGGGCACCCATCTATGCACATAGTTC
CTAAAATACTGATAATTTCTCCCATTTACTTTTGTTATATGAGCAGTGGCAAAATTCTGC
TGAAAATACATAGTAGGCCTAGTTCTTTGTTCATCAGTCAGTTGTGTAATGGGTACATTG
CAGAAATGGTCCATCAGTTCCCAAACAACCTACTTTGTCTCCATGAAAGGGGATCTGGAG
GATGATTAATTAAAAAGAGTGGTGAAGAATGGTTTTGCGGAACGGTTCTGCAGTTTTACC
ATATAAAGAAAGGTCTCATAATTTCATTTATATTTAATTATGTTACCGTCCTGTGCCATG
GCTCAGTGGACTAAGACAGTGTGCTGTCCGGGGCCATGGAATGCTTGCTGGTTCGAATCC
CCATGGGGAAAAAAATTTTCTCGTGG
>TRINITY_DN28010_c0_g1_i1 
AATATCCCCAATTGATACTTCACATAGGGTTTGGTAATGAATTTTTTTCCGTGAACAACA
AGTAAGATATGGTGCTCGAGAGGGGGGGCTGGTACGGGTGGTCTTATACACTCTGTATAA
ACATTGTTTTTGGCAGTACAGCTCATTATCCTAAGTAATTTATATGTTTTTAGAAGTAAA
CTTATTATCTTCAATGTTACAGTGTTCTGAGTGTGCCTGAACTCAGCCATTACATCAGTC
AGACACATGCCTACATGAAAAACTACTTTATATGGCTTAAAAATCTCCGCAGTGAGCAAC
CTGGCACCGTGAGTATTATTGTTATTGTTGTTAAAGTTCGTTTCCAAAATCTGGGGTCGA
CTGTTGCATCTCTATCCTTGTTAAAGTTATTTGTGTTTATTCTTATTGTGTGGATGTTTG
CGAGTCTGGCTTCTCAATATTTCAAAATTTTATTTCATTCAGTTACCATTAATTTCAGAA
CCACTTGTTTTCTGTTTATTTTATTTATTTATTTATTTATTTTTATAAAATCTTAAAACT
TTTGAGGGTACCTGTCATAAAGAATTCACTTGTCAGTCATTCTAT
>TRINITY_DN16703_c2_g1_i1 
ATTCAGAGTTGCCAACCTAGATAAGTATGTTACAATATTACTAATTGTAAACTCTAGAGT
TACAAGTAAAACCACAGCCTTCCATGTATCGGCCGTTTCCTGTAACAACGAGGAAATTCA
TATTATAATATATAAATATATAAATATATAAATAATTATTTAAAACATATTATCTTCGCT
TTATCTAAGTTTGGACCTTTCTGGTACTAAAGAAGCACACACGGCCTCCAATACTTTTTC
AATTCCATCATTTTCACAATAACGATTCATAATTGCCGCCATCTTATACCAATTTGTTGG
CATTGCCTTCTGTATGCTCAAATATTAACTAACTTACTGCCGGC
>TRINITY_DN16703_c2_g1_i2 
GATAAGGTCGCCATGATTGGAAGAGGATTTTGCTGAATTCAGAGTTGCCAACCTGGATAA
GTAGGTTACAATATTACTAATAACTGCTCTAGAGTTGTAAATAAAACCACAGCCTTCTAT
GTATGGCCGTTTCCTATAACCACGAGAAAATTCATATTATATAAAACAAATTAACTTCGC
TTTATCTAAGTTAGAACCTTTCTGATACTAAAGAACTCTACCGGCCTCCCATACTTTTTC
AATTCCATCATTTTCACAATAACGATTCATAATTGCCGCCATCTTATACCAATTTGTTGG
CATTGCCTTCTGTATGCTCAAATATTAACTAACTTACTGCCGGC
>TRINITY_DN1765_c1_g1_i4 
GAAAATGGTAAGTAGGCCTACTTGTGAGGATGATTAGATGTTAGGGTGCAAGACGATTCC
AATACTAATATCTCCTTATTAAATGTTTACTCTTAAGGCTGTGTTCTTCCAAGGCAAAGG
GAATTGGACCGCACAGCCGGCGACTCCCCATCGTTGGATTGCCTGGTCTAGGGGTTGGAC
CGGCCATGAATAGCCAAATTGCCTTTCTCAAGGCACTCATGGACGCACACAACTTTGTCA
ACAGGCTGAGCGATCCAAGAGTGCCAATTCCTATTGGCCACTGGTCATTTTGCATTGACG
CGGTATCGGTGGCCATCATATCAATTTCTTTCCTTCATTGCTTCAAAAGAGCTCAAGTGA
AGTGGATTGACCCCGGAGACCTGGAGTTCTGCCACATGGGACGAAAATGGTAAGTAGGCC
TACTTGTGAGGATGATTAGATGTTAGGGTGCAAGACGATTCCAATACTAATATCTCGTTA
TTAAATTTTTACTCTTAAGGCTGTGTTCTTCCAAGGCAAA
>TRINITY_DN1765_c1_g1_i6 
GGAGAGCTGGAGTTCTGGCTCATTGGATGAAAATGGTAAGGCCTACTTGTGAGGATGTTT
AGATTTTAGGGTGCAAGACGATTTGAAAATGGTAAGTAGGCCTACTTGTGAGGATGATTA
GATGTTAGGGTGCAAGACGATTCCAATACTAATATCTCCTTATTAAATGTTTACTCTTAA
GGCTGTGTTCTTCCAAGGCAAAGGGAATTGGACCGCACAGCCGGCGACTCCCCATCGTTG
GATTGCCTGGTCTAGGGGTTGGACCGGCCATGAATAGCCAAATTGCCTTTCTCAAGGCAC
TCATGGACGCACACAACTTTGTCAACAGGCTGAGCGATCCAAGAGTGCCAATTCCTATTG
GCCACTGGTCATTTTGCATTGACGCGGTATCGGTGGCCATCATATCAATCTCTTTCCTTC
ATTGCTTCTTACGACTACAAGCGACGAAGATGAAGTTATTTGTTTTCACTCGATTGACCC
CGGAGACCTGGAGTTCTGCCACATGGGACGAAAATGGTAAGTAGGCCTACTTGTGAGGAT
GATTAGATGTTAGGGTGCAAGACGATTCCAATACTAATATCTCGTTATTAAATTTTTACT
CTTAAGGCTGTGTTCTTCCAAGGCAAAGGGAATTGGACCGCACAGCCGGCGACTCCCCAT
CGTTGGATTGCCTGGTCTAGGGGTTGGA
>TRINITY_DN1765_c1_g1_i3 
TGCCTTTCTCAAGGCACTCATGGACGCACACAACTTTGTCAACAGGCTCAGCGATCCAAG
AGTGCCAATTCCTATTGGCCACTGGTCATTTTGCATTGACGCGGTATCGGTGGCCATCAT
CTCAACTTCTTTCCTTCATTCCTTGTTACAACCTCAATCGACAAAGATGAAATTGTATCT
CTTCACGGGTTTGACCGCGGAGAGCTGGAGTTCTGGCTCATGGGATGAAAATGGTAAGTA
GGCCTACTTGTGAGGATGATTAGATGTTAGGGTGCAAGACGATTCCAATACTAATATCTC
CTTATTAAATGTTTACTCTTAAGGCTGTGTTCTTCCAAGGCAAAGGGAATTGGACCGCAC
AGCCGGCGACTCCCCATCGTTGGATTGCCTGGTCTAGGGGTTGGACCGGCCATGAATAGC
CAAATTGCCTTTCTCAAGGCACTCATGGACGCACACAACTTTGTCAACAGGCTGAGCGAT
CCAAGAGTGCCAATTCCTATTGGCCACTGGTCATTTTGCATTGACGCGGTATCGGTGGCC
ATCATATCAATCTCTTTCCTTCATTGCTTCTTACGACTACAAGCGACGAAGATGAAGTTA
TTTGTTTTCACTCGATTGACCCCGGAGACCTGGAGTTCTGCCACATGGGACGAAAATGGT
AAGTAGGCCTACTTGTGAGGATGATTAGATGTTAGGGTGCAAGACGATTCCAATACTAAT
ATCTCGTTATTAAATTTTTACTCTTAAGGCTGTGTTCTTCCAAGGCAAAGGGAATTGGAC
CGCACAGCCGGCGACTCCCCATCGTTGGATTGCCTGGTCTAGGGGTTGGA
>TRINITY_DN1765_c1_g1_i8 
GATTGACCCCGGAGACCTGGAGTTCTGCCACATGGGACGAAAATGGTAAGTAGGCCTACT
TGTGAGGATGATTAGATGTTAGGGTGCAAGACGATTCCAATACTAATATCTCCTTATTAA
ATGTTTACTCTTAAGGCTGTGTTCTTCCAAGGCAAAGGGAATTGGACCGCACAGCCGGCG
ACTCCCCATCGTTGGATTGCCTGGTCTAGGGGTTGGACCGGCCATGAATAGCCAAATTGC
CTTTCTCAAGGCACTCATGGACGCACACAACTTTGTCAACAGGCTGAGCGATCCAAGAGT
GCCAATTCCTATTTGGCCACTGGTCATTTTGCATTGACGCGGTATCGGTGGCCATCATAT
CAATCTCTTTCCTTCATTGCTTCTTACGACTACAAGCGACGAAGATGAAGTTATTTGTTT
TCACTCGATTGACCCCGGAGACCTGGAGTTCTGCCACATGGGACGAAAATGGTAAGTAGG
CCTACTTGTGAGGATGATTAGATGTTAGGGTGCAAGACGATTCCAATACTAATATCTCGT
TATTAAATTTTTACTCTTAAGGCTGTGTTCTTCCAAGGCAAAGGGAATTGGACCGCACAG
CCGGCGACTCCCCATCGTTGGATTGCCTGGTCTAGGGGTTGGA
>TRINITY_DN1765_c1_g1_i12 
GAAGAAGATGAAGTTGTTTGTCTTTACTGGATTGACCACGGAGAGCTGGAGTTCTGGCTC
ATGGGATGAAAATGGTAAGTAGGCCTACTTGTGAGGATGATTAGATGTTAGGGTGCAAGA
CGATTCCAATACTAATATCTCCTTATTAAATGTTTACTCTTAAGGCTGTGTTCTTCCAAG
GCAAAGGGAATTGGACCGCACAGCCGGCGACTCCCCATCGTTGGATTGCCTGGTCTAGGG
GTTGGACCGGCCATGAATAGCCAAATTGCCTTTCTCAAGGCACTCATGGACGCACACAAC
TTTGTCAACAGGCTGAGCGATCCAAGAGTGCCAATTCCTATTGGCCACTGGTCATTTTGC
ATTGACGCGGTATCGGTGGCCATCATATCAATTTCTTTCCTTCATTGCTTCAAAAGAGCT
CAAGTGAAGAAGAAGATGAAGTTGTTTGTCTTTACTGGATTGACCCCGGAGACCTGGAGT
TCTGCCACATGGGACGAAAATGGTAAGTAGGCCTACTTGTGAGGATGATTAGATGTTAGG
GTGCAAGACGATTCCAATACTAATATCTCGTTATTAAATTTTTACTCTTAAGGCTGTGTT
CTTCCAAGGCAAAGGGAATTGGACCGCACAGCCGGCGACTCCCCATCGTTGGATTGCCTG
GTCTAGGGGTTGGA
>TRINITY_DN1765_c1_g1_i5 
TGCCTTTCTCAAGGCACTCATGGACGCACACAACTTTGTCAACAGGCTCAGCGATCCAAG
AGTGCCAATTCCTATTGGCCACTGGTCATTTTGCATTGACGCGGTATCGGTGGCCATCAT
CTCAACTTCTTTCCTTCATTCCTTGTTACAACCTCAATCGACAAAGATGAAATTGTATCT
CTTCACGGGTTTGACCGCGGAGAGCTGGAGTTCTGGCTCATGGGATGAAAATGGTAAGTA
GGCCTACTTGTGAGGATGATTAGATGTTAGGGTGCAAGACGATTCCAATACTAATATCTC
CTTATTAAATGTTTACTCTTAAGGCTGTGTTCTTCCAAGGCAAAGGGAATTGGACCGCAC
AGCCGGCGACTCCCCATCGTTGGATTGCCTGGTCTAGGGGTTGGACCGGCCATGAATAGC
CAAATTGCCTTTCTCAAGGCACTCATGGACGCACACAACTTTGTCAACAGGCTGAGCGAT
CCAAGAGTGCCAATTCCTATTGGCCACTGGTCATTTTGCATTGACGCGGTATCGGTGGCC
ATCATATCAATTTCTTTCCTTCATTGCTTCAAAAGAGCTCAAGTGAAGAAGATGAAGTTG
TTTGTCTTTACTGGATTGACCCCGGAGACCTGGAGTTCTGCCACATGGGACGAATCCCGC
AGACCTGGAGTTCGGCCACCTGGGACGACAATGGTAAGTAGGCCTACTTGTGAGGATGAT
TAGATGTTAGGGTGCAAGACGATTCCAATACTAATATCTCGTTATTAAATTTTTACTCTT
AAGGCTGTGTTCTTCCAAGGCAAAGGGAATTGGACCGCACAGCCGGCGACTCCCCATCGT
TGGATTGCCTGGTCTAGGGGTTGGACAAAAATTCTCAATCAAATGCACATAAACAAATTT
TAAATTTACAGTGAATATAACTTTTTAATTTTTCCCAACATTTTTAAGATTTTGTAAGTT
TTTCTAATATAAATGCACAATTTCACACTATTATCAATACCTTCTGCAACTTCTTCACTG
AATAATATTCGTATAGGCCTACGACTTTTTAGCACCCTAACGGTAAAAATTGAGGATACG
ATTTATGATAGTCAGCAATAAAATTCACACCTAAAACGGAAATAAAATAAATACAAAAAA
AATTTCCTCATTTAAACAATTATTCCATGTACGAAAGTTGACTTCATCTCATAGATGGAC
TTGTGTTGTTGATTCCCCAACTGTGCACCAAAATGGCGGCTGACAGTTATTAAGCAGTTT
CTAAAACAAACAATGGCATGGCGTCCAGTAAGATTTATTTATTTTTTTAAGCGTCTTCAT
CAAGTTTACCACTGGGCCATCAGAGATTCTTTCAAATATTTTGATCAGATAGTGTCCACG
TACTTGATGTATAGGCCTACATAGACCTCCCGGTTACCTCACCCTGGAACTG
>TRINITY_DN1765_c1_g1_i2 
AAATTCCTATTGGCCACTGGTCATGAGATCGGCCACCCATTTTGCATTGACGAGGTATCG
GTAGCCATCATATCAATTTCTTTCTTTCATTGCTTCTAAAGACTACAAGAGAAGAAGATG
AAGTTGTTTGTCTTTACTGGATTGATCCCGCAGACCTGGAGTTCGGCCACCTGGGACGAC
AATGGTAAGTAGGCCTACTTGTGAGGATGATTAGATGTTAGGGTGCAAGACGATTCCAAT
ACTAATATCTCGTTATTAAATTTTTACTCTTAAGGCTGTGTTCTTCCAAGGCAAA
>TRINITY_DN1765_c1_g1_i13 
GGAGAGCTGGAGTTCTGGCTCATTGGATGAAAATGGTAAGGCCTACTTGTGAGGATGTTT
AGATTTTAGGGTGCAAGACGATTTGAAAATGGTAAGTAGGCCTACTTGTGAGGATGATTA
GATGTTAGGGTGCAAGACGATTCCAATACTAATATCTCCTTATTAAATGTTTACTCTTAA
GGCTGTGTTCTTCCAAGGCAAAGGGAATTGGACCGCACAGCCGGCGACTCCCCATCGTTG
GATTGCCTGGTCTAGGGGTTGGACCGGCCATGAATAGCCAAATTGCCTTTCTCAAGGCAC
TCATGGACGCACACAACTTTGTCAACAGGCTGAGCGATCCAAGAGTGCCAATTCCTATTG
GCCACTGGTCATTTTGCATTGACGCGGTATCGGTGGCCATCATATCAATTTCTTTCCTTC
ATTGCTTCAAAAGAGCTCAAGTGAAGAAGAAGATGAAGTTGTTTGTCTTTACTGGATTGA
CCCCGGAGACCTGGAGTTCTGCCACATGGGACGAAAATGGTAAGTAGGCCTACTTGTGAG
GATGATTAGATGTTAGGGTGCAAGACGATTCCAATACTAATATCTCGTTATTAAATTTTT
ACTCTTAAGGCTGTGTTCTTCCAAGGCAAAGGGAATTGGACCGCACAGCCGGCGACTCCC
CATCGTTGGATTGCCTGGTCTAGGGGTTGGA
>TRINITY_DN1765_c1_g1_i1 
GATTGACCCCGGAGACCTGGAGTTCTGCCACATGGGACGAAAATGGTAAGTAGGCCTACT
TGTGAGGATGATTAGATGTTAGGGTGCAAGACGATTCCAATACTAATATCTCCTTATTAA
ATGTTTACTCTTAAGGCTGTGTTCTTCCAAGGCAAAGGGAATTGGACCGCACAGCCGGCG
ACTCCCCATCGTTGGATTGCCTGGTCTAGGGGTTGGACCGGCCATGAATAGCCAAATTGC
CTTTCTCAAGGCACTCATGGACGCACACAACTTTGTCAACAGGCTGAGCGATCCAAGAGT
GCCAATTCCTATTGGCCACTGGTCATTTTGCATTGACGCGGTATCGGTGGCCATCATATC
AATCCCCGGAGACCTGGAGTTCTGCCACATGGGACGAAAATGGTAAGTAGGCCTACTTGT
GAGGATGATTAGATGTTAGGGTGCAAGACGATTCCAATACTAATATCTCGTTATTAAATT
TTTACTCTTAAGGCTGTGTTCTTCCAAGGCAAAGGGAATTGGACCGCACAGCCGGCGACT
CCCCATCGTTGGATTGCCTGGTCTAGGGGTTGGA
>TRINITY_DN1794_c5_g1_i1 
TAATAATGCTGTGTGCCCTTGGATAAAAAGAAATCATAATTTCGAAAAAGTAACATTGTC
CTAAAAAAACCTAGTTATACAGAAAAAAAATGTCCCATTATTGCAGAATGTAGTAACTAA
CAGAATTACTAAATTAACTGCATGAATGCGCAATGCCTGTGGAAAATTTTGTCACACCCG
TAACACATAAATTTTGCCCTCCATTTTCCCTTACACAAAAGTTATGGATTTCATAATTTT
GGATCAACAACTATGTAAGTAGAGTTATCTACCATAGCTTTTTCAACTGCCAATGAGATA
TGAATTTGACATAGTATTAAATGTTACAATCAATATAACCAAAAATCTGTCACACCCGTA
ACAATGGAATGACCCTCCTGTCAGAATGAGGTTTC
>TRINITY_DN1794_c5_g1_i2 
AATTAACTGTATGAATGCGCAATTCATGTGGAAAATTTTGTCACACCCGTAACACATAAA
TTTTGCCCTCCATTTTCCCTTACACAAAAGTTATGGATTTCATAATTTTGGATCAACAAC
TATGTAAGTAGAGTTATCTACCATAGCTTTTTCAACTGCCAATGAGATATGAATTTGACA
TAGTATTAAATGTTACAATCAATATAACCAAAAATCTGTCACACCCGTAACAATGGAATG
ACCCTCCTGTCAGAATGAGGTTTC
>TRINITY_DN1794_c5_g1_i6 
TAATAATGCTGTGTGCCCTTGGATAAAAAGAAATCATAATTTCGAAAAAGTAACATTGTC
CTAAAAAAACCTAGTTATACAGAAAAAAAATGTCCCATTATTGCAGAATGTAGTAACTAA
CAAAGTTACTAAATTAAGTGCATCAATGCGCAATGCCTGTTGAAAATTTTGTCACACCCG
TAACACATAAATTTTGCCCTCCATTTTCCCTTACACAAAAGTTATGGATTTCATAATTTT
GGATCAACAACTATGTAAGTAGAGTTATCTACCATAGCTTTTCAACTGCCTATGAGATAT
GAATTTGATATAGTATTAAATGTTACAGTCAATATAACCATATATCTGTCACACCCGTTA
CAATGGAATGACCCATGAGGTATCTTGTGATATTTACGAAGTTCTTAGAACCAGATATCA
GTTTCTCTTCCCCTTACAGCAGTGGCATCAGGTCGTCTTTTAATGTAATGAAGGAAAAAG
ATGGCATTTCTACAAATTGAAGGTTATAGGGAATTTCATCTCGTAATGTAACCTGCACTC
ATTGAAATGTTATCATGCTTCAGGTAGATGTTGGGAAGTACCGTAATTTCCGATAACGTT
GGTGATTATTTAAGATTTTTGTGCAGCACGCTTATGAGCATAAGCCGTTACTGTTGGTCA
GCATAATCTATTAATGTAATTAAAGTATTCCGGATTCTAAATCAAGGTCTCTTGGATAAA
ATTCCGAACGGTTCGTATGTTAGGACTGGTCATCCCACTGTTTTATGTATACGGACGTTG
GTCTCTATTTGTAGATATTTATTTTTCCAAATGGTATCGTTCAGGAATATTATATTCATA
ATGCTTTGACTAAAACTATTTCCACCAATCAGGGAGGCCTCCTATGTGTGGCGTAGTAGT
ACATGTGATCAGTAGATTAGACAGGCTGATATGACCTTATATGTTAAAGGCCTCTTAACA
GCAATCAATTAA
>TRINITY_DN1755_c24_g2_i2 
TCACGCATATTTCCTCATGATTTTGTGATAAAAATTAAGGGTGCGTGATTTAAGCGAGGA
AATAATTAAAAAAACTCTACAGACATCCACAATAGACCTGTTCACTACTAGATCACAAAC
TCAACTAGACAAAATTACCGGTAAAGAAACGATACAAAACTGCCGTCCCCATCCGCAATC
TGCTGGCAGGAGAGTTCAATACATTGTCAAACTGATCACTTTATTCAAATTTCAACATAA
CCCTATTTAAAGAATATTATATGCGTGATTTATGCGAGGATATTAATTTACGGTATTTTT
AATGTAAAAATTGAGGTGCGTGAAATATACGAGGGCGTGAATTATGCGAGTAAATACGGT
AATTACATACCGAGA
>TRINITY_DN1755_c24_g2_i1 
GGCTTGAATATCACGATTTATTCATTTTAATTGCCATACTTCCACAATAGATCTCTTTAC
TACTACATAGATCACAAACTCAACTAGACAAAATTACCGGTAAAGAAACGATACAAAACT
GCCGTCCCCATCCGCAATCTGCTGGCAGGAGAGTTCAATACATTGTCAAACTGATCACTT
TATTCAAATTTCAACATAACCCTATTTAAAGAATATTATATGCGTGATTTATGCGAGGAT
ATTAATTTACGGTATTTTTAATGTAAAAATTGAGGTGCGTGAAATATACGAGGGCGTGAA
TTATGCGAGTAAATACGGTAATTACATACCGAGA
>TRINITY_DN77302_c1_g1_i1 
GTCATAAGGGTCGTACTGCTCTGAAAATTGGCGGAATGATAAAACAGACCTTGGAAATTC
TTTATATGCAAAAATTGAAAAAAGTGATTTTTTGACCAAAATTACCATATTTTCACCGGA
TGGTATTCCTGATAAATTAAGAGTTTTAAAAACATGTCAATTTGTCACGAGGTCAAATAA
TAGTCTACATTTATATTACAGTACTGTATATTTGAAATAGGCCTTTACCTTGCGATCTTG
AGTGACTTATCGTTAAGATAAACCCATAATGAACAACGTACAGTGTATATGAGCATCTGA
TGATACTGACAAGTTACAGAAACCGTTCAAGTATTATATTAACTAGAAGTTGGCTGACTA
AAGATACCAAGGTAAAGACCTATTTTAATTAAATTTGGAATTCGTAATAAAGT
>TRINITY_DN47178_c5_g1_i1 
GACATAATAAGAAAAAATTAAATCTCATAGACTTCGATGGGTAGGCATGTGGCACGAATG
GGGAATGAAAGGGGAGTTAGGAGGATCTTTGAAGGGAAACCTGAGGGGAAACGACCAGTA
GGTAGACCTAGAAAGAAGTGGGAGACTAATATTCATGATCTGAGGGAAGATAATACAGGG
GATGATTGGAAAACTTTAACTCAGGATAGGGATGTTTGGAGAGCCTATG
>TRINITY_DN3685_c5_g2_i1 
CACATAACTCCATTAATCATCCTCACTCCATACCAGGGTGTCGGAACAAATAAACAGTGG
CTGAAAGTTGCACCCATTGGGTTTGTTCAATAAAATTTATTTTTAAATATAGATAAAGGT
AAACGTGTGCTATATATAAAAGCTTTATGAAAGTTGAGAATTTGTTTTAATGTCTTCCTA
TCTCCACCTAGACGCTTCAACCAATTTCCATGAAACTTACACAATATATTCAACAGATAA
CAAAC
>TRINITY_DN96403_c2_g1_i1 
TCACGGATCATGAGCCTGTATGAATAAAAATTCATAGCACTAACTTTTTTGTTGGTTTCA
GCACTTGCAATCATAAATGATAAATTGTTAATTTGTTACTTATTGTAGATATATTGAATT
AAAAGTATTATTTAATAATCTTGTTAAATCTAGTTACTTGTTACTTTATTAACCATTTTG
ATGTTGAAATGGTATCCATCTTCCCCCTGCCAGAAAATTAATGGATATTGTAACGCATCA
TAAGACCTGTGCGTTTCAAATCATTATTCCGACGA
>TRINITY_DN44407_c0_g2_i2 
CAGCTTGATGTCAACTCCACGTGGCAAATTCTGCAGAGTTGCAATATCAGGAGTTAAAAG
ACTAGCCTATAATATATTAGTGGCGACAAACAAGACATAATAAAGTCAACATTTTCATTT
TATTATCATATAAAGTGGTATTATTAATTTGTTTGTCCATGTACTGGTTAGTAAACATAA
AATAAGACTAAGAAATGCAGACCACGAATATATTCGGATTTTTAGTTCAGTAACTTTTTC
GGCAGATATTTCCTACATCAGTCAATAAAAATAATCATGATATCAAATTTCACTTTTGTA
CTTGTAGGAATGTTCAAATGCTGTAAGAAAAAAAAATTACAAATTTAGGGACATTGCATC
CCCTAAA
>TRINITY_DN44407_c0_g2_i1 
GGTAAATTCTGCAGATTTGTAATATCAGGAGTTAGAAGACTAGCCTATATTATATTAGCG
GCTACAAACAAGACGTAATAAAGTCGCATATTCATTTTGTTATATAACGTGGTATTGTTC
ATTTGTTTGTGCATGTAATGGTTAGTAAACACAAAAGAAGATTAGGAAATGCAGACCACG
AATATATTCGGATTTTTAGTTCAGTAACTTTTTCGGCAGATATTTCCTACATCAGTCAAT
AAAAATAATCATGATATCAAATTTCACTTTTGTACTTGTAGGAATGTTCAAATGCTGTAA
GAAAAAAAAATTACAAATTTAGGGACATTGCATCCCCTAAA
>TRINITY_DN44407_c0_g2_i3 
GCTTGATGTCAACTCACCGTGGCGAATTCTGCAGAGTTGCAATAACAGGAGTTAAAAGAC
TAGTTGTTAGCGGCGACAAACAAGAAGTAATAAAGTCGCATATTCATTTTGTTATATAAC
GTGGTATTGTTCATTTGTTTGTGCATGTAATGGTTAGTAAACACAAAAGAAGATTAGGAA
ATGCAGACCACGAATATATTCGGATTTTTAGTTCAGTAACTTTTTCGGCAGATATTTCCT
ACATCAGTCAATAAAAATAATCATGATATCAAATTTCACTTTTGTACTTGTAGGAATGTT
CAAATGCTGTAAGAAAAAAAAATTACAAATTTAGGGACATTGCATCCCCTAAA
>TRINITY_DN10357_c12_g1_i1 
CATGCTAGAACAGTAAAATCTTGTTTCAACAGACACCCATTCTATAACTTAGATGATGAA
ATAATAAATGATTAAAAGAAATTAAATAAGACTTCATTTATAAGACGGATAATCATAAAT
GGTAGATCAAAATCCCTGTGAACGAGCGCATGCTCATACGCAGGTGTACTTAGATGTTTG
TACCTACTGTTCTTATAGAAATAATTAAATTACGAACCACATTTTTGGATACATTCACAT
AC
>TRINITY_DN9770_c1_g2_i1 
AAGAGTCCATGTTTCACAGCTATATAAAATAACTGGGAGAATTACAGTTTTATATTTTTT
CAGTTTAATGTTTGTTGAGAAAAGCTGGGATGATAAGAGTCCCTGTAATGCATAATACAG
AGTAGCATGCATTTCCAGAATTCAGTCTATGTTTAATTTCTTTCTGTATCTAATTTCTCT
TTGTAATTAAAACTCTTAAAGTAATAAGTGTAGAATAGTAAATTAGGTAGCTTTTGATTG
TATAGTAAAATAATACTAGCATAATACTGCATGAACATAAATTAGCCATGCTAAAATGAA
ATAGGTTAAAACGAGTAGGATTAAGGAAATCATCATAGGAGTAAGATAAGTTGCATTACG
CATGTTTTGATTGATAGATTGGTTTTTACTGGGCCTGGGGCAGAACCCCCATACGCTGTG
ACCAATTTGATCTATTGCACAAAAGCCCTATGAGATGAGTGGAATGAGGAATTACGCATG
TGGTAATACAGTATTTATACT
>TRINITY_DN9757_c6_g1_i2 
ATTCGGGTCAATACGGCATTATTTACTTAGGTCACAGGAAACTACATTCAAACGCCCTCA
GTTCCGCACCCATGTCCTGAAGATGAAGTCACCCAGACGGCCTCCATTGTCCCTCAAACA
AAGCTCCGCATGTCGCCGAGTAGAGGTCATAACATTTTGCAGCATCTCTGTGGGATGTTC
TCTATCTCAGCTCTAATGGAGTATTTCGTCGTTTAGA
>TRINITY_DN9757_c6_g1_i1 
ATTCGGGTCAATACGGCATTATTTACTTAGGTCACAGGAAACTACATTCAAATGCCTTCA
GTTCCGTACCCATGTCTTGAAGATGAAGTCACTCAGATGGCCTCCATTGTCCCTCAAACA
AAGCTCCGCATGTCGCCGAGTAGAGGTCATAACATTTTGCAGCATCTCTGTGGGATGTTC
TCTATCTCAGCTCTAATGGAGTATTTCGTCGTTTAGA
>TRINITY_DN39059_c0_g2_i5 
TTACACAAACAAACTTCAAGAAATAACAAAGTTATGATGATTGAAAATAAGCGCTGCACA
TTTTGTGACTGTCACGGTTTCCCCCGATAGGTACAGCTCAGCAGGCCCCTGACTGTCTCG
TGTTCCCAGTTTTAAGGGTTAAATATAAAATGTTAGAATAGTCAATAATGGCTGCAGTTT
ATACTAACAAACCCTTTACAGGAAGGAAGATTAGCCTTGGAAATTGAATAAGTGACGAAC
AAGAATTTTTGTCTTTCCAAGCATTTGTTTCATAAATCCAAGAAATTTAGTTTATATATT
GAAAATGGGGAAGTAATATATTTATTGTTCAGATCTTTGAACATAATAATGTTGTTCCGA
ATTGTTTCAATTATCAAACATGTAAAGAAACATGATATTTTTAAAGCAAAAACAAGAAAG
AAATGAAAATAATAAGAGCTTGCTATAGTCTAGAAATGTTGTGAAAATTATGTGGCTTAT
GTTGATTTTTAAATAGAGATATAAAGATTTGTGAATTTCCTCTGCTCAAGAAATGAAAGT
TCTATACGTGCCCTTCTTGGACTAAACATTACAATAACTATAAATAAAAATCAAATGTAA
TTTTGGCACTGTCAATGCTATGAGAATTCTATTGATGATAAATACCAATACTTTACCAGC
TAATAACATCCTTTTGGTAGTTTTATTACTTTTGGTCGTACTTTAATGCCGCATACGGCA
TACCTTAGCTTCTGAGTGACAACTTTCACTGGCATTTACCAACAATAATATACTGTAAAA
AGTAACACCAATATGAGAAGATTGAATGTGAACTAGAGGTTACGAACATATGCTATCTGA
TCTATGTTACCATGTGTAGTTATACATTTCCGAAACAATATAGGTAATATAAGTTGATAT
AAGATCATATATGGTACATAAAATAGATATTACCAGAGAGCGTATCTGGGGTATCTAAAG
AACGAAGTTAACTGCAAAAGTTAGTTTACGAGACACACATACATGAGCAACAAGTGAACG
GAGCGGTACGCTGCCACTGCACTGACTCAAAACAACAACAAATACCGGAGTTACCGTCGC
ATCAGCTAAAAAATCGTTACCATCCTGTGAATGCACTTAAAACTACGAATCCACTTATTT
GCTTTCTATATTACTATGCTAATTTACAGTAAGTCATATTCTTAAGTACACTGTGCATAA
ATTGGG
>TRINITY_DN39059_c0_g2_i3 
AATAGTTATGATCAGAGAGTGTATCTGGGGTATTTAAAGAACGAAGTTAACTGCAAACGT
TAGTATACGAGAGACATAAACATCAGCAACAAGTGAATGAAGTGGTACACTGCCACTGCA
CTGAGTCAAAACAACAACAAAATAATACCGGAGGCACTGTCGCATCAGCTAAAAAATCGT
TATGCACTTAAAACTATGAATCCACTTATTTGCTGTCTATATTACTACGCTTAT
>TRINITY_DN39059_c0_g2_i4 
TCCAATTGAAGGTGACTCTACGGTCAATGATACCCGTAGCAGCTAATAACATCCTTTTGG
TAGTTTTATTACTTTTGGTCGTACTTTAATGCCGCATACGGCATACCTTAGCTTCTGAGT
GACAACTTTCACTGGCATTTACCAACAATAATATACTGTAAAAAGTAACACCAATATGAG
AAGATTGAATGTGAACTAGAGGTTACGAACATATGCTATCTGATCTATGTTACCATGTGT
AGTTATACATTTCCGAAACAATATAGGTAATATAAGTTGATATAAGATCATATATGGTAC
ATAAAATAGATATTACCAGAGAGCGTATCTGGGGTATCTAAAGAACGAAGTTAACTGCAA
ACTTTAGTATAGAAGAGACATAAACATGAGCAACAAGTAAACAAGTACGCTGCCACTGCA
CTGAGTCAAAACAACAACAAAATAATACCGGAGGCACTGTCGCATCAGCTAAAAAATCGT
TA
>TRINITY_DN39059_c0_g2_i1 
TTACACAAACAAACTTCAAGAAATAACAAAGTTATGATGATTGAAAATAAGCGCTGCACA
TTTTGTGACTGTCACGGTTTCCCCCGATAGGTACAGCTCAGCAGGCCCCTGACTGTCTCG
TGTTCCCAGTTTTAAGGGTTAAATATAAAATGTTAGAATAGTCAATAATGGCTGCAGTTT
ATACTAACAAACCCTTTACAGGAAGGAAGATTAGCCTTGGAAATTGAATAAGTGACGAAC
AAGAATTTTTGTCTTTCCAAGCATTTGTTTCATAAATCCAAGAAATTTAGTTTATATATT
GAAAATGGGGAAGTAATATATTTATTGTTCAGATCTTTGAACATAATAATGTTGTTCCGA
ATTGTTTCAATTATCAAACATGTAAAGAAACATGATATTTTTAAAGCAAAAACAAGAAAG
AAATGAAAATAATAAGAGCTTGCTATAGTCTAGAAATGTTGTGAAAATTATGTGGCTTAT
GTTGATTTTTAAATAGAGATATAAAGATTTGTGAATTTCCTCTGCTCAAGAAATGAAAGT
TCTATACGTGCCCTTCTTGGACTAAACATTACAATAACTATAAATAAAAATCAAATGTAA
TTTTGGCACTGTCAATGCTATGAGAATTCTATTGATGATAAATACCAATACTTTACCAGC
TAATAACATCCTTTTGGTAGTTTTATTACTTTTGGTCGTACTTTAATGCCGCATACGGCA
TACCTTAGCTTCTGAGTGACAACTTTCACTGGCATTTACCAACAATAATATACTGTAAAA
AGTAACACCAATATGAGAAGATTGAATGTGAACTAGAGGTTACGAACATATGCTATCTGA
TCTATGTTACCATGTGTAGTTATACATTTCCGAAACAATATAGGTAATATAAGTTGATAT
AAGATCATATATGGTACATAAAATAGATATTACCAGAGAGCGTATCTGGGGTATCTAAAG
AACGAAGTTAACTGCAAACTTTAGTATAGAAGAGACATAAACATGAGCAACAAGTAAACA
AGTACGCTGCCACTGCACTGAGTCAAAACAACAACAAAATAATACCGGAGGCACTGTCGC
ATCAGCTAAAAAATCGTTA
>TRINITY_DN39092_c0_g2_i1 
AAAATCTACCGCTAATTGTGAAGCCATATCGGTTATTTCAGACTACGTTTTGAAAACATG
CAACATTTAAGTGTGGGATAAATTACCGATAGCTTACACCCAGGCGAAATCCTGGAATTA
TGCAAAATTAATTGTTGAAAATGAAAAGAGGTGCCTAATGAAAAGGAGCATATGGATATT
TTCTATACATTCATAACTGACGGGTGTATTTTTGTCAGTGTCATTATAAAACCCTGT
>TRINITY_DN10707_c0_g2_i1 
AGTAATCTAGACAATAAAAATTTATTTGCATGAAAAAAAATTAATGAAAAATTAATTTTT
TGTTAAAAGTAATCAGTACAACTAGGCATGCCATGTGCAAAATAAATTAGTATGCCAATG
GGTTAATTACCATTTGAATATGACATTTTGGCAATTTTAGACAAACTTAAACTCAAAGCT
GCAAAGTCATTAATGATTACTTCAAATACGGTAGGACTCAATGACTAGAAGATACACAAT
TCAGAATATTGTAGTTTATAACGAAGACCGTAGATAGTTCTTACTATCCAATAGCTGTAT
ACATACTGTATGTATAAAAATATTCACAGAGCAAAGTTCAATGTTTGAACTAGTAAACCA
GGATTTTCCAACAGCCTACATTTATAGCAATATAAACCTGCAATATATTATGATAAATGA
CTTTCATCTGATGTAAACCAGAGTTTTTAAAAAATAAAATGGAAATATAAAGATGCTGCC
TTAGGCCACAGTATACTGTGAATGATTGCATTATTTACAAAAACTCTCCAATATTAGTGT
ATTATCTAAATAATTCTAACCTTACATGTGCATCTAGCTTAATGTGGTGAGAGAGTGATT
GTCTCCTAAGAACAATTTATAAATTTATCAAAACTGAGTACTTGAGCATAACCACAACAA
CATTGAAATGCAGTGAATCCACCAACAGGCAATAAACACAATTTTCTACTTCAATGAGTG
AACTATTACAACTACGAGGCATTTTTTATAATAAATACCATTTGCTACTAAGTAAAATTG
GTATGAATGAGGGTTGTCGTATATGTTCACTACATCAATCGATTCCTTGGGCAGCTATTG
GTCATATATTTAGCCAGCTACTATTTAGTTTCACACCCGTCAGTTGAAAACTGATGTAAA
TGACCACATGCTACTTATGATTAAGCATCTCCTTTCTCATTCATAAATTAATTTTGCATA
AATTCTAGGATTTTGTCTAGATATATCGACAACTTCTCCATTAAATGTTGTTGATATGTC
GACTGTAATTTCTGACCGGACATCACAACTTGCAGTTGTATTTTGTGAAAGCCATTATAA
AAATCCATATTACATTAAGATAATTAGTATCTGGCAGGTAAAAATAAAACCAATAGCCGC
CCAAGGAATCGGTTAATGCGTTATACAAATGTGATCAGATTCACTC
>TRINITY_DN10707_c0_g2_i2 
ACCAACCCAACCACGCAGAACATCTGGGGTAAGTAATCTAGACAATAAAAATTTGTTTGC
ATGAACAAATTTTAATGAAAACAAATTAAATTTTTGTTCAAAGTAATTGGTATATCTAGG
CATGCCATGTGCAAAATAAATTAGTATGCCAATGGGTTAATTACCATTTGAATATGACAT
TTTGGCAATTTTAGACAAACTTAAACTCAAAGCTGCAAAGTCATTAATGATTACTTCAAA
TACGGTAGGACTCAATGACTAGAAGATACACAATTCAGAATATTGTAGTTTATAACGAAG
ACCGTAGATAGTTCTTACTATCCAATAGCTGTATACATACTGTATGTATAAAAATATTCA
CAGAGCAAAGTTCAATGTTTGAACTAGTAAACCAGGATTTTCCAACAGCCTACATTTATA
GCAATATAAACCTGCAATATATTATGATAAATGACTTTCATCTGATGTAAACCAGAGTTT
TTAAAAAATAAAATGGAAATATAAAGATGCTGCCTTAGGCCACAGTATACTGTGAATGAT
TGCATTATTTACAAAAACTCTCCAATATTAGTGTATTATCTAAATAATTCTAACCTTACA
TGTGCATCTAGCTTAATGTGGTGAGAGAGTGATTGTCTCCTAAGAACAATTTATAAATTT
ATCAAAACTGAGTACTTGAGCATAACCACAACAACATTGAAATGCAGTGAATCCACCAAC
AGGCAATAAACACAATTTTCTACTTCAATGAGTGAACTATTACAACTACGAGGCATTTTT
TATAATAAATACCATTTGCTACTAAGTGAGAATTGGTATGAATGAGGGTTGTCATATATG
TTCACCACATCAATCGATTCCTTGCGCAGCTATTGGTCATATATTCAGCCAGCTACTATT
TAGTTTCACACCCGTCAGTTGAAAACTGATGTAAATGACCACATGCTACTTATGATTAAG
CATCTCCTTTCTCATTCATAAATTAATTTTGCATAAATTCTAAGATTTTGTCTAGATATA
TCAACAACTTCTCCATTAAATATTGTTGAAATGTCGACTGAAATTTCTGACCGGACATCA
CAACTGGCAGTTGTATTTTCTGAAAGCCATTATAAAAATCAATATTACAT
>TRINITY_DN53726_c1_g1_i1 
TACAGAGTGTATCAAAAGGTCAGGTCAATTCTTAAGGAGATGATTCAGAATGTTATTTAA
ACAAAAAAATCCTAATACACTTTTCCAATGTTCATCACCGTTTCCGAGTTGCACGAACAT
AACATGTGTCTGTCACCACTAGATTACAGGGCCATTTTGTCGCTTAGTTCGATAGTCACG
CATAGGTAGAGTATGAGGCTATGTTTATTCAATTATTTAGTGTCTCCATTTGTTCTTCAG
ATTCCGGGTTAATACAGATCAGTTCAAAAGGTGAAGTTTTGTATCAACATCTAGGCCTAC
CATGTTTACTAACGAGGCGTACCGGGACATTCATTTTGTTTGCGTTTTTTTTTTTTTTTC
CGTC
>TRINITY_DN88476_c0_g1_i5 
CGGGTCGTAACTTTAATTTTGGCAGTTATTTTTTATTCCTATAATACAAGTGACATACCA
GTGATGCTTCTACAGTCCTTCAATGGTTCTGATGTACCGCCCTTAATACCAGCAGAATAT
CGGGAACAGTCCGGAATCGCACGTCACGAAGTGGTTCCTTCATCTTGGGGATTAAATCGT
AATCACAGGGGCTTAAGTCTGGTGAATGTGGTGGATAGAAAAGCACTTCCCACTCCCAGC
GATGGTATAGATCAGTT
>TRINITY_DN88476_c0_g1_i2 
ACTTCTACAGTCCTTCAATGTAGTCCCCAGCATTATCTACAACTCGTTGCCAGCGATGTG
GAAGGCGTTGTATCCCTGTAGCAGCCCCTCTTCTGTTGATGGTTGTGATGGACCGTCCTG
ATGCCTGCAGAATATCGGGAACAGTCCAGAATCGCATATAAAGAAGTGGTTCCTTCACCT
TGGAGATTAAATCGTAATCACAGGGGCTTAAGTCTGGTGAATATGGTGAATGGAAAAGCA
CTTCCCACCCCCTGTGACGGTATAGATCAGTTATATGGTGTGCCGTGTGCACCCGTGCAT
TATCCTGTAAAATTATTGGAGGGTTTTGCAGAAAATGTGGGTGCTTCCTTCACAACGCTG
GTCTCAGGTTATTCT
>TRINITY_DN88476_c0_g1_i3 
CGGGTCGTAACTTTAATTTTGGCAGTTATTTTTTATTCCTATAATACAAGTGACATACCA
GTGATACTTCTACAGTCCTTCAATGTAGTCCCCAGCATTATCTACAACTCGTTGCCAGCG
ATGTGGAAGGCGTTGTATCCATGTAGCACCCCCTCTTGTGTTGATGGTTTTGATGGACCG
CCCTAATGCCTGCAGAATATCAGGAGAAGTCCGGAATCGCACGTCACGAAGTGGTTCCTT
CATCTTGGGGATTAAATCGTAATCACAGGGGCTTAAGTCTGGTGAATGGAAAAGAACTTC
CCACCCCCCAGTGATGGTATTGATCAGTTATAGGGTGTGCCGTGTGCACCCGTTCATTAT
CCTGTAAAATTATTGGAGGGTTTTGCAGAAAATGTGGGTGCTTCCTTCACAACGCTGGTC
TCAGGTTATTCT
>TRINITY_DN88476_c0_g1_i1 
CGGGTCGTAACTTTAATTTTGGCAGTTATTTTTTATTCCTATAATACAAGTGACATACCA
GTGATACTTCTACAGTCCTTCAATGTAGTCCCCGGCATTGTCTACAACTCGTTGCAGCGA
TGTGGAAGGCGTTGTTTCCATGTAGCAGCCCCTCTTCTATTGATGGTTCTGATGGACCGC
CCTAATACCTGCAGAATATCGGGAACAGTTCGGAATCGCACGTCACGAAGTGGTTCCTTC
ATCTTGGGGATTAAATCGTAATCACAGGGGCTTAAGTCTGGTGAATGGAAAAGAACTTCC
CACCCCCCAGTGATGGTATTGATCAGTTATAGGGTGTGCCGTGTGCACCCGTTCATTATC
CTGTAAAATTATTGGAGGGTTTTGCAGAAAATGTGGGTGCTTCCTTCACAACGCTGGTCT
CAGGTTATTCT
>TRINITY_DN9957_c1_g1_i1 
ATTAACCCTTAACTAGTCGGGTGAGATTTTATAACACAGTCACATGGGGGTTAACTAGAC
CCCCAATTTAAAACAATAAATTAACTAGACTAAATCACTTTTTTGCATATTATATCGTTT
AATATGTAACTTTATACTTATATGAAACTTCTCTAATCATGAAACTAAGACTAAATATGT
TATATATATAGGCAATTAAATTAAACTGCACCTTTAGCAAAATTCTTGAATGCAAGGTTC
ATAAGCCGCAATAGCCAGTAACTTTACTT
>TRINITY_DN9957_c1_g1_i3 
ATTAACCCTTAACTAGTCGGGTGAGATTTTATAACACAGTCACATGGGGGTTAACTAGAC
CCCCAATTTAAAACAATAAATTAACTAGACTAAATCACTTTTTTGCATATTATATCGTTT
AATGTGTAACTTTATACTTACAAGAAACATCTCTAATCATGAAACTACGATTAAATATGG
TGGATATATAAGCAATTAAATAAAACTGCAATTATAAATAACAAAAAATATAAATTAACA
TATTCTCTCCTCATAAGTATTTAGATGCAAGCTTCAGATCGCTTTCAGATGTCCCACCCA
AGAACACACATAAAGATACACTGTAAGTTGCGTGGGGGTCAGACTGACCCGAAGATAAAA
ACAAAACGTCCTAACTCACCTAAAATAA
>TRINITY_DN9957_c1_g1_i2 
ATTAACCCTTAACTAGTCGGGTGAGATTTTATAACACAGTCACATGGGGGTTAACTAGAC
CCCCAATTTAAAACAATAAATTAACTAGACTAAATCACTTTTTTGCATATTATATCGTTT
AATGTGTAACTTTATACTTACAAGAAACATCTCTAATCATGAAACTACGATTAAATATGG
TGGATATATAAGCAATTAAATAAAACTGCAACATTAACAAAATTCTTCTATGTAAGGATC
ATAAGCCGCCAT
>TRINITY_DN13524_c0_g1_i1 
GCAATGTGTTATGGTACTTTATTCGCTATTGTATAAATTCGAATTACGTTCTCAACTTTA
TGGGTAATTTCCATTCATATAAATTATTTAATTTCTTTAATTGTAGCCTATTATATTCTT
TTTTATTTAGTTTATTCACTTCTAAATTTCTAGCTGCCATATAAGACAAAGCATAACAAA
TCAAAATAAGTACAAAACATCCATTAAGAAAG
>TRINITY_DN14228_c4_g2_i1 
GTAAGAACCTTAACTGTAACAGAAGCTAAAACACTGAATACTCATTATGTTAAACTATTA
TATAGAATAAATAAACAATTGGGTTATATGAAAACCTAGACAGCAAAAGAGTAATCAATT
CAGGTACCTTTATTTTACCACATACTGTAATATTCCTTCCTTACTGTTATTGTTGACATA
CATCGTAATTTGACATTCCCGCCAGAAATCTTGGTTGCTATGAAAATATTGATAAATATT
TAGGTTCACGTTATAGAATAGGTAGTAAAGAAAGTGC
>TRINITY_DN14836_c1_g2_i6 
ACTTAGAGACATGAAACGAGCACTAATGGAAAAAGAAACTCAAAAAGTTATAGCATCACA
GTTGGCAACAAAAATGATCTACAACATCTCACATTGCACAGTGTTGAAAGTGAGAAAATG
GTTGGTACAGAAGACAAGTGAGTGTTCTGTGTTCTCTATTATCGTGTTCATCAATCTGTA
ATTGCTGTTCAACGACATTTTCGGACAAGATTTTGTGAAGATTCACCCAGTGGCCCTTCA
ATTCGTAAATTGTACTCTGATTTTAAAACAAAGGATGCATATGTAAGAGGAAAACTTCTG
GACGCCCGTCAGTAAGTGAGCAAACTTTAATCCGAATTCGTGAATCCTTTACACACAGTC
CGCAATGGAGCTCACATTGAACAACTGTAAGGCACTGTAACACAACTTTTTGAGTTTCTC
CTTACACTGGCACTAGTTTC
>TRINITY_DN14836_c1_g2_i4 
CTCTCAAGGGTTAATTGCTGTTCAACGACATTTTGGAACAAGATTTGGTGAAGATCCACC
CAGTGTCCCTCCAATTCGTAAATGATACTCTGATTTTAAAACAAGAGGATGCATATGTAA
AAGGAAAACTCCTTTACGCCCGTCAGTAAGTGAGCCAACTTTAATCCGAATTCGTGAATC
TTTTACACGCAATCCGCAATGGAGCTCACATTGGTTTTCTGTTAGGCACTATAATACAAC
TT
>TRINITY_DN14836_c1_g2_i5 
ACTTAGAGACATGAAACGAGCACTAATGGAAAAAGAAACTCAAAAAGTTATAGCATCACA
GTTGGCAACAAAAATGATCTACAACATCTCACATTGCACAGTGTTGAAAGTGAGAAAATG
GTTGGTACAGAAGACAAGTGAGTGTTCTGTGTTCTCTATTATCGTGTTCATCAATCTGTA
ATTGCTGTTCAGTGACATTTTCTAACACGATTTGGTGAAGATCCACCCAGTGGCCCTTAA
ATTCGTAAATGGTACTCTGATTTTAACATAGGATGCATATGTAAAAGGAAAACTTCTGCA
CGTCCGTCAATAAGTGAGCAAACTTTAATCCGAATTCGTGAATCCTTTACACACAGTCCG
CAATGGAGCTCACATTGAACAACTGTAAGGCACTGTAACACAACTTTTTGAGTTTCTCCT
TACACTGGCACTAGTTTC
>TRINITY_DN14836_c1_g2_i1 
ACTTAGAGACATGAAACGAGCACTAATGGAAAAAGAAACTCAAAAAGTTATAGCATCACA
GTTGGCAACAAAAATGATCTACAACATCTCACATTGCACAGTGTTGAAAGTGAGAAAATG
GTTGGTACAGAAGACAAGTGAGTGTTCTGTGTTCTCTATTATCGTGTTCATCAATCTGTA
ATTGCTGTTCAACGACATTTTCGAACAAGATTTGGCGAAGATTCACTCAGTGACCCTTCA
ATTCGTAAATGGTACTCTGATTTTAACACAAGAGGTTGCATAAATGTAAAAGGAAAACTT
CTGTACGTCCGTCAGTAAGTGAACAAACTTTAATCCGAA
>TRINITY_DN14836_c1_g2_i2 
CTCTCAAGGGTTAATTGCTGTTCAACGACATTTTGGAACAAGATTTGGTGAAGATCCACC
CAGTGTCCCTCCAATTCGTAAATGATACTCTGATTTTAAAACAAGAGGATGCATATGTAA
AAGGAAAACTTCTGTACGCCCGTCTATAAGTGAGCAAACTTTAATCCGGATTCGTGAATC
TTTTACACACAGTCCGCAATGGAGCTCACATTGAACATCTGTTAAGCACTATAACACAAC
TGTTTGAGTTTCTCTTTATATTGGCACTAGTTTCATGTCTCTAAGATTTATTATTAAAAA
GCTATGCATGTTCGAAACCCGAAAGGTCATTTGTGTGAATCCTGT
>TRINITY_DN3248_c1_g1_i1 
AAATACATTACCTTACACTATCAGCAAAGACTAACTGCTACTATAATCAATAATATGAAT
ATTTGTAAGTTACTGTTATTGATATCTTGGATATTTTTATAAAATATTAATTACACTAAT
AAAATAACAGTCTCTTCAGTGAAAACCAATCCTCAAATTGAAGCACAACAATAATTATAA
TAATTAACAGTTCAGGTTCCTATGCAACCATCATAATCTGCTCTAATATTAACAA
>TRINITY_DN3268_c0_g1_i4 
TTAGGTTAAATGTGTCCCTCGCGGTAGCACTCTATAGTCATTTCGATATACCGCAGTTAA
GCTATAATGCGAGTGTAAAGTATGTCCCCCAACAACTGCGTTAAACTGGGCTTTTACTGT
ATCACAAAAAATCCCACCAATACGTAATTTTTCATTAAGTGAATTTAGAATTTTGTTAGT
AAGGCTGAATGTAGCATTTTCAATTTTTCTTGGCTGAGAACACTATTTGCAAGTAAATGG
GTTTCTAATGTTTTGTACACTCTCAGACAAAAAAAAAAAAAAAAAAAAAAAAAATACTTA
GCTCCAGGTTCTAAGTTCAGATCGGAGGACTTCTGGTGTTTCCGTTACAGCATGGTATAC
ATGTGGTTGAATTTCTTGCTGAGTGATTGTTCTAAGTATTCACATAATTTAATTTATTGA
TATAAGTATTAAAATTACCAGAGGAGCATCTATATAAACATATTATTGTTAATTTTTGTA
TTCTTCCTATTTGTACATAATGCTATGTTATTTTCTATGTTAAAAACTTGTGTTATATGC
CCTATCTTTTCTAACGAAAATACTCGCATCTCCTTTCCGATGATTAAATCCGCAGTAACT
AGTTGCTAATTTGCAACCATCTATTAACAGACATAACAATTTGTGTTATTTATATGGTAT
TCTGTTATGCACAAAATACTGGATTATATCTCATACTTTCAAGAAAACCAACTAAGTTAT
CTGATTTATTTCTTAAACTTTAAATATTTTGATGATATAGCCTATATTTATAGAGTTACT
TATTAAATGATCACATTTAACATTAGTGTTTATAATTTGTAACTTTCTTGGAGCACAGTT
GCCTCCTGGATTTAACCTAAAAAAGAATGAATCCTTGGCCTAACAATAACAGGAATTTTT
TTAATGCACTCCACCAGACTACAACCCATATTCTAAACAATGAGTCGTGTAAGCACATCC
TTGCCTTGAGCATTGAAATGCTGACCATGCCGAGTATATTGTTGTCTGATGAATTAAGGA
TGTGTCAGTTGCATTAATGTGACACATGCCATGCCAGATCCTACCAAGAATAAACCTTCT
GAACCCGGTTGGAAATACATGTCCCTGCAGAAGGTTGCCATGTTGTTTAGGTTCTCAATT
TGGTAATTGGGATCCCTGTCTACGCTATTGCCAGCACCCCCCACTACAAAAGTGAAAACA
AAAACAAATTATATACAGTAAAATGGACATAGATATGACGTTGTTTGACGCCTGGCTTCA
AATAGTTTTCATGCTATGAAAGAGCACATTGCTGCTGAGTAATGGATAATTCATAGACTA
ACATGAATCAATGGCGAAAACCTTTAGAGAAGTGATGCCTGCTATAAAATGCTAAGCCTT
GTATGCATAAATCCATACATTGTGAAAAATCTGCAATATTTTTTATCCTGATTTTCAAGC
TAACTAAAAAGTTGTGTGTTAAATATATATTATACTAAGAATAAATATTATTGATACTTT
AAGGTTGATATCATTACCTTTCGTGTCCCTCCGACTAAGCTCATTATATCTGCTGCTACA
AACTCTTTGTAACTCAATGCGAAGATTTGGTCCACAGTATCTATTAGTCATTGTATTAAT
CGTTTCAGTTAGAACGATACCAAAGTATGCCATTATCACAAGTAGACTTAGCTTCCATAT
CTATTATGAGGAAGTTCATGCGATTGACGGTGATGGCAGGAACCGTTTTATTGACATTGT
CGCCTTCCAA
>TRINITY_DN3268_c0_g1_i2 
TTAGGTTAAATGTGTCCCTCGCGGTAGCACTCTATAGTCATTTCGATATACCGCAGTTAA
GCTATAATGCGAGTGTAAAGTATGTCCCCCAACAACTGCGTTAAACTGGGCTTTTACTGT
ATCACAAAAAATCCCACCAATACGTAATTTTTCATTAAGTGAATTTAGAATTTTGTTAGT
AAGGCTGAATGTAGCATTTTCAATTTTTCTTGGCTGAGAACACTATTTGCAAGTAAATGG
GTTTCTAATGTTTTGTACACTCTCAGACAAAAAAAAAAAAAAATTACTTAGCTCCAGGTT
CTAAGTTCAGATCGGAGGACTTCTGGTGTTTCCGTTACAGCATGGTATACATGTGGTTGA
ATTTCTTGCTGAGTGATTGTTCTAAGTATTCACATAATTTAATTTATTGATATAAGTATT
AAAATTACCAGAGGAGCATCTATATAAACATATTATTGTTAATTTTTGTACTCTTCCTAT
TTGTTCTACAGTACATAATGCTATGTTCTTTTCTATGTTAAAAACTTGTGTTATATGCCC
TATCTTTTCTAACGAAAATACTCGCATCTCCTTTCCGATGATTAAATCCGCAGTAACTAG
TTGCTAATTTGCAACCATCTATTAACAGACATAACAATTTGTGTTATTTATATGGTATTC
TGTTATGCACAAAATACTGGATTATATCTCATACTTTCAAGAAAACCAACTAAGTTATCT
GATTTATTTCTTAAACTTTAAATATTTTGATGATATAGCCTATATTTATAGAGTTACTTA
TTAAATGATCACATTTAACATTAGTGTTTATAATTTGTAACTTTCTTGGAGCACAGTTGC
CTCCTGGATTTAACCTAAAAAAGAATGAATCCTTGGCCTAACAATAACAGGAATTTTTTT
AATGCACTCCACCAGACTACAACCCATATTCTAAACAATGAGTCGTGTAAGCACATCCTT
GCCTTGAGCATTGAAATGCTGACCATGCCGAGTATATTGTTGTCTGATGAATTAAGGATG
TGTCAGTTGCATTAATGTGACACATGCCATGCCAGATCCTACCAAGAATAAACCTTCTGA
ACCCGGTTGGAAATACAAAGGCCAATCATCTCTCTGCAGAAGGTTGACATATCTCACATG
TGTTTGCCCACTAGTCTCTGCAATGTTGTTTAGGTTCTCAATTTGGTAATTGGGATCCCT
GTCTACGCTATTGCCAGCACCCCCACTACAAAAGTGAAAACAAAAACAAATTATATACAG
TAAAATGGACATAGATATGACGTTGTTTGACGCCTGGCTTCAAATAGTTTTCATGCTATG
AAAGCACATTGCTGCTGAGTAATGGATAATTCATAGACTAACATGAATCAATGGCGAAAA
CCTTTAGAGAAGTGATGCCTGCTATAAAATGCTAAGCCTTGTATGCATAAATCCATACAT
TGTGAAAAATCTGCAATATTTTTTATCCTGATTTTCAAGCTAACTAAAAAGTTGTGTGTT
AAATATATATTATACTAAGAATAAATATTATTGATACTTTAAGGTTGATATCATTACCTT
TCGTGTCCCTCCGACTAAGCTCATTATATCTGCTGCTACAAACTCTTTGTAACTCAATGC
GAAGATTTGGTCCACAGTATCTATTAGTCATTGTATTAATCGTTTCAGTTAGAACGATAC
CAAAGTATGCCATTATCACAAGTAGACTTAGCTTCCATATCTGAAACATAATCAAAGTCC
TTATTATGTGGTGCTCTTTGAACAATAAAATAGTATTATCAAAGAAGTAACTCATGGCCC
TCTATTTATTAATCTGTCTGGCCAGTTTGCCGAACATGGTACATGGGGGAGAAAACTATG
GTGCTTGCCATATATATATACAATACAATGCAATATTTATTTGACCATAAAACAGTTATA
GTTAATGTCAATATTAATAATAATACAAGAAAAAAAATTATTTAGACATAGTGTAGAGTT
ATTTTTAAAACAATGCACCTCTCTTATTTTTTTGACCAATCACCTTATAGT
>TRINITY_DN3268_c0_g1_i6 
CAGCAATAGAGCAGTCTATTTAATGATAATTACAAGAAGACGCTGTGGATGGCAACCATT
GTCTCCCAATGTTACAGCGGTGATTTTTCATGTCGGAGGAGATTGCTTCTAAGCACTGCA
ACAATATGACTCTTCCAAAATTAGTTTCTTCATTGTTTATTCAAATGTTGCCATTAATTA
TTGAATGATCCATGTATATGTCTTCAAGAGCTGCATGCAGCCCGCAGGATGCATAATAAG
TACCGCTGGCTTAATTAAATAGTTTTAATATAAAAAGTAAACTAATATTTAATCAGTATT
TTTAAATGAATATGTAATAAATCAATCATCTTGGCAGTATGATCTAAGTTCGGCTATAGT
ACACCCTTTATTAGTGCAGCATTCATCAGCAGCCTGTCTACGTTTCCGGAATGATCTTCT
ACTCATTAAAGATGGAGGATTCCGTTTCACAATTCCGAAATGAAATGGAAATTCAGCAGA
GTCTGAAATCAGAATACAAAATAACTTGACTAATTGAAAAAGGTGAAATTCTTATTTCAA
TTTTTACCACTTCTTTCCCTCTATACTTTCATAGAAGCAATTTATATACAGTAAACTCTC
GATTATCCGCGGTAATTGGGGATAAGAAGACCGCGGATAATCCGCATGTGAACTTTGATG
ATGGTGTAACAACAATAATCAGTATTAATATAATGTGAATTAAAATAGTTTAAATGTCAA
AACATATGCTACATTAATATACATACAGTACTGTAATCTGAAAATAATTACTCACAAGTT
CACTTGCTACTATATGTCCATTTACCTTTATGTAAAATAGGCTTGGATTGATTTTGGCTT
CAAGGAAGTAGCTTGTTTTTTATTTATTACACTACGAATTTTTCGCAACACCAACTTATC
>TRINITY_DN3268_c0_g1_i9 
TTAGGTTAAATGTGTCCCTCGCGGTAGCACTCTATAGTCATTTCGATATACCGCAGTTAA
GCTATAATGCGAGTGTAAAGTATGTCCCCCAACAACTGCGTTAAACTGGGCTTTTACTGT
ATCACAAAAAATCCCACCAATACGTAATTTTTCATTAAGTGAATTTAGAATTTTGTTAGT
AAGGCTGAATGTAGCATTTTCAATTTTTCTTGGCTGAGAACACTATTTGCAAGTAAATGG
GTTTCTAATGTTTTGTACACTCTCAGACAAAAAAAAAAAAAAAAAAAAAAAAAATACTTA
GCTCCAGGTTCTAAGTTCAGATCGGAGGACTTCTGGTGTTTCCGTTACAGCATGGTATAC
ATGTGGTTGAATTTCTTGCTGAGTGATTGTTCTAAGTATTCACATAATTTAATTTATTGA
TATAAGTATTAAAATTACCAGAGGAGCATCTATATAAACATATTATTGTTAATTTTTGTA
TTCTTCCTATTTGTACATAATGCTATGTTATTTTCTATGTTAAAAACTTGTGTTATATGC
CCTATCTTTTCTAACGAAAATACTCGCATCTCCTTTCCGATGATTAAATCCGCAGTAACT
AGTTGCTAATTTGCAACCATCTATTAACAGACATAACAATTTGTGTTATTTATATGGTAT
TCTGTTATGCACAAAATACTGGATTATATCTCATACTTTCAAGAAAACCAACTAAGTTAT
CTGATTTATTTCTTAAACTTTAAATATTTTGATGATATAGCCTATATTTATAGAGTTACT
TATTAAATGATCACATTTAACATTAGTGTTTATAATTTGTAACTTTCTTGGAGCACAGTT
GCCTCCTGGATTTAACCTAAAAAAGAATGAATCCTTGGCCTAACAATAACAGGAATTTTT
TTAATGCACTCCACCAGACTACAACCCATATTCTAAACAATGAGTCGTGTAAGCACATCC
TTGCCTTGAGCATTGAAATGCTGACCATGCCGAGTATATTGTTGTCTGATGAATTAAGGA
TGTGTCAGTTGCATTAATGTGACACATGCCATGCCAGATCCTACCAAGAATAAACCTTCT
GAACCCGGTTGGAAATACATGTCCCTGCAGAAGGTTGCCATGTTGTTTAGGTTCTCAATT
TGGTAATTGGGATCCCTGTCTACGCTATTGCCAGCACCCCCCACTACAAAAGTGAAAACA
AAAACAAATTATATACAGTAAAATGGACATAGATATGACGTTGTTTGACGCCTGGCTTCA
AATAGTTTTCATGCTATGAAAGCACATTGCTGCTGAGTAATGGATAATTCATAGACTAAC
ATGAATCAATGGCGAAAACCTTTAGAGAAGTGATGCCTGCTATAAAATGCTAAGCCTTGT
ATGCATAAATCCATACATTGTGAAAAATCTGCAATATTTTTTATCCTGATTTTCAAGCTA
ACTAAAAAGTTGTGTGTTAAATATATATTATACTAAGAATAAATATTATTGATACTTTAA
GGTTGATATCATTACCTTTCGTGTCCCTCCGACTAAGCTCATTATATCTGCTGCTACAAA
CTCTTTGTAACTCAATGCGAAGATTTGGTCCACAGTATCTATTAGTCATTGTATTAATCG
TTTCAGTTAGAACGATACCAAAGTATGCCATTATCACAAGTAGACTTAGCTTCCATATCT
GAAACATAATCAAAGTCCTTATTATGTGGTGCTCTTTGAACAATAAAATAGTATTATCAA
AGAAGTAACTCATGGCCCTCTATTTATTAATCTGTCTGGCCAGTTTGCCGAACATGGTAC
ATGGGGGAGAAAACTATGGTGCTTGCCATATATATATACAATACAATGCAATATTTATTT
GACCATAAAACAGTTATAGTTAATGTCAATATTAATAATAATACAAGAAAAAAAATTATT
TAGACATAGTGTAGAGTTATTTTTAAAACAATGCACCTCTCTTATTTTTTTGACCAATCA
CCTTATAGT
>TRINITY_DN3268_c0_g1_i8 
TTAGGTTAAATGTGTCCCTCGCGGTAGCACTCTATAGTCATTTCGATATACCGCAGTTAA
GCTATAATGCGAGTGTAAAGTATGTCCCCCAACAACTGCGTTAAACTGGGCTTTTACTGT
ATCACAAAAAATCCCACCAATACGTAATTTTTCATTAAGTGAATTTAGAATTTTGTTAGT
AAGGCTGAATGTAGCATTTTCAATTTTTCTTGGCTGAGAACACTATTTGCAAGTAAATGG
GTTTCTAATGTTTTGTACACTCTCAGACAAAAAAAAAAAAAAATTACTTAGCTCCAGGTT
CTAAGTTCAGATCGGAGGACTTCTGGTGTTTCCGTTACAGCATGGTATACATGTGGTTGA
ATTTCTTGCTGAGTGATTGTTCTAAGTATTCACATAATTTAATTTATTGATATAAGTATT
AAAATTACCAGAGGAGCATCTATATAAACATATTATTGTTAATTTTTGTACTCTTCCTAT
TTGTTCTACAGTACATAATGCTATGTTCTTTTCTATGTTAAAAACTTGTGTTATATGCCC
TATCTTTTCTAACGAAAATACTCGCATCTCCTTTCCGATGATTAAATCCGCAGTAACTAG
TTGCTAATTTGCAACCATCTATTAACAGACATAACAATTTGTGTTATTTATATGGTATTC
TGTTATGCACAAAATACTGGATTATATCTCATACTTTCAAGAAAACCAACTAAGTTATCT
GATTTATTTCTTAAACTTTAAATATTTTGATGATATAGCCTATATTTATAGAGTTACTTA
TTAAATGATCACATTTAACATTAGTGTTTATAATTTGTAACTTTCTTGGAGCACAGTTGC
CTCCTGGATTTAACCTAAAAAAGAATGAATCCTTGGCCTAACAATAACAGGAATTTTTTT
AATGCACTCCACCAGACTACAACCCATATTCTAAACAATGAGTCGTGTAAGCACATCCTT
GCCTTGAGCATTGAAATGCTGACCATGCCGAGTATATTGTTGTCTGATGAATTAAGGATG
TGTCAGTTGCATTAATGTGACACATGCCATGCCAGATCCTACCAAGAATAAACCTTCTGA
ACCCGGTTGGAAATACAAAGGCCAATCATCTCTCTGCAGAAGGTTGACATATCTCACATG
TGTTTGCCCACTAGTCTCTGCAATGTTGTTTAGGTTCTCAATTTGGTAATTGGGATCCCT
GTCTACGCTATTGCCAGCACCCCCACTACAAAAGTGAAAACAAAAACAAATTATATACAG
TAAAATGGACATAGATATGACGTTGTTTGACGCCTGGCTTCAAATAGTTTTCATGCTATG
AAAGCACATTGCTGCTGAGTAATGGATAATTCATAGACTAACATGAATCAATGGCGAAAA
CCTTTAGAGAAGTGATGCCTGCTATAAAATGCTAAGCCTTGTATGCATAAATCCATACAT
TGTGAAAAATCTGCAATATTTTTTATCCTGATTTTCAAGCTAACTAAAAAGTTGTGTGTT
AAATATATATTATACTAAGAATAAATATTATTGATACTTTAAGGTTGATATCATTACCTT
TCGTGTCCCTCCGACTAAGCTCATTATATCTGCTGCTACAAACTCTTTGTAACTCAATGC
GAAGATTTGGTCCACAGTATCTATTAGTCATTGTATTAATCGTTTCAGTTAGAACGATAC
CAAAGTATGCCATTATCACAAGTAGACTTAGCTTCCATATCTATTATGAGGAAGTTCATG
CGATTGACGGTGATGGCAGGAACCGTTTTATTGACATTGTCGCCTTCCAA
>TRINITY_DN3268_c0_g1_i1 
TTAGGTTAAATGTGTCCCTCGCGGTAGCACTCTATAGTCATTTCGATATACCGCAGTTAA
GCTATAATGCGAGTGTAAAGTATGTCCCCCAACAACTGCGTTAAACTGGGCTTTTACTGT
ATCACAAAAAATCCCACCAATACGTAATTTTTCATTAAGTGAATTTAGAATTTTGTTAGT
AAGGCTGAATGTAGCATTTTCAATTTTTCTTGGCTGAGAACACTATTTGCAAGTAAATGG
GTTTCTAATGTTTTGTACACTCTCAGACAAAAAAAAAAAAAAAAAAAAAAAAAATACTTA
GCTCCAGGTTCTAAGTTCAGATCGGAGGACTTCTGGTGTTTCCGTTACAGCATGGTATAC
ATGTGGTTGAATTTCTTGCTGAGTGATTGTTCTAAGTATTCACATAATTTAATTTATTGA
TATAAGTATTAAAATTACCAGAGGAGCATCTATATAAACATATTATTGTTAATTTTTGTA
TTCTTCCTATTTGTACATAATGCTATGTTATTTTCTATGTTAAAAACTTGTGTTATATGC
CCTATCTTTTCTAACGAAAATACTCGCATCTCCTTTCCGATGATTAAATCCGCAGTAACT
AGTTGCTAATTTGCAACCATCTATTAACAGACATAACAATTTGTGTTATTTATATGGTAT
TCTGTTATGCACAAAATACTGGATTATATCTCATACTTTCAAGAAAACCAACTAAGTTAT
CTGATTTATTTCTTAAACTTTAAATATTTTGATGATATAGCCTATATTTATAGAGTTACT
TATTAAATGATCACATTTAACATTAGTGTTTATAATTTGTAACTTTCTTGGAGCACAGTT
GCCTCCTGGATTTAACCTAAAAAAGAATGAATCCTTGGCCTAACAATAACAGGAATTTTT
TTAATGCACTCCACCAGACTACAACCCATATTCTAAACAATGAGTCGTGTAAGCACATCC
TTGCCTTGAGCATTGAAATGCTGACCATGCCGAGTATATTGTTGTCTGATGAATTAAGGA
TGTGTCAGTTGCATTAATGTGACACATGCCATGCCAGATCCTACCAAGAATAAACCTTCT
GAACCCGGTTGGAAATACATGTCCCTGCAGAAGGTTGCCATGTTGTTTAGGTTCTCAATT
TGGTAATTGGGATCCCTGTCTACGCTATTGCCAGCACCCCCCACTACAAAAGTGAAAACA
AAAACAAATTATATACAGTAAAATGGACATAGATATGACGTTGTTTGACGCCTGGCTTCA
AATAGTTTTCATGCTATGAAAGAGCACATTGCTGCTGAGTAATGGATAATTCATAGACTA
ACATGAATCAATGGCGAAAACCTTTAGAGAAGTGATGCCTGCTATAAAATGCTAAGCCTT
GTATGCATAAATCCATACATTGTGAAAAATCTGCAATATTTTTTATCCTGATTTTCAAGC
TAACTAAAAAGTTGTGTGTTAAATATATATTATACTAAGAATAAATATTATTGATACTTT
AAGGTTGATATCATTACCTTTCGTGTCCCTCCGACTAAGCTCATTATATCTGCTGCTACA
AACTCTTTGTAACTCAATGCGAAGATTTGGTCCACAGTATCTATTAGTCATTGTATTAAT
CGTTTCAGTTAGAACGATACCAAAGTATGCCATTATCACAAGTAGACTTAGCTTCCATAT
CTGAAACATAATCAAAGTCCTTATTATGTGGTGCTCTTTGAACAATAAAATAGTATTATC
AAAGAAGTAACTCATGGCCCTCTATTTATTAATCTGTCTGGCCAGTTTGCCGAACATGGT
ACATGGGGGAGAAAACTATGGTGCTTGCCATATATATATACAATACAATGCAATATTTAT
TTGACCATAAAACAGTTATAGTTAATGTCAATATTAATAATAATACAAGAAAAAAAATTA
TTTAGACATAGTGTAGAGTTATTTTTAAAACAATGCACCTCTCTTATTTTTTTGACCAAT
CACCTTATAGT
>TRINITY_DN3268_c0_g1_i5 
TTAGGTTAAATGTGTCCCTCGCGGTAGCACTCTATAGTCATTTCGATATACCGCAGTTAA
GCTATAATGCGAGTGTAAAGTATGTCCCCCAACAACTGCGTTAAACTGGGCTTTTACTGT
ATCACAAAAAATCCCACCAATACGTAATTTTTCATTAAGTGAATTTAGAATTTTGTTAGT
AAGGCTGAATGTAGCATTTTCAATTTTTCTTGGCTGAGAACACTATTTGCAAGTAAATGG
GTTTCTAATGTTTTGTACACTCTCAGACAAAAAAAAAAAAAAAAAAAAAAAAAATACTTA
GCTCCAGGTTCTAAGTTCAGATCGGAGGACTTCTGGTGTTTCCGTTACAGCATGGTATAC
ATGTGGTTGAATTTCTTGCTGAGTGATTGTTCTAAGTATTCACATAATTTAATTTATTGA
TATAAGTATTAAAATTACCAGAGGAGCATCTATATAAACATATTATTGTTAATTTTTGTA
TTCTTCCTATTTGTACATAATGCTATGTTATTTTCTATGTTAAAAACTTGTGTTATATGC
CCTATCTTTTCTAACGAAAATACTCGCATCTCCTTTCCGATGATTAAATCCGCAGTAACT
AGTTGCTAATTTGCAACCATCTATTAACAGACATAACAATTTGTGTTATTTATATGGTAT
TCTGTTATGCACAAAATACTGGATTATATCTCATACTTTCAAGAAAACCAACTAAGTTAT
CTGATTTATTTCTTAAACTTTAAATATTTTGATGATATAGCCTATATTTATAGAGTTACT
TATTAAATGATCACATTTAACATTAGTGTTTATAATTTGTAACTTTCTTGGAGCACAGTT
GCCTCCTGGATTTAACCTAAAAAAGAATGAATCCTTGGCCTAACAATAACAGGAATTTTT
TTAATGCACTCCACCAGACTACAACCCATATTCTAAACAATGAGTCGTGTAAGCACATCC
TTGCCTTGAGCATTGAAATGCTGACCATGCCGAGTATATTGTTGTCTGATGAATTAAGGA
TGTGTCAGTTGCATTAATGTGACACATGCCATGCCAGATCCTACCAAGAATAAACCTTCT
GAACCCGGTTGGAAATACATGTCCCTGCAGAAGGTTGCCATGTTGTTTAGGTTCTCAATT
TGGTAATTGGGATCCCTGTCTACGCTATTGCCAGCACCCCCCACTACAAAAGTGAAAACA
AAAACAAATTATATACAGTAAAATGGACATAGATATGACGTTGTTTGACGCCTGGCTTCA
AATAGTTTTCATGCTATGAAAGCACATTGCTGCTGAGTAATGGATAATTCATAGACTAAC
ATGAATCAATGGCGAAAACCTTTAGAGAAGTGATGCCTGCTATAAAATGCTAAGCCTTGT
ATGCATAAATCCATACATTGTGAAAAATCTGCAATATTTTTTATCCTGATTTTCAAGCTA
ACTAAAAAGTTGTGTGTTAAATATATATTATACTAAGAATAAATATTATTGATACTTTAA
GGTTGATATCATTACCTTTCGTGTCCCTCCGACTAAGCTCATTATATCTGCTGCTACAAA
CTCTTTGTAACTCAATGCGAAGATTTGGTCCACAGTATCTATTAGTCATTGTATTAATCG
TTTCAGTTAGAACGATACCAAAGTATGCCATTATCACAAGTAGACTTAGCTTCCATATCT
ATTATGAGGAAGTTCATGCGATTGACGGTGATGGCAGGAACCGTTTTATTGACATTGTCG
CCTTCCAA
>TRINITY_DN3268_c0_g1_i7 
CAGCAATAGAGCAGTCTATTTAATGATAATTACAAGAAGACGCTGTGGATGGCAACCATT
GTCTCCCAATGTTACAGCGGTGATTTTTCATGTCGGAGGAGATTGCTTCTAAGCACTGCA
ACAATATGACTCTTCCAAAATTAGTTTCTTCATTGTTTATTCAAATGTTGCCATTAATTA
TTGAATGATCCATGTATATGTCTTCAAGAGCTGCATGCAGCCCGCAGGATGCATAATAAG
TACCGCTGGCTTAATTAAATAGTTTTAATATAAAAAGTAAACTAATATTTAATCAGTATT
TTTAAATGAATATGTAATAAATCAATCATCTTGGCAGTATGATCTAAGTTCGGCTATAGT
ACACCCTTTATTAGTGCAGCATTCATCAGCAGCCTGTCTACGTTTCCGGAATGATCTTCT
ACTCATTAAAGATGGAGGATTCCGTTTCACAATTCCGAAATGAAATGGAAATTCAGCAGA
GTCTGAAATCAGAATACAAAATAACTTGACTAATTGAAAAAGGTGAAATTCTTATTTCAA
TTTTTACCACTTCTTTCCCTCTATACTTTCATAGAAGCAATTTATATACAGTAAACTCTC
GATTATCCGCGGTAATTGGGGATAAGAAGACCGCGGATAATCCGCATGTGAACTTTGATG
ATGGTGTAACAACAATAATCAGTATTAATATAATGTGAATTAAGATAGTTTAAATTTCAA
AACATATTCTACATTAATATACATATTCGTACAGTAATCTGAAAATAATTACTCACAAGT
TCACTTGCTACTATATGTCCATTTACCTTTATGTAAAATAGGCTTGGATTGATTTTGGCT
TCAAGGAAGTAGCTTGTTTTTTATTTATTACACTACGAATTTTTCGCAACACCAACTTAT
C
>TRINITY_DN4591_c10_g1_i1 
ATTTATTTTTGCCTGTAACTTGTTTAAACCATAAATATTAAGTTGATTGATAATGGACAG
TTTAAATGAACTGGAAATCCTGTACTGTTCTGTAATACGTTGCAATAAATATTTCATTCT
ATGCCTCGAAATATGCGTATAATTATATTGCTATTTATTAATCACAAGCAAGTGCTGTTC
TGGTGGAAAATACATAAAACCCAATTAAGTAATTTTAAATGCACTTTCTTATTATTTATT
TGCAAAATTTTCTAAGAATGCACATACGACTCGAAACTGAAAACTCTTACAAGCCAATAG
GCACCAGGCGACCATTAGTGTAAACTAAAATATATTATCCAAATATAACAAAAAATATAA
TATAATATTTTAAATTAATGCATACCTCCCGGTGTGGTAGAATAAAGAGTGCCTCCAGGC
GTCGTTGAATAATCTACCGGAAGCTGTGAGGCATCGTTTATAACAACTCTTCTTGAAGGA
ATTGTCTGACACTGAGTAGCCTGTCGTGCAATTGGTGAAGCAGACATATTTTAACTTATT
GAATAATGAGATTAACAACGAATAAAAACACAGGACTGATCCCACTCTAACAAGAACGAA
GATTTTCCTTCTCTTCACACCCTTCCAATTCACCACAGACACCACAATAGCCTCTCCAAC
CAGAAATAAACAAACTTCTTCGCGCAGGTGTAACTCCAAAGTCAAAGTAACAACTTAAGA
AAAATAAATTATTTTAATATTAGTATCTTATTAAAAATTTGTTTACTTAATAAAATACTA
TTGTAGTACAGAAATAATACGAACTACGAACTTTAACAATCCTACATTAGTTGCAACATA
ATCTGCTTCAATATTAGAACTGAGCAAACTGAAAGCAAAATAGTGACTGAACTCATATAT
GTATTACCTCCCGCTAGTATGCTTGGAACTGCGCAGTATGGCGCTATTGAGTAATTCAAG
GCAATTCAAGGCTGTCAGCTGGCGCGCAGAAAACTGATAACATGATTTTATCACACCTCT
GACTTCTAGACAATAAAAGAAGTTGGTACTGAAATGCAAGTTGTTTAATGTTCGCACAAT
ATAAAGTATATGACTGTAGGTAGAATTTCCAGTTTTAGCGACTTTGAGTGGAAGAATTGA
ATTGGCGCTAACACCTACCTACCTTCGAGAAAACATGAAGTTCGCAGAAATGTAACATTT
AAAATTACTAGGAATTATTACTATAAAGTAATAAAAGCGCATTTCCAAACCATAATATAA
TTAAGAATTTCGTAGTAAATTTTTTTTCCTTTCTCTGGTTTTACAATAGCCGAAATCCAC
CAGAAAATTTAATTCCCGCGGAGATTGTAATCAGTAGGCCTACCTACCATAAGAACCAAA
GAACAAAATGCAGTATTTTAATTTGAATTAAATTAATATAATTCCTCTGTATAAAACTGC
TGGTAAAATATTAATGAACCGCAGAAGTTTGAGGAAAATAAATAAAATGTATGTTAGAAT
TGACTACATTTTCCTTATAGTATATCTTAACATGAGGTGTCATTCTT
>TRINITY_DN21773_c1_g1_i2 
ATCACGATGATGCCAGTGATCAGATCCTGCAATGGTGTCCGAACTTCGTGAATCACTCTG
TATAATGAATCTATAAGCTAATTTATACTCGATGGTTTTAACATAGTGTTATTTTAGTGA
CGGGAATACCAGGACTGAAAGCAAGCTCGTGGAGGTCATTCACACGATCCATCTGCTTGG
GCACATTCTAGAGGCTGTTTTGCCACTGCGACTTCCCCCTTCCATAGCCCATATTTTCAC
TTTCGTTCGTCTTCACGC
>TRINITY_DN21773_c1_g1_i1 
TCAATTTTGAAAACAAGACATATGTTTATATGAACTTTTTTCATCACAATGATACCAGTA
ATCAGATCCTACAATAGTATCCGAACTTCGTAAATCACTCTGTATAATGAATCTATAAGC
TAATTTATACTCGATGGTTTTAACATAGTGTTATTTTAGTGACGGGAATACCAGGACTGA
AAGCAAGCTCGTGGAGGTCATTCACACGATCCATCTGCTTGGGCACATTCTAGAGGCTGT
TTTGCCACTGCGACTTCCCCCTTCCATAGCCCATATTTTCACTTTCGTTCGTCTTCACGC
>TRINITY_DN1390_c8_g1_i1 
AAACCATCATCATCATCATTCTCCAAACACACTTTAGACCAAGTGGTCTGTTGCGGACTC
AATCCTGCGTTTAGCCGGTCTTCCTATGGATCTAATACCACAAAGAGTATAACGTAGGAT
TTTTCTTGGGATTCTTGTTCTTCCCATTATATTGATAACCATGAATCAGCATTTATTAAT
GAACTCAAAAGTGCCGTAGTACATCTAACTTACTCCTCAACTTTTTGTAATAAAATTTTA
AAAACAGGTCCTTTGAAAAATAAAACTTTAAGTGAGAGTAGATGTTCAATATGTAGACAG
GTGATTGAAGGTGACTTCTAGAACAAAATTTTACAATAATTACTTAAAATTCATACCGAG
AACTCCAGAATAATTTTATTAAATTCTAAAGTAAATTTAGAAACTTTAGATGACTATCCC
CATCCAGGTTATGAAGTAAAGATTTCAACCTTAGACGTGTGTATGGAGAACACTAGACCG
CAGGTTCGAGCCTGCCCAAGGTTGAAATTTTTCCTTCATACCTGGCTTGGATAGGGATCT
AAAATGTCTCTAATTCTACAGAACTTAATTCTAATTATTTCCTGTCCATGTACAGTATAT
AATTAATAATGTTATTTGGACAGTGGCGATATTCTTCTGAAACTCCAGCTGTAATGTCAC
TGAGAATACAAATGTGTAAATTCTCCATTCAATTAATTGAAAGTAAAGTTTCGTGCATAT
AGATGCCAGTAACAAAAACACAGTTCCCCTTATTAATATTATTGTATATTATATTCCATT
CACGATGTGTTGGTAGCAGAGGTAAACAGATGTCATGTGACTGTCCTTACTCTGATTGGT
CGAGAGCACCAAAC
>TRINITY_DN32841_c2_g1_i5 
CTCATGCTCCGAACCACTAACTTTACTAGATGCCATACTTGGACATACTAAATCAACAAC
TATTTTCCAATGTATAAAGTAAAGAAAAAAATCTTTGAAGGGGTTGAAGATAATAAAAGA
GAAATAGAGCTTTTAGACGTGTTTTCTACTCTTTACTAAAGTTAACACAACAGCCATATT
TCAACAGTTAACAAAAGTATGTTGCAGGCGACTCCCTTCATCTGGCTATATGGTCTTAAA
GAGGCATGCAAGCCTCTACCATCATCCAACCCTGATGGACTAATGCAGATGAGATCAAGA
ATCGAGACAAATTAAGATTACAGAATTGGATGTTAAGTCCACTGTCACTTGAGAGTTCAA
ATAACTGTTCTTTCTTTGATAATGAGAGATCATTATCCTGACTGTAAGTTTGAAACAGAT
CGTGAATCCACAGAATTTTCTTATACCAGTTATGTGGAAAATATGTTTCAAATTTTTGTT
TTACATTAAAGGTGGTTACAATTTCTTTCAGCAATCTCAGACTCGACAGAAGTATAATTT
TCCATTAAAAAGTATTCAAATGTAAAAGGTGCAAATTAGCTATTTTTAATGTAACTAATC
CATAGCCCCAGTTTTTTCTTGAGTGCCTTTATTTTGTTGTAAGCATCAAGAACAGTGAAA
GATTTTTCCTGAAAAGAGTGATTTAGTTTATTTAATTTAGAAAAAGATTTCTTAAAGATA
TAATAACACCATTAACTATGCTTCATCAGGAATGAGAATTATGTTCACTTACAAAATTAA
ACTTTGTGTCTTAATTGAACTGTGTTAGTATTTTGCCCAAGGAAAGCCAGCAAATTTGAG
AATGAAGCATAAGGTGTGTATATCCAGTGCCAGTTTCATCGTACAATACGGAAAATATCC
TACTATATACAGGTTAAGCTTTAATAAAATCAACTAGCTTTACAGCCAGTTAGTTATGGT
ATCTTCGCTATGTATCAAACAGGGCACCCATTTCATATATAGATCTATATTCTCTTGACT
TTACTTAACTATCAAGAGAGTGAAATATTTTTTCCCCGGTTGTTCAGGTTGGCAAAAATT
AAGAAAATAAAATATCGCTCTGGAAGTCATCATTATGAGCATATCTAACCTAGCACATCA
ATTGTGACATCAGTAGTTTCGTCAATTTGTAAAGTACGTAGGTCACTCCAAAAGTAATGC
ACACAATTTTTTTTCTTCCAAAAGTAATGCACACAATTTTTTTTCTTAAGTTATTTTGCA
TTCTACATCTTTACAATTTATGGAGTTCAAAGATCCATCCTTCCCGCTCG
>TRINITY_DN32841_c2_g1_i4 
TGGAAGTAAAGATGGGACTGTTTCCTTACAGACCTTTTATACTAAGTGTGAAAAGATGGG
TGTCGTAACCTCCTGTCACCCTAAGAGCCTCCTAGACCTGAATAAGGGATACCTTTACTT
TTATTTTAAATAAAATACCGGTAATTGTTTTATTATAATATTCTAACATTATATTTTTGT
ACTTCCATTTACTGTATAATACAGTAGTTTAAAATACGTAGGTCACTCCAAAAGTAATGC
ACACAATTTTTTTTCTTAAGTTATTTTGCATTCTACATCTTTACAATTTATGGAGTTCAA
AGATCCATCCTTCCCGCTCG
>TRINITY_DN32841_c2_g1_i2 
CTCATGCTCCGAACCACTAACTTTACTAGATGCCATACTTGGACATACTAAATCAACAAC
TATTTTCCAATGTATAAAGTAAAGAAAAAAATCTTTGAAGGGGTTGAAGATAATAAAAGA
GAAATAGAGCTTTTAGACGTGTTTTCTACTCTTTACTAAAGTTAACACAACAGCCATATT
TCAACAGTTAACAAAAGTACAAGGTTTTACATTGACTGCTATTCGTTTCGGGCGACTCAC
GTCATCTGGCTCTATGGTCTAGAGGCGTGTTGGCCTCTGCTGTCATCCGACCCTGATGG
>TRINITY_DN32841_c2_g1_i3 
CCCCAGGGACCTGCAACTTTATGTCTCTATTTTGTTTATTAACATTATAATTAAAAGTAG
AAAAATATAGGAATAGCACACAATATTTCTGCTTCAAAAAAAGAGCTTTAATATTTTAGG
GCTCCTTTTTAAGAATTAGTTTCCTTGAAAATTAAACAATCCTTCTCCAAAATCCGACTT
CTACAATAACTTAAAATACATTTTATACGTAGGTCACTCCAAAAGTAATGCACACAATTT
TTTTTCTTAAGTTATTTTGCATTCTACATCTTTACAATTTATGGAGTTCAAAGATCCATC
CTTCCCGCTCG
>TRINITY_DN32841_c2_g1_i1 
GTAGCCTTCGTTTTTTTTTCTCGAAAATGCCGTTATTTTGTTATAAGCAACAAGAACCGT
GAAAGATTTACCTTGAAGGGAGAGATTTAGTTTATTTAATTTAGAAAAAGATTTCTTAAA
GATATAATAACACCATTAACTATGCTTCATCAGGAATGAGAATTATGTTCACTTACAAAA
TTAAACTTTGTGTCTTAATTGAACTGTGTTAGTATTTTGCCCAAGGAAAGCCAGCAAATT
TGAGAATGAAGCATAAGGTGTGTATATCCAGTGCCAGTTTCATCGTACAATACGGAAAAT
ATCCTACTATATACAGGTTAAGCTTTAATAAAATCAACTAGCTTTACAGCCAGTTAGTTA
TGGTATCTTCGCTATGTATCAAACAGGGCACCCATTTCATATATAGATCTATATTCTCTT
GACTTTACTTAACTATCAAGAGAGTGAAATATTTTTTCCCCGGTTGTTCAGGTTGGCAAA
AATTAAGAAAATAAAATATCGCTCTGGAAGTCATCATTATGAGCATATCTAACCTAGCAC
ATCAATTGTGACATCAGTAGTTTCGTCAATTTGTAAAGTACGTAGGTCACTCCAAAAGTA
ATGCACACAATTTTTTTTCTTCCAAAAGTAATGCACACAATTTTTTTTCTTAAGTTATTT
TGCATTCTACATCTTTACAATTTATGGAGTTCAAAGATCCATCCTTCCCGCTCG
>TRINITY_DN866_c5_g2_i1 
TAAAAAATTAATGAGCTATACTGTTTACATCTTATTGTTCACAACAACCGAATTATCCGC
TGAGAGTTGTGTGTCGTGATAATTTGTACTGCAGGAATAATGTACTATGTAGCTACTGTA
CTGTATTGAATGTAATTAGATTTTTAATTTTAAAAAATGCAATGAATTTAATTTTCTCGG
GGACATATTTCCTCCCGCGTTAAATACGAATTCGCGGTATTTCGGACCGCGACTTCTACT
ATATTTTCTAACATTAATAAAAATGGGAAGGCTGGTGCCCTTGATAACTATGCTCCTACA
GTATGTGTATAGCAGGGTTAACATCGGCTTTAAAATATAACTTACTGATGAAAATACAGT
AAGTATACAAAGGAAACGATTGAAAGGTTGAAGGCCAAAAAATAAAATAAACTCATTGTC
AGATAAGCAAAATCAACTAAGGTAGTTCCTGTCAAAAAGGAAATACTTAATACTACTGTA
TATAATGTACAACATTCTAGTACAGTATAAGCAACGGATTTTTAACAAACGTTTGTTATA
CAAGTAAATTTGTTTTCTCCGTGGAGCGACAGACCATAGAGAAACATGGCCTTCTAGACG
GCTGCTGATCTCAGGTCCACACAGGTGTAAGACATGGCGATAAACCACCACCCAACCAGT
GAAGGGGTAGGGGCATTGGTCCCCTAGCCGTTAGGCTAGCTTTTTTTTCATCCAGAGTTC
GCTACATATCGTGGCTACCCTATTTCCTTAAGTTGCTGAGTGTACACCGACACATGTCCC
ATAAACTGGCAGAAATCAATGAGAGGATTTATTTCCCCATGGGGACTCGAACCAGCATGC
AGCCTATTGCCTGGAATCAAAGCACACTGGTTTAGTCCATAGTGTAAGACTATTTGAG
>TRINITY_DN866_c5_g2_i2 
TAAAAAATTAATGAGCTATACTGTTTACATCTTATTGTTCACAACAACCGAATTATCCGC
TGAGAGTTGTGTGTCGTGATAATTTGTACTGCAGGAATAATGTACTATGTAGCTACTGTA
CTGTATTGAATGTAATTAGATTTTTAATTTTAAAAAATGCAATGAATTTAATTTTCTCGG
GGACATATTTCCTCCCGCGTTAAATACGAATTCGCGGTATTTCGGACCGCGTTAAATAGG
GCTTCTACTGTATTTTGTACTGACTG
>TRINITY_DN888_c0_g1_i37 
ATCCGAGTTCAAATCTCGGTGGAGCGTAGGTTTTATTCTTTACCTGATTTGCGTTCTTCA
TGTATTAAGATATTCTTCTCAAATTGTTTTTTTCGTTATACATCACCGGGTTCCATGGTG
TAATGGTGAGCACTCTGGACTCTGAATCCTGCGATCCGTGTTCATATCTCGGTGGAACCT
ACGCTTTATTCTTTGCCTGATTTGCGATCTTCATCTATTAAGATATTGTTCTTAAATTGT
TTTTTTCGTTGTAAATTGTTTTTTTCGTTATACATCACCGGGTTCCATGGTGTAATGGTG
AGCACTCTGGACTCTGAATCCTGCGATCCGTGTTCATATCTCGGTGGAACCTACGCTTTA
TTCTTTGCCTGATTTGCGATCTTCATCTCTTAAGATATTGTTCTTAAATTGTTTTTTTCG
TTGGTTTTTTTCGTTATACACACTCTGCACTCTGAATCCAGTGATCCGTGTTCAAATCTC
GGTGGAACCTAC
>TRINITY_DN888_c0_g1_i30 
ATTGCTGAGCACTCTGGACTTTGAATCCAGCGATCAAATTGTTTTTTTCGTTATACATCA
CCGGGTTCCATGGTGTAATGGTGAGCACTCTGGACTCTGAATCCAGCGAGTTCAAATCTC
GGTGGAACCTACCCCTTATTCTTTACCAGATTAGCGTTCTTCTTGTAGTAAGATGTTCTT
TTTAAATTATATCTTTTGTTATACATCAAAGGGTTCCATGGTGTAACGGTGAGCACTTTG
GACTCTGAATCCAGCGATCTGAGTTCAAATCTCGGTGGAACCTACGATCCGAGTTCAAAT
CTCGGTGGAACCTACGTTTTATTCTTTACCTGATTTACGTTCATCACGTATTAAGATATT
CTTCTCAAATTGTTTTTTTCGTTATACATCACCGGGTTCCATGGTGTAATGGTGAGCACT
CTGGACTCTGAATCCAGTGATCCGAGTTCAAATCTTGGTGGAACCTACTTTTCATTTTTT
ACCAGATTTGCTTTCCTAATCTAATAAGATATTCTTCTCAAATTGTTGCTTTCCTCTTAC
ATCACAGGGTTCCATGGTGTATCTGGTGGAACCTACGTTTTATTCTTTACCTGATTCGGT
GGAACCTATACGTTCATCATGTATTAAGATATTCTTCTCAAATTCGTTTTTTTCGTTATA
CAGTTTTATTCTTTACCTGATTTACGTTCATCATGTATTAAGATATTCTTCTCCACTCTG
CACTCTGAATCCAGTGATCCGTGTTCAAATCTCGGTGGAACCTAC
>TRINITY_DN888_c0_g1_i53 
AAGATATTCTTCTTAAATTATAGATTTCATTATACCCCACAGGGTGCCATTGTGTAATGG
TGATTACTCTGGAATTAAGATATTGTTCTTAAATTGTTTTTTTCGTTGTACATCACAGGG
TTCCATGGTGTATTGCTGAGCACTCTGGACTTTGAATCCTCTGAATCCAGCGATCCGAGT
TCAATTTCATTATACCCCACAGGGTGCCATTGTGTAATGGTGATTACTCTGGAATCTGAA
TCCAGCGATCCGAGTTCATATCTCGGTGGAACCTACGCTTTATTCTTTGCCTGATTTGCG
ATCTTCATCTATTAAGATATTGTTCTTAAATTGTTTTTTTCGTTGTACATCACAGGGTTC
CATGGTGTATTGCTGAGCACTCTGGACTTTGAATCCAACTATCCTAGTTCAAATATTGGT
GGAACCTACTATTTTTTCCT
>TRINITY_DN888_c0_g1_i31 
ACCTACGCTTTATTCTTTGCCTGGTTTGCGATCTTCATCTATTAAGATATTGTTCTTAAA
TTGTTTTTTTCGTTGTACATCACAGGGTTCCATGGTGTATTGCTGAGCACTCTGGACTTT
GAATCCAGCGATATTCTTCTCGATCAGCGATCAGAGTTCAATTCTCGGTGGAACCTACAT
TTCATTTTTTACCAGATTTGCGTTTTTCATCTATTAAGATATTCTTCTCGAATTGTTGCT
TTCCTCAGACATCACAGAGTTCCATGGTGTATTGATGAGCACTCTGAACTCTGAATCCAG
ACATCCGAGTTCAAATCTCGTTTGAACCTACGCTTTATTCAATTGCCTGATTTGCGATCT
TCATCTATTAAGATATTGTTCTTAAATTGTTTTTTTCGTTGTACATCACAGGGTTCCATG
GTGTATTGCTGAGCACTCTGGACTTTGAATCCAGCTCATCTATTATCATCTATTA
>TRINITY_DN888_c0_g1_i14 
GAATCCAGCGATCCGAGTTCAAACCTCAGTGGAACCTACTCTTTATTCTTTACCAGATTT
GCGTTCTTCATCTATTAAGATATTCTTCTCGAATTGTTGCTTTCCTCAGACATCACAGAG
TTCCATGGTGTATTGATGAGCACTCTGAACTCTGAATCCAGCGATCCGAGTACAAATCTC
GGTGGAACCTACTCTTCATTCTTTACAGATTTGCGTTCTTCACCTATTAAGATATTCTCC
TCAAATTTGTTGCTTTCGTTACAAATCGCAGGGTTCCATGGTGTAATGGTGAGCACTCTG
GACTCTGAATCCAGCGATCCGAGTTCAAATCTCGGTGGAACCTACCCCTTATTCTTTACC
AGATTAGCGTTCTTCTTGTAGTAAGATGTTCTTTTTAAATTATATCTTTTGTTATACATC
AAAGGGTTCCATGGTGTAACGGTGAGCACTTTGGACTCTGAATCCAGCGATCTGAGTTCA
AATCTCGGTGGAACCTACCATTCTTTACAGATTTGCGTTCTTCACCTATTAAGATATTCT
CCTCAAATTTGTTGCTTTCGTTACAAATCGGATATTCTTCTCGAATTGTTGCCAGCGATC
CGAGTTCAAATCTCGGTGGAACCTACTTTTTATTTTTTACCAGATTTGAGGGTTCCATGG
TGTAATGGTGAGCACTCTGGACTCTGAATCCAGCGATCCGAGTTCAAATCTCGGTGGAAC
CTACCACTCTGCACTCTGAATCCAGTGATCCGTGTTCAAATCTCGGTGGAACCTAC
>TRINITY_DN888_c0_g1_i69 
CTGAATCCAGTGATCCGAGTTCAGATCTCGGTGGAACCTACTTTTCATATTTTACCAGAT
TTGCTTTCCTATTAAGATATTGTTCTTAAATTGTTTTTTTCGTTGTATTGCTGAGCACTC
TGGAATCCTTTGAATCCTATTAAGATATTCTTCTCAAAATGTTGCTTTCCTTATACATCA
CAGGGTTCCATGGTGTAATGATGAGCACTCTAGACTCTGAATCCAGCGATCCGAGTTCAT
ATCTCGGTGGAACCTACGCTTTATTCTTTGCCTGATTTGCGATCTTCATCTATTAAGATA
TTGTTCTTAAATTGTTTTTTTCGTTGTGATCTCGGTGGAACCTACTTTTCATATTTTACC
AGATTTGCTTTCCTAATCTAATAAGATATTCTTCTCAAATTGTTGCTTTCCTCTTACATC
ACAGGGTTCCATGGTGTAATGATGAGCACTCTAGACTCTGAATCCAGCGATCCGAGTTCA
TATCTCGGTGGAACCTACGCTTTATTCTTTGCCTGATTTGCGATCTTCATC
>TRINITY_DN888_c0_g1_i81 
GAATCCAGCGATCCGAGTTCAAACCTCAGTGGAACCTACTCTTTATTCTTTACCAGATTT
GCGTTCTTCATCTATTAAGATATTCTTCTCAAATCTCGGTGGAACCTGATATTCTTCTCG
AATTGTTGCCTACCTCAGACATCGTAGAGTTCCATGGTGTATCGATGAACACTCTGGACT
CTGAATCCAGCGATCCGAGTTCAAATCTCGGTGGAACCTGTTTCATCTATTTCAAAATTG
TTGCTTTCCTTATACAGCAAAGGGTTCCATGGTGTAATGGTGAGCTTTTCATTTTTTACC
AGATTTGCCGATCCGAGTTCAAATCTCGGTGGAACCTAGTTTTTCATCTATTAAGATATT
CTTTCAAATTGTTGCTTTCCTTATACAACAATGGGTTCCATAGTGTAATGGTGAGCATTC
TGGACTCTGAATCCAGTGATCCGACTTCAAATCTCGGTGGAACCTTCTTCTGATTTTTAA
CAGTTTTTTTGCTACTTCTATTAAGATATTCTTTTTAAATTATTGCATTCGTTATACATC
CCATTGTTTCATGATGAAATGGTGTGCACTCTGAGCTTTGAATCCAACGAGCCGAGTTCA
AATCTCGGTGGTACCTACTTTTTATTTTTTACCAG
>TRINITY_DN888_c0_g1_i1 
TATTAAGATATTCTTCTCAAATTGTTTTTTTCGTTATACATCACCCAGATTTGCGTTCAT
CTTCTATTAAGATATTCTTCTTAATTTATAGATTTCGTTATACCTCACAGGGTTCCATGG
TGTAATGGTGAGCACTCTGGACTCTGAATCCAGCGATCCGAGTTCAAATCTCGGTGGAAC
CTACCCCTTATTCTTTACCAGATTAGCGTTCTTCTTGTAGTAAGATGTTCTTTTTAAATT
ATATCTTTTGTTATACATCAAAGGGTTCCATGGTGTAACGGTGAGCACTTTGGACTCTGA
ATCCAGCGATCTGAGTTCAAATCTCGGTGGAACCTACGTTTTATTCCTTACCTGATTTGC
GTTCTTCATCTATTAAGATATTCTTCTCGAATTGTTGCCTTCCTCAGACATCATAGAGTT
CCATGGTATATTTATGAGCACTCTGGACTTTATAGATTTCGTTATACCTCACTCTGAATC
CAGCGATCCGAGTTCAAATCTCGGTGGAACCTACGTTTTATTCTTTACCTGATTTACGTT
CATCACGTATTAAGATATTCTTCTCAAATTGTTTTTTTCGTTATACAAACGTCGGGTTCC
ATGATGTAATGGTGAGCACTCTGGACTGGGTTCCATGGTGTAATGGTGAGCACTCTGGAC
TCTGAATCCAGCGATCCGAGTTCAAATCTGGTGGAACCTACGTTTTATTCTTTACCTGAT
TCGGTGGAACCTATACGTTCATCATGTATTAAGATATTCTTCTCAAATTCGTTTTTTTCG
TTATACAGTTTTATTCTTTACCTGATTTACGTTCATCATGTATTAAGATATTCTTCTCCA
CTCTGCACTCTGAATCCAGTGATCCGTGTTCAAATCTCGGTGGAACCTAC
>TRINITY_DN888_c0_g1_i51 
ATTGCTGAGCACTCTGGACTTTGAATCCTATTAAAGCGATATTCTTCTCGATCAAATTGT
TGAATTGTTGCTTTCCTCAGACATCACAGAGTTCCATGGTGTATTGATGAGCACTCTGAA
CTCTGAATCCAGCGATCCGAGTACAAATCTCGGTGGAACCTACTCTTCATTCTTTACAGA
TTTGCGTTCTTCACCTATTAAGATATTCTCCTCAAATTTGTTGCTTTCGTTACAAATCGC
TAGTTCAAATATCGGTGAAGATATTCTTCTTAAACATTATAGGGTTCCATGGTGTAATGG
TGAGCACTCTGGACTTTGAATCCAGCGATCCGAGTTCAAATCTCGGTGGAACCTACCCCT
TATTCTTTACCAGATTAGCGTTCTTCTTGTAGTAAGATGTTCTTTTTAAATTATATCTTT
TGTTATACATCAAAGGGTTCCATGGTGTAACGGTGAGCACTTTGGACTCTGAATCCAGCG
ATCTGAGTTCAAATCTCGGTGGAACCTACGTTTTATTCCTTACCTGATTTGCGTTCTTCA
TCTATTAAGATATTCTTCTCAAAATGTTGCTTTCCTTATACATCACAGGGTTCCATGGTG
TATTGCTGAGCACTCTGGACTTTGAATCCAGCGATCCTAGTTCTAATCTCGGTGGAACCT
GCTATTTTTTCTTTATCAGATTTGCGTTCATATTCTATTAAGATATTCTTCTTAAATTAT
AGCTTTCGTTATGCATCACAGGGGTCCATGGTGTAATGGTGAGCACTATTGCTGAGCACT
CTGGACTTTGAATCCAGCGATCCTAGTTCTAATCTCGGTGGAACCTGCTATTTTTTCTTT
ATCAGATTTGCGTTCATCTTCTATTAAGATATTCTTCTTGAGTTCAAATCTCGGTGGAAC
CTACATCTCGGTGGAACCTAC
>TRINITY_DN888_c0_g1_i4 
GAGCACTCTGGACTTTGAATCCAACTATCCTAGTTCAAATATTGGTGGAACCTACTATAT
TTCATTATACCCCACAGGGTGCCATTGTGTAATGGTGATTACTCTGGAAAAATTGTTCTA
GTTCAAATATCGGTGTTTTTCCTTATCAGATTTGCGTTCATCTTCTATTATTATATCTGA
ATCCAGCGATCGAACCTACTATTTTTTCCCGAGTTCAAATCTCGGTGGAACCTACCCCTT
ATTCTTTACCAGATTAGCGTTCTTCTTGTAGTAAGATGTTCTTTTTAAATTATATCTTTT
GTTATACATCAAAGGGTTCCATGGTGTAACGGTGAGCACTTTGGACTCTGAATCCAGCGA
TCTGAGTTCAAATCTCGGTGGAACCTACTTATCAGATTTGCGTTCATATTCTATTAAGAT
ATTCTTCTTAAATTATAGATTTCATTATACCCCACAGGGTGCCATTGTGTAATGGTGATT
ACTCTGGAATCTGAATCCAGCGATCCGAGTTCAAATCTCGGTGGAACCTACGTTTTATTC
TTTACCTGATTTACGTTCATCACGTATTAAGATATTCTTCTCAAATTGTTGCTTTCCTTA
TACAATCTGGTGGAACCTACGTTTTATTCTTTACCTGATTCGGTGGAACCTATACGTTCA
TCATGTATTAAGATATTCTTCTCAAATTCGTTTTATTCTTTACCTGATTTACGTTCATCA
TGTATTAAGATATTCTTCTCAACAATGGGTTCCATAGTGTAATGGTGAGCATTCTGGACT
CTGAATCCAGTGATCCGACTTCAAATCTCGGTGGAACCTTCTTCTGATTTTTAACAGTTT
TTTTGCTACTTCTATTAAGATATTCTTTTTAAATTATTGCATTCGTTATACATCCCATTG
TTTCATGATGAAATGGTGTGCACTCTGAGCTTTGAATCCAACGAGCCGAGTTCAAATCTC
GGTGGTACCTACTTTTTATTTTTTACCAG
>TRINITY_DN888_c0_g1_i40 
GGGTTCCATGGTGTAATGGTGAGGACTCTGGACTCTGAATCCAGCCATCCGAGTTCAAAT
CTCGTTGGAACCTACGCTTTATTCATTGCCTGATTTGCGATCTTCATCTCTTAAGATATT
GTTCTTAAATTGTTTTTTTCGTTGTACATCACAGGGTTCCATGGTGTATTGCTGAGCACT
CTGGACTTTGAATCCAGCGATCCTAGTTCAAATATCGGTGTTTTTCCTTATCAGATTTGC
GTTCATCTTCTATTAAGATATTCTTCTTAATTTATAGATTTCGTTATACCTCACAGGGTT
CCATGGTGTAATGGTGAGCACTCTGGACTCTGAATCCATGGCGATCCGTCGATCGAACCT
ACTATTTTTTCCGTTCATTATCAGATTTGCGTTCATATTCTATTAAGATATTCTTCTTAA
TTTATAGATTTCGTTATACCTCACATATCTCGGTGGAACCTACGCTTTATTCTTTGCCTG
ATTTGCGATCTTCATCTATTAAGATATTGTTCTTAAATTGTTTTTTTCGTTGTACATCAC
AGGGTTCCATGGTGTATTGCTGAGCACTCTGGACTTTGAATCCAGCGATCCAGGGTTCCA
TGGTGTAATGGTGAGCACTCTGGACTCTGAATCCTGCGATCCGTGTTCATATCTCGGTGG
AACCTACGCTTTATTCTTTGCCTGATTTGCGATCTTCATCTCTTAAGATATTGTTCTTAA
ATTGTTTTTTTCGTTGCACTCTGCACTCTGAATCCAGTGATCCGTGTTCAAATCTCGGTG
GAACCTAC
>TRINITY_DN888_c0_g1_i24 
GAATCCAGCGATCCGAGTTCAAACCTCAGTGGAACCTACTCTTTATTCTTTACCAGATTT
GCGTTCTTCATCTATTAAGATATTCTTCTCAAATTGTTTTTTTCGTTATACATCACCAGC
GATCCGAGTTCAAATCTCGGTGGAACCTACCCCTTATTCTTTACCAGATTAGCGTTCTTC
TTGTAGTAAGATGTTCTTTTTAAATTATATCTTTTGTTATACATCAAAGGGTTCCATGGT
GTAACGGTGAGCACTTTGGACTCTGAATCCAGCGATCTGAGTTCAAATCTCGGTGGAACC
TACGATATTCTTCTCGAATTGTTGCCTTCCTCAGACATCATAGAGTTCCATGGTATATTT
ATGAGCACTCTGGACTCTGAATCCAGCGATCCGAGTTCAAATCTCGGTGGAACCTACGTT
TTATTCTTTACCTGATTTACGTTCATCACGTATTAAGATATTCTTCTCAAATTGTTTTTT
TCGTTATACAACGTCGGGTTCCATGATGTAATGGTGAGCACTCTGGACTAGCGATCCGAG
TTCAAATCTGGTGGAACCTACGTTTTATTCTTTACCTGATTCGGTGGAACCTATACGTTC
ATCATGTATTAAGATATTCTTCTCAAATTCGTTTTTTTCGTTATACAGTTTTATTCTTTA
CCTGATTTACGTTCATCATGTATTAAGATATTCTTCTC
>TRINITY_DN888_c0_g1_i41 
ATTGCTGAGCACTCTGGACTTTGAATCCAGCGATATTCTTCTCGATCAAATTGTTCTAGT
TCAAATATCGGTGCAGATTTGCGTTCATCTTCTATTAAGATATTCTTCTTAATTTATAGA
TTTCGTTATACCTCAACATTATAGGGTTCCATGGTGTAATGGTGAGCACTCTGGACTCTG
AATCCAGCGATCCGAGTTCAAATCTCGGTGGAACCTACCCCTTATTCTTTACCAGATTAG
CGTTCTTCTTGTAGTAAGATGTTCTTTTTAAATTATATCTTTTGTTATACATCAAAGGGT
TCCATGGTGTAACGGTGAGCACTTTGGACTCTGAATCCAGCGATCTGAGTTCAAATCTCG
GTGGAACCTACTCTTTATTTAAAAAAAAAATTGCGTTCATCTTCTATAAAAATATTTTTC
TTGAATTATATCTTTCGTTATATATGCTAGGGTTCCAAGGTGTAATGATGAGCACTCTGT
ACTCTGAACCCAGCGATCCAAATTAAAATCTCGATGGAACCTAATCTTTATTCTTTACCA
GATTTTGCGTTCTTCATCTATTAAGATATTCTTCTCAAAATGTTGCTTTCCTTATACATC
ACAGGGTTCCATGGTGTATTGCTGAGCACTCTGGACTTTGAATCCAGCGATCCTAGTTCT
AATCTCGGTGGAACCTGCTATTTTTTCTTTATCAGATTTGCGTTCATATTCTATTAAGAT
ATTCTTCTTAATTTATAGATTTCGTTATACCTCAATTCATAGCTTTCGTTATGCATCACA
GGGGTCCATGGTGTAATGGTGAGCACTAGCGATCCGAGTTCAATTGCTGAGCACTCTGGA
CTTTGAATCCAGCGATCCTAGTTCTAATCTCGGTGGAACCTGCTATTTTTTCTTTATCAG
ATTTGCGTTCATCTTCTATTAAGATATTCTTCTTAATCTCGGTGGAACCTACAGGGTTCC
ATGGTGTAATGGTGAGCACTCTGGACTCTGAATCCAGCGATCCGAGTTCAAATCTCGGTG
GAACCTACCACTCTGCACTCTGAATCCAGTGATCCGTGTTCAAATCTCGGTGGAACCTAC
>TRINITY_DN888_c0_g1_i19 
AGAGTTCAAATCTCGGTGGAACCTACCCCTTATTCTTTACCAGATTAGCGTTCTTCTTGT
AGTAAGATGTTCTTTTTAAATTATATCTTTTGTTATACATCAAAGGGTTCCATGGTGTAA
CGGTGAGCACTTTGGACTCTGAATCCAGCGATCTGAGTTCAAATCTCGGTGGAACCTACG
ATATTCACTTTTTATTTTTTACCAGATTTGCGTTTTTTTCATCTATTTCAAAATTGTTGC
TTTCCTTATACAGCAAAGGGTTCCATGGTGTAATGGTGAGCTCATCTATTAAGATATTCT
TTCAAATTGTTGCTTTCCTTATACAACAATGGGTTCCATAGTGTAATGGTGAGCATTCTG
GACTCTGAATCCAGTGATCCGACTTCAAATCTCGGTGGAACCTTCTTCTGATTTTTAACA
GTTTTTTTGCTACTTCTATTAAGATATTCTTTTTAAATTATTGCATTCGTTATACATCCC
ATTGTTTCATGATGAAATGGTGTGCACTCTGAGCTTTGAATCCAACGAGCCGAGTTCAAA
TCTCGGTGGTACCTACTTTTTATTTTTTACCAG
>TRINITY_DN888_c0_g1_i77 
GAATCCAGCGATCCGAGTTCAAACCTCAGTGGAACCTACTCTTTATTCTTTACCATTAAG
ATATTGTTCTTAAATTGTTTTTTTCGTTGTGATTTGCGTTCACATCACAGGGTTCCATGG
TGTTTCATTGCTGAGCACTCTGGAATCCTTTGAATCCTATTAAGATATTCTTCTCAAATT
GTTGCTTTCCTCGATATTCTTCTCAAAATACATCACAGGGTTCCATGGTGTAATGATGAG
CACTCTAGACTCTGAATCCAGCGATCCGAGTTCATATCTCGGTGGAACCTACGCTTTATT
CTTTGCCTGATTTGCGATCTTCATCTATTAAGATATTGTTCTTAAATTGTTTTTTTCGTT
GTACATCACAGGGTTCCATGGTGTTTGTTAATGCTGAGCATTCTGGACTTTGAATCCAGC
GATCATGAGCACTCTAGACTCTGAATCCAGCGATCCGAGTTCATATCTCGGTGGAACCTA
CGCTTTATTCTTTGCCTGATTTGCGATCTTCATC
>TRINITY_DN888_c0_g1_i44 
AGCGATCCATGGTGTAATGGTGAGCACTCTGGACTTCTGAATCCAGTCGATCCGAGTTCA
ATTCTCGGTGGAACCTACATTTCATTTTTTACCAGATTTGCGTTTAACCTACCCCTTATT
CTTTACCAGATTAGCGTTCTTCTTGTAGTAAGATGTTCTTTTTAAATTATATCTTTTGTT
ATACATCAAAGGGTTCCATGGTGTAACGGTGAGCACTTTGGACTCTGAATCCAGCGATCT
GAGTTCAAATCTCGGTGGAACCTACTTCATCTATTAAAATATTCAGCGATCCGAGTTCAA
ATCTCGGTGGAACCTACTTTCATCTATTTCAAAATTGTTGCTTTCCTTATACAGCAAAGG
GTTCCATGGTGTAATGGTGAGCACTCTGGACTCTGAATCCAGTGATCCGAGTTCAAATCT
CGGTGGAACCTACGTTTTATTCTTTACCTGATTTACGTTCATCATGTATTAAGATATTCT
TCTCTCATCTATTAAGCAAAGGGTTCCATGGTGTAATGGTGAGCACTCTGCACTCTGAAT
CCAGTGATCCGTGTTCAAATCTCGGTGGAACCTAC
>TRINITY_DN888_c0_g1_i67 
GAATTGTTGCTTTCCTCAGACATCACAGAGTTCCATGGTGTATTGATGAGCACTCTGAAC
TCTGAATCCAGCGATCCGAGTACAAATCTCGGTGGAACCTACTCTTCATTCTTTACAGAT
TTGCGTTCTTCACCTATTAAGATATTCTCCTCAAATTTGTTGCTTTCGTTACAAATCGCA
GGGTTCCATGGTGTAATGGTGAGCACTCTGGACTCTGAATCCAGCGATCCGAGTTCAAAT
CTCGGTGGAACCTACCCCTTATTCTTTACCAGATTAGCGTTCTTCTTGTAGTAAGATGTT
CTTTTTAAATTATATCTTTTGTTATACATCAAAGGGTTCCATGGTGTAACGGTGAGCACT
TTGGACTCTGAATCCAGCGATCTGAGTTCAAATCTCGGTGGAACCTACTCTTCATTCTTT
ACAGATTTGCGTTCTTCACCTATTAAGATATTCTCCTCAAATTTGTTGCTTTCGTTACAA
ATCGCAGCGATCCGAGTTCAAATCTCGGTGGAACCTACAGGGTTCCATGGTGTAATGGTG
AGCACTCTGGACTCTGAATCCAGCGATCCGAGTTCAAATCTCGGTGGAACCTACATGTTT
ATTTTATACCAAATTTGCGTTCTTCATCTATTAACATATTCTACTCAAATTGATACTTTC
TTTATACTTCACCCGGTTTCACTCTGCACTCTGAATCCAGTGATCCGTGTTCAAATCTCG
GTGGAACCTAC
>TRINITY_DN888_c0_g1_i43 
TTAAGATATTGTTCTTAAATTGTTTTTTTCGTTGTACATCACAGGGTTCCATGGTGTTAT
TAAGATATTCTTCTCCAGATTTGCGTTCATCTTCTATTAAGATATTCTTCTTAATTTATA
GATTTCGTTATACCTCACAGGGTTCCATGGTGTAATGGTGAGCACTCTGGACTCTGAATC
CAGCGATCCGAGTTCAAATCTCGGTGGAACCTACCCCTTATTCTTTACCAGATTAGCGTT
CTTCTTGTAGTAAGATGTTCTTTTTAAATTATATCTTTTGTTATACATCAAAGGGTTCCA
TGGTGTAACGGTGAGCACTTTGGACTCTGAATCCAGCGATCTGAGTTCAAATCTCGGTGG
AACCTACGTTTTATTCCTTACCTGATTTGCGTTCTTCATCTATTAAGATATTCTTCTCGA
ATTGTTGCTTTCCTCAGACATCACAGAGTTCCATGGTGTATTGATGAGCACTCTGAACTC
TGAATCCAGACATCCGAGTTCAAATCTCGTTTGAACCTACGCTTTATTCATTTATAGATT
TCGTTATACCTCACAGCGATCCGAGTTCATTGCCTGATTTGCGATCTTCATCTATTAAGA
TATTGTTCTTAAATTGTTTTTTTCGTTGTACATCACAGGGTTCCATGGTGTAATCTCGGT
GGAACCTACAGGGTTCCATGGTGTAATGGTGAGCACTCTGGACTCTGAATCCAGCGATCC
GAGTTCAAATCTCGGTGGAACCTACCACTCTGCACTCTGAATCCAGTGATCCGTGTTCAA
ATCTCGGTGGAACCTAC
>TRINITY_DN888_c0_g1_i74 
TGAGCACTCCGGACTTTTAATCCGGCTATTCGAGGTCAAATCTCTGTGGAACCTAATGTT
TATTTTTTACCAGTTATTAAGATATTCTTCTCAAATTGTTTTTTTCGTTATACATCACCT
TTGCGTTCTTCATCTATTAACATATTCTACTCAAATTGATGCTTTCTTTATACTTCACTC
GTTTTCATGGTGTAATGGTGAGCACTCTGGACTCTGAATCCAGCGATCCGAGTTCAAATC
TCGGTGGAACCTACCCCTTATTCTTTACCAGATTAGCGTTCTTCTTGTAGTAAGATGTTC
TTTTTAAATTATATCTTTTGTTATACATCAAAGGGTTCCATGGTGTAACGGTGAGCACTT
TGGACTCTGAATCCAGCGATCTGAGTTCAAATCTCGGTGGAACCTACGTTTTATTCCTTA
CCTGATTTGCGTTCTTCATCTATTAAGATATTCTTCTCAAAAGCGATCCGAGTTCAAATC
TCGGTGGAACCTACTTGTTTTTTTCCACTCTGGACTCTGAATCCAGCGATCCGAGTTCAA
ATCTCGGTGGAACCTACGTTTTTTTCGTTATACA
>TRINITY_DN888_c0_g1_i34 
ATCCGAGTTCAAATCTCGGTGGAGCGTAGGTTTTATTCTTTACCTGATTTGCGTTCTTCA
TCTATTAAGATATTCTTCTCAAATTGTTTTTTTCGTTATACATCACCTTTTTCCTTATCA
GATTTGCGTTCATCTTCTATTAAGATATTCTTCTTAATTTATAGATTTCGTTATACCTCA
CAGGGTTCCATGGTGTAATGGTGAGCACTCTGGACTTCTGAATCCATGCCGATCCTAGTT
CAAATATCGGTGCGATCGAACCTACTATTTTTTCCCGAGTTCGATATTCTTCTCAAATTA
TCAGATTTGCGTTCATATTCTATTAAGATATTCTTCTTAATTTATAGATTTCGTTATACC
TCACAGCGATCCGAGTTCAAAATTGTTTTTTTCGTTATACAATCACCGGGTTCCATGGTG
TAATGGTGAGCACTCTGGACTCTGAATCCAGCGATCCGAGTTCAGAACTCGGTGGAACCT
ACGTTTTATTCTTTACCTGATTTACGTTCATCATGTATTAAGATATTCTTCTCAAATTGT
TTTTTTCGTTATACAGTTTTATTCTTTACCTGATTTACGTTCATCATGTATTAAGATATT
CTTCTCCACTCTGCACTCTGAATCCAGTGATCCGTGTTCAAATCTCGGTGGAACCTAC
>TRINITY_DN888_c0_g1_i22 
ATCCGAGTTCAAATCTCGGTGGAGCGTAGGTTTTATTCTTTACCTGATTTGCGTTCTTCA
TGTATTAAGATATTCTTCTCAAATTGTTTTTTTCGTTATACATCACCTTTTTCCTTATCA
GATTTGCGTTCATCTTCTATTAAGATATTCTTCTTAATTTATAGATTTCGTTATACCTCA
CAGGGTTCCATGGTGTAATGGTGAGCACTCTGGACTTCTGAATCCTCCGATCCTAGTTCA
AATATCGGTGGCGATCCGTGAACCTACTATTTTTTCCGTTCTTATCAGATTTGCGTTCAT
ATTCTATTAAGATATTCTTCTTAATTTATAGATTTCGTTATACCTCACATATCTCGGTGG
AACCTACGCTTTATTCTTTGCCTGATTTGCGATCTTCATCTATTAAGATATTGTTCTTAA
ATTGTTTTTTTCGTTGTAAATTGTTTTTTTCGTTATACAATCACCGGGTTCCATGGTGTA
ATGGTGAGCACTCTGGACTCTGAATCCTGCGATCCGTGTTCATATCTCGGTGGAACCTAC
GCTTTATTCTTTGCCTGATTTGCGATCTTCATCTCTTAAGATATTGTTCTTAAATTGTTT
TTTTCGTTGGTTTTTTTCGTTATACACACTCTGCACTCTGAATCCAGTGATCCGTGTTCA
AATCTCGGTGGAACCTAC
>TRINITY_DN888_c0_g1_i6 
TTAAGATATTGTTCTTAAATTGTTTTTTTCGTTGTACATCACAGGGTTCCATGGTGTATT
GCTGAGCACTCTGGACTTTGAATCCAGCGATCCGAGTTCATATTCTTCTCGAATTGTTGC
CTTCCTCAGACATCATAGAGTTCCATGGTATATTTATGAGCACTCTGAGACTCTGAATCC
AGCGATCCGAGTTCATATCTCGGTGGAACCTACGCTTTATTCTTTGCCTGATTTGCGATC
TTCATCTATTAAGATATTGTTCTTAAATTGTTTTTTTCGTTGTACATCACAGGGTTCCAT
GGTGTATTGCTGAGCACTCTGGACTTTGAATCCAACTATCCTAGTTCAAATATTGGTGGA
ACCTACTATTTTTTCCTAGCGATCCGAGTTCATATCTCGGTGGAACCTACGCTTTATTCT
TTGCCTGATTTGCGATCTTCATC
>TRINITY_DN888_c0_g1_i79 
ACATCACAGGGTTCCATGGTGTATTGCTGAGCACTCTGGACTTTGAATCCAGCGATCGTG
AGCACTCTGGACTCTGAATCCAGCGATCCGAGTTCAAATCTCGGTGGAACCTACCCCTTA
TTCTTTACCAGATTAGCGTTCTTCTTGTAGTAAGATGTTCTTTTTAAATTATATCTTTTG
TTATACATCAAAGGGTTCCATGGTGTAACGGTGAGCACTTTGGACTCTGAATCCAGCGAT
CTGAGTTCAAATCTCGGTGGAACCTACAGCGATCCGAGTTCAAATCTCGGTGGAACCTAC
TTTTTATTTTTTACCAGATTTGAGTTTTTCATCTATTAAGATATTCTTTCAAATTGTTGC
TTTCCTTATACAGCAAAGGGTTCCATGGTGTAATGGTGAGCACTCTGGACTCTGAATCCA
GTGATCCGAGTTCAAATCTTGGTGGAACCTACTTTTCATTTTTTACCAGATTTGCATCTC
GGTGGAACCTACAGCAAAGGGTTCCATGGTGTAATGGTGAGCACTCTGCACTCTGAATCC
AGTGATCCGTGTTCAAATCTCGGTGGAACCTAC
>TRINITY_DN888_c0_g1_i63 
ATTGCTGAGCACTCTGGACTTTGAATCCAGCGATCCTAGTTCAAATATCGGTGTTTTTCC
TTATCAGATTTGCGTTCATCTTCTATTAAGATATTCTTCTTAAAGAACCTACTATTTTTT
CCTTATCAGATTTGCGTTCATATTCTATTAAGATATTCTTCTTAAATTTAGCTTTCGTTA
TTCAGTACAGGGTGCTATGGTGTAATGGTGAGCACTCCGGACTTTTAATCCGGCTATTCG
AGGTCAAATCTCTGTGGAACCTAATGTTTATTTTTTACCAGTGATCCTTTGCGTTCTTCA
TCTATTAACATATTCTACTCAAATTGATACTTTCTTTATACTTCACCCGGTTT
>TRINITY_DN888_c0_g1_i29 
CAAATCTCGGTGGAACCTACTATTTTTTCTTTAACAGATTTGCGTTCATCTTCTATTAAG
ATATTCTTCTTAAATTATAACTTTCGTTATACATCACAGGGTGCTATGGTGTAATGGTGA
GCACTCCGGACTTTTAATCCAGCTATTCGAGTTCAAATCTCGGTGGAACCTAATGTTTAT
TTTATACCAAATTTGCGTTCTTCATCTATTAACATATTCTACTCAAATTGATGCTTTCTT
TATACTTCACTCGTTTTCATGGTGTAATGGTGAGCACTCTGGACTCTGAATCCAGTAACC
TAACAAGATATTCTTCTTAAATTATAGGATCCGAGTTCAAATCTCGGTGGAACCTAATGT
TTATTTTATACCAAATTTGCGTTCTTCATCTATTAACATATTCTACTCAAATTGATGCTT
TCTTTATACTTCACTCGTTTTCATGGTGTAATGGTGAGCACTCTGGACTCTGAATCCAGT
GATCCGAGTTCAAATCTCGGTGGAACCTAATGTTTATTTTATACCAAATTTGCGTTCTTC
ATCTATTAACATATTCTACTCAAATTGATACTTTCTTTATACTTCACCCGGTTT
>TRINITY_DN888_c0_g1_i39 
AAATTGTTTTTTTCGTTATACATCACCTTTTTCCTTATCAGATTTGCGTTCATCTTCTAT
TAAGATATTCTTCTTAATTTATAGATTTCGTTATACCTCACAGGGTTCCATGGTGTAATG
GTGAGCACTCTGGACTTCTGAATCCATGCCGATCCTAGTTCAAATATCGGTGCGATCGAA
CCTACTATTTTTTCCCGAGTTCTTATCAGATTTGCGTTCATATTCTATTAAGATATTCTT
CTTAATTTATAGATTTCGTTATACCTCACAGCGATCCGAGTTCAAAATTGTTTTTTTCAG
GGTTCCATGGTGTAATGGTGAGCACTCTGGACTCTGAATCCAGCGATCCGAGTTCAGAAC
TCGGTGGAACCTACGTTTTATTCTTTACCTGATTTACGTTCATCATGTATTAAGATATTC
TTCTCAAATTGTTTTTTTCGTTATACAGTTTTATTCTTTACCTGATTTACGTTCATCATG
TATTAAGATATTCTTCTCCACTCTGCACTCTGAATCCAGTGATCCGTGTTCAAATCTCGG
TGGAACCTAC
>TRINITY_DN888_c0_g1_i3 
CAGATTTGCGTTCATCTTCTATTAAGATATTCTTCTTAAACATTTCATTCAGTCTGCACT
ATAGGGGTTCCATGGTGTAACGCTGAGCCCTCTGAACATTGAATCCAGCGATCCGAGTTC
AAATCTCGGTGGAACCTACCCCTTATTCTTTACCAGATTAGCGTTCTTCTTGTAGTAAGA
TGTTCTTTTTAAATTATATCTTTTGTTATACATCAAAGGGTTCCATGGTGTAACGGTGAG
CACTTTGGACTCTGAATCCAGCGATCTGAGTTCAAATCTCGGTGGAACCTACAAATCTCG
GTGGAACCTACATCTCGGTGGAACCTAC
>TRINITY_DN888_c0_g1_i65 
CGTTCATCTTCTATTAAGATATTTCTCTTAAATTATGGATTTCGTTATACCACACAGGGT
TCCATGGTGTAATAGTGAGCACTCTGGACTCTGAATCCAGCGATCCGAGTTCAAATCTCG
GTGGAACCTGATATTCAGCGATCCGAGTTCAAATCTCGGTGGAACCTGTTTCATCTATTT
CAAAATTGTTGCTTTCCTTATACAGCAAAGGGTTCCATGGTGTAATGGTGAGAGCTTTTC
ATTTTTTACCAGATTTGCCGATCCGAGTTCAAATCTCGGTGGAACCTAGTTTTTCATCTA
TTAAGATATTCTTTCAAATTGTTGCTTTCCTTATACAACAATGGGTTCCATAGTGTAATG
GTGAGCATTCTGGACTCTGAATCCAGTGATCCGACTTCAAATCTCGGTGGAACCTTCTTC
TGATTTTTAACAGTTTTTTTGCTACTTCTATTAAGATATTCTTTTTAAATTATTGCATTC
GTTATACATCCCATTGTTTCATGATGAAATGGTGTGCACTCTGAGCTTTGAATCCAACGA
GCCGAGTTCAAATCTCGGTGGTACCTACTTTTTATTTTTTACCAG
>TRINITY_DN888_c0_g1_i75 
TATTAAGATATTCTTCTCCAGATTTGCGTTCATCTTCTATTAAGATATTCTTCTTAATTT
ATAGATTTCGTTATACCTCACAGGGTTCCATGGTGTAATGGTGAGCACTCTGGACTCTGA
ATCCAGCGATCCGAGTTCAAATCTCGGTGGAACCTACCCCTTATTCTTTACCAGATTAGC
GTTCTTCTTGTAGTAAGATGTTCTTTTTAAATTATATCTTTTGTTATACATCAAAGGGTT
CCATGGTGTAACGGTGAGCACTTTGGACTCTGAATCCAGCGATCTGAGTTCAAATCTCGG
TGGAACCTACGTTTTATTCCTTACCTGATTTGCGTTCTTCATCTATTAAGATATTCTTCT
CGAATTGTTGCCTTCCTCAGACATCATAGAGTTCCATGGTATATTTATGAGCACTCTGGA
CTTTATAGATTTCGTTATACCTCACTCTGAATCCAGCGATCCGAGTTCAAATCTCGGTGG
AACCTACTTTTTATTTTTTACCAGATTTGCGTTTTTTTCATCTATTTCAAAATTGTTGCT
TTCCTTATACAGCAAAGGGTTCCATGGTGTAATGGTGAGCACTCTGGACTCTGAATCCAG
CGATCCGAGTTCAAATCTCGGTGGAACCTACTCATCTATTAAGATATTCTTTCAAATTGT
TGCTTTCCTTATACAACAATGGGTTCCATAGTGTAATGGTGAGCATTCTGGACTCTGAAT
CCAGTGATCCGACTTCAAATCTCGGTGGAACCTTCTTCTGATTTTTAACAGTTTTTTTGC
TACTTCTATTAAGATATTCTTTTTAAATTATTGCATTCGTTATACATCCCATTGTTTCAT
GATGAAATGGTGTGCACTCTGAGCTTTGAATCCAACGAGCCGAGTTCAAATCTCGGTGGT
ACCTACTTTTTATTTTTTACCAGCACTCTGCACTCTGAATCCAGTGATCCGTGTTCAAAT
CTCGGTGGAACCTAC
>TRINITY_DN888_c0_g1_i52 
AAATTGTTTTTTTCGTTATACATCACCCAGATTTGCGTTCATCTTCTATTAAGATATTCT
TCTTAATTTATAGATTTCGTTATACCTCACAGGGTTCCATGGTGTAATGGTGAGCACTCT
GGACTCTGAATCCAGCGATCCGAGTTCAAATCTCGGTGGAACCTACCCCTTATTCTTTAC
CAGATTAGCGTTCTTCTTGTAGTAAGATGTTCTTTTTAAATTATATCTTTTGTTATACAT
CAAAGGGTTCCATGGTGTAACGGTGAGCACTTTGGACTCTGAATCCAGCGATCTGAGTTC
AAATCTCGGTGGAACCTACTGTTTTATTCTTTACTGATTTGCGTTCTTTTATAGATTTCG
TTATACCTCACAGCGATCCGAGTTCAAATCTCGGTGGAACCTACGTTTTATTCTTTACCT
GATTTACGTTCATCACGTATTAAGATATTCTTCTCAAATTGTTTTTTTCATTATGACAAC
ATCGGGTTCCATGGTGTAATGGTGAGCACTCTGGACTCTGAATCCAGCGATCCGAGTTCA
AATCTGGTGGAACCTACGTTTTATTCTTTACCTGATTCGGTGGAACCTACGTTTTATTCT
TTACCTGATTTACGTTCATCATGTATTAAGATATTCTTCTCCACTCTGCACTCTGAATCC
AGTGATCCGTGTTCAAATCTCGGTGGAACCTAC
>TRINITY_DN888_c0_g1_i46 
ACCTACGCTTTATTCTTTGCCTGGTTTGCGATCTTCATCTATTAAGATATTGTTCTTAAA
TTGTTTTTTTCGTTGTACATCACAGGGTTCCATGGTGTATTGCTGAGCACTCTGGACTTT
GAATCCAGCGATCGTGAGCACTCTGGACTCTGAATCCAGCGATCAGAGTTCAATTCTCGG
TGGAACCTACATTTCATTTTTTACCAGATTTGCGTTTTTCATCTATTAAGATATTCACTT
CATCTATTAAGATATTGTTCTTAAATTGTTTTTTTCGTTGTACATCACAGGGTTCCATGG
TGTATTGCTGAGCACTCTGGACTTTGAATCCAGCTTTCATCTATTTCAAAATTGTTGCTT
TCCTTATACAGCAAAGGGTTCCATGGTGTAATGGTGAGCACTCTGGACTCTGAATCCAGT
GATCCGAGTTCAGATCTCGGTGGAACCTACTTTTCATATTTTACCAGATTTGCTTTCCTA
ATCTAATAAGATATTCTTCTCAAATTGTTGCTTTCCTCTTACATCACAGGGTTCCATGGT
GTTCATCTATTAAGATATTCTTTCAAATTGTTGCTTTCCTTATACAGCAAAGGGTTCCAT
GGTGTAATGGTGAGCACTCTGCACTCTGAATCCAGTGATCCGTGTTCAAATCTCGGTGGA
ACCTAC
>TRINITY_DN888_c0_g1_i76 
ATCCGAGTTCAAATCTCGGTGGAGCGTAGGTTTTATTCTTTACCTGATTTGCGTTCTTCA
TGTATTAAAGCGATATTCTTCTCGATCAAATTGTTTTTTTCGTTATACATCACCGGGTTC
CATGGTGTAATGGTGAGCACTCTGGACTTTGAATCCAGCGATCCGAGTTCAAATCTCGGT
GGGACCTGAGGGAAAATTTTAATGTTAAAGTAAAGGTGTATTTTAAATGTAGATTTGAAA
TATTAACCAGAAATATCAATATCGATTACGAATACTCAATAAAATAAAGACTAAACCGTA
AATTGTCTGACAGCGATCCGAGTTCAAATCTCGGTGGAACCTAAATTGTTTTTTTCGTTA
TACATCACCGGGTTCCATGGTGTAATGGTGAGCACTCTGGACTCTGAATCCATCTCGGTG
GAACCTAGTTTTTTTCGTTATACACACTCTGCACTCTGAATCCAGTGATCCGTGTTCAAA
TCTCGGTGGAACCTAC
>TRINITY_DN888_c0_g1_i73 
ACCTACGCTTTATTCTTTGCCTGGTTTGCGATCTTCATCTATTAAGATATTGTTCTTAAA
TTGTTTTTTTCGTTGTTCATCACAGGGTTCGATGGTGTAATGCTGAGCACTCTGGGCTTT
GAATCCAGCGATCCTAGTTCAAATATCGGTGTTTTTCCTTATCAGATTTGCGTTCATCTT
CTATTAAGATATTCTTCTTAAATTATAGAACCTACTATTTTTTCCTTATCAGATTTGCGT
TCATATTCTATTAAGATATTCTTCTTAAATTATAGTTGCCTGATTTGCGATCTTCATCTA
TTAAGATATTGTTCTTAAATTGTTTTTTTCGTTGT
>TRINITY_DN888_c0_g1_i56 
ACATCACAGGGTTCCATGGTGTATTGCTGAGCACTCTGGACTTTGAATCCAGCGATCAAA
TTGTTCTAGTTCAAATATCGGTGGAACCTACTATTTTTCCTTATCAGATTTGCGTTCATC
TTCTATTAAGATATTCTTCTTAATTTATAGATTTCGTTATACCTCACAGGGTTCCATGGT
GTAATGGTGAGCACTCTGGACTCTGAATCCAAGCGATCAACCTACCCCTTATTCTTTACC
AGATTAGCGTTCTTCTTGTAGTAAGATGTTCTTTTTAAATTATATCTTTTGTTATACATC
AAAGGGTTCCATGGTGTAACGGTGAGCACTTTGGACTCTGAATCCAGCGATCTGAGTTCA
AATCTCGGTGGAACCTACGCGTTCATATTCTATTAAGATATTCTTCTTAATTTATAGATT
TCGTTATACCTCACAGCGATCCGAGTTCAAATCTCGGTGGAACCTACGTTTTATTCTTTA
CCTGATTTACGTTCATCACGTATTAAGATATTCTTCTCAAATTGTTGCTTTCCTTATACA
GCAAAGGGTTCCATGGTGTAATGGTGAGCACTCTGGACTCTGAATCCAGTGATCCGAGTT
CAGATCTCGGTGGAACCTACTTTTCATATTTTACCAGATTTGCTTTCCTAATCTAATAAG
ATATTCTTCTCAAATTGTTGCTTTCCTCTTACATCACAGGGTTCCATGGTGTATCTGGTG
GAACCTACGTTTTATTCTTTACCTGATTCGGTGGAACCTATACGTTCATCATGTATTAAG
ATATTCTTCTCAAATTCGTTTTATTCTTTACCTGATTTACGTTCATCATGTATTAAGATA
TTCTTCTCAGCAAAGGGTTCCATGGTGTAATGGTGAGCACTCTGCACTCTGAATCCAGTG
ATCCGTGTTCAAATCTCGGTGGAACCTAC
>TRINITY_DN888_c0_g1_i2 
GAGCACTCTGGACTTTGAATCCAACTATCCTAGTTCAAATATTGGTGGAACCTACTATTT
TTTCCTTATCAGATTTGCGTTCATCTTCTATTAAGATATTCTTCTTAATTTATAGATTTC
GTTATACCTCACAGGGTTCCATGGTGTAATGGTGAGCACTCTGGACTCTGAATCCAGAAT
TTATAGATTTCGTTATACCTCACACTATCCTAGTTCAAATATTGGTGGAACCTACTATTT
TTTCCTAGGGTTCCATGGTGTAATGGTGAGCACTCTGGACTCTGAATCCAGTGATCCGAG
TTCAAATCTTGGTGGAACCTACTTTTCATTTTTTACCAGATTTGCTTTCCTAATCTAATA
AGATATTCTTCTCAAATTGTTGCTTTCCTCTTACATCACAGGGTTCCATGGTGTCACTCT
GCACTCTGAATCCAGTGATCCGTGTTCAAATCTCGGTGGAACCTAC
>TRINITY_DN888_c0_g1_i32 
TTCAAATCTCGGTGGAACCTACTTTTTATTTTTTACCAGATTTGCGTTTTTCATCTATTA
AGATATTCTTCTCGAATTGTTGCTTTCCTCAGACATCACAGAGTTCCATGGTGTATTGAT
GAGCACTCTGAACTCTGAATCCAGCGATCCGAGTACAAATCTCGGTGGAACCTACTCTTC
ATTCTTTACAGATTTGCGTTCTTCACCTATTAAGATATTCTCCTCAAATTTGTTGCTTTC
GTTACAAATCGCAGGGTTCCATGGTGTAATGGTGAGCACTCTGGACTCTGAATCCAGCGA
TCCGAGTTCAAATCTCGGTGGAACCTACCCCTTATTCTTTACCAGATTAGCGTTCTTCTT
GTAGTAAGATGTTCTTTTTAAATTATATCTTTTGTTATACATCAAAGGGTTCCATGGTGT
AACGGTGAGCACTTTGGACTCTGAATCCAGCGATCTGAGTTCAAATCTCGGTGGAACCTA
CCATTCTTTACAGATTTGCGTTCTTCACCTATTAAGATATTCTCCTCAAATTTGTTGCTT
TCGTTACAAATCGGATATTCTTCTCGAATTGTTGCCAGCGATCCGAGTTCAAATCTCGGT
GGAACCTACTTTTTATTTTTTACCAGATTTGCGTTTTTCATCTATTAAGGGTTCCATGGT
GTAATGGTGAGCACTCTGGACTCTGAATCCAGCGATCCGAGTTCAAATCTCGGTGGAACC
TACTCATCTATTACACTCTGCACTCTGAATCCAGTGATCCGTGTTCAAATCTCGGTGGAA
CCTAC
>TRINITY_DN888_c0_g1_i21 
ACCTACGCTTTATTCTTTGCCTGGTTTGCGATCTTCATCTATTAAGATATTGTTCTTAAA
TTGTTTTTTTCGTTGTACATCACAGGGTTCCATGGTGTATTGCTGAGCACTCTGGACTTT
GAATCCAGCGATCCTAGTTCAAATATCGGTGAAGATATTCTTCTTAAATTATAAGCGATC
ATTGCTGAGCACTCTGGACTTTGAATCCAGCGATCCTAGTTCTAATCTCGGTGGAACCTG
CTATTTTTTCTTTATCAGATTTGCGTTCATATTCTATTAAGATATTCTTCTTAAATTATA
GCTTTCGTTATGCATCACAGGGGTCCATGGTGTAATGGTGAGCACTCTTCATCTATTAAG
ATATTGTTCTTAAATTGTTTTTTTCGTTGTACATCACAGGGTTCCATGGTGTATTGCTGA
GCACTCTGGACTTTGAATCCAGCGATCCTAGTTCTAATCTCGGTGGAACCTGCTATTTTT
TCTTTATCAGATTTGCGTTCATCTTCTATTAAGATATTCTTCTT
>TRINITY_DN888_c0_g1_i25 
TTAAGATATTGTTCTTAAATTGTTTTTTTCGTTGTACATCACAGGGTTCCATGGTGTAGC
GATATTCTTCTCGATCCATGGTGTAATGGTGAGCACTCTGGACTTTGAATCCAGCGATCC
GAGTTCAATTCTCGGTGGAACCTACATTTCATTTTTTACCAGATTTGCGTTTTTCATCTA
TTAAGATATTCTTCTCGAATTGTTGCTTTCCTCAGACATCACAGAGTTCCATGGTGTATT
GATGAGCACTCTGAACTCTGAATCCAGACATCCGAGTTCAAATCTCGTTTGAACCTACGC
TTTATTCATTGCCTGATTTGCGATCTTCATCTATTAAGATATTGTTCTTAAATTGTTTTT
TTCGTTGTACATCACAGGGTTCCATGGTGTAGCGATCCGAGTTCAATCATCTATTATCAT
CTATTA
>TRINITY_DN888_c0_g1_i36 
CAAATCTCGGTGGAACCTACTATTTTTTCTTTAACAGATTTGCGTTCATCTTCTATTAAG
ATATTCTTCTTAATTTATAGATTTCGTTATACCTCACAGGGTTCCATGGTGTAATGGTGA
GCACTCTGGACTCTGAATCCAGCGATCCGAGTTCAAGATATTCTTCTTAATTTATAGATT
TCGTTATACCTCACAGCGATCCGAGTTCAAGGGTTCCATGGTGTAATGGTGAGCACTCTG
GACTCTGAATCCAGCGATCCGAGTTCAGAACTCGGTGGAACCTACGTTTTATTCTTTACC
TGATTCTCGTTCATCATGTATTAGGATATTCTTCTCAAATTGTTTTTCACTCTGCACTCT
GAATCCAGTGATCCGTGTTCAAATCTCGGTGGAACCTAC
>TRINITY_DN888_c0_g1_i12 
GTGAGCACTCTACCCCTTATTCTTTACCAGATTAGCGTTCTTCTTGTAGTAAGATGTTCT
TTTTAAATTATATCTTTTGTTATACATCAAAGGGTTCCATGGTGTAACGGTGAGCACTTT
GGACTCTGAATCCAGCGATCTGAGTTCAAATCTCGGTGGAACCTACGATATTCACTTTTT
ATTTTTTACCAGATTTGCGTTTTTTTCATCTATTTCAAAATTGTTGCTTTCCTTATACAG
CAAAGGGTTCCATGGTGTAATGGTGAGCACTCTGGACTCTGAATCCCTCATCTATTAAGA
TATTCTTTCAAATTGTTGCTTTCCTTATACAGCAAAGGGTTCCATGGTGTAATGGTGAGC
ACTCTGCACTCTGAATCCAGTGATCCGTGTTCAAATCTCGGTGGAACCTAC
>TRINITY_DN888_c0_g1_i50 
CGTTCATCTTCTATTAAGATATTTCTCTTAAATTATGGATTTCGTTATACCACACAGGGT
TCCATGGTGTAATAAAATTGTTTTTTTCGTTATACATCACCGTGAGCACTCTGGACTCTG
AATCCAGCGATCCGAGTTCAAATCTCGGTGGAACCTAACTGTTTTATTCTTTACTGATTT
GCGTTCTAGCGATCCGAGTTCAAATCTCGGTGGAACCTATCACGTATTAAGATATTCTTC
TCAAATTGTTTTTTTCGTTATACAACGTCGGGTTCCATGATGTAATGGTGAGCACTCTGG
ACTAGCGATCCGAGTTCAAATCTCGGTGGAACCTAGTTTTTTTCGTTATACA
>TRINITY_DN888_c0_g1_i18 
ATCCGAGTTCAAATCTCGGTGGAGCGTAGGTTTTATTCTTTACCTGATTTGCGTTCTTCA
TGTATTAAAGCGATATTCTTCTCGATCAAATTGTTTTTTTCGTTATACATCACCGGGTTC
CATGGTGTAATGGTGAGCACTCTGGACTTCTGAATCCAGCGATCCGAGTTCAAATCTCGG
TGGAACCTACCCCTTATTCTTTACCAGATTAGCGTTCTTCTTGTAGTAAGATGTTCTTTT
TAAATTATATCTTTTGTTATACATCAAAGGGTTCCATGGTGTAACGGTGAGCACTTTGGA
CTCTGAATCCAGCGATCTGAGTTCAAATCTCGGTGGAACCTACAGCGATCCGAGTTCAAA
TCTCGGTGGAACCTACTTTTTATTTTTTACCAGATTTGCGTTTTTCATCTATTAAAACGA
TATTCTTTCAAACTGTTAATTTCCTTATACAAAAACGATTGTTTTTTTCGTTATACATCA
CCGGGTTCCATGGTGTAATGGTGAGCACTCTGGACTCTGAATCCAGATCTCGGTGGAACC
TACGTTTTTTTCGTTATACATCATCTATTACACTCTGCACTCTGAATCCAGTGATCCGTG
TTCAAATCTCGGTGGAACCTAC
>TRINITY_DN888_c0_g1_i62 
ATTGCTGAGCACTCTGGACTTTGAATCCAGCGATATTCTTCTCGATCAAATTGTTCTAGT
TCAAATATCGGTGCAGATTTGCGTTCATCTTCTATTAAGATATTCTTCTTAAATTATACA
TTTCATTCAGTCTGCACTATAGGGGTTCCATGGTGTAACGCTGAGCCCTCTGAACATTGA
ATCCAGCGATCCGAGTTCAAATCTCGGTGGAACCTACCCCTTATTCTTTACCAGATTAGC
GTTCTTCTTGTAGTAAGATGTTCTTTTTAAATTATATCTTTTGTTATACATCAAAGGGTT
CCATGGTGTAACGGTGAGCACTTTGGACTCTGAATCCAGCGATCTGAGTTCAAATCTCGG
TGGAACCTACTCTTTATTTAAAAAAAAAATTGCGTTCATCTTCTATAAAAATATTTTTCT
TGAATTATATCTTTCGTTATATATGCTAGGGTTCCAAGGTGTAATGATGAGCACTCTGTA
CTCTGAACCCAGCGATCCAAATTAAAATCTCGATGGAACCTAATCTTTATTCTTTACCAG
ATTTTGCGTTCTTCATCTATTAAGATATTCTTCTCAAAATGTTGCTTTCCTTATACATCA
CAGGGTTCCATGGTGTATTGCTGAGCACTCTGGACTTTGAATCCAGCGATCCTAGTTCTA
ATCTCGGTGGAACCTGCTATTTTTTCTTTATCAGATTTGCGTTCATATTCTATTAAGATA
TTCTTCTTAAATTATAGCTTTCGTTATGCATCACAGGGGTCCATGGTGTAATGGTGAGCA
CTATTGCTGAGCACTCTGGACTTTGAATCCAGCGATCCTAGTTCTAATCTCGGTGGAACC
TGCTATTTTTTCTTTATCAGATTTGCGTTCATCTTCTATTAAGATATTCTTCTTATCTCG
GTGGAACCTACATCTCGGTGGAACCTAC
>TRINITY_DN888_c0_g1_i27 
ATCCGAGTTCAAATCTCGGTGGAGCGTAGGTTTTATTCTTTACCTGATTTGCGTTCTTCA
TCTATTAAGATATTCTTCTCAAATTGTTGAATTGTTGCTTTCCTCAGACATCACAGAGTT
CCATGGTGTATTGATGAGCACTCTGAACTCTGAATCCAGCGATCCGAGTACAAATCTCGG
TGGAACCTACTCTTCATTCTTTACAGATTTGCGTTCTTCACCTATTAAGATATTCTCCTC
AAATTTGTTGCTTTCGTTACAAATCGTTTTTCGTTATACATCACCCAGGGTTCCATGGTG
TAATGGTGAGCACTCTGGACTCTGAATCCAGCGATCCGAGTTCAAATCTCGGTGGAACCT
ACCCCTTATTCTTTACCAGATTAGCGTTCTTCTTGTAGTAAGATGTTCTTTTTAAATTAT
ATCTTTTGTTATACATCAAAGGGTTCCATGGTGTAACGGTGAGCACTTTGGACTCTGAAT
CCAGCGATCTGAGTTCAAATCTCGGTGGAACCTACGTTTTATTCCTTACCTGACATTCTT
TACAGATTTGCGTTCTTCACCTATTAAGATATTCTCCTCAAATTTGTTGCTTTCGTTACA
AATCGTTTGCGTTCTTCATCTATTAAGATATTCTTCTCGAATTGTTGCAAACAGCGATCC
GAGTTCAAATCTCGGTGGAACCTACTTGTTTTTTTCAGGGTTCCATGGTGTAATGGTGAG
CACTCTGGACTCTGAATCCAGCGATCCGAGTTCAAATCTCGGTGGAACCTACGTTTTTTT
CGTTATACACACTCTGCACTCTGAATCCAGTGATCCGTGTTCAAATCTCGGTGGAACCTA
C
>TRINITY_DN888_c0_g1_i7 
TATTAAGATATTCTTCTCCAGATTTGCGTTCATCTTCTATTAAGATATTCTTCTTAATTT
ATAGATTTCGTTATACCTCACAGGGTTCCATGGTGTAATGGTGAGCACTCTGGACTCTGA
ATCCAGCGATCCGAGTTCAAATCTCGGTGGAACCTACCCCTTATTCTTTACCAGATTAGC
GTTCTTCTTGTAGTAAGATGTTCTTTTTAAATTATATCTTTTGTTATACATCAAAGGGTT
CCATGGTGTAACGGTGAGCACTTTGGACTCTGAATCCAGCGATCTGAGTTCAAATCTCGG
TGGAACCTACGTTTTATTCCTTACCTGATTTGCGTTCTTCATCTATTAAGATATTCTTCT
CGAATTGTTGCCTTCCTCAGACATCATAGAGTTCCATGGTATATTTATGAGCACTCTGGA
CTTTATAGATTTCGTTATACCTCACTCTGAATCCAGCGATCCGAGTTCAAATCTCGGTGG
AACCTACTTTTTATTTTTTACCAGATTTGCGTTTTTCATCTATTACGATATTCTTTCAAA
CTGTTAATTTCCTTATACAAAAACGAAGGGTTCCATGGTGTAATGGTGAGCACTCTGGAC
TCTGAATCCAGCGATCCGAGTTCAAATCTCGGTGGAACCTACTCATCTATTACACTCTGC
ACTCTGAATCCAGTGATCCGTGTTCAAATCTCGGTGGAACCTAC
>TRINITY_DN888_c0_g1_i72 
TTACGATATTCTTTCAAACTGTTAATTTCCTTATACAAAAACGAAAATTGTTGTTCCATG
GTGTAATGGTGAGCACTCTGGACTCTGAATCCAAGAACCTACCCCTTATTCTTTACCAGA
TTAGCGTTCTTCTTGTAGTAAGATGTTCTTTTTAAATTATATCTTTTGTTATACATCAAA
GGGTTCCATGGTGTAACGGTGAGCACTTTGGACTCTGAATCCAGCGATCTGAGTTCAAAT
CTCGGTGGAACCTACCGATCCGAGTTCAAATCTCGGTGGAACCTACGTTTTATTCTTTAC
CTGATTTACGTTCATCACGTATTAAGATATTCTTCTCAAATTGTTGCTTTCCTTATACAG
CAAAGGGTTCCATGGTGTAATGGTGAGCACTCTGGACTCTGAATCCAGTGATCCGAGTTC
AGATCTCGGTGGAACCTACTTTTCATATTTTACCAGATTTGCTTTCCTAATCTAATAAGA
TATTCTTCTCAAATTGTTGCTTTCCTCTTACATCACAGGGTTCCATGGTGTATCTGGTGG
AACCTACGTTTTATTCTTTACCTGATTCGGTGGAACCTATACGTTCATCATGTATTAAGA
TATTCTTCTCAAATTCGTTTTATTCTTTACCTGATTTACGTTCATCATGTATTAAGATAT
TCTTCTCAGCAAAGGGTTCCATGGTGTAATGGTGAGCACTCTGCACTCTGAATCCAGTGA
TCCGTGTTCAAATCTCGGTGGAACCTAC
>TRINITY_DN888_c0_g1_i64 
GAGCACTCTGGACTTTGAATCCAACTATCCTAGTTCAAATATTGGTGGAACCTACTATAT
TTCATTATACCCCACAGGGTGCCATTGTGTAATGGTGATTACTCTGGAATTAAGATATTG
TTCTTAAATTGTTTTTTTCGTTGTACATCACAGGGTTCCATGGTGTATTGCTGAGCACTC
TGGACTTTGAATCCAGCGATCCTAGTTCAAATATCGGTGTTTTTCCTTATCAGATTTGCG
TTCATCTTCTATTATTATAGGACTCTGAATCCAGTCGATCGAACCTACTATTTTTTCCCG
AGTTCAAATCTCGGTGGAACCTAACATTATCAGATTTGCGTTCATATTCTATTAAGATAT
TCTTCTTAAATTATAGATTTCATTATACCCCACAGGGTGCCATTGTGTAATGGTGATTAC
TCTGGAATCTGAATCCAGCGATCCGAGTTCATATCTCGGTGGAACCTACGCTTTATTCTT
TGCCTGATTTGCGATCTTCATCTATTAAGATATTGTTCTTAAATTGTTTTTTTCGTTGTA
CATCACAGGGTTCCATGGTGTATTGCTGAGCACTCTGGACTTTGAATCCAGCGATCCGAG
TTCAAATCTCGGTGGAACCTAATGTTTATTTTATACCAAATTTGCGTTCTTCATCTATTA
ACATATTCTACTCAAATTGATGCTTTCTTTATACTTCACTCGTTTTCATGGTGTAATGGT
GAGCACTCTGGACTCTGAATCCAGTGATCCGAGTTCAAATCTTATCTCGGTGGAACCTAC
GCTTTATTCTTTGCCTGATTTGCGATCTTCATCATCTCGGTGGAACCTAATGTTTATTTT
ATACCAAATTTGCGTTCTTCATCTATTAACATATTCTACTCAAATTGATACTTTCTTTAT
ACTTCACCCGGTTT
>TRINITY_DN888_c0_g1_i42 
AGCGATCGAATTGTTGCTTTCCTCAGACATCACAGAGTTCCATGGTGTATTGATGAGCAC
TCTGAACTCTGAATCCAGCGATCCGAGTACAAATCTCGGTGGAACCTACTCTTCATTCTT
TACAGATTTGCGTTCTTCACCTATTAAGATATTCTCCTCAAATTTGTTGCTTTCGTTACA
AATCGCAGGGTTCCATGGTGTAATGGTGAGCACTCTGGACTTCTGAATCCAGCGATCAGA
GTTCAATTCTCGGTGGAACCTACATTTCATTTTTTACCAGATTTGCGTTTTTCATCTATT
AAGATATTCAGCTTTCATCTATTTCAAAATTGTTGCTTTCCTTATACAGCAAAGGGTTCC
ATGGTGTAATGGTGAGCACTCTGGACTCTGAATCCAGTGATCCGAGTTCAGATCTCGGTG
GAACCTACTTTTCATATTTTACCAGATTTGCTTTCCTAATCTAATAAGATATTCTTCTCA
AATTGTTGCTTTCCTCTTACATCACAGGGTTCCATGGTGTTCATCTATTAAGATATTCTT
TCAAATTGTTGCTTTCCTTATACAGCAAAGGGTTCCATGGTGTAATGGTGAGCACTCTGC
ACTCTGAATCCAGTGATCCGTGTTCAAATCTCGGTGGAACCTAC
>TRINITY_DN888_c0_g1_i15 
GAATCCAGCGATCCGAGTTCAAACCTCAGTGGAACCTACTCTTTATTCTTTACCAGATTT
GCGTTCTTCATTGCTGAGCACTCTGGAATCCTTTGAATCCTATTAAAGCGATATTCTTCT
CGATCAAATTGTTCTAGTTCAAATATCGGTGAAGATATTCTTCTTAATTTATAGATTTCG
TTATACCTCACAGGGTTCCATGGTGTAATGGTGAGCACTCTGGACTCTGAATCCAGCGAT
CCGAGTTCAAGATATTCTTCTCAAAATGTTGCTTTCCTTATACATCACAGGGTTCCATGG
TGTATTGCTGAGCACTCTGGACTTTGAATCCAGCGATCCTAGTTCTAATCTCGGTGGAAC
CTGCTATTTTTTCTTTATCAGATTTGCGTTCATATTCTATTAAGATATTCTTCTTAATTT
ATAGATTTCGTTATACCTCACAGCGATCCGAGTTCAATTGCTGAGCACTCTGGACTTTGA
ATCCAGCGATCCTAGTTCTAATCTCGGTGGAACCTGCTATTTTTTCTTTATCAGATTTGC
GTTCATCTTCTATTAAGATATTCTTCTTAATCTCGGTGGAACCTAGGGTTCCATGGTGTA
ATGGTGAGCACTCTGGACTCTGAATCCAGCGATCCGAGTTCAAATCTCGGTGGAACCTAC
ACTCTGCACTCTGAATCCAGTGATCCGTGTTCAAATCTCGGTGGAACCTAC
>TRINITY_DN888_c0_g1_i23 
ATCCGAGTTCAAATCTCGGTGGAGCGTAGGTTTTATTCTTTACCTGATTTGCGTTCTTCA
TGTATTAAAGCGATATTCTTCTCGATCAAATTGTTTTTTTCGTTATACATCACCGGGTTC
CATGGTGTAATGGTGAGCACTCTGGACTTTGAATCCAGCGATCCGAGTTCAAATCTCGGT
GGAACCTACCCCTTATTCTTTACCAGATTAGCGTTCTTCTTGTAGTAAGATGTTCTTTTT
AAATTATATCTTTTGTTATACATCAAAGGGTTCCATGGTGTAACGGTGAGCACTTTGGAC
TCTGAATCCAGCGATCTGAGTTCAAATCTCGGTGGAACCTACGATATTCAGCGATCCGAG
TTCAAATCTCGGTGGAACCTACTTTTTATTTTTTACCAGATTTGCGTTTTTTTCATCTAT
TTCAAAATTGTTGCTTTCCTTATACTTTTTCAGCAAGTTATACAATCACCGGGTTCCATG
GTGTAATGGTGAGCACTCTGGACTCTGAATCCATCTCGGTGGAACCTACGTTTTTTTCGT
TATACATCATCTATTAAGATATTCTTTCAAATTGTTGCTTTCCTTATACAACAATGGGTT
CCATAGTGTAATGGTGAGCATTCTGGACTCTGAATCCAGTGATCCGACTTCAAATCTCGG
TGGAACCTTCTTCTGATTTTTAACAGTTTTTTTGCTACTTCTATTAAGATATTCTTTTTA
AATTATTGCATTCGTTATACATCCCATTGTTTCATGATGAAATGGTGTGCACTCTGAGCT
TTGAATCCAACGAGCCGAGTTCAAATCTCGGTGGTACCTACTTTTTATTTTTTACCAGCA
CTCTGCACTCTGAATCCAGTGATCCGTGTTCAAATCTCGGTGGAACCTAC
>TRINITY_DN888_c0_g1_i48 
AAGATATTCTTCTTAAATTATAGATTTCATTATACCCCACAGGGTGCCATTGTGTAATGG
TGATTACTCTGGAATATTAAGATATTCTTCTCAAATTGTTTTTTTCGTTATACATCACCG
GGTTCCATGGTGTAATGGTGAGCACTCTTCTGAATCCAGCGATCCGAGTTCAAATCTCGG
TGGAACCTACCCCTTATTCTTTACCAGATTAGCGTTCTTCTTGTAGTAAGATGTTCTTTT
TAAATTATATCTTTTGTTATACATCAAAGGGTTCCATGGTGTAACGGTGAGCACTTTGGA
CTCTGAATCCAGCGATCTGAGTTCAAATCTCGGTGGAACCTACGTTTTATTCCTTACCTG
ATTTGCGTTCTTCATCTATTAAGATATTCTTCTCAAAATTTCATTATACCCCACAGGGTG
CCATTGTGTAATGGTGATTACTCTGGAATCTGAATCCAGCGATCCGAGTTCAAATCTCGG
TGGAACCTACTTGTTTTTTTCGTTATACATCACCGGGTTCCATGGTGTAATGGTGAGCAC
TCTGGACTCTGAATCCAATCTCGGTGGAACCTACCACTCTGCACTCTGAATCCAGTGATC
CGTGTTCAAATCTCGGTGGAACCTAC
>TRINITY_DN888_c0_g1_i38 
GAGCACTCTGGACTTTGAATCCAACTATCCTAGTTCAAATATTGGTGGAACCTACTATAA
ATTGTTCTAGTTCAAATATCGGTGTTTTTCGTTATACATCACCTTTTTCCTTATCAGATT
TGCGTTCATCTTCTATTAAGATATTCTTCTTAATTTATAGATTTCGTTATACCTCACAGG
GTTCCATGGTGTAATGGTGAGCACTCTGGACTCTGAATCCAAGAACCTACTATTTTTTCC
TTATCAGATTTGCGTTCATATTCTATTAATTTATAGATTTCGTTATACCTCACCGATCCG
AGTTCAAATCTAAAATTGTTTTTTTCAGGGTTCCATGGTGTAATGGTGAGCACTCTGGAC
TCTGAATCCAGGGTGGAACCTACGTTTTATTCTTTACCTGATTTACGTTCATCATGTATT
AAGATATTCTTCTCAAATTGTTTTTTTCGTTATACAGTTTTATTCTTTACCTGATTTACG
TTCATCATGTATTAAGATATTCTTCTCCACTCTGCACTCTGAATCCAGTGATCCGTGTTC
AAATCTCGGTGGAACCTAC
>TRINITY_DN888_c0_g1_i70 
GAATCCAGCGATCCGAGTTCAAACCTCAGTGGAACCTACTCTTTATTCTTTACCATTAAG
ATATTGTTCTTAAATTGTTTTTTTCGTTGTGATTTGCGTTCACATCACAGGGTTCCATGG
TGTTTCATCTATTAAGATATTCTTCTCGATATTCTTCTCGAATTGTTGCTTTCCTCAGAC
ATCACAGAGTTCCATGGTGTATTGATGAGCACTCTGAACTCTGAATCCAGACATCCGAGT
TCAAATCTCGTTTGAACCTACGCTTTATTCATTGCCTGATTTGCGATCTTCATCTATTAA
GATATTGTTCTTAAATTGTTTTTTTCGTTGTACATCACAGGGTTCCATGGTGT
>TRINITY_DN888_c0_g1_i20 
ACATCACAGGGTTCCATGGTGTATTGCTGAGCACTCTGGACTTTGAATCCAATGATGAGC
ACTCTAGACTCTGAATCCAGCGATCCGAGTTCATATCTCGGTGGAACCTACGCTTTATTC
TTTGCCTGATTTGCGATTTTCATCTCTTAAGATATTTTTCTTAAATTGTTTTTTTCGTTG
TACATCACAGGGTTCCATGGTGTAATGCTGAGCATTCTGGACTTTGAATCCAGCGATCAT
GAGCACTCTAGACTCTGAATCCAGCGATCCGAGTTCA
>TRINITY_DN888_c0_g1_i47 
CATGTATTAAGATATTCTTCTCATATTGTTTATTTTTCATTATAGTGAGCACTCTGGACT
CTGAATCCAGGATATTCTTTCATCTATTTCAAAATTGTTGCTTTCCTTATACAGCAAACA
ACATCGGGTTCCATGGTGTAATGGTGAGCACTCTGGACTCTGAATCCAGTGATCCGAGTT
CAAATCTTGGTGGAACCTACTTTTCATTTTTTACCAGATTTGCGTTTTTCATCTATTAAG
ATATTCTTTCAAATTGTTGCTTTCCTTATACAACAATGGGTTCCATAGTGTAATGGTGAG
CATTCTGGACTCTGAATCCAGTGATCCGACTTCAAATCTCGGTGGAACCTTCTTCTGATT
TTTAACAGTTTTTTTGCTACTTCTATTAAGATATTCTTTTTAAATTATTGCATTCGTTAT
ACATCCCATTGTTTCATGATGAAATGGTGTGCACTCTGAGCTTTGAATCCAACGAGCCGA
GTTCAAATCTCGGTGGTACCTACTTTTTATTTTTTACCAGCACTCTGCACTCTGAATCCA
GTGATCCGTGTTCAAATCTCGGTGGAACCTAC
>TRINITY_DN888_c0_g1_i55 
ATTGCTGAGCACTCTGGACTTTGAATCCGTGAGCACTCTGGACTCTGAATCCAGGATATT
CAATGATGAGCACTCTAGACTCTGAATCCAGCGATCCGAGTTCATATCTCGGTGGAACCT
ACGCTTTATTCTTTGCCTGATTTGCGATCTTCATCTATTAAGATATTGTTTCAAATTGTT
GCTTTCCTTATACAGCAAAGGGTTCCATGGTGTAATGGTGAGCACTCTGGACTCTGAATC
CAGTGATCCGAGTTCAAATCTTGGTGGAACCTACTTTTCATTTTTTACCAGATTTGCTTT
CCTAATCTAATAAGATATTCTTCTCAAATTGTTGCTTTCCTCTTACATCACAGGGTTCCA
TGGTGTAATGATGAGCACTCTAGACTCTGAATCCAGCGATCCGAGTTCATATCTCGGTGG
AACCTACGCTTTATTCTTTGCCTGATTTGCGATCTTCATCAGCAAAGGGTTCCATGGTGT
AATGGTGAGCACTCTGCACTCTGAATCCAGTGATCCGTGTTCAAATCTCGGTGGAACCTA
C
>TRINITY_DN888_c0_g1_i28 
GAATCCAGCGATCCGAGTTCAAACCTCAGTGGAACCTACTCTTTATTCTTTACCAGATTT
GCGTTCTTCATCTATTAAGATATTCTTCTCAAATTGTTTTTTTCGTTATACATCACCGGG
TTCCATGAAATCTCGGTGGAACCTACCCCTTATTCTTTACCAGATTAGCGTTCTTCTTGT
AGTAAGATGTTCTTTTTAAATTATATCTTTTGTTATACATCAAAGGGTTCCATGGTGTAA
CGGTGAGCACTTTGGACTCTGAATCCAGCGATCTGAGTTCAAATCTCGGTGGAACCTACG
ATATTCTTCTCGAATTGTTGCCTACCTCAGACATCGTAGAGTTCCATGGTGTATCGATGA
ACACTCTGGACTCTGAATCCAGCGATCCGAGTTCAAATCTCGGTGGAACCTACGTTTTAT
TCTTTACCTGATTTACGTTCATCACGTATTAAGATATTCTTCTCAAATTGTTTTTTTCGT
TATACATCACCGGGTTCCATGGTGTAATGGTGAGCGATCCGAGTTCAAATCTGGTGGAAC
CTACGTTTTATTCTTTACCTGATTCGGTGGAACCTATACGTTCATCATGTATTAAGATAT
TCTTCTCAAATTCGTTTTTTTCGTTATACAGTTTTATTCTTTACCTGATTTACGTTCATC
ATGTATTAAGATATTCTTCTC
>TRINITY_DN888_c0_g1_i45 
TTAAGATATTGTTCTTAAATTGTTTTTTTCGTTGTACATCACAGGGTTCCATGGTGTATT
GCTGAGCACTCTGGACTTTGAATCCAGCGATCCTAGTTCAAATATCGGTGAAGATATTCT
TCTTAGCGATCCGAGTTCATATTCTTCTCGAATTGTTGCCTTCCTCAGACATCATAGAGT
TCCATGGTATATTTATGAGCACTCTGATTGCTGAGCACTCTGGACTTTGAATCCAGCGAT
CCTAGTTCTAATCTCGGTGGAACCTGCTATTTTTTCTGACTTATCAGATTTGCGTTCATA
TTCTATTAAGATATTCTTCTTTCTGAATCCAGCGATCCGAGTTCATATCTCGGTGGAACC
TACGCTTTATTCTTTGCCTGATTTGCGATCTTCATCTATTAAGATATTGTTCTTAAATTG
TTTTTTTCGTTGTACATCACAGGGTTCCATGGTGTATTGCTGAGCACTCTGGACTTTGAA
TCCAGCGATCCTAGTTCTAATCTCGGTGGAACCTGCTATTTTTTCTTTATCAGATTTGCG
TTCATCTTCTATTAAGATATTCTTCTTAGCGATCCGAGTTCATATCTCGGTGGAACCTAC
GCTTTATTCTTTGCCTGATTTGCGATCTTCATC
>TRINITY_DN888_c0_g1_i13 
GGGTTCCATGGTGTAATGGTGAGGACTCTGGACTCTGAATCCAGCCATCCGAGTTCAAAT
CTCGTTGGAACCTACGCTTTATTCATTGCCTGATTTGCGATCTTCATCTCTTAAGATATT
GTTCTTAAATTGTTTTTTTCGTTGTACATCACAGGGTTCCATGGTGTATTGCTGAGCACT
CTGGACTTTGAATCCAGCGATCAAATTGTTCTAGTTCAAATATCGGTGTTTTTCGTTATA
CATCACCTTTTTCCTTATCAGATTTGCGTTCATCTTCTATTGTGAGCACTCTGGACTCTG
AATCCAGCGATCGAACCTACTATTTTTTCCCGAGTTCAAATCTCGGTGGAACCTACCCCT
TATTCTTTACCAGATTAGCGTTCTTCTTGTAGTAAGATGTTCTTTTTAAATTATATCTTT
TGTTATACATCAAAGGGTTCCATGGTGTAACGGTGAGCACTTTGGACTCTGAATCCAGCG
ATCTGAGTTCAAATCTCGGTGGAACCTACATTATCAGATTTGCGTTCATATTCTATTAAG
ATATTTCTCTTAAATTATGGATTTCGTTATACCACACAGGGTTCCATGGTGTAATAGTGA
GCACTCTGGACTCTGAATCCAGCGAACCGAGTTCAAATCTCAGTGAAACCTATGTTTTAT
TCTTTACTGATTTGCGTTCTAGCGATCCGAGTTCACTTCATCTATTAAGATATTGTTCTT
AAATTGTTTTTTTCGTTGTACATCACAGGGTTCCATGGTGTATTGCTGAGCACTCTGGAC
TTTGAATCCAGCGATCCAATCTCGGTGGAACCTACGTTTTATTCTTTACCTGATTTACGT
TCATCACGTATTAAGATATTCTTCTCAAATTGTTTTTTTCATTATGCAACATCGGGTTCC
ATGGTGTAATGGTGAGCACTCTGGACTCTGAATCCAGCGATCCGAGTTCAAATCTGGTGG
AACCTACGTTTTATTCTTTACCTGATTCGGTGGAACCTACGTTTTATTCTTTACCTGATT
TACGTTCATCATGTATTAAGATATTCTTCTCCACTCTGCACTCTGAATCCAGTGATCCGT
GTTCAAATCTCGGTGGAACCTAC
>TRINITY_DN888_c0_g1_i60 
ATCCGAGTTCAAATCTCGGTGGAGCGTAGGTTTTATTCTTTACCTGATTTGCGTTCTTCA
TCTATTAAGATATTCTTCTCAAATTGTTTTTTTCGTTATACATCACCGGGTTCCATGGTG
TAATGGTGAGCACTCTGGACTCTGAATCCAGTATTAAGATATTCTTCTCAAATTGTTTTT
TTCGTTATACATCACCGGGTTCCATGGTGTAATGGTGAGCACTCTGGACTCTGAATCCAG
TGATCCGAGTTCAAATCTTGGTGGAACCTACTTTTCATTTTTTACCAGATTTGCTTTCCT
AATCTAATAAGATATTCTTCTCAAATTGTTGCTTTCCTCTTACATCACAGGGTTCCATGG
TGTGTTTTTTTCGTTATACACACTCTGCACTCTGAATCCAGTGATCCGTGTTCAAATCTC
GGTGGAACCTAC
>TRINITY_DN888_c0_g1_i9 
TTAAGATATTGTTCTTAAATTGTTTTTTTCGTTGTTCATCACAGGGTTCGATGGTGTAAT
GCTGAGCACTCTGGGACATCACAGGGTTCCATGGTGTCTTTGAATCCAGCGATCCTAGTT
CAAATATCGGTGGTGAGCACTCTCCCCTTATTCTTTACCAGATTAGCGTTCTTCTTGTAG
TAAGATGTTCTTTTTAAATTATATCTTTTGTTATACATCAAAGGGTTCCATGGTGTAACG
GTGAGCACTTTGGACTCTGAATCCAGCGATCTGAGTTCAAATCTCGGTGGAACCTACGAT
ATTCAATGATGAGCACTCTAGACTCTGAATCCAGCGATCCGAGTTCATATCTCGGTGGAA
CCTACGCTTTATTCTTTGCCTGATTTGCGATCTTCATCTATTAAGATATTGTTCTTAAAT
TGTTTTTTTCGTTGTTCATCACAGGGTTCGATGGTGTAATGCTGAGCACTCTGGGCTTTG
AATCCAGCGATCCTAGTTCAAATCTCGGTGGAACCTACTTTTTATTTTTTACCAGATTTG
CGTTTTTTTCATCTATTTCAAAATTGTTGCTTTCCTTATACAGCAAAGGGTTCCATGGTG
TAATGGTGAGCACTCTGGACTCTGAATCCATGAGCACTCTAGACTCTGAATCCAGCGATC
CGAGTTCATATCTCGGTGGAACCTACGCTTTATTCTTTGCCTGATTTGCGATCTTCATCC
TCATCTATTAAGATATTCTTTCAAATTGTTGCTTTCCTTATACAGCAAAGGGTTCCATGG
TGTAATGGTGAGCACTCTGCACTCTGAATCCAGTGATCCGTGTTCAAATCTCGGTGGAAC
CTAC
>TRINITY_DN888_c0_g1_i17 
ATCCGAGTTCAAATCTCGGTGGAGCGTAGGTTTTATTCTTTACCTGATTTGCGTTCTTCA
TGTATTAAGATATTCTTCTCAAATTGTTTTTTTCGTTATACATCACCAATTTATAGATTT
CGTTATACCTCACAGGGTTCCATGGTGTAATGGTGAGCACTCTGGACTTCTGAATCCATG
CCGATCCTAGTTCAAATATCGGTGCGATCGAACCTACTATTTTTTCTCCTTATCAGATTA
GAGTTCAAATCTCGGTGGAACCTACCCCTTATTCTTTACCAGATTAGCGTTCTTCTTGTA
GTAAGATGTTCTTTTTAAATTATATCTTTTGTTATACATCAAAGGGTTCCATGGTGTAAC
GGTGAGCACTTTGGACTCTGAATCCAGCGATCTGAGTTCAAATCTCGGTGGAACCTACGA
TATTCGCGTTCATATTCTATTAAGATATTCTTCTTAATTTATAGATTTCGTTATACCTCA
CAGCGATCCGAGTTCAAATCTCGGTGGAACCTACTTTCAAAATTGTTGCTTTCCTTATAC
TTTTTCAGCAAGTTATACAATCACCGGGTTCCATGGTGTAATGGTGAGCACTCTGGACTC
TGAATCCAGCGATCCGAGTTCAAATCTCGGTGGAACCTACGTTTTTTTCGTTATACAATT
TTTTTTTAGCAGATTTGCGTTTTTCATCTATTAAGATATTCTTTCAAATTGTTGCTTTCC
TTATACAACAATGGGTTCCATAGTGTAATGGTGAGCATTCTGGACTCTGAATCCAGTGAT
CCGACTTCAAATCTCGGTGGAACCTTCTTCTGATTTTTAACAGTTTTTTTGCTACTTCTA
TTAAGATATTCTTTTTAAATTATTGCATTCGTTATACATCCCATTGTTTCATGATGAAAT
GGTGTGCACTCTGAGCTTTGAATCCAACGAGCCGAGTTCAAATCTCGGTGGTACCTACTT
TTTATTTTTTACCAGCACTCTGCACTCTGAATCCAGTGATCCGTGTTCAAATCTCGGTGG
AACCTAC
>TRINITY_DN888_c0_g1_i11 
ATTGCTGAGCACTCTGGAATCCTTTGAATCCTATTAAAGCGATATTCTTCTCGATCAAAT
TGTTTTTTTCGTTATACATCACCGGGTTCCATGGTGTAATGGTGAGCACTCTTGACTTTG
AATCCAGCGATCCAAGCGATCCGAGTTCAAATCTCGGTGGAACCTCCCCTTATTCTTTAC
CAGATTAGCGTTCTTCTTGTAGTAAGATGTTCTTTTTAAATTATATCTTTTGTTATACAT
CAAAGGGTTCCATGGTGTAACGGTGAGCACTTTGGACTCTGAATCCAGCGATCTGAGTTC
AAATCTCGGTGGAACCTACTCTTTATTTAAAAAAAAAATTGCGTTCATCTTCTATAAAAA
TATTTTTCTTGAATTATATCTTTCGTTATATATGCTAGGGTTCCAAGGTGTAATGATGAG
CACTCTGTACTCTGAACCCAGCGATCCAAATTAAAATCTCGATGGAACCTAATCTTTATT
CTTTACCAGATTTTGCGTTCTTCATCTATTAAGATATTCTTCTCAAAATGTTGCTTTCCT
TATACATCACAGGGTTCCATGGTGTAATTGCTGAGCACTCTGGACTTTGAATCCAGCGAT
CCGAGTTCAAATCTCGGTGGAACCTCTTGTTTTTTTCGTTATACATCACCGGGTTCCATG
GTGTAATGGTGAGCACTCTGGACTCTGAATCCATCTCGGTGGAACCTACCACTCTGCACT
CTGAATCCAGTGATCCGTGTTCAAATCTCGGTGGAACCTAC
>TRINITY_DN888_c0_g1_i5 
TTAAGATATTGTTCTTAAATTGTTTTTTTCGTTGTACATCACAGGGTTCCATGGTGTATT
GCTGAGCACTCTGGACTTTGAATCCCAGATTTGCGTTCATCTTCTATTAAGATATTCTTC
TTAAATTATAGTTTTCTTTATACATCACAGGGTTCCATTGTGTAATGGTGAGCACTCTGG
ACTCTGAATCCTGCGATCCGTGTTCAATGATGAGCACTCTAGACATAGTCTGAATCCAGC
GATCCGAGTTCATATCTCGGTGGAACCTACGCTTTATTCTTTGCCTGATTTGCGATCTTC
ATCTATTAAGATATTGTTCTTAAATTGTTTTTTTCGTTGTACATCACAGGGTTCCATGGT
GTAATGATGAGCACTCTAGACTCTGAATCCAGCGATCCGAGTTCA
>TRINITY_DN888_c0_g1_i8 
TTACGATATTCTTTCAAACTGTTAATTTCCTTATACAAAAACGATTAAGATATTGTTCTT
AAATTGTTTTTTTCGTTGTACATCACAGGGTTCCATGGTGTATTGCTGAGCACTCTGGAC
TTTGAATCCAGCGATCGTTCCATGGTGTAATGGTGAGCACTCTGGACTCTGAATCCAGTC
GATCCGAGTTCAAATCTCGGTGGAACCTAACAAGCGATCCGAGTTCATATCTCGGTGGAA
CCTACGCTTTATTCTTTGCCTGATTTGCGATCTTCATCTATTAAGATATTGTTCTTAAAT
TGTTTTTTTCGTTGTACATCACAGGGTTCCATGGTGTATTGCTGAGCACTCTGGACTTTG
AATCCAGCGATCCGAGTTCAAATCTCGGTGGAACCTAATGTTTATTTTATACCAAATTTG
CGTTCTTCATCTATTAACATATTCTACTCAAATTGATGCTTTCTTTATACTTCACTCGTT
TTCATGGTGTAATGGTGAGCACTCTGGACTCTGAATCCAGTGATCCGAGTTCAAATCTCG
ATCCGAGTTCATATCTCGGTGGAACCTACGCTTTATTCTTTGCCTGATTTGCGATCTTCA
TCATCTCGGTGGAACCTAATGTTTATTTTATACCAAATTTGCGTTCTTCATCTATTAACA
TATTCTACTCAAATTGATACTTTCTTTATACTTCACCCGGTTTCACTCTGCACTCTGAAT
CCAGTGATCCGTGTTCAAATCTCGGTGGAACCTAC
>TRINITY_DN32215_c1_g1_i2 
ATGAAACAACGGTGAGAGGCCAGCATCTAACGCATTGAGCCACTGCAACTGCCAATAAAT
TATTGAAGTATTATTTTCATACAAATAAGGCTCTTATCTAGTATCAGAAAGAAAGTATTG
TCACATGAGTGTTAGGCGTATAGTCTATAATCTGTTATTCACAATTTGGTAATATTGACC
CTGAAGTGGAGGGTGAGGTGAGTATTAACCCATGAGACCTAGAGCAGCTTCCTGGGTTGA
ATCCAAGTGTACAAGATAATGAAATTCTGTCAAAAGTTAAGTATCATAAAACTTACGTTG
AAGGTGTGATCTTAGTCAGGTCTTCGCCAATCGTCTTTATGACTCTGCGACCCCAAATCC
AAAGACCAACTGAGATGCCTAC
>TRINITY_DN32215_c1_g1_i1 
GCCTATAGTCTATGATCTGTCATTCATAATTTGGCAACATCGACCCTGAGGTGGAGGGTG
AGGTGATGGTTAGCCCATGAGACCTAGAGCAGCTTCCTGGGTTGAATCCAAGTGTACAAG
ATAATGAAATTCTGTCAAAAGTTAAGTATCATAAAACTTACGTTGAAGGTGTGATCTTAG
TCAGGTCTTCGCCAATCGTCTTTATGACTCTGCGACCCCAAATCCAAAGACCAACTGAGA
TGCCTAC
>TRINITY_DN15198_c9_g1_i1 
TCGTTGCCAGTATAAGTTAGAGTGATCCACTTTTTGTTATCATTATCTTCGGGTGTTAGG
GCTGTCATTAAATTTAGATTTTTCTTGTTCTGTTTTTTCTTTAACATATTATTTATAATT
TTATCTTTGTACCCATTTTTTGTGGCTAGCCATTTTATATAATTAAGTTCATTGTTGTAA
TTTTCTTTTGACATCGGAATGTTAATGAGT
>TRINITY_DN2652_c2_g2_i1 
CAAATGACCTTTCGGGTTTCGAAATTGTATAACTCTTTAAAAATAAGACTTAGAGAATGA
AACAAGCACTGATGGAAAGATAAGCTCAAAAAGTTATAGTTATAGCATCACAGTTGACAA
CAAAAATGACATACATCTCACACTGCACATTGTTGAAAGTGAGAAAATAGTTGGTATAGA
AGACAAGCGAGCGTTCTGTGTTCTCGATTATCATGTTCTTCAATCTGTAATTACTGTTCA
ACGACATTTTCGAACAAGATTTGGTGATGATCCACCCAGTGGCCCTTCAATTCGTAAATG
AAAATCTGATTTTAATACGAGGATGCATATGTAAAAGGAAA
>TRINITY_DN2652_c2_g2_i3 
CTAAGATATAGACTGTTCAACAAAAGTTTGGAATAATGGTCACACATTGTACAGGGTTCC
TACAAATGACCTTTCGGGTTTCGAACTTGCATAACCCTTTAAAAATAAGACTTAGAGAAT
GAAACAAGCACTGATGGAAAGATAAGCTCAAAAAGTTATAGTTATAGCATCACAGTTGAC
AACAAAAATGACATACATCTCACACTGCACATTGTTGAAAGTGAGAAAATAGTTGGTATA
GAAGACAAGCGAGCGTTCTGTGTTCTCGATTATCATGTTCTTCAATCTGTAATTGCTATT
CGACATTTTCAAACAAGGTTTGGTGAAGATCCACCCAGTGGCCCTTCAATTCGTAAATGA
AAATCTGATTTTAATACGAGGATGCATATGTAAAAGGAAA
>TRINITY_DN2652_c2_g2_i2 
CAAATGACCTTTCGGGTTTCGAAATTGTATAACTCTTTAAAAATAAGACTTAGAGAATGA
AACAAGCACTGATGGAAAGATAAGCTCAAAAAGTTATAGTTATAGCATCACAGTTGACAA
CAAAAATGACATACATCTCACACTGCACATTGTTGAAAGTGAGAAAATAGTTGGTATAGA
AGACAAGCGAGCGTTCTGTGTTATTGATTATCATGTTCATCAATCTGTAATTGCTGTTCA
ACGACATTTTCGAACAAAATTTGGTGAAGATCCAGTGGCCCTTCAATTCGTAAATGAAAA
TCTGATTTTAATACGAGGATGCATATGTAAAAGGAAA
>TRINITY_DN2652_c2_g2_i4 
CCTCTCATATTTTATTTGGAAGGTTTAAAAATATTTTATAATGGATGGAAATAAATTTTG
AAGCGTAGGAGCTGTGGGATATAACGACACCGTACCCTGAGATTCATACTAAAGTTAGTT
CGACTGAGTGTAGCCCACGAGCATTCTCGTCGTTGGAGGACAGCATTATTGGGCGTGTGG
TGTAGGACTCCGTACGATGCAGACAATTTTATAACAAGCAACAACGCACCGTATGGTGCA
GACAATTTTTAAACAATATACAACGCACAAAGTACCGCATCTCTTTCTCTCTCTGTGTGG
CTACGAACCTCACTCGCTTTCTTATACCATCCCGAACGTAATAAGGCCGAAAACCGAATA
AAAGAAAATATTTACAAATCGAAACTAAACTGCTTCAAAAGTGAAAGACTGCTAACGGTA
AATTGAAGTACAGGGCTCTCTCAAATGACCTTTCGGGTTTCGAACATGTATAATTTTTTT
AATGAAACTTAGAGACATGGAACTAGTACCAATGGAAGAGAAACTCAAATAGTTACAATT
ATAGCATCACAGTTGGAAACAACAATGATAAACGTCATCTCACATTTCACATTGTTGAAA
GTGAGAAAATGGTTGGTACAGAAGACAAGAGAGCATTCTGTGTTCTTGATTATCATGTTC
ATCAATCTGTAATTGCTGTTCAACGACATTTTCGAACAAGATTTGGTGATGATCCACCCA
GTGGCCCTTCAATTCGTAAATGAAAATCTGATTTTAATACGAGGATGCATATGTAAAAGG
AAA
>TRINITY_DN2668_c2_g2_i1 
AAATATGACCGATGGCTGCCCATGGAGTCGGTTGACGAGCGGTGCAGGAGCGATCGGTCT
CACCCAGACCAACTCGTAGTTATTATCAAGGGAAGCTTACTTTTTGAATGCGCCTAGTAG
ATTCGAAAGCAAGATACTTTTAGATAATGTGGTGAACGATTGAGTGTGTTTTTATCCATT
GTAAGTGTCTCACCAGTTGTGGGTGTCGGCACAACACCAATTTTGCACCTGATGATGTCC
TAAGGGACGAAAGACCTAGGGTAGGTTATTATGCATAAAAGCAAGCTGACGGGATCATTC
GCC
>TRINITY_DN2668_c2_g2_i2 
ACGAACAGTACAAGAGCGATCAGTCTCACCCAAACCAACTCATGGTTATTATCAAAGGAA
ACTTACTTTTTGAATGCGCCTAGTAGATTCGAAAGCAAGATACTTTTAGATAATGTGGTG
AACGATTGAGTGTGTTTTTATCCATTGTAAGTGTCTCACCAGTTGTGGGTGTCGGCACAA
CACCAATTTTGCACCTGATGATGTCCTAAGGGACGAAAGACCTAGGGTAGGTTATTATGC
ATAAAAGCAAGCTGACGGGATCATTCGCC
>TRINITY_DN584_c39_g1_i1 
TTTATAATGTAATAACATTTTTCATTTTAGAGACATTTTAAAGCCCTTAGGCGGCATTTT
AAATGTCCATGCGCGCTTGCTTCTAAGTGGCATTTACGACAACAAATCTTGTTTTTCTGG
CAACCTTTTTTTTTCTACATTTTTAACTCTTCAAAATGTTCCACACGATGCAATTTTCTT
TCGATCTGTTTCAAATTTTCAGCATGAATTCTCAATACCCC
>TRINITY_DN6376_c2_g1_i1 
TTGGGATCTCTTACTTCCTCTGCATATTCTCAATCCATGATTGATTTGACTTCAGTGGTT
TTGTGTAATTGAATGCCAAGTTTGTCAAAAATGAGAAAGAAACAGGAGAAAACAGTTCTC
CATAAATTGACGCGTGTGTGGCCTGACTTCAGGGACCCATTTCACAAACCACAAGTAAAT
ACCAGTAAATGCTAGTAATCATCACTGTTCTTCCTCGAGTCGTTTCCAATTTCTTTGATC
GACTGTTGCAGAGAAATCTCCAGCCATCTGTATCCTTCCATGCTTCTGTTACTTGCGTCT
CCATCCAGTCCTGGTCTCTCT
>TRINITY_DN18040_c0_g1_i12 
GAATCTTTGCCAGAGATTATAGAAATTTGGGTAAAATTGACACAGCTCCCATTAACGTAA
AATTAATTCAGATTATGAACTTACCACTAATCAATGATCGTCCTCAGCTGGTTGATTTTC
ACTTGTTTACGAATCCAACACCTTTTAATAAGGCCCAAACTAAATGTACACCCGGGTTCT
CTTCGGCTATTTATAGCCCACAATTCACGCACTTATTTATATAAACAACGCGACGCGACG
AGTGTTGCACCGGATGTGTATAGCCCGAGCGCTTGCCGCCACCAGACTGCTCTGCTCTGC
GAAGCCACAGCCTTGAAGAGCAACAACTCCGTCCGTACGACAGACTGG
>TRINITY_DN18040_c0_g1_i8 
GTTCTCTCTCTCTCTCTCTCTCTCAGTCGCCAGATGCGTAATACCAACAACAACAACAAA
CAAAATGTCCGCACTTGCACTTTTCCCAGTTATTGGGGAAATTAAGAAGAACGTAAATAA
ACAAGCGAGCAATGGACGACGCTAGAACTAGAACAAAAGAAGAACACAATCCCACGGCCA
CAACAAACCACAGTCTTCTAATTCTAAATATACCACCGCGCACAAACACACATACCTTTT
AATAAGGCCCAAACTAAATGTACACCCGGGTTCTCTTCGGCTATTTATAGCCCACAATTC
ACGCACTTATTTATATAAACAACGCGACGCGACGAGTGTTGCACCGGATGTGTATAGCCC
GAGCGCTTGCCGCCACCAGACTGCTCTGCTCTGCGAAGCCACAGCCTTGAAGAGCAACAA
CTCCGTCCGTACGACAGACTGGCGGGAGAGGGGGGAGAGTCTGCTGCAGTCGTAATGTCA
TGGAAACCGTATTGCCCACTTCACTTCACTTCATTGAGTCGTCGAAATTTGTGTGTGGCG
CAGATCGCCATCGGAAAGGACCACATGGGCTCAGAGAATGCCCACTGGCACGTAACACCC
TGAGGAGCAAGTTATGAATTGGTATGAACGAGAC
>TRINITY_DN18040_c0_g1_i15 
GAATCTTTGCCAGAGATTATAGAAATTTGGGTAAAATTGACACAGCTCCCATTAACGTAA
AATTAATTCAGATTATGAACTTACCACTAATCAATGATCGTCCTCAGCTGGTTGATTTTC
ACTTGTTTACGAATCCAACACCTCTTTTTCTTTATTGAGAAGAAGAAAACGGCAGATTAT
CCCCAGTATTTCGTCTAAGTTATAGCTATGATGTGCGTAGAAGCGTCCTCTTGGATGGAT
CGTCACTTAAATGGGGAAACGCCGTGTTGTAATCCACATTGGTCCAGCATGTTGAAATTG
GCTGACACTAACATAAGTCACACACCACGCGGAAAAAAGTCAATACTACCACCACCACCA
CAGAAACACAACTTTCACCAGGTTTGACACACAAACAGCACTCGATTGCAATTTCACAAA
TACCAACTTTAACTTATAATAAAATAATATAAAAGAATCTAATAACTCAGGAACCAAGGC
CTCTGAATCACCTACGCAAACAAACGTGACGAGAACATTAGAGCTGAAAACTTCCCGGCG
TAGTACGCAGTTTGTGTTGAACAGAAGACAGAGAGTCAGTCCTTCCGTTCCGACTATCGC
GGGCTCTG
>TRINITY_DN18040_c0_g1_i1 
GGAAAAGAGCTGTAATGGGAAATATAATTTTTCTTTGGCTAACGAGTGCTAATGAAAGGT
ATATTTTTAGCCACAACACTATTGGAAATATGTAAATATAGTTATCTAAAAATTAATGTC
CTCAAAAACGTGAACATTCATTTTTCACGCGGAAGCACTGCCAAGCGGGAGATTATGGAA
TTAAAAGCGTCGACACATGAATTCCAAGGCCTAGGACGACTAAAAATAAAAACAACACTG
TCTCGAAGTAGGTCTAGTCTAAAGCAAGTTATATAAAGGGGGCATTGAATTTCGTGGTGT
AATCTTCCATTTTGTTCAAGTTGAGGCCATTCATCGACTTATCTCGCGTTTTCCACAGAA
TCCACCAAACTTACAATCTGTTCTATGTTATTAGGTGTAGGTTAGCATAAGTAATTAATT
ATTAATTAAATAATTGTAAGATGTGCTCAAATGGGGCGATTTGACGAAAAAAATTGCCGG
ATCAGATCTTGCCTACTGAGTAGAAACGAGTTACAGAAATAAACAGAGGCGTCTATGATA
CACGACGCACAAATCCACCCGAGGGGGCGAAGCAAATGGGGTGAGAAGTTGCTCACAGTT
TGGGAACTACAAGACAGGATGCATTAGTGCCAGTATTAACTACTTTCCAGGCCATTCTCC
CCCTGATATTAAAGAACTCACCTAAGTTATAGCTATGATGTGCGTAGAAGCGTCCTCTTG
GATGGATCGTCACTTAAATGGGGAAACGCCGTGTTGTAATCCACATTGGTCCAGCATGTT
GAAATTGGCTGACACTAACATAAGTCACACACCACGCGGAAAAAAGTCAATACTACCACC
ACCACCACAGAAACACAACTTTCACCAGGTTTGACACACAAACAGCACTCGATTGCAATT
TCACAAATACCAACTTTAACTTATAATAAAATAATATAAAAGAATCTAATAACTCAGGAA
CCAAGGCCTCTGAATCACCTACGCAAACAAACGTGACGAGAACATTAGAGCTGAAAACTT
CCCGGCGTAGTACGCAGTTTGTGTTGAACAGAAGACAGAGAGTCAGTCCTTCCGTTCCGA
CTATCGCGGGCTCTG
>TRINITY_DN18040_c0_g1_i16 
CCGAATTGTCATGTTTTCCTTGTTCAAATATTAACTAACTACATTTAGTGTTGAAATTAT
TAAGGGACTAGCCGGTAAACAGTGAAAAACAATACTAGGAAATTAAAAATGTGCAATACT
CACATGTTGAAATTGGCTGACACTAACATAAGTCACACACCACGCGGAAAAAAGTCAATA
CTACCACCACCACCACAGAAACACAACTTTCACCAGGTTTGACACACAAACAGCACTCGA
TTGCAATTTCACAAATACCAACTTTAACTTATAATAAAATAATATAAAAGAATCTAATAA
CTCAGGAACCAAGGCCTCTGAATCACCTACGCAAACAAACGTGACGAGAACATTAGAGCT
GAAAACTTCCCGGCGTAGTACGCAGTTTGTGTTGAACAGAAGACAGAGAGTCAGTCCTTC
CGTTCCGACTATCGCGGGCTCTG
>TRINITY_DN18040_c0_g1_i20 
GTAGTTCCTATGATTTGAGGTTATGTCTTGTGCTGGCTGTTGTGCATTTTTTATGTATAG
ATACTACAGAAGGTTAATACCCTATTTCTGTTAATATTTACAAGAACTATTAATTAAATA
GCAACCTTCATTTACGTTACAAGTTATTGTTTGTGTCAAATTGATGTTGAAAGAAAATAA
TTCCTTTAATACAGTCAATAAATTTAATATTAAGTTTAAATAAACGTAATCTTACCTCTT
TTTCTTTATTGAGAAGAAGAAAACGGCAGATTATCCCCAGTATTTCGTCTAAGTTATAGC
TATGATGTGCGTAGAAGCGTCCTCTTGGATGGATCGTCACTTAAATGGGGAAACGCCGTG
TTGTAATCCACATTGGTCCAGCATGTTGAAATTGGCTGACACTAACATAAGTCACACACC
ACGCGGAAAAAAGTCAATACTACCACCACCACCACAGAAACACAACTTTCACCAGGTTTG
ACACACAAACAGCACTCGATTGCAATTTCACAAATACCAACTTTAACTTATAATAAAATA
ATATAAAAGAATCTAATAACTCAGGAACCAAGGCCTCTGAATCACCTACGCAAACAAACG
TGACGAGAACATTAGAGCTGAAAACTTCCCGGCGTAGTACGCAGTTTGTGTTGAACAGAA
GACAGAGAGTCAGTCCTTCCGTTCCGACTATCGCGGGCTCTG
>TRINITY_DN18040_c0_g1_i11 
GTTCTCTCTCTCTCTCTCTCTCTCAGTCGCCAGATGCGTAATACCAACAACAACAACAAA
CAAAATGTCCGCACTTGCACTTTTCCCAGTTATTGGGGAAATTAAGAAGAACGTAAATAA
ACAAGCGAGCAATGGACGACGCTAGAACTAGAACAAAAGAAGAACACAATCCCACGGCCA
CAACAAACCACAGTCTTCTAATTCTAAATATACCACCGCGCACAAACACACATACCTTTT
AATAAGGCCCAAACTAAATGTACACCCGGGTTCTCTTCGGCTATTTATAGCCCACAATTC
ACGCACTTATTTATATAAACAACGCGACGCGACGAGTGTTGCACCGGATGTGTATAGCCC
GAGCGCTTGCCGCCACCAGACTGCTCTGCTCTGCGAAGCCACAGCCTTGAAGAGCAACAA
CTCCGTCCGTACGACAGACTGGCGGGAGAGGGGGGAGAGTCTGCTGCAGTCGTAATGTCA
TGGAAACCGTATTGCCCACTTCACTTCACTTCATTGAGTCGTCGAAATTTGTGTGTGGCG
CAGATCGCCATCGGAAAGGACCACTCCGTCCGTACGACAGACTGGCGGGAGAGGGGGGAG
AGTCTGCTGCAGTCGTAATGTCATGGAAACCGTATTGCCCACTTCACTTCACTTCATTGA
GTCGTCGAAATTTGTGTGTGGCGCAGATCGCCATCGGAAAGGACCACATGGGCTCAGAGA
ATGCCCACTGGCACGTAACACCCTGAGGAGCAAGTTATGAATTGGTATGAACGAGAC
>TRINITY_DN38440_c0_g5_i1 
AAATTTATCGTTACGTTAATTCTGCGATGTGCTGATACGAGGGGCAAATCCTGGTGACGT
GTTTGGTAATGTGTTAACTGTATACAGGCAACAAGCATCGAACCAAGGTTCAGGGCTTGC
AGATGTACAGGTAGAGCCTTACGCCACGATTCGCCCCTGGCTTATACCTAAAACTGCACG
TAGAAACAATATCACAAATTTAGTCAATAAAATGAGAGAGAGGAGTATTTTTCACTACCG
TAATAACCACGTTATTTTTTCTGAAGTGTAAATTTGAAGTGCAAGATGTCATAATTTTAT
TACAAGCAAGCTACTAATGGATACCACAAACTGTCTCCATGCGTCATCATCTATAACATG
GTTATAATATCTTAATTCAATTTTGGAAAAGATATGTACCAGAAGTATATGATTTACAGC
ATATAGCATATCAGGTATTGGATCCCTCCATGAAATAAGGGCTTTGGTCTGTAGCTGATA
AAATGAGATCTTATTGTATACAAAACGTGTTTCCTTGTCTACGGGATATAGTATGCACTT
TTTTAAGTTTATCTTAAACAAATATTCACTGTCAGAAGTGTCCTCCTTGTAGCCATTGAA
TTATTTTGTGACCGTTGAAAGTAATACACAACTTGAAGTCTAGAGTGGTAGGTCAAGAAA
ATGTGTTACATAGACATTTACCTATGTAGAATTTTTCAGTAAGTCAGTAAGTCCTATGCC
CATAAACCTATGTGTAGTCTATACTTTATATGATTGTCCAAAAGATAATTTTCCTCGTAA
AATTCAAATTTGAATAGCTGTACAGTTATAAACGGGTTTATTGATCTCGATAATTTACTT
TACTATGAAAAAAAATGGAATTTTATTTCAGTCATCACTACTACATATTACCTATATATA
AAGTGTAGCAACTTTGATGAAAAACCTATCAATAGTAATGTATTAAAATCATAAAATTAA
ATTCTCTCATTACTTTATACTCGTATAGGTTATAGACTACTTTCATTGTGCAAAAATACT
TTATAACTGTTTTCCACTATGCAACTTTTATTAGAACATAAATACGTATTTTTCTCATAT
TTGAGAATGAGATACTCCATATAATTGTTACAGAATTCTCTTTAAATTCATCTAAACCAG
GAAAATTAAACTGCATTTGACTATGTTCCTGCACGTGCTGATCCCATGACAACGGGATTA
CTCACTTTTCACTGGCGCTGTCATCACTGAACATGGAGTGTTTTTTTGTAAACAGTGTGA
AGTCATCAGCGTACATTCATTCTTTTAACTCTGAGCTGTTTTTCCTGTCATAAGACAGAA
TGATTCAGTATTACATATTTAAATACTCTGAACTATGTAGTCTGAAACAAGTCCATAATT
AATGGTCTGTATAGAACAAAAAGTAAATACATCTGTAGAAAATATTAGTTATTTATCCTT
ATAGATGAAGATTATACAGGGTGTTAGGGGTTTGAGTGCACAAATTGTAACACCATATTC
CTTATTTTAAATAAAACAGAAATGTCTAATATAATTTTTCGCTCCAATACGTATTTTTGC
AATAAAAATAAATC
>TRINITY_DN4851_c0_g1_i3 
CCTATCTAGTCCTATTTGTCCTAGCTTTGATTATGACAATTGTTTCTGTTTTCATGATTC
AGAATGACTGAATACAACGTCGGGAGTATGGTAGGTGAAAGTGTCCTGGTTTTATGGTTC
AGAATATGGCAACCCTAACTACAGACAACAATAGAATTAATGTTCTCTTTCATCATTTAA
TAAAACATACATTACAAATACGATGTTAAGCATTTTGCTTTCTTTACAAAGATTGTGATG
GATATGCTTGACTGGTGAAATAAAATTACTTATGTGGTAAGGGTAACTTGTACACTATGA
GTGTTCTTATATATATTAAGTAAAAATATCTTACAAAACTTTAAAATAACTTCTGAATAT
CGAAATCAGCAATAGGAACATAAATACAACAAGGAATCAAACAGGTATCTAAACCAGGTA
AAATAAATAACTCCTCTGCTGTATAAACGTTATAAATAGCTATGGTGTACTTAGAAAGTA
AAGTAACTCACTTAGATGCAAAATTATACTTTGTTTAAAAAATTAAAAGCAATAATACAA
ATGCCACTTATCATAATGCATCAACTGTAAGTGACAGAAACTGGTCCTTCTTTGCAAAGT
ACTCTTTAAGGCGGATATTGGCATACCTGAAACAAAAATATCACAATATAAAAATCAGGA
TATTTCTAACAGGAGAAGATTAAAAATTAATTTTCAATTCAGATCAAGACTGCTTCCTGA
ATTAAACACTAAAACAATACAAATTATTTTCAAATAAAGTTATTGTTCTTCTCATTCCTA
CTGGATTAGTAGTAGTGTCAACTCAAAAATAAATCTTAATTAAAGTTATGGATGTTTGGA
TGTTATTCACTTTCAAATTCCTCGTAATATTAAAGTAAATTAATTATTTATTATTTTGTG
GAATAGCCCAAACAAAATGCCCCTGGGTTTTCATAAATATAGGTACATTTTTCTCATGCT
TCGCTTTCAAATTATATTATCATATGATATCCTCTGGTGGTAATACTTATAAACATTACA
CTAAATTCGTAGGGTAGCTTGTGACGTGACTAAGTCCCGATTTAAATGATTAAGCCTTAT
TTACAAGCAGGCGAAGCACGTGCTATGACGTTTGGAAGAGCGGCGCCTGTATACATATTG
TTCCTGGGCATTAGTATTAGGCAGATTTCCTAATTACATGCGCCGCCCCTCCAAACGTCA
TAGCATGGGCCACGCCTGTTTACAAGACC
>TRINITY_DN13871_c0_g1_i1 
TTTATGTTTCGAATATCATGGGAAATTAAAGATAATTCTAACACACAATTTCGATTAAAT
ATAAATAAATAAATAAATAAAATAATTTAAAAGGTTCTATATTTGTGTTCATATTCCTAT
AATCCTATTTGCAACATTCCCATAGTGTAAATTACGATAGACTGTTATGGTGACTCTTGA
ACCCTTGCGTTTCTGGAAATGAAAACATTCATGCGGGGATCGATTACCTTAAAAAATCCC
TAATGTCTATTCCAGATTTAAAATCAGCAGATCATAACACAGCTTCGTAACCTACTATAT
ACTGCTCGATACATGCGCGTTTCACAAGCTCACAGGCTTGGAAATTACATTGAC
>TRINITY_DN3574_c0_g3_i1 
GCCGGTTTGTCGCTTGTTTTAAGAATAAGAGGAAAGTCCGGGCAACACAGAGCATCCTGC
TTTCTAACAGAAAGTTATCCGCGAGGGTAAAGTAATGTAGAAGAAAATAACCGCCTTTCT
CTTTGCAGAAGGGTAAGGGTGAGAAGGTAAGGTAAGAGCTTACCAGCTCGGATAGTAATA
TTTGAGGCTGTACATCTCAGGAGTTGTAAGGTCATGTATACCGGCGTTATGAGAGTTGCT
CGCTCCATGCCGGAGGGTAGACCGCTAAAGTGTTGTGGCAACACATCACTCAGATAAATG
ACAAACACCTTTATCAATTATGGTTAAGTTACAGAACCCGGCTTACAG
>TRINITY_DN3564_c1_g2_i1 
GAGTTAGTGAAAATGTTGTGTTAGGTCAATTAGTAGCAGATGACATCGACAACAAAAATG
AAGCATGGTAACAGCGTGTAAAGGAAAGTTCTTGGAAGACATTCTGCAAACAATAACATA
CCTGGCCTTTTTGGAAAGCGTTTCATTGAAATAATCACCTCACACAAAATTAGGAGGTTG
GTTGTATGCTATTTGTACAAGAACAACAAAAGAAAAGAAATTGTTTATTGGTACACTGAC
TGTGAATCTCCTTTCTGCAAGGACGAGAATTTCAAGACCTACCAAACCAAGTATCCTGGG
TTAAATCCCAAACTCCTCCGCAATGACTATGTTGAGAAGGCATATATCATTGTTGATAGT
AATCCGTCCGTCGGATGGGGACGTTAAGCCACCGGTCCCCTTGGTGCT
>TRINITY_DN50824_c0_g4_i1 
AAGCTCAAGTCACAACTAAATGCGTAGCCACTTATGGCGCCAGTCAGTGAATAGGGAAGA
GAAATAGGACCCGTTCTGGCTATCGGAACACAGGAGATGGTTTGGGGATGCTGACCGCGT
GGAATGTGTTTCGAAAAACAAAGAACTCCACAACGATGACTTCCTTTTCAAAAAAAAAAA
AAAAAAAAAAAAAAAAGTTAAACAACATACATTTACGTTTTT
>TRINITY_DN50824_c0_g4_i2 
AAGCTCAAGTCACAACTAAATGCGTAGCCACTTATGGCGCCAGTCAGTGAATAGGGAAGA
GAAATAGGACCCGTTCTGGCTATCGGAACACAGGAGATGGTTTGGGGATGCTGACCGCGT
GGAATGTGTTTCGAAAAACAAAGAACTCCACAACGATGACTTCCTTTTCAAAAAAAAAAA
AAAAAAAAACAAAGTTAAAAATCATCCTTTTCCGTATTTGAAGTAATTTTTTAGTCATTT
CTGTATAAAAACTTCGAATTAAAGACG
>TRINITY_DN82866_c0_g1_i1 
CTTGATATTAAATTTTAATATTACTAAAATAAAATTAAAAAAATTACATTCCATAAATTC
TGACTCACAACCTATTCACCATATTTTGTAATTTATGCGCACCTTCTTTCATATTGAACT
GTAACATGTAAACTTTTACAAGACACTAGATTAGGAAATTTTAAATATAGCAATATACAG
TGGGTGGACAGCGAATTAGGAATTCCGAAAAAAAATTGAATTATATTAGTTTTTATTTTA
ATTTCACTTAGTGGCTACAACTTTTT
>TRINITY_DN82866_c0_g1_i2 
CATTATTAGTCTTTGATATAAAGTAAAATGCTATAGACTATGTTTAGTGTTCACATCTGT
ATTTCCAATTCCTTCTTCTTCTTCTTCTTCTACTTCAAGATTTTGCTACCAAGGCCCATT
CTGAATCAAAGTGTATCCTATTATACTTGATATTAAATTTTAATATTATTAAAATAAAAA
AATTACATTCCATAAATTCTGACTCACAACCTATTCACCATATTTTGTAATTTATGCGCA
CCTTCTTTCATATTGAACTGTAACATGTAAACTTTTACAAGACACTAGATTAGGAAATTT
TAAATATAGCAATATAATTTTTTTTTTAATCCGTGGAGCGACAGCCCTTTGAAGGCAAGG
CTTACCAATATAATAATCCCAAAAAATGTCATTTTTACTTACAATATTTTGCAGTATCAA
CAACATAGTTTAGAATCATAATGATGCATCTACAAAATTCATGTTTTGAGATAACTTTAA
ATGAGATAATGATATTTAGTATAACTATATTATATTTAAAATTTCAAGCTATAAGATAGA
CATTCTATCATTTCGTTATTAAATACAGTATATTGAACACCATGTCAAGGTAATCAATTT
TGTAGATGATGTCATTATGATTCTAAAGCCCCGAATTATATGTACCTTTTATATGTTATA
TTTTACACTTATGTTATAGATTTTAATCTACTGTATACACATGATTGAAGCCATGGGCGA
ATCCTGGTGACGTGTTTGGTCATGCGCTAACTGTATACAGGCAACAAGCATCTAACATAG
GTCCAGGAGTTGCAGAGATATACAGGTGGCGCATTACCACACGTC
>TRINITY_DN82866_c0_g1_i3 
ATATTATTAAATTATGTTAAAAAGTTGTAGTTACTAAGTGAAATTAAATTAAAAACTAAT
ATAAATTAATTTTTTTCGGTAATATTCCTAATTCGCTGTCCACTCGCTGTAAATTTTTTT
TTTTAATCCGTCGAGCGACAGCCCTTTGAAGGCAAAGCTTACCAGTATAATAATCCCAAA
AAATGTCATTTTTACTTACAATATTTTGCAGTATCAACAACATAGTTTAGAATCATAATG
ATGCATCTACAAAATTCATGTTTTGAGATAACTTTAAATGAGATAATGATATTTAGTATA
ACTATATTATATTTAAAATTTCAAGCTATAAGATAGACATTCTATCATTTCGTTATTAAA
TACAGTATATTGAACACCATGTCAAGGTAATCAATTTTGTAGATGATGTCATTATGATTC
TAAAGCCCCGAATTATATGTACCTTTTATATGTTATATTTTACACTTATGTTATAGATTT
TAATCTACTGTATACACATGATTGAAGCCATGGGCGAATCCTGGTGACGTGTTTGGTCAT
GCGCTAACTGTATACAGGCAACAAGCATCTAACATAGGTCCAGGAGTTGCAGAGATATAC
AGGTGGCGCATTACCACACGTC
>TRINITY_DN34159_c0_g1_i5 
TTTCATCTAGTGTTCTGCTTGTTTAAGAAACAATTTTTCTTCTTAGTTCTTCGTTGAATA
ATGTACACAAATTGCATATAACAGGTAGCGTGGCCGAGCGGTCTAAGGCGCTGGTTTAAG
GCACCAGTCTCTTCGGAGGCGTGGTCTGCTTGTTTAAGAAACAATTTTTCTTCTTAGTTC
TTCGTTGAATAATGTACACAAATTGCATAATGTAAAAGGTAGCGTGGCCGAGCGGTCTAA
GGCGCTGGTTTAAGGCACCAGTCTCTTCGGAGGCGTGGGTTCGAATCCCACCGCTGCCAT
TATTTTTATCTAGTGTTCTGCTTGTTTAAGAAATAATTTTTCTTCTTAGTTCTTCGTTGA
ATAATGTACACAAATTGCATATTGTAACAGGTAGCGTGGCCGAGCGGTCTAAGGCGCTGG
TTTTAGGCACCAGTCTCCTCGGAGACG
>TRINITY_DN34159_c0_g1_i10 
TGCCATTGTTTTTCATCTAGTGTTCTGCTTGTTTAAGAAACAATTTTTCTTCTTAGTTCT
TCGTTGAATAATGTACACAAATTGCATATTGTAACATGTAGCGTGGCCGAGCGGTCAAAG
GCGCTGGTTTTAGGCACCATTCTGCTCGGGGACGTGGGTTCGAATCCCACCGCTGCCATT
GCTTTTTTTTTTATCTAGTGTTCTGCTTGTTTAAGAAACAATTTTTCTTCTTAGTTCTTC
GTTGAATAATGTACACAAATTGCATATTGTAACATGTAGCGTGGCCAAGCGGTCTAAGGC
GCTGGTTATAGGCACCAGTCTCTTCGGAGGCGTGGGTTCGAATCCCACCGCTGCCATTGT
TTTTTATCTAGTGTTCTGCTTGTTTAAGAAATAATTTTTCTTCTTAGTTCTTCGTTGAAT
AATGTACACAAATTGCATATTGTAACATGTAGCGTGGCCAAGCGGTCTAAGGCGCTGGTT
ATAGGCACCAGTCTCTTCGGAGGCTGGGTTCGAATCCCACCGCTGCCATTGCTTTTTATC
TAGTGT
>TRINITY_DN34159_c0_g1_i9 
AAACAATTTTTCTTCTTTGTTATTCGTTAAATAATGTACACAAATTGCATGTTCTAACAG
GTAGCGTGGCCGAGCGGTCTAAGGCGCTGGTTTTAGGCACCAGTCTCCTCGGAGACGTGG
GTTCGAATCCCACCGCTGCCATTGTTTTTCATCTAGTGTTCTGCTTGTTTAAGAAACAAT
TTTTCTTCTTAGTTCTTCGTTGAATAATGCATATAACAGGTAGCGTGGCCGAGCGGTCTA
AGGCGCTGGTTTTAGGCACCAGTCTCTGCCATTGCTTTTTATCTAGTGTTCTGCTTGTTT
AAGAAACAATTTTTCTTCATGGGTTCGAATCCCACCGCTGCCATTTCTGCTTGTTTAAGA
AATAATTTTTCTTCTTAGTTCTTCGTTGAATAATGTACACAAATTGCATATTGTAACAGG
TAGCGTGGCCGAGCGGTCTAAGGCGCTGGTTTTAGGCACCAGTCTCCTCGGAGACGTGGG
TTCGAATCCCACCGCTGCCATTGCTTTTTATCTAGTGT
>TRINITY_DN34159_c0_g1_i7 
AAACAATTTTTCTTCTTTGTTATTCGTTAAATAATGTACACAAATTGCATGTTCTAACAG
GTAGCGTGGCCGAGCGGTCTAAGGCGCTGGTTTTAGGCACCAGTCTCCTCGGAGACGTGG
GTTCGAATCCCACCGCTGCCATTGTTTTTCATCTAGTGTTCTGCTTGTTTAACAAACAAT
TTTTCTTCTTTGTTATTCGTTAAATAATGTACACAAATTGAATGTTCGAAACAATTTTTC
TTCTTAGTTCTTCGTTGAATAATGTACACAAATTGTAACAGGTAGCGTGGCCGAGCGGTC
TAAGGCGCTGGTTTTTTTAAGGCAAATAGGCACCAGTCTCAAGGCACCAGTCTCTTCGGA
GGCGTGGGTTCGAATCCCACCGCTGCCATTGTTTTTTATCAAGTGTTCTGCTTGTTTAAG
AAACAATTTTTCTTCTTAGTTCTTCGTGGCGCTGGTTTAAGGCACCAGTCTCTTCGGAGG
CGTGGGTTCGAATCCCACCGCTGCCATTAGTTTTTTATCTAGTGTTCTGCTTGTTTAAGA
AATAATTTTTCTTCTTAGTTCTTCGTTGAATAATGTACACAAATTGCTTGTAACCGGTAG
CGTGGCCGAGCGGTCTAAGGCGCTGGTTTTAGGCACCAGTCTCCTCGGAGACGTGGGTTC
GAATCCCACCGCTGCCATTGCTTTTTATCTAGTGT
>TRINITY_DN34159_c0_g1_i16 
GAAACAATTTTTCTTCTTAGTTCTTCGTTGAATAATGTACACAAATTGCATAATGTAACA
GGTAGCGTGGCCGAGCGGTCTAAGGCGCTGGTTTAAGGCACCAGTCTCTTCGGAGGCGTG
GGTTCGAATCCCACCGCTGCCATTGTCTGCTTGTTTAAGAAACAATTTTTCTTCTTAGTT
CTTCGTTGAATAATGTACACAAATTGCATAGGCGCTGGTTTAAGGCACCAGTCTCTTCGG
AGGCGTGGGTTCGAATCCCACCGCTGCCATTATTTTTATCTAGTGTTCTGCTTGTTTAAG
AAATAATTTTTCTTCTTAGTTCTTCGTTGAATAATGTACACAAATTGCATATTGTAACAG
GTAGCGTGGCCGAGCGGTCTAAGGCGCTGGTTTTAGGCACCAGTCTCCTCGGAGACGTGG
GTTCGAATCCCACCGCTGCCATTGCTTTTTATCTAGTGT
>TRINITY_DN34159_c0_g1_i13 
GTTTTAGGCACCAGTCTCCTCGGAGACGTGGGTTCGAATCCCACCGCTGCCATTGTTTTT
CATCTAGTGTTCTGCTTGTTTAACAAACAATTTTTCTTCTTTGTTATTCGTTAAATAATG
TACACAAATTGAATGTTCGAAACAATTTTTCTTCTTAGTTCTTCGTTGAATAATGTACAC
AAATTGCATATAACAGGTAGCGTGGCCGAGCGGTCTAAGGCGCTGGTTTTTTTAAGGCAA
ATAGGCACCAGTCTCAAGGCACCAGTCTCTTCGGAGGCGTGGGTTCGAATCCCACCGCTG
CCATTGCTTTTTTTTTTCATCTAGTGTTCTGCTTGTTTAAGAAACAATTTTTCTTCTTAG
TTCTTCGTTGAATAATGTACACAAATTGCATAATGTAAAAGGTAGCGTGGCCGAGCGGTC
TAAGGCGCTGGTTTAAGGCACCAGTCTCTTCGGAGGCGTGGGTTCGAATCCCACCGCTGC
CATTATTTTTATCTAGTGTTCTGCTTGTTTAAGAAATAATTTTTCTTCTTAGTTCTTCGT
TGAATAATGTACACAAATTGCTTGTAACCGGTAGCGTGGCCGAGCGGTCTAAGGCGCTGG
TTTTAGGCACCAGTCTCCTCGGAGACGTGGGTTCGAATCCCACCGCTGCCATTGCTTTTT
ATCTAGTGT
>TRINITY_DN34159_c0_g1_i12 
AAACAATTTTTCTTCTTTGTTATTCGTTAAATAATGTACACAAATTGCATGTTCTAACAG
GTAGCGTGGCCGAGCGGTCTAAGGCGCTGGTTTTAGGCACCAGTCTCCTCGGAGACGTGG
GTTCGAATCCCACCGCTGCCATTGTTTTTCATCTAGTGTTCTGCTTGTTTAACAAACAAT
TTTTCTTCTTTGTTATTCGTTAAATAATGTACACAAATTGAATGTTCGAAACAATTTTTC
TTCTTAGTTCTTCGTTGAATAATGTACACAAATTGTAACAGGTAGCGTGGCCGAGCGGTC
TAAGGCGCTGGTTTTAGGCACCAGTCTCAAGCTCGGAGGCGAGTGCACCAGTCTCTTCGG
AGGCGTGGGTTCGAATCCCACCGCTGCCATTGCTTTTTTTTTTATCTAGTGTTCTGCTTG
TTTAAGAAACAATTTTTCTTCGGCGCTGGTTTAAGGCACCAGTCTCTTCGGAGGCGTGGG
TTCGAATCCCACCGCTGCCATTAGTTTTTTATCTAGTGTTCTGCTTGTTTAAGAAATAAT
TTTTCTTCTTAGTTCTTCGTTGAATAATGTACACAAATTGCTTGTAACCGGTAGCGTGGC
CGAGCGGTCTAAGGCGCTGGTTTTAGGCACCAGTCTCCTCGGAGACGTGGGTTCGAATCC
CACCGCTGCCATTGCTTTTTATCTAGTGT
>TRINITY_DN34159_c0_g1_i2 
AAACAATTTTTCTTCTTTGTTATTCGTTAAATAATGTACACAAATTGCATGTTCTAACAG
GTAGCGTGGCCGAGCGGTCTAAGGCGCTGATTTAAGGCAACAGTTTCTTCTGAGGCGTGG
GTTCGAAACCCACCGCTCCCATTGTTTCATCTAGTGTTCTGCTTGTTTAACAAACAATTT
TTCTTCTTTGTTATTCGTTAAATAATGTACACAAATTGAATGTTCTAACAGGTAGCGTGG
CCGAGCGGTCTAAGGCGCTGGTTTTAGGCACCAGTCTCTTCGGAGGCGGGTAGCGTGGCC
GAGCGGTCTAAGGCGCTGGTTTTAGGCACCAGTCTCCTCGGAGACG
>TRINITY_DN34159_c0_g1_i15 
GTTTTAGGCACCAGTCTCCTCGGAGACGTGGGTTCGAATCCCACCGCTGCCATTGTTTTT
CATCTAGTGTTCTGCTTGTTTAAGAAACAATTTTTCTTCTTAGTTCTTCGTTGAATAATG
TACACAAATTGCATAATGTAACAGGTAGCGTGGCCGAGCGGTCTAAGGCGCTGGTTTAAG
GCACCAGTCTCTTCGGAGGCGTGGGTTCGAATCCCACCGCTGCCATATTTTTCATCTAGT
GTTCTGCTTGTTTAAGAAACAATTTTTCTTCTTAGTTCTTCGTTGAATAATGTACACAAA
TTGCATAGGCGCTGGTTTAAGGCACCAGTCTCTTCGGAGGCGTGGGTTCGAATCCCACCG
CTGCCATTATTTTTATCTAGTGTTCTGCTTGTTTAAGAAATAATTTTTCTTCTTAGTTCT
TCGTTGAATAATGTACACAAATTGCGGTAGCGTGGCCGAGCGGTCTAAGGCGCTGGTTTT
AGGCACCAGTCTCCTCGGAGACGTGGGTTCGAATCCCACCGCTGCCATTGCTTTTTATCT
AGTGT
>TRINITY_DN34159_c0_g1_i1 
TGCCATTGTTTTTCATCTAGTGTTCTGCTTGTTTAAGAAACAATTTTTCTTCTTAGTTCT
TCGTTGAATAATGTACACAAATTGTATATTATAACAGGTAGCGTGGCAGAGCCGTCTAAA
GCGCTGGTTTTATGCACCAGTCTCTTCGGAGGCGTGGGTTCGAATCCCACCGCTGCCATT
GCTTTTTATCTAGTGTACTGCTTAAGAAAAAATTTTTCTTCGTGGGTTCGAATCCCACCG
CTGCCATTTCTGCTTGTTTAAGAAATAATTTTTCTTCTTAGTTCTTCGTTGAATAATGTA
CACAAATTGCTGGGTTCGAATCCCACCGCTGCCATTGCTTTTTATCTAGTGT
>TRINITY_DN34159_c0_g1_i11 
TGCCATTGTTTTTCATCTAGTGTTCTGCTTGTTTAAGAAACAATTTTTCTTCTTAGTTCT
TCGTTGAATAATGTACACAAATTGCATAATGTAACAGGTAGCGTGGCCGAGCGGTCTAAG
GCGCTGGTTTAAGGCACCAGTCTCTTCGGAGGCGTGGGTTCGAATCCCACCGCTGCCATT
GTTTTTTATCAAGTGTTCTGCTTGTTTAAGAAACAATTTTTCTTCTTAGTTCTTCGTTGA
ATAATGTACACAAATTGCATAATGTAAAAGGTAGCGTGGCCGAGCGGTCTAAGGCGCTGG
TTTAAGGCACCAGTCTCTTCGGAGGCGTGGGTTCGAATCCCACCGCTGCCATTATTTTTA
TCTAGTGTTCTGCTTGTTTAAGAAATAATTTTTCTTCTTAGTTCTTCGTTGAATAATGTA
CACAAATTGCTTGTAACCGGTAGCGTGGCCGAGCGGTCTAAGGCGCTGGTTTTAGGCACC
AGTCTCCTCGGAGACGTGGGTTCGAATCCCACCGCTGCCATTGCTTTTTATCTAGTGT
>TRINITY_DN34159_c0_g1_i8 
TGCCATTGTTTTTCATCTAGTGTTCTGCTTGTTTAAGAAACAATTTTTCTTCTTAGTTCT
TCGTTGAATAATGTACACAAATTGAACACAAATTGCATATCATATGTAACAGGTAGCGTG
GCCGAGCGGTCTAAGGCGCTGGTTTAAGGCACCAGTCTCTTCGGAGGCGTGGGTTCGAAT
CCCACCGCTGCCATTGTTTTTCATCTAGTGTTCTGCTTGTTTAAGAAACAATTTTTCTTC
TTAGTTCTTCGTTGAATAATGTACACAAATTGCATAATGTAAAAGGTAGCGTGGCCGAGC
GGTCTAAGGCGCTGGTTTAAGGCACCAGTCTCTTCGGAGGCGTGGGTTCGAATCCCACCG
CTGCCATTATTTTTATCTAGTGTTCTGCTTGTTTAAGAAATAATTTTTCTTCTTAGTTCT
TCGTTGAATAATGTACACAAATTGCTTGTAACCATATTGTAACAGGTAGCGTGGCCGAGC
GGTCTAAGGCGCTGGTTTTAGGCACCAGTCTCCTCGGAGACGTGGGTTCGAATCCCACCG
CTGCCATTGCTTTTTATCTAGTGT
>TRINITY_DN34159_c0_g1_i6 
GAAACAATTTTTCTTCTTAGTTCTTCGTTGAATAATGAACACAAATTGCATATATGTAAC
AGGTAGCGTGGCCGAGCGGTCTAAGGCGCTGGTTTTAGGCACCAGTCTCAAGGCACCAGT
CTCTTCGGAGGCGTGGGTTCGAATCCCACCGCTGCCATTGTTAGTTCTTCGTGGCGCTGG
TTTAAGGCACCAGTCTCTTCGGAGGCGTGGGTTCGAATCCCACCGCTGCCATTATTTTTA
TCTAGTGTTCTGCTTGTTTAAGAAATAATTTTTCTTCTTAGTTCTTCGTTGAATAATGTA
CACAAATTGCATATTGTAACAGGTAGCGTGGCCGAGCGGTCTAAGGCGCTGGTTTTAGGC
ACCAGTCTCCTCGGAGACGTGGGTTCGAATCCCACCGCTGCCATTGCTTTTTATCTAGTG
T
>TRINITY_DN34159_c0_g1_i4 
AAACAATTTTTCTTCTTTGTTATTCGTTAAATAATGTACACAAATTGCATGTTCTAACAG
GTAGCGTGGCCGAGCGGTCTAAGGCGCTGGTTTTAGGCACCAGTCTCCTCGGAGACGTGG
GTTCGAATCCCACCGCTGCCATTGTTTTTCATCTAGTGTTCTGCTTGTTTAACAAACAAT
TTTTCTTCTTTGTTATTCGTTAAATAATGTACACAAATTGAATGTTCTAACAGGTAGCGT
GGCCGAGCGGTCTAAGGCGCTGGTTTTAGGCACCAGTCTCCGTGGGTTCGAATCCCACCG
CTGCCATTGTTTTTTTCGGAGGCGTGGGTTCGAATCCCACCGCTGCCATTGTTTTTTATC
TAGTGTTCTGCTTGTTTAAGAAATAATTTTTCTTCTGGTAGCGTGGCCGAGCGGTCTAAG
GCGCTGGTTTTAGGCACCAGTCTCCTCGGAGACGTGGGTTCGAATCCCACCGCTGCCATT
GCTTTTTATCTAGTGT
>TRINITY_DN23197_c1_g2_i1 
ATTTTATTATTTTTATATTACTATCGTGCCTTTGTCTTATGCCTTCAAGTTATCTCGATG
GTGGCCCTGGCATTGAGTTGATCTCTCATGTCAGGAGGCCACCATGATCCTGTTTAAAAA
TAAAAAAGTATAAATTTACATGATATCCAGAGAATGTAATCATCTCCTGACAGGTCGTGG
CTCTGTTATTCCCCGAGTGACGTGGGTCACGTAA
>TRINITY_DN215041_c1_g1_i1 
TCGGATCGCTGGATTCAGAGTCCAGAGTGTTCACCATTACACCATGGAACCCTGTGAGGT
ATTACGAAATCTATAAGTTAAGAAGAGTATCTTAATAGAAGATGAACGAAAATCAGGTAA
AGAATAAAAAGTAGGTTCCACGGAGATTTGAACTCGGATCGCTGGATTTAAAGTCCAGAA
TGCAAATCTGTTAAGGAAACAATAGAAGGTTCCACCGAGATTTG
>TRINITY_DN200289_c0_g2_i1 
CAAAATTGACATACCTGATTTGTATCGCCATCAAGACATGACTTACCTGATTTGTGTCAT
TGTGTTAGCCTGTTTTGTTGCTTGACTTATCTGTTTATTACCAAGTTTTAATCAAATAAA
TAGGCATACCTGGTTTTTTACCTGGGATTTTATAATATTTCCGAGTTTTCTGGAAGTGAA
ATTTGCATATACTGTATTTCCAATATATAATATTTAGAATTGACTTATCT
>TRINITY_DN240985_c0_g1_i1 
AAGTATACATACAAATTAGCGACTGGGATTAATATTTATGCATATTGTATTAAAACAGAT
TTTAATTTTACAATACGTTGACGTTAAATTACTGGATATGTAATTTTTATTATGTTTAGA
CTCAAAATTATTCATATATCTTAAATAACACCGCCAAATTCCCAATAACATCGAAATTTC
CCTAAAAATAAAACCACTTTCACGGATCTCTACTGATTGG
>TRINITY_DN276792_c0_g1_i2 
TTATTTATTTATTTATTTATTTATAGATGCTTTAACATCGAAGGTCATATCGCATCTTCT
GTTTCTGTGGGTTATCCAGTAGGCCATGTATCTATTCAATTCAATTTTTATTTGTCATTT
GGCACAATACAGGCATTAGACATTAGAAATCATCAGTTAAATATTAATACACTTCATATT
AAAATATTCATCATAGGAATAAAAAGGGTTACGGG
>TRINITY_DN276792_c0_g1_i1 
GTAATACAATTTTAGAACATAATCATCATCACAACAGCAGCACTAGATGGGCTAACACCT
ACCTAGCGGCTGCCGCCATAGGGCAACTTGTATAAAATTGTATGACTATAACTATATGAA
TAAGTAATGAAGTGACCTAAATCATAATGATTCATATTCAATAATAGTTTATTACCAAGA
ATGCACAGCATTGTTAGTTTGCTCGAATTCAATTCAATTCAATTTATTTGTCATTTGGCA
CAATACAGGCATTAGACATTAGAAATCATCAGTTAAATATTAATACACTTCATATTAAAA
TATTCATCATAGGAATAAAAAGGGTTACGGG
>TRINITY_DN266802_c1_g1_i2 
CCTGAAACAGGAAAAAGCCCTGGTTACCTACTGAATTCGTGATTTGAAAGGCATGGAAGA
AGACTGATAATAATCAGGCGTATTCCAAAGAAATATACGAAAAAGCGACGAAGGTCACAC
ACATGTAGAAGTTGGATTTCTGAAAATATTAGGTTACAAATTTAGTAAAGGAGTTGATGA
GACTTAAGAGTATATTAATGCTATTTGATTCAGGCATGTACCTGTAACTGTATGGTAGTA
GCTGTCCTTGTCCGGAAATTTTTTTCTCACTCCTCGTATATTAATTAATTATATGGTATT
GGAGGAGATGTAATTAAGATCTTCCAAGATTTATCCCATATGCTGTGCTGTAAAATACA
>TRINITY_DN266802_c1_g1_i1 
GACGAAGGTCCCTGTTTTCAAAATAAAATAAACCACATGTAGAAGTTGGATTTCTGAAAA
TATTAGGTTACAAATTTAGTAAAGGAGTTGATGAGACTTAAGAGTATATTAATGCTATTT
GATTCAGGCATGTACCTGTAACTGTATGGTAGTAGCTGTCCTTGTCCGGAAATTTTTTTC
TCACTCCTCGTATATTAATTAATTATATGGTATTGGAGGAGATGTAATTAAGATCTTCCA
AGATTTATCCCATATGCTGTGCTGTAAAATACA
>TRINITY_DN245110_c0_g1_i3 
AAAAACCCCAGAAAAACCTCACCCAGGAAACTTGTCCCGACCGGGAATCGAACCCGTGCC
CGCTGCGTGAGAGGCGCATACGCTATCCCCTACTCCACAACGGTGGACAAGTAGTAAACC
GACAAAATGTACTGAACTGTCAGAATGAGACAAGTCGTCATGAACTATCATGTAAACAAC
TATTTACTTTAGTAGTTATGGTAATGCTTTGCAAAGAGCTGAGCTTCAAGAGGAACGACC
GAGCTTTCCCCCAACACGTCCTTGACGTAACCAGGATTAGACAGAGAGGATGACAACTGA
CACACTTACTGACAGTGACGTACAATACGCGAGGAAGCTTCTGCCATAGTTTCCCGTCTT
TTACACAAGGACTAAACAAGTATCATTTTCTTACTGTCTCTCTCCAAATGATGCTAAAGA
ACAGCAGAACTCATTAAATATTACAAAAGAGTCGAATATCAGAAACCAAATCTTTCTGTT
AGAGAGCCACACCGAATTTCACAGTTAGCTAAAGTAAGTTGCCCTATTATTGAATACGTC
CATAATATTGAATAGCACAGATATATGCCTTGAATGGAGTCGACATTTGCCGACTAAAGT
GAAAACTGTTGGAAAACAAGCCCCGATTGAGGATAGCCATGTCCAGTTACTGTTCGAAGT
TTACAAATCATTTAGTCACAAACAAGAGAAAACTGTTGCGAGAGAAAGAAAACAATAAGA
AAATCACATATACA
>TRINITY_DN245110_c0_g1_i1 
GTGCATTGTTTAGATGGGTATTGCAAAATTGATGGTTTCTGTTTTTTTACATATTTTAAA
TTTATAAATGTTTGGACGCTTTGTCTTATTTGGCACCCTTAAATTTAAATAAGCTTTTCA
TTCTAATTCTTTTCATAGAGTAAGTTGCCCTATTATTGAATACGTCCATAATATTGAATA
GCACAGATATATGCCTTGAATGGAGTCGACATTTGCCGACTAAAGTGAAAACTGTTGGAA
AACAAGCCCCGATTGAGGATAGCCATGTCCAGTTACTGTTCGAAGTTTACAAATCATTTA
GTCACAAACAAGAGAAAACTGTTGCGAGAGAAAGAAAACAATAAGAAAATCACATATACA
>TRINITY_DN245110_c0_g1_i2 
GTGCATTGTTTAGATGGGTATTGCAAAATTGATGGTTTCTGTTTTTTTACATATTTTAAA
TTTATAAATGTTTGGACGCTTTGTCTTATTTGGCACCCTTAAATTTAAATAAGCTTTTCA
TTCTAATTCTTTTCATAGAGTAAGTTGCCCTATTATTGAATATGTCCATAATGTTGAATA
GCATAGATACATGCCTTGAAAGGAATCGACATTTGCCGACTAAAGTGAAAACTGTTGGAA
AACAAGCCCCGATTGAGGATAGCCATGTCCAGTTACTGTTCGAAGTTTACAAATCATTTA
GTCACAAACAAGAGAAAACTGTTGCGAGAGAAAGAAAACAATAAGAAAATCACATATACA
>TRINITY_DN123006_c6_g1_i1 
CCGCTTCTAGAATCAAAGACTAACTACTATGGTACTAGATAGTAAGAAGTTGTATGGCTC
CCAAAGCAAATATTCTGATTCACTAAAGCAGTGTAATGAACTAAATATTATATAATAACT
AAATATAAATGAAATAATTAACAGCTGAGAGGCTTAAAAAGAAAATTACATGAAGATAGT
GACTCTGACAACCCTTCATATGGACC
>TRINITY_DN186776_c0_g1_i1 
AGGTCTTCGAATAATTTAATCCTAAGTTTTAGACAAATTCTGGACCGAGGGGACGAGAAA
TTGCTGAAAATTTAATTTTATCTAGTTATCTAGGCAATTTCTCAGTCCTTCTGGTTCTAT
AAGATGTCTAACGCTTTAGGAGACTAGGTCGGTACCATGCACCGATGTCGGTGCGGAAGG
GTTTCACATTCTCCCCACTTACACAAAATATTATTGCTCTTCCC
>TRINITY_DN186776_c0_g1_i2 
AGGTCTTCGAATAATTTAATCCTAAGTTTTAGACAAATTCTGGACCGAGGGGACGAGAAA
TTGCTGAAAATTTAATTTTATCTAGTTATCTAGGCAATTTCTCAGTCCTTCTGGTTCTAT
AAGATGTCTAACGCTTTAGGAGACTAGGTCGGTACCATGCACCGATGTCGGTGCGGAAGG
ATTAAAAACAACCTTCGTAAATATCACAAGGGTGGACTGAATAGCTCCTAAATTCCACCC
TAGTTCTGATGATGTCAAACCACAAACGTCGACGAAACGTCAGTTTCTTTAAAAATTGGA
CAAAGTCCTAATAGCCAGGATAATCAGAACTTCATTACAGAGTTTGGTAGTTTCCTGTAA
CAATTTGCTTTACCTTATTACAAATGTAAAGAAAGATATTGCAGATACCAATACGAGAAG
TGAAAGGAAACACCGAAGTCAGGAGAAGAACGCCGTCCCGGTGGTCGCATGGCTAGAACG
TGCGGCTGTCCCGACTGGGGTCTCAGGTTCGA
>TRINITY_DN107194_c1_g1_i1 
AGAAAATGCATGACACAGTCCATTGCAGCCGATGGTGGTATCATAGAAAACCGACTTCAG
TAATGTAATTTTTACAGTTGAGACATAACGAGAACAAACTTTAATAAACTTACAAAGCCT
CCATAATTGTTTAAGTTTATATTAAATACTCATTTCTCTCATAAATTGCATGCTCATAAG
CAAACTTCAAAATGATGTAACTCAGTCAATTTTGAAAAATAAGACATATGTTTATATGAA
CTTTTTTTATCACAATGATACCAGCAATCGCATCCTGCAATAGTATCTGAACTTCGTGAA
TCACTCTGTATGTTGCCATGATTTACCATCC
>TRINITY_DN113450_c4_g1_i1 
CTTAGGCATATCGAAAGTGAAATTAAGTGAGGATAAGAAGCATCTGAATTGTATAATAGA
CTTTGTTGAGAAAAGTGACAAACAGATTTCCGCATACTACAGTCAAATGACGAGTCTTCG
TGACCTTATATTGACAGAGATGTGTGATAATCCACAGAAAAAAAAGAACACTACTTTAAA
CCTAACAAACAAAGTATGTATAATTATAACCAGGTAGGCCTACTGTATATATGTTATAAT
AG
>TRINITY_DN195582_c0_g1_i1 
CTCACTTTCAACAATGTGCAATGTGAGATGTTGTGTGTCATTTTTGTTGCCAACTGCAAT
GTATAGCTATAAGTTTTTGAGTTTATCTTTCCATTGATGCTCGTCTCATGTCTTTAAAGT
TTTATTTTTAAAAAGTTATACATGTTCGAGGCCCGAAGGGTCATTTGTGGGAACACTGTA
TATGTTGAAACAAAAACTACTGCATATCACTATTCCGT
>TRINITY_DN181796_c4_g1_i1 
TTTCTTTCTAAGAATGACATATAACCTACCTCATTCGTGTTAGAATCCCCGATATTTGAA
CGAACTGGCGAACATACACATAATAACTAATAACTACACAGCGCAAGTTTGTTGGCAGGG
ATCGAGAAATGGGTTATGGGTATCGGACTATTGAATGCGACGTCACAGCGCAGGTGCATC
TGCACCGCCCATTCCCGTAAATAATGAACCATGTCAGTCACTTGTCTTCAAGGTTAATTG
AATATTG
>TRINITY_DN144682_c1_g1_i1 
GAATTAAATTCAATTAAGTCCATTCTTACAATTAGGTTGTCAACAAAATTCTGCAGCTTG
ACATACTCCATCATGATGTAAACAACTCTGGTAAAGCGAATCCGAGAAGCGAAATCAGTC
CTCGCTGCACGACCTTGAAAATTTCGTAAAGCTGCTTCATGGGTCGCTTAAAAAAAACTG
CAAGGACAGCATCAAGCAACGAATATTCATC
>TRINITY_DN199007_c2_g1_i3 
AAAAAATCTTTCAATTTCAAGTACAGTAAAATGAAACTTCATTACAGTTTTTTTATTTCC
TAAAAAAAATTGTTTTGGAAATGACCGCTTTTGAATGCAACCTCAATTATTTGATGATTG
TGATGATCTTGGTTAAAATTCATAGCTTTACTGTTAATTGGAATTTATGTCTATCTTTCT
TTCTTTCTTTCTTTCTTTCTGCCTTAGTCTGTTTTACCACCCTTTTCTGTAAGATAGATT
TGATATACTGGTAAAAATAGAACTGTATAATTAGGAATTTTGTACCGAAAGTGAAATACT
AGTATAATACTGGTTATATAAGACTTACAATTTCCCCTCACCATACATAATCCCACATCT
GTTTGTTTATTTTTATAACAGAATCTGTAACTTAAAATATATGAGAATAATCCATCAGCT
TTGTAAGTTTTATCATTTTCTTCTGCACTCTGAATTCTAGAATACAGATCTAGGTTAGGG
GGTTTTGAAGGAATATTGGTTATCTTGTGCACGTCAGCCAGAAATGATATTTGTACTACC
CCAGTCCTATTCCTAAGGAATTAGGAAATACCTTGTCTCTAAGGGACTAAAATATATAAG
TAAACCTAATACAAGATATTTTATCTGTGATGAGAAAAAGTGGGTAAACAAATTTTAAAT
TACTGTTTCCAATTAAGGAAACAGAGCATAGCATTTAATACCTTTAGATTATATTTCATG
AATTTTGTTCATGAACTTATTAGTGTGTATGATTTATACTCTCATTAGGAGTGTTCATTC
GTTGTATTTAAATTTACAATAATAATTATCACATTTAAAACTGGACTAGTACACAGCACC
ATTTACGTAAAAGCAAACAAAAGTTAATATATACAGTGTGTCCACCCTAGAGGGATCGAG
AAATAAGTGACAATTTCAAGTGTAAATAATGGTTTATTGACATATCCTTTACATGACTTG
ATGCAAAACCTCTCC
>TRINITY_DN199007_c2_g1_i1 
AAAAAATCTTTCAATTTCAAGTACAGTAAAATGAAACTTCATTACAGTTTTTTTATTTCC
TAAAAAAAATTGTTTTGGAAATGACCGCTTTTGAATGCAACCTCAATTATTTGATGATTG
TGAAGATCTTGATTAAAATTCATAGCTTTATTGTTAATTGGAATTTATGTCTATCTTTCT
TTCTTTCTTTCTTTCTTTCTGCCTTAGTCTGTTTTAACACCCCTTTTTGTAAGATAGAAT
TGATGTACTGGTAAAAATAGAACTGTATAATTAGGAATTTTGTACCGAAAGTGAAATACT
AGTATAATACTGGTTATATAAGACTTACAATTTCCCCTCACCATACATAATCCCACATCT
GTTAGTTTATTTTTACAACGGAATCTGTAACTTAAAATCAGCGGCGAACCGTGGTGTGAC
GTGTGGTATGGCCTGCATACCTGCAACCCCTGGACCTTGGTTCGATGCTTGTTGCCTGTA
TACAGTTAGCGCCATACCAAACACGTCACTAGGATTCACCCCTGCTTAAAATATATGAGA
ATAATCC
>TRINITY_DN199007_c2_g1_i4 
AAAAAATCTTTCAATTTCAAGTACAGTAAAATGAAACTTCATTACAGTTTTTTTATTTCC
TAAAAAAAATTGTTTTGGAAATGACCGCTTTTGAATGCAACCTCAATTATTTGATGATTG
TGATGATCTTGGTTAAAATTCATAGCTTTACTGTTAATTGGAATTTATGTCTATCTTTCT
TTCTTTCTTTCTTTCTTTCTGCCTTAGTCTGTTTTAACACCCCTTTTTGTAAGATAGAAT
TGATGTACTGGTAAAAATAGAACTGTATAATTAGGAATTTTGTACCGAAAGTGAAATACT
AGTATAATACTGGTTATATAAGACTTACAATTTCCCCTCACCATACATAATCCCACATCT
GTTTGTTTATTTTTATAACAGAATCTGTAACTTAAAATATATGAGAATAATCCATCAGCT
TTGTAAGTTTTATCATTTTCTTCTGCACTCTGAATTCTAGAATACAGATCTAGGTTAGGG
GGTTTTGAAGGAATATTGGTTATCTTGTGCACGTCAGCCAGAAATGATATTTGTACTACC
CCAGTCCTATTCCTAAGGAATTAGGAAATACAGTAAAACTTGCTCATAGCGGAATCGTAT
GGGACCAAGATTTTTTTCCACATTGGACAAATTTCCGCATTATGGAAATAAAATAACTTA
CAAGGAAGAC
>TRINITY_DN199007_c2_g1_i5 
AAAAAATCTTTCAATTTCAAGTACAGTAAAATGAAACTTCATTACAGTTTTTTTATTTCC
TAAAAAAAATTGTTTTGGAAATGACCGCTTTTGAATGCAACCTCAATTATTTGATGATTG
TGATGATCTTGGTTAAAATTCATAGCTTTACTGTTAATTGGAATTTATGTCTATCTTTCT
TTCTTTCTTTCTTTCTTTCTGCCTTAGTCTGTTTTACCACCCTTTTCTGTAAGATAGATT
TGATATACTGGTAAAAATAGAACTGTATAATTAGGAATTTTGTACCGAAAGTGAAATACT
AGTATAATACTGGTTATATAAGACTTACAATTTCCCCTCACCATACATAATCCCACATCT
GTTTGTTTATTTTTATAACAGAATCTGTAACTTAAAATATATGAGAATAATCCATCAGCT
TTGTAAGTTTTATCATTTTCTTCTGCACTCTGAATTCTAGAATACAGATCTAGGTTAGGG
GGTTTTGAAGGAATATTGGTTATCTTGTGCACGTCAGCCAGAAATGATATTTGTACTACC
CCAGTCCTATTCCTAAGGAATTAGGAAATACCTTGTCTCTAAGGGACTAAAATATATAAG
TAAACCTAATACAAGATATTTTATCTGTGATGAGAAAAAGTGGGTAAACAAATTTTAAAT
TACTGTTTCCAATTAAGGAAACAGAGCATAGCATTTAATACCTTTAGATTATATTTCATG
AATTTTGTTCATGAACTTATTAGTGTGTATGATTTATACTCTCATTAGGAGTGTTCATTC
GTTGTATTTAAATTTACAATAATAATTATCACATTTAAAACTGGACTAGTACACAGCACC
ATTTACGTAAAAGCAAACAAAAGTTAATATATATGTATAAAAATACTTTGTACAGAAACC
TACGCTTTTATGAAAACGGGCGCATTTTGGGGGGGTTACGCAAATGTTGAAGATGCGGCG
TAAACGCCGCGAAACACGTCCTTTTTCATAAAAACGCAAGATTCTGTACAAAGTATTTAA
ATTTACAATAATAAT
>TRINITY_DN123966_c0_g3_i1 
GCTCTCTGTTAGTCGTATTCTTTAAACTCGATAAGGATTTTTGGCGGATTCTAGTCGATT
TTTTCCTCAATACTCCTTATGGATTGACTTATTGCTTGTCTCTTATGTGATACATTCATT
ATAAATCCAGGCAAATTTCGGCAACTTATTTTCTTCATATGTGATGCATATAGTCTGCAT
TAAGGCTAATCCACGAACTTAATGACTGAGATAGTATATACATAACTAACTAACTCACTG
GCACTATCGAACCCGTAGATTCATG
>TRINITY_DN181674_c1_g1_i1 
TTGAAGAATTACTCCAGTAGTGAATGGTGTACAGACAGTTCACAAGATTTACCTGTTTGT
GTTTGTCGAGATTACCATCTTGAGAGTCACCTTGTTCTTTTTTAAGTCTGTGATTTCAAG
TAAACCAACATTTACCCACAAATCAACCTCAATAGAGAATCTTACGTCGCAACAATTAAC
CTCATGATTTCAAACAGTGTATTTTTAACAATTCTGTCCTATATAGTTTTTTCGATATCT
GCACAGACAAC
>TRINITY_DN181674_c1_g1_i2 
AGTTCACAAGATTTATCCGTTTGTGCTTGCCGAGATTACCATTTTGAGAGTCACTCTGTT
CCCTTTTAAGTCTGTGATCTCAAGTAAACCAACATTTACCCACAAATCAACCTCAATAGA
GAATCTTACGTCGCAACAATTAACCTCATGATTTCAAACAGTGTATTTTTAACAATTCTG
TCCTATATAGTTTTTTCGATATCTGCACAGACAAC
>TRINITY_DN141427_c3_g1_i1 
ACCAGTCGTATCGAAGGAGGTCGCTTCAGTTGAGGAAATGTTTACAACACGAGACTTTTT
AGGACCCATGATTCAAAGAACGAACCAGTTTACTCACAGCTCACTGTTGTGCATCTGACG
CGACCTTATTTACAAGTGATACCTGCATAAGGAAGTATGTAAGAGGGACATCGGAATTCC
GCCGATATGGCTGGTCCCTTGGTCAAGCTGTACCATTTGTGATACACATTACTTTAAAAA
TTGTTGTTTAATGTATACTAACTCC
>TRINITY_DN119486_c0_g1_i1 
AAAACATACCCTTTTTAGTTCATCTTATTGGGAGAAATATGCTATTGATTTTCTAAGCAT
AATGGTATGATATGCTTTCTCTTGTTCTTTTAACCCTTCCTTGTATTGAAGATTTATGAT
GGTCATATCTCTTCGGATATTTTGGGGCAACATTCACATTTGATACAGTACTATATCTCA
TTCAACATCAAAGTATTTTATTGTCTTATAAAGTGAACACATTCATTTTTGATGTTGAAT
TGTCAT
>TRINITY_DN175084_c1_g1_i1 
ACTTATCTGGGAATACTTAACTAATTTTTACAATTTTCTGTCTTATACTACTTTTCCCAG
GCAGCATAGATGGACTATACATAACTTGCCAAAAGTAATTATTATTCAAATCTTATTAAG
AGTTCTCGTAACAAGAGTAAATCAACTTGGTCGGCTTTCAAGGATATTTTAAATGTTGGT
GGGAAGTCAAATATAATTTCAAATAAATTAAATACTGAAGGATTTAACACTTTTTTCAT
>TRINITY_DN175084_c1_g1_i2 
CGAATTAATTAAGTACGAAGGAAGGACTGAATATAAACAAACTTATTTGGAGGCAAAAAA
GCACTGTTGTAAAAAGGTTAAACTTGCCAAAAGTAATTATTATTCAAATCTTATTAAGAG
TTCTCGTAACAAGAGTAAATCAACTTGGTCGGCTTTCAAGGATATTTTAAATGTTGGTGG
GAAGTCAAATATAATTTCAAATAAATTAAATACTGAAGGATTTAACACTTTTTTCAT
>TRINITY_DN147945_c0_g1_i1 
TTTTGTAGTCTGCTAAGTCTTCAATAATGTTGAACTTTTGCTACGATAGTAGATAAAACA
GTTTATAATAATCCATCTGCTTTGAGAGCAAAGAAAGAAGAATTAGTTACCTAAACACTG
TTCAAGAATGACTTGAGTACAGCAGAAGATATCACCAACTTCTGAAAATCATACAACAGA
AAAATCTAAAACTGTAATTATTGTTGTAGTGCTAAAGTACTGTATTCCATTCTCACCGAT
AACTTTTATGTAAACTGAAATAAATTCAAATAAATTATTTCCGTATACTTTTTCTGGGCC
ATACTG
>TRINITY_DN169361_c0_g1_i1 
CTCGAATAATATATATATATTACTTGTTCGCTGAAAAAAAAAATCATGACCAAACCCTAT
ATAAAGAATCGATTGGTGATATTTTCATTTCCCGGAACTAACCACCGTAGTCAACTTTGA
AATTTCAAATGGAAACATAAGTCGTTTAAGTTATCATTAGATAGTACTTTTAAATAGAAA
GAACTTTTACTGAAAACATTTTTTTATTATCTGTTACTGTTAACTCAAAAATAAAGAAAA
AAGAGGAGTATCT
>TRINITY_DN128389_c0_g2_i1 
GCTGGAGAATCTGCGGGTAGTAGGGAATATGGGGAACTAAAGCGTTTGCATTATTTTATT
AATAAATATAAATAAATGAATACATTTTGTGAGATACACGTATTCCTGCAAATTTAAACC
TAAGTTCGTGCATAGGTACTATTCTCTGTCTCAGCTAAGATTGATCCTGCTACTAGCAAG
TCGCTACCGTGTGATTGGCACTGTAAGTTGCGGTGGGAGAGAGTAGAAGCCGTATCCTTC
AATTGCC
>TRINITY_DN156690_c0_g1_i1 
TGAACACTTTGTGTGACTACTAAGTTATATGTAGGCCTAGCCTACTATTTTTTTTTAAAT
TATCAAGTAAAATAGAATATAGGCCTAACATCTTACGCTGTAGGCCTATTAATTCCTGAA
CATTGAAGCCTACTTAAAATATGCTACCTACCTTCTCAAATAAGTTAACTAATCACTAAA
CACACTATATTTCTTCAAGGAAAGGCCTACAGTTTCGTGTGCTAAGTTATTTGTAGTAGG
CCTACTTCAATACAAAAACTAAAAGTGAAATTAGGCCTATGCTTGATGGCAAGTGGAGCA
TAATTACGCCTACTTTCACATTTTCGTCGAAGCAAATAAAACGCGGAACAGCTTATTCGC
>TRINITY_DN122890_c1_g2_i1 
ACAAATCGTTGTACGGGAGCGCCGTGATAGAGTGGATAGCTGCTCTGCCTCTCACCCAGG
AGGACGGGGTTCAATTCCCGGTCGATCCGAGGTGGGAATTTTAAGTGGTGATTCGGCGTT
AGGGGTTCTTCTCGTGGTTCTCCCGTTTTCCCAATTTACTCCCATACCATCCTCATACCA
CTTAAGGGGAGGGTCCCTTTTTTCAATTTTTACATATTACGAATCTCCAATGTCTGTTTT
ATCATTTCACCAATTTTCAGAGC
>TRINITY_DN122890_c1_g2_i2 
TGTTTTAAGTTTTACTGGGAAAATTTTAATCATTGCACTCAAAAACTTATTAGAGATCAT
TTCAAAGTTGTGCATAGAGCCTGAGCTGAAAGTAAGGGAGAGATTAGTCATTGAATGAAT
TCTGAATTGTGGCAAGTTATTTGGAATCTGCTCTGCTGGTTACATAAATGATCAGGAATA
ATAATAAAAAAAAAATCATAAAATTATATTAAATAAAATGGAAATTTAATAATATAAGCC
ATATCAGTATCTATGAAAAGAGCTCTGCCCCTCACCCAGAAGGCCAGGGTTCAATACCCG
GTCAATCCGAGGTGGGAGTTTCAAGTGGTGATACGGTGTTAGGAGTTTTTCTCGGGGTTC
TCCCAGTTCCCAAATTTACTCCCATACCATCCTCATACCACTTAAGGGGAGGGTCCCTTT
TTTCAATTTTTACATATTACGAATCTCCAATGTCTGTTTTATCATTTCACCAATTTTCAG
AGC
>TRINITY_DN184313_c5_g1_i1 
GTTAATGCAAATTATGATGATACCAACTTTTTATAAAAAATAATATGCAAGTACACTGGC
CGGCAAAAAAAGTGGATCACTTAATTTTTTTTTAAACGAAACGTATTTCTATTTCCCTGA
ATTTTAATTTTCTTTCTATTATACAACACACTGCATTGCTTGTGCCCTGCACAGACAGTC
CATATTCAATCTTTAGTTTTTTGAACGTTTT
>TRINITY_DN148245_c0_g3_i1 
ATAAGAGTCCTTTCAGTGTAACTCATCGACATTTTAGCTTTTAGGATGCTTGTCCGGATT
AAGTGAAATCCGGTTTAATGGAGTCCGGAATAACGAGGTTTTACTGTATAGTGTAATTAT
AGGTACCAGTATGTACTGTATTTGTTTTACTATTTTTATAACATGTCTCATTTATTTTCG
TATTTGTTCTTCGATATTAGTGTGTATACATTATACTAACTAACTAACTAACTCACTGGC
ACTATGGAACCCGTAGATTCATGGCCATGCGGAC
>TRINITY_DN125239_c0_g1_i1 
CACCTTGTAGGTAGTCTCCAGTCGCACCAACTCCTCGGTAACACCTTGGAAGAGTTCGGA
ATCTCGTCGCTGATCGGCTTCTGTTCCGATAGATGGTTGGGGTGAAGGCTGCCTCTTCGA
CATGTCTTTTTCGATAATGGATGTCACATCCTCAATTGTCGTTTTCGATACCTGAGACAC
TTCCTCTATCGTAGCGTGAATAGAGTCTTCTGTCGTGGTCGACACTTTAGAAAAGTCCTC
CGAAATGGACGGGGGTGACACTCTTTACTTTTT
>TRINITY_DN108442_c0_g1_i1 
CAATTTGAAAATATATTAAATAGATATTGCCTGTCAAAGCGTGTATACACCTTATTGGCA
CCCTCTGTATTTGTAATTGTACTCGTATGGTAGTAGCTGACCTAGTTTGATAACTTTCTG
ATCGCACCTTATATGTCGTTTTTCTTAGTTATCTGTCCATTGGATGGGGATGTTAAACCT
CTCACCCACTTGGTGCTTTTCAACAGGAATAGGCAACGTGCCGGCACCGGGTTTCACCTT
CCCC
>TRINITY_DN136566_c1_g1_i1 
GCTCGAAAACAACAATTTAATCAATGTTATTTTCTTCTTCGCCAAGTTTATGATTTTATT
AATTATTGAATTATTCTTATTTAAATATATTTAAATTAATAAGGTAATTAAACAGTCCAG
TCCAATGTAAATATGAACCTGTGTTCCTTGTCAGGTATGACGGAAAATTTTCAACCCCGG
GGGGGACTCGAACCTGTCTCAGCTAACTTTGATCCTGGTACTCGTACTACCATGTCGCAT
GCTTGCGATTGGCAATCGAGGAATACCGCTTCTACACCCTCCCACCGCGACATTCATCCA
TTGCCAATCACAAGCTCGCGACATGGTAGTAGCAGGATCAAAGATAGGTGAGACAGACTA
TAGCAACGTCTGGTCTCCCGGCCGTTAAGCTAGTAACCATATCGGGAGCCTACCGGTACC
ATACACTGGCC
>TRINITY_DN136566_c1_g1_i2 
TGCGACCACCATGTCGCGCGCTTACGATTGGCAATGGATGAATGTCGCGGTGGTAGGGTG
TAGGAGCGGTATTCCTCGATTGTCAATCACAAGCACGCGACATGGTAGTAGCAGGATCAA
AGATAGGTGAGACAGACTATAGCAACGTCTGGTCTCCCGGCCGTTAAGCTAGTAACCATA
TCGGGAGCCTACCGGTACCATACACTGGCC
>TRINITY_DN100940_c0_g1_i2 
TTAATTCATATACTTTTTTTCTCTATTGGTTAATTATTTTAAAAGATTTCCTGCTATTAC
CATTCTTTGAACTTCTGAAGTTCCTTCATAAATTTCAGTGATTTTAGCATCTCTCATCAT
TCTTTCTACTGGATATTCTCTAGTGTATCCATATCCTCCATGTAGTTGAACTGCTTTAGT
AGTAACTTCCATAGCAGTTTCAGCTGCAAATAGTTTAGCTCTAGCTGCATCTACTGTATA
TGGTAAGTTGTTACT
>TRINITY_DN100940_c0_g1_i1 
TTTCATCTTCCATCCTCCATATATTAATTCATATACTTTTTTCTCTATTGGCTAATTATT
TTAAAAGATTTCCTGCTATTACCATTCTTTGAACTTCTGAAGTTCCTTCATAAATTTCAG
TGATTTTAGCATCTCTCATCATTCTTTCTACTGGATATTCTCTAGTGTATCCATACCCAC
CATGTAATTGAACTGCTTTAGTTGTAACTTCCATAGCAGTTTCAGCTGCAAATAGTTTAG
CTCTAGCTGCATCTACTGTATATGGTAAGTTGTTACT
>TRINITY_DN196559_c0_g1_i1 
CGAAAATTCTCTTGCATTAGAAGAAATTAATTACCTTCATTTGAGCTTCTTATTACAATA
AAAAAACAACAGTATACACTTTTATTAAATAAATGTTATACTCACGTACTCGTCATAATA
TAAGGAAAAAATATAGGCCTATATCAAATTTGCCACGATTTCTACCTAAACAAAGCCCAA
ATCGATGGTGGGAATGACTTATGATCCTATGTATTGCAAGTCCGGCAACATTGTAGTAAT
ATCCTCCATAAGAAAAGCATAAGAGCAATACTCTCCATAAGAGCCTGTAGTATCTTTACG
>TRINITY_DN105266_c2_g1_i1 
CTTTCTTTCTTTAGTTCTTTCTTTTACGTCTCCTTTTTGTAGGACTTTTCGCCAAAGCGT
ATGTGGGGGAAGGATCTGTCTTTGAAACACAGAGCGAATTGGAAGGACTTACTGATTAGA
TGGTTGACCTAACTCAATGTCTCCTGATGTATATAAGCTAATTATGGAAATCAGTAGGCC
TAACTTATAGACTAGTTTATAATTATATTATTAGTTATTGCTTGTAATGAAGCTTGTCAT
TTTATAGTATATAGTATTGCTTTATCAATAAAGCTAAATGCTTATTAGTCTCAATTTGGA
TTTTTTTGGTTTCAATTTAAAAGTGTTCAGTCTCAACTCTAAGTTATATGAGAATAATTT
TATGTTTATTTCACAGCCATGGTATTATTACTTGCAAGGAACAAGTAGATTGCTGTCCTT
AGGTACCGTACCCGCATCCTGAAGGTTTGTAATGATCGACGGTTTGAAATACGGTGTACC
TAAGCGTAGGCATACTATAAAACATATTATGTTGACATATAATATGAATTATGCTACTTT
GTTCCAAATTATATGTATTGGATTACAAAATGGAAGATACACTCCTTAAAAATATTATCA
AACTGACGGACAGAAAATTCTCATTCTTAACACATTGATAGAAAATAAAATTGGCGTGCT
TTTCATTTTTTTATATTTATTTATATATTTTTTATTTTAATGTTTTTATAATT
